# Supplementary material for: Transcriptional and metabolic rewiring of colorectal cancer cells expressing the oncogenic KRASG13D mutation
Source: Br J Cancer. 2019 May 28;121(1):37–50. doi: 10.1038/s41416-019-0477-7 (PMC6738113; doi:10.1038/s41416-019-0477-7)
Supplement: Supplementary file 3 — Supplementary Table 1 [file 41416_2019_477_MOESM3_ESM.xlsx]

## Sheet: KRAS genotype
chr	pos	rsID	REF	ALT	gene	ENSTID	ENSGID	impact	effect	feature	biotype	filter	hke3_wt_allele_1	hke3_wt_allele_2	hke3_mut_allele_1	hke3_mut_allele_2	hke3_wt_DP	hke3_mut_DP	hke3_wt_AD	hke3_mut_AD	nucleotide	amino.acid	warnings	match.all
chr12	25245347	rs112445441	C	[T]	KRAS	ENST00000557334.5	ENSG00000133703	MODERATE	missense_variant	transcript	protein_coding	VQSRTrancheSNP99.00to99.90	C	C	C	T	72	92	[72, 0]	[34, 58]	c.38G>A	p.Gly13Asp		no
chr12	25245347	rs112445441	C	[T]	KRAS	ENST00000256078.8	ENSG00000133703	MODERATE	missense_variant	transcript	protein_coding	VQSRTrancheSNP99.00to99.90	C	C	C	T	72	92	[72, 0]	[34, 58]	c.38G>A	p.Gly13Asp		no
chr12	25245347	rs112445441	C	[T]	KRAS	ENST00000556131.1	ENSG00000133703	MODERATE	missense_variant	transcript	protein_coding	VQSRTrancheSNP99.00to99.90	C	C	C	T	72	92	[72, 0]	[34, 58]	c.38G>A	p.Gly13Asp		no
chr12	25245347	rs112445441	C	[T]	KRAS	ENST00000311936.7	ENSG00000133703	MODERATE	missense_variant	transcript	protein_coding	VQSRTrancheSNP99.00to99.90	C	C	C	T	72	92	[72, 0]	[34, 58]	c.38G>A	p.Gly13Asp		no

## Sheet: RNA mismatches
chr	pos	rsID	REF	ALT	gene	ENSTID	ENSGID	impact	effect	feature	biotype	allele_1.hke3_wt	allele_2.hke3_wt	depth.hke3_wt	filter.hke3_wt	allelic_depth.hke3_wt	nucleotide.hke3_wt	amino_acid.hke3_wt	warnings.hke3_wt	sample.1	allele_1.hke3_mut	allele_2.hke3_mut	depth.hke3_mut	filter.hke3_mut	allelic_depth.hke3_mut	warnings.hke3_mut	sample.2	match
1	38485056	None	T	G	UTP11L	ENST00000488453	ENSG00000183520	HIGH	splice_donor_variant&intron_variant	transcript	processed_transcript	G	G	11	None	[0, 11]	n.1527+2T>G			HKE3_wt	T	G	16	None	[2, 14]		HKE3_mut	no	no
1	109825360	rs643457	C	T	PSRC1	ENST00000369909	ENSG00000134222	HIGH	splice_acceptor_variant&intron_variant	transcript	protein_coding	C	T	28	None	[3, 25]	c.-38-2G>A			HKE3_wt	T	T	37	None	[1, 36]		HKE3_mut	no	no
2	219134688	None	C	T	AAMP	ENST00000489767	ENSG00000127837	HIGH	splice_donor_variant&intron_variant	transcript	retained_intron	T	T	14	None	[1, 13]	n.151+1G>A			HKE3_wt	C	T	12	None	[3, 9]		HKE3_mut	no	no
3	105268970	None	G	A	ALCAM	ENST00000306107	ENSG00000170017	HIGH	splice_acceptor_variant&intron_variant	transcript	protein_coding	G	A	26	None	[4, 22]	c.1375-1G>A			HKE3_wt	A	A	12	None	[0, 12]		HKE3_mut	no	no
4	107156462	rs34961213	C	T	TBCK	ENST00000503516	ENSG00000145348	HIGH	start_lost	transcript	protein_coding	C	T	92	None	[33, 59]	c.3G>A	p.Met1?	WARNING_TRANSCRIPT_INCOMPLETE	HKE3_wt	T	T	39	None	[2, 37]	WARNING_TRANSCRIPT_INCOMPLETE	HKE3_mut	no	no
5	179260030	rs111688869	A	G	SQSTM1	ENST00000466342	ENSG00000161011	HIGH	splice_acceptor_variant&intron_variant	transcript	retained_intron	A	G	20	None	[5, 15]	n.454-2A>G			HKE3_wt	G	G	42	None	[1, 41]		HKE3_mut	no	no
6	18258533	None	A	T	DEK	ENST00000503715	ENSG00000124795	HIGH	splice_donor_variant&intron_variant	transcript	protein_coding	A	T	14	None	[0, 14]	c.46+2T>A		WARNING_TRANSCRIPT_INCOMPLETE	HKE3_wt	T	T	28	None	[1, 27]	WARNING_TRANSCRIPT_INCOMPLETE	HKE3_mut	no	no
6	119245293	None	C	T	MCM9	ENST00000425154	ENSG00000111877	HIGH	splice_acceptor_variant&intron_variant	transcript	protein_coding	T	T	27	None	[1, 26]	c.305-1G>A		WARNING_TRANSCRIPT_INCOMPLETE	HKE3_wt	C	T	25	None	[4, 21]	WARNING_TRANSCRIPT_INCOMPLETE	HKE3_mut	no	no
8	29931391	None	A	G	TMEM66	ENST00000522794	ENSG00000133872	HIGH	splice_donor_variant&intron_variant	transcript	protein_coding	A	G	41	None	[6, 35]	c.174+2T>C		WARNING_TRANSCRIPT_INCOMPLETE	HKE3_wt	G	G	29	None	[1, 28]	WARNING_TRANSCRIPT_INCOMPLETE	HKE3_mut	no	no
11	110103960	None	A	G	RDX	ENST00000532461	ENSG00000137710	HIGH	splice_donor_variant&intron_variant	transcript	retained_intron	G	G	14	None	[0, 14]	n.702+2T>C			HKE3_wt	A	G	10	None	[0, 10]		HKE3_mut	no	no
12	7075585	None	A	C	PHB2	ENST00000537646	ENSG00000215021	HIGH	splice_donor_variant&intron_variant	transcript	retained_intron	A	C	36	None	[16, 20]	n.482+2T>G			HKE3_wt	C	C	504	None	[8, 496]		HKE3_mut	no	no
19	19042435	None	C	A	AC002985.3	ENST00000596918	ENSG00000268193	HIGH	splice_acceptor_variant&intron_variant	transcript	nonsense_mediated_decay	A	A	41	None	[0, 41]	n.216-1G>T			HKE3_wt	C	A	20	None	[2, 18]		HKE3_mut	no	no
19	49141532	rs3848543	T	C	CA11	ENST00000596080	ENSG00000063180	HIGH	stop_lost	transcript	protein_coding	T	C	58	None	[13, 45]	c.338A>G	p.Ter113Trpext*?	WARNING_TRANSCRIPT_NO_START_CODON	HKE3_wt	C	C	40	None	[3, 37]	WARNING_TRANSCRIPT_NO_START_CODON	HKE3_mut	no	no
20	35864981	None	A	T	RPN2	ENST00000373622	ENSG00000118705	HIGH	splice_acceptor_variant&intron_variant	transcript	protein_coding	A	T	10	None	[3, 7]	c.1658-2A>T			HKE3_wt	T	T	10	None	[0, 10]		HKE3_mut	no	no
X	24089673	None	A	T	EIF2S3	ENST00000253039	ENSG00000130741	HIGH	splice_acceptor_variant&intron_variant	transcript	protein_coding	T	T	12	None	[0, 12]	c.1013-2A>T			HKE3_wt	A	T	12	None	[1, 11]		HKE3_mut	no	no
X	70516414	None	G	C	NONO	ENST00000373841	ENSG00000147140	HIGH	splice_acceptor_variant&intron_variant	transcript	protein_coding	G	C	10	None	[0, 10]	c.651-1G>C			HKE3_wt	C	C	17	None	[0, 17]		HKE3_mut	no	no
1	7890064	rs12023156	A	G	PER3	ENST00000361923	ENSG00000049246	LOW	sequence_feature	region_of_interest:5_X_18_AA_tandem_repeats_of_S-[HP]-[AP]-T-[AT]-[GST]-[ATV]-L-S-[MT]-G-[LS]-P-P-[MRS]-[EKR]-[NST]-P	protein_coding	G	G	23	None	[1, 22]	c.3030A>G			HKE3_wt	A	G	34	None	[6, 28]		HKE3_mut	no	no
1	16464673	rs2230597	G	A	EPHA2	ENST00000358432	ENSG00000142627	LOW	sequence_feature	topological_domain:Extracellular	protein_coding	G	A	151	None	[66, 85]	c.987C>T			HKE3_wt	A	A	491	None	[0, 491]		HKE3_mut	no	no
1	17603340	rs34177351	C	T	PADI3	ENST00000375460	ENSG00000142619	LOW	synonymous_variant	transcript	protein_coding	T	T	113	None	[10, 103]	c.1524C>T	p.His508His		HKE3_wt	C	T	72	None	[12, 60]		HKE3_mut	no	no
1	24083494	rs2076345	C	T	TCEB3	ENST00000609199	ENSG00000011007	LOW	synonymous_variant	transcript	protein_coding	C	T	211	None	[38, 173]	c.2136C>T	p.Ser712Ser		HKE3_wt	T	T	231	None	[19, 212]		HKE3_mut	no	no
1	51753965	None	A	G	TTC39A	ENST00000447632	ENSG00000085831	LOW	sequence_feature	repeat:TPR_3	protein_coding	A	G	13	None	[1, 12]	c.1719-13T>C			HKE3_wt	G	G	20	None	[0, 20]		HKE3_mut	no	no
1	76208707	None	T	A	ACADM	ENST00000370841	ENSG00000117054	LOW	sequence_feature	beta_strand	protein_coding	T	A	25	None	[3, 22]	c.600-2784T>A			HKE3_wt	A	A	18	None	[2, 16]		HKE3_mut	no	no
1	76208870	None	C	T	ACADM	ENST00000370841	ENSG00000117054	LOW	sequence_feature	beta_strand	protein_coding	C	T	27	None	[4, 23]	c.600-2621C>T			HKE3_wt	T	T	31	None	[0, 31]		HKE3_mut	no	no
1	76208898	None	G	C	ACADM	ENST00000420607	ENSG00000117054	LOW	sequence_feature	beta_strand	protein_coding	G	C	11	None	[3, 8]	c.612-2593G>C			HKE3_wt	C	C	10	None	[0, 10]		HKE3_mut	no	no
1	76210081	None	G	C	ACADM	ENST00000420607	ENSG00000117054	LOW	sequence_feature	beta_strand	protein_coding	G	C	14	None	[4, 10]	c.612-1410G>C			HKE3_wt	C	C	19	None	[1, 18]		HKE3_mut	no	no
1	109486196	rs338466	A	G	CLCC1	ENST00000356970	ENSG00000121940	LOW	sequence_feature	transmembrane_region:Transmembrane_region	protein_coding	A	G	136	None	[15, 121]	c.603T>C			HKE3_wt	G	G	90	None	[5, 85]		HKE3_mut	no	no
1	144594483	rs10907358	A	G	RP11-640M9.2	ENST00000428365	ENSG00000225241	LOW	splice_region_variant&non_coding_exon_variant	transcript	processed_transcript	G	G	14	None	[1, 13]	n.253A>G			HKE3_wt	A	G	13	None	[4, 9]		HKE3_mut	no	no
1	144852476	rs1616066	T	C	PDE4DIP	ENST00000313382	ENSG00000178104	LOW	synonymous_variant	transcript	protein_coding	T	C	15	None	[4, 11]	c.6705A>G	p.Pro2235Pro		HKE3_wt	C	C	14	None	[0, 14]		HKE3_mut	no	no
1	211032935	None	C	T	KCNH1	ENST00000271751	ENSG00000143473	LOW	sequence_feature	transmembrane_region:Transmembrane_region	protein_coding	C	T	25	None	[4, 21]	c.1463-55427G>A			HKE3_wt	T	T	21	None	[2, 19]		HKE3_mut	no	no
2	11911761	rs11538448	C	T	LPIN1	ENST00000256720	ENSG00000134324	LOW	synonymous_variant	transcript	protein_coding	C	T	110	None	[25, 85]	c.552C>T	p.Ile184Ile		HKE3_wt	T	T	42	None	[3, 39]		HKE3_mut	no	no
2	85004795	None	C	T	DNAH6	ENST00000237449	ENSG00000115423	LOW	sequence_feature	region_of_interest:AAA_6	protein_coding	C	T	12	None	[0, 12]	c.10704-3822C>T			HKE3_wt	T	T	23	None	[0, 23]		HKE3_mut	no	no
2	204055840	rs62182254	T	C	NBEAL1	ENST00000449802	ENSG00000144426	LOW	sequence_feature	domain:BEACH	protein_coding	T	C	24	None	[2, 22]	c.6834+728T>C			HKE3_wt	C	C	25	None	[0, 25]		HKE3_mut	no	no
2	219142491	rs2168704	G	A	TMBIM1	ENST00000258412	ENSG00000135926	LOW	sequence_feature	transmembrane_region:Transmembrane_region	protein_coding	G	A	15	None	[12, 3]	c.514-99C>T			HKE3_wt	C	T	10	None	[2, 8]		HKE3_mut	no	no
2	219499939	None	T	C	PLCD4	ENST00000417849	ENSG00000115556	LOW	sequence_feature	domain:C2	protein_coding	T	C	21	None	[3, 18]	c.1897-580T>C			HKE3_wt	C	C	14	None	[0, 14]		HKE3_mut	no	no
3	32493682	rs342745	A	G	CMTM7	ENST00000334983	ENSG00000153551	LOW	sequence_feature	domain:MARVEL	protein_coding	A	G	15	None	[2, 13]	c.433-202A>G			HKE3_wt	G	G	13	None	[0, 13]		HKE3_mut	no	no
3	128206618	rs1806462	C	A	GATA2	ENST00000430265	ENSG00000179348	LOW	5_prime_UTR_premature_start_codon_gain_variant	transcript	protein_coding	C	A	20	None	[6, 14]	c.-110G>T			HKE3_wt	A	A	22	None	[2, 20]		HKE3_mut	no	no
3	141319092	None	G	T	RASA2	ENST00000452898	ENSG00000155903	LOW	sequence_feature	domain:PH	protein_coding	G	T	18	None	[4, 14]	c.1937-7428G>T			HKE3_wt	T	T	18	None	[0, 18]		HKE3_mut	no	no
3	154010429	None	C	T	DHX36	ENST00000496811	ENSG00000174953	LOW	sequence_feature	domain:Helicase_C-terminal	protein_coding	C	T	175	None	[20, 155]	c.1725G>A			HKE3_wt	T	T	212	None	[17, 195]		HKE3_mut	no	no
3	182751846	rs34749281	C	T	MCCC1	ENST00000265594	ENSG00000078070	LOW	synonymous_variant	transcript	protein_coding	C	T	164	None	[16, 148]	c.1614G>A	p.Ser538Ser		HKE3_wt	T	T	80	None	[4, 76]		HKE3_mut	no	no
4	73966002	None	A	G	ANKRD17	ENST00000330838	ENSG00000132466	LOW	sequence_feature	coiled-coil_region	protein_coding	G	G	16	None	[0, 16]	c.3821-1765T>C			HKE3_wt	A	G	22	None	[2, 20]		HKE3_mut	no	no
4	99926965	rs2123782	T	C	METAP1	ENST00000296411	ENSG00000164024	LOW	sequence_feature	region_of_interest:Zinc_finger-like	protein_coding	T	C	15	None	[5, 10]	c.114+9947T>C			HKE3_wt	C	C	26	None	[1, 25]		HKE3_mut	no	no
4	104082349	rs2251634	C	T	CENPE	ENST00000380026	ENSG00000138778	LOW	synonymous_variant	transcript	protein_coding	C	T	58	None	[8, 50]	c.1950G>A	p.Gln650Gln		HKE3_wt	T	T	56	None	[3, 53]		HKE3_mut	no	no
4	104117191	rs2290943	A	G	CENPE	ENST00000503705	ENSG00000138778	LOW	synonymous_variant	transcript	protein_coding	A	G	61	None	[10, 51]	c.243T>C	p.Thr81Thr	WARNING_TRANSCRIPT_INCOMPLETE	HKE3_wt	G	G	57	None	[4, 53]	WARNING_TRANSCRIPT_INCOMPLETE	HKE3_mut	no	no
4	154228704	rs143341683	T	C	TRIM2	ENST00000338700	ENSG00000109654	LOW	sequence_feature	repeat:NHL_1	protein_coding	C	C	17	None	[1, 16]	c.1511-7933T>C			HKE3_wt	T	C	10	None	[2, 8]		HKE3_mut	no	no
5	1038526	rs3889678	A	G	NKD2	ENST00000382730	ENSG00000145506	LOW	synonymous_variant	transcript	protein_coding	G	G	18	None	[0, 18]	c.312A>G	p.Thr104Thr		HKE3_wt	A	G	14	None	[2, 12]		HKE3_mut	no	no
5	21884094	None	G	A	CDH12	ENST00000504376	ENSG00000154162	LOW	sequence_feature	topological_domain:Extracellular	protein_coding	A	A	16	None	[2, 14]	c.527-29195C>T			HKE3_wt	G	A	14	None	[2, 12]		HKE3_mut	no	no
5	33456250	None	T	A	TARS	ENST00000502553	ENSG00000113407	LOW	splice_region_variant&intron_variant	transcript	protein_coding	T	A	21	None	[5, 16]	c.759-4T>A			HKE3_wt	A	A	17	None	[1, 16]		HKE3_mut	no	no
5	79945921	None	T	A	DHFR	ENST00000505337	ENSG00000228716	LOW	sequence_feature	domain:DHFR	protein_coding	T	A	49	None	[10, 39]	c.137-608A>T			HKE3_wt	A	A	42	None	[4, 38]		HKE3_mut	no	no
5	134262196	rs74978610	C	T	PCBD2	ENST00000254908	ENSG00000132570	LOW	sequence_feature	helix	protein_coding	C	T	11	None	[1, 10]	c.216+16040C>T			HKE3_wt	T	T	13	None	[0, 13]		HKE3_mut	no	no
5	134262201	rs75404659	G	A	PCBD2	ENST00000254908	ENSG00000132570	LOW	sequence_feature	helix	protein_coding	G	A	11	None	[3, 8]	c.216+16045G>A			HKE3_wt	A	A	13	None	[0, 13]		HKE3_mut	no	no
5	176396295	None	T	C	UIMC1	ENST00000509236	ENSG00000087206	LOW	splice_region_variant&intron_variant	transcript	protein_coding	T	C	109	None	[12, 97]	c.464-4A>G		WARNING_TRANSCRIPT_INCOMPLETE	HKE3_wt	C	C	152	None	[7, 145]	WARNING_TRANSCRIPT_INCOMPLETE	HKE3_mut	no	no
6	32557552	rs1059546,rs1059546	A	C, G	HLA-DRB1	ENST00000360004	ENSG00000196126	LOW	5_prime_UTR_premature_start_codon_gain_variant	transcript	protein_coding	C	G	33	None	[0, 29, 4]	c.-33T>G			HKE3_wt	C	C	52	None	[0, 52]		HKE3_mut	no	no
6	32783086	rs7383287	A	G	HLA-DOB	ENST00000438763	ENSG00000241106	LOW	synonymous_variant	transcript	protein_coding	A	G	13	None	[4, 9]	c.96T>C	p.Asp32Asp		HKE3_wt	G	G	12	None	[0, 12]		HKE3_mut	no	no
6	139113098	rs7773485	C	T	CCDC28A	ENST00000332797	ENSG00000024862	LOW	sequence_feature	coiled-coil_region	protein_coding	C	T	13	None	[8, 5]	c.771-788C>T			HKE3_wt	T	T	15	None	[1, 14]		HKE3_mut	no	no
6	147830073	rs66812182	C	T	SAMD5	ENST00000367474	ENSG00000203727	LOW	sequence_feature	domain:SAM	protein_coding	T	T	20	None	[2, 18]	c.9C>T			HKE3_wt	C	T	15	None	[2, 13]		HKE3_mut	no	no
7	75512646	None	A	G	RHBDD2	ENST00000006777	ENSG00000005486	LOW	sequence_feature	transmembrane_region:Transmembrane_region	protein_coding	A	G	29	None	[6, 23]	c.587-370A>G			HKE3_wt	G	G	10	None	[0, 10]		HKE3_mut	no	no
7	132959929	None	A	G	EXOC4	ENST00000393161	ENSG00000131558	LOW	splice_region_variant&intron_variant	transcript	protein_coding	G	G	16	None	[1, 15]	c.276+3A>G			HKE3_wt	A	G	10	None	[1, 9]		HKE3_mut	no	no
8	63768172	None	A	C	NKAIN3	ENST00000328472	ENSG00000185942	LOW	sequence_feature	transmembrane_region:Transmembrane_region	protein_coding	C	C	11	None	[0, 11]	c.472-62840A>C			HKE3_wt	A	C	14	None	[2, 12]		HKE3_mut	no	no
8	63768174	None	T	G	NKAIN3	ENST00000328472	ENSG00000185942	LOW	sequence_feature	transmembrane_region:Transmembrane_region	protein_coding	G	G	10	None	[0, 10]	c.472-62838T>G			HKE3_wt	T	G	10	None	[0, 10]		HKE3_mut	no	no
8	106799669	rs2304857	T	C	RP11-152P17.2	ENST00000524045	ENSG00000251003	LOW	splice_region_variant&intron_variant	transcript	antisense	T	C	23	None	[10, 13]	n.419+8A>G			HKE3_wt	C	C	21	None	[1, 20]		HKE3_mut	no	no
8	144378184	rs2235115	C	G	ZNF696	ENST00000330143	ENSG00000185730	LOW	synonymous_variant	transcript	protein_coding	G	G	16	None	[1, 15]	c.339C>G	p.Gly113Gly		HKE3_wt	C	G	18	None	[5, 13]		HKE3_mut	no	no
9	37836289	None	A	G	DCAF10	ENST00000242323	ENSG00000122741	LOW	sequence_feature	repeat:WD_2	protein_coding	A	G	10	None	[2, 8]	c.654-5797A>G			HKE3_wt	G	G	20	None	[1, 19]		HKE3_mut	no	no
9	37836422	None	G	A	DCAF10	ENST00000377724	ENSG00000122741	LOW	sequence_feature	repeat:WD_2	protein_coding	G	A	10	None	[2, 8]	c.654-5664G>A			HKE3_wt	A	A	25	None	[1, 24]		HKE3_mut	no	no
9	72832495	None	A	G	MAMDC2	ENST00000377182	ENSG00000165072	LOW	sequence_feature	domain:MAM_4	protein_coding	A	G	80	None	[9, 71]	c.1652-758A>G			HKE3_wt	G	G	90	None	[0, 90]		HKE3_mut	no	no
9	72832565	None	A	G	MAMDC2	ENST00000377182	ENSG00000165072	LOW	sequence_feature	domain:MAM_4	protein_coding	A	G	30	None	[9, 21]	c.1652-688A>G			HKE3_wt	G	G	27	None	[1, 26]		HKE3_mut	no	no
9	98644236	rs690304	G	C	ERCC6L2	ENST00000288985	ENSG00000182150	LOW	sequence_feature	domain:Helicase_ATP-binding	protein_coding	G	C	12	None	[5, 7]	c.504+661G>C			HKE3_wt	C	C	18	None	[2, 16]		HKE3_mut	no	no
10	27475444	rs10741130	T	C	MASTL	ENST00000375940	ENSG00000120539	LOW	sequence_feature	domain:AGC-kinase_C-terminal	protein_coding	T	C	133	None	[15, 118]	c.2619T>C			HKE3_wt	C	C	193	None	[19, 174]		HKE3_mut	no	no
10	29754609	rs1057952	T	C	SVIL	ENST00000355867	ENSG00000197321	LOW	synonymous_variant	transcript	protein_coding	T	C	116	None	[23, 93]	c.6048A>G	p.Thr2016Thr		HKE3_wt	C	C	104	None	[5, 99]		HKE3_mut	no	no
10	29762863	None	G	A	SVIL	ENST00000375400	ENSG00000197321	LOW	synonymous_variant	transcript	protein_coding	G	A	110	None	[15, 95]	c.4155C>T	p.Cys1385Cys		HKE3_wt	A	A	66	None	[4, 62]		HKE3_mut	no	no
10	29783885	rs1056782	A	G	SVIL	ENST00000355867	ENSG00000197321	LOW	synonymous_variant	transcript	protein_coding	A	G	129	None	[15, 114]	c.3799T>C	p.Leu1267Leu		HKE3_wt	G	G	108	None	[8, 100]		HKE3_mut	no	no
10	33474644	rs61760432	G	A	NRP1	ENST00000265371	ENSG00000099250	LOW	synonymous_variant	transcript	protein_coding	G	A	30	None	[5, 25]	c.2343C>T	p.Phe781Phe		HKE3_wt	A	A	30	None	[2, 28]		HKE3_mut	no	no
10	51633027	rs115081809	T	C	PARGP1	ENST00000456092	ENSG00000214982	LOW	splice_region_variant&non_coding_exon_variant	transcript	unprocessed_pseudogene	T	C	183	None	[24, 159]	n.1555T>C			HKE3_wt	C	C	133	None	[12, 121]		HKE3_mut	no	no
10	70259704	None	A	C	SLC25A16	ENST00000609923	ENSG00000122912	LOW	sequence_feature	transmembrane_region:Transmembrane_region	protein_coding	A	C	13	None	[1, 12]	c.421+3685T>G			HKE3_wt	C	C	10	None	[0, 10]		HKE3_mut	no	no
10	70259715	None	G	T	SLC25A16	ENST00000609923	ENSG00000122912	LOW	sequence_feature	transmembrane_region:Transmembrane_region	protein_coding	G	T	13	None	[1, 12]	c.421+3674C>A			HKE3_wt	T	T	10	None	[0, 10]		HKE3_mut	no	no
10	73584426	rs1015193	T	C	PSAP	ENST00000394936	ENSG00000197746	LOW	sequence_feature	disulfide_bond	protein_coding	T	C	37	None	[11, 26]	c.777+1168A>G			HKE3_wt	C	C	14	None	[1, 13]		HKE3_mut	no	no
10	100018844	rs7077073	G	A	LOXL4	ENST00000260702	ENSG00000138131	LOW	synonymous_variant	transcript	protein_coding	A	A	37	None	[4, 33]	c.843C>T	p.His281His		HKE3_wt	G	A	14	None	[2, 12]		HKE3_mut	no	no
10	102265815	rs2295773	A	G	SEC31B	ENST00000370329	ENSG00000075826	LOW	synonymous_variant	transcript	protein_coding	A	G	48	None	[14, 34]	c.1035T>C	p.His345His		HKE3_wt	G	G	13	None	[1, 12]		HKE3_mut	no	no
10	105154089	rs7911488	A	G	USMG5	ENST00000369825	ENSG00000173915	LOW	5_prime_UTR_premature_start_codon_gain_variant	transcript	protein_coding	A	G	92	None	[9, 83]	c.-143T>C			HKE3_wt	G	G	79	None	[7, 72]		HKE3_mut	no	no
11	320237	rs28688930	C	G	IFITM3	ENST00000399808	ENSG00000142089	LOW	sequence_feature	topological_domain:Cytoplasmic	protein_coding	G	G	18	None	[1, 17]	c.250-247G>C			HKE3_wt	C	G	14	None	[5, 9]		HKE3_mut	no	no
11	9831361	None	A	G	SBF2	ENST00000256190	ENSG00000133812	LOW	sequence_feature	domain:Myotubularin_phosphatase	protein_coding	G	G	36	None	[3, 33]	c.4156-812T>C			HKE3_wt	A	G	21	None	[4, 17]		HKE3_mut	no	no
11	11373713	None	G	T	GALNT18	ENST00000227756	ENSG00000110328	LOW	sequence_feature	disulfide_bond	protein_coding	T	T	19	None	[0, 19]	c.1093-11162C>A			HKE3_wt	G	T	26	None	[3, 23]		HKE3_mut	no	no
11	46700787	rs202127890	A	C	ARHGAP1	ENST00000311956	ENSG00000175220	LOW	sequence_feature	domain:Rho-GAP	protein_coding	C	C	19	None	[1, 18]	c.1132-12T>G			HKE3_wt	A	C	12	None	[1, 11]		HKE3_mut	no	no
11	57095767	None	G	T	SSRP1	ENST00000293880	ENSG00000149136	LOW	splice_region_variant&intron_variant	transcript	retained_intron	G	T	11	None	[2, 9]	n.4820+4C>A			HKE3_wt	T	T	13	None	[0, 13]		HKE3_mut	no	no
11	61076451	None	T	G	DDB1	ENST00000450997	ENSG00000167986	LOW	sequence_feature	interacting_region:Interaction_with_CDT1_and_CUL4A	protein_coding	T	G	15	None	[4, 11]	c.594+4A>C			HKE3_wt	G	G	19	None	[0, 19]		HKE3_mut	no	no
11	75060122	None	A	G	ARRB1	ENST00000360025	ENSG00000137486	LOW	sequence_feature	interacting_region:Interaction_with_SRC	protein_coding	G	G	15	None	[0, 15]	c.20+2510T>C			HKE3_wt	A	G	16	None	[5, 11]		HKE3_mut	no	no
11	85447611	rs680498	T	C	SYTL2	ENST00000527523	ENSG00000137501	LOW	synonymous_variant	transcript	protein_coding	C	C	67	None	[4, 63]	c.372A>G	p.Ser124Ser		HKE3_wt	T	C	59	None	[10, 49]		HKE3_mut	no	no
12	2909555	None	C	A	FKBP4	ENST00000001008	ENSG00000004478	LOW	sequence_feature	interacting_region:Interaction_with_tubulin	protein_coding	C	A	13	None	[2, 11]	c.847-3C>A			HKE3_wt	A	A	13	None	[0, 13]		HKE3_mut	no	no
12	10532434	rs2617151	A	G	RP11-277P12.20	ENST00000500682	ENSG00000245648	LOW	splice_region_variant&non_coding_exon_variant	transcript	antisense	A	G	39	None	[5, 34]	n.501A>G			HKE3_wt	G	G	44	None	[2, 42]		HKE3_mut	no	no
12	31242440	rs2075318	A	G	DDX11	ENST00000350437	ENSG00000013573	LOW	sequence_feature	domain:Helicase_ATP-binding	protein_coding	G	G	38	None	[1, 37]	c.880+16A>G			HKE3_wt	A	G	15	None	[2, 13]		HKE3_mut	no	no
12	32879586	None	G	A	DNM1L	ENST00000414834	ENSG00000087470	LOW	sequence_feature	region_of_interest:Middle_domain	protein_coding	G	A	45	None	[7, 38]	c.470+4019G>A			HKE3_wt	A	A	52	None	[4, 48]		HKE3_mut	no	no
12	32879590	None	A	G	DNM1L	ENST00000381000	ENSG00000087470	LOW	sequence_feature	region_of_interest:Middle_domain	protein_coding	A	G	45	None	[7, 38]	c.1118+4023A>G			HKE3_wt	G	G	52	None	[2, 50]		HKE3_mut	no	no
12	52635443	rs2243588	T	C	KRT7	ENST00000331817	ENSG00000135480	LOW	sequence_feature	region_of_interest:Coil_2	protein_coding	T	C	77	None	[16, 61]	c.858+23T>C			HKE3_wt	C	C	14	None	[1, 13]		HKE3_mut	no	yes
12	53449597	rs2293062	T	C	TENC1	ENST00000552570	ENSG00000111077	LOW	synonymous_variant	transcript	protein_coding	T	C	83	None	[13, 70]	c.729T>C	p.Ser243Ser		HKE3_wt	C	C	67	None	[6, 61]		HKE3_mut	no	no
12	53453456	rs34044566	C	T	TENC1	ENST00000314250	ENSG00000111077	LOW	synonymous_variant	transcript	protein_coding	T	T	56	None	[6, 50]	c.2031C>T	p.Val677Val		HKE3_wt	C	T	46	None	[7, 39]		HKE3_mut	no	no
12	69987285	None	T	A	CCT2	ENST00000553169	ENSG00000166226	LOW	splice_region_variant&intron_variant	transcript	retained_intron	T	A	12	None	[3, 9]	n.568-5T>A			HKE3_wt	A	A	18	None	[1, 17]		HKE3_mut	no	no
12	110760880	None	A	G	ATP2A2	ENST00000377685	ENSG00000174437	LOW	splice_region_variant&intron_variant	transcript	nonsense_mediated_decay	A	G	17	None	[3, 14]	n.*384+3A>G			HKE3_wt	G	G	24	None	[0, 24]		HKE3_mut	no	no
12	110760884	None	A	C	ATP2A2	ENST00000308664	ENSG00000174437	LOW	sequence_feature	topological_domain:Cytoplasmic	protein_coding	A	C	17	None	[3, 14]	c.544+7A>C			HKE3_wt	C	C	25	None	[1, 24]		HKE3_mut	no	no
12	121338247	rs143882782	A	G	SPPL3	ENST00000353487	ENSG00000157837	LOW	sequence_feature	topological_domain:Lumenal	protein_coding	G	G	10	None	[0, 10]	c.23+3401T>C			HKE3_wt	A	G	15	None	[4, 11]		HKE3_mut	no	no
12	124002196	None	T	C	RILPL1	ENST00000376874	ENSG00000188026	LOW	sequence_feature	coiled-coil_region	protein_coding	C	C	34	None	[0, 34]	c.460+5846A>G			HKE3_wt	T	C	26	None	[4, 22]		HKE3_mut	no	no
13	100803036	None	T	C	PCCA	ENST00000376279	ENSG00000175198	LOW	sequence_feature	domain:Biotin_carboxylation	protein_coding	T	C	11	None	[2, 9]	c.301-4197T>C			HKE3_wt	C	C	20	None	[0, 20]		HKE3_mut	no	no
13	102366825	rs2281991	A	G	ITGBL1	ENST00000376162	ENSG00000198542	LOW	synonymous_variant	transcript	protein_coding	A	G	34	None	[5, 29]	c.1038A>G	p.Glu346Glu		HKE3_wt	G	G	56	None	[5, 51]		HKE3_mut	no	no
14	65246623	rs1626923	T	C	SPTB	ENST00000389720	ENSG00000070182	LOW	synonymous_variant	transcript	protein_coding	T	C	33	None	[12, 21]	c.4293A>G	p.Arg1431Arg		HKE3_wt	C	C	15	None	[1, 14]		HKE3_mut	no	no
14	76045963	rs2287017	C	G	FLVCR2	ENST00000238667	ENSG00000119686	LOW	synonymous_variant	transcript	protein_coding	C	G	23	None	[7, 16]	c.648C>G	p.Ser216Ser		HKE3_wt	G	G	14	None	[1, 13]		HKE3_mut	no	no
14	105180565	rs4983535	T	C	INF2	ENST00000392634	ENSG00000203485	LOW	synonymous_variant	transcript	protein_coding	T	C	129	None	[32, 97]	c.3066T>C	p.Asp1022Asp		HKE3_wt	C	C	83	None	[8, 75]		HKE3_mut	no	no
15	49426308	None	G	C	COPS2	ENST00000299259	ENSG00000166200	LOW	splice_region_variant&intron_variant	transcript	protein_coding	G	C	13	None	[1, 12]	c.737-3C>G			HKE3_wt	C	C	15	None	[0, 15]		HKE3_mut	no	no
15	65247822	rs117065670	G	A	ANKDD1A	ENST00000380230	ENSG00000166839	LOW	sequence_feature	domain:Death	protein_coding	G	A	23	None	[12, 11]	c.1484-1620G>A			HKE3_wt	A	A	13	None	[1, 12]		HKE3_mut	no	no
15	75645696	None	A	G	NEIL1	ENST00000569035	ENSG00000140398	LOW	sequence_feature	helix	protein_coding	A	G	40	None	[4, 36]	c.719-384A>G			HKE3_wt	G	G	14	None	[0, 14]		HKE3_mut	no	no
15	75917956	rs28372917	G	A	SNUPN	ENST00000564644	ENSG00000169371	LOW	5_prime_UTR_premature_start_codon_gain_variant	transcript	protein_coding	G	A	30	None	[3, 27]	c.-506C>T			HKE3_wt	A	A	35	None	[0, 35]		HKE3_mut	no	no
15	79058047	rs201211606	C	G	ADAMTS7	ENST00000388820	ENSG00000136378	LOW	synonymous_variant	transcript	protein_coding	C	G	25	None	[10, 15]	c.4206G>C	p.Gly1402Gly		HKE3_wt	G	G	11	None	[0, 11]		HKE3_mut	no	no
15	79079512	rs12899147	A	G	ADAMTS7	ENST00000388820	ENSG00000136378	LOW	sequence_feature	disulfide_bond	protein_coding	A	G	14	None	[7, 7]	c.1322+1061T>C			HKE3_wt	G	G	11	None	[0, 11]		HKE3_mut	no	no
16	2256461	rs26863	C	G	MLST8	ENST00000565250	ENSG00000167965	LOW	sequence_feature	repeat:WD_2	protein_coding	G	G	21	None	[2, 19]	c.182-37C>G			HKE3_wt	C	G	19	None	[5, 14]		HKE3_mut	no	no
16	2824540	rs3112688	T	C	TCEB2	ENST00000262306	ENSG00000103363	LOW	sequence_feature	beta_strand	protein_coding	T	C	20	None	[5, 15]	c.244+912A>G			HKE3_wt	C	C	14	None	[1, 13]		HKE3_mut	no	no
16	26043455	None	C	T	HS3ST4	ENST00000331351	ENSG00000182601	LOW	sequence_feature	topological_domain:Lumenal	protein_coding	C	T	15	None	[2, 13]	c.735-103478C>T			HKE3_wt	T	T	21	None	[0, 21]		HKE3_mut	no	no
16	57609000	rs16957788	C	G	GPR114	ENST00000349457	ENSG00000159618	LOW	sequence_feature	transmembrane_region:Transmembrane_region	protein_coding	G	G	21	None	[0, 21]	c.1482C>G			HKE3_wt	C	G	16	None	[2, 14]		HKE3_mut	no	no
16	86575737	rs3829533	C	T	MTHFSD	ENST00000381214	ENSG00000103248	LOW	synonymous_variant	transcript	protein_coding	C	T	167	None	[24, 143]	c.525G>A	p.Thr175Thr		HKE3_wt	T	T	112	None	[10, 102]		HKE3_mut	no	no
17	560040	None	G	A	VPS53	ENST00000571805	ENSG00000141252	LOW	sequence_feature	coiled-coil_region	protein_coding	A	A	68	None	[2, 66]	c.373-847C>T			HKE3_wt	G	A	69	None	[5, 64]		HKE3_mut	no	no
17	560064	None	C	T	VPS53	ENST00000437048	ENSG00000141252	LOW	sequence_feature	coiled-coil_region	protein_coding	T	T	68	None	[2, 66]	c.373-871G>A			HKE3_wt	C	T	69	None	[5, 64]		HKE3_mut	no	no
17	560775	None	C	G	VPS53	ENST00000571805	ENSG00000141252	LOW	sequence_feature	coiled-coil_region	protein_coding	C	G	28	None	[4, 24]	c.373-1582G>C			HKE3_wt	G	G	33	None	[1, 32]		HKE3_mut	no	no
17	2580915	None	G	A	PAFAH1B1	ENST00000397195	ENSG00000007168	LOW	sequence_feature	interacting_region:Interaction_with_dynein_and_dynactin	protein_coding	G	A	10	None	[2, 8]	c.1002+1015G>A			HKE3_wt	A	A	15	None	[0, 15]		HKE3_mut	no	no
17	66041547	rs7220121	T	C	KPNA2	ENST00000330459	ENSG00000182481	LOW	sequence_feature	repeat:ARM_9	protein_coding	T	C	12	None	[1, 11]	c.1348-341T>C			HKE3_wt	C	C	11	None	[0, 11]		HKE3_mut	no	no
17	80415315	rs6502113	C	T	RP13-20L14.6	ENST00000579095	ENSG00000265458	LOW	splice_region_variant&non_coding_exon_variant	transcript	antisense	C	T	31	None	[12, 19]	n.215G>A			HKE3_wt	T	T	14	None	[1, 13]		HKE3_mut	no	no
18	29992124	rs4104673	G	A	GAREM	ENST00000399218	ENSG00000141441	LOW	sequence_feature	region_of_interest:CABIT	protein_coding	G	A	10	None	[2, 8]	c.122-19126C>T			HKE3_wt	A	A	11	None	[0, 11]		HKE3_mut	no	no
18	29992286	None	T	C	GAREM	ENST00000269209	ENSG00000141441	LOW	sequence_feature	region_of_interest:CABIT	protein_coding	T	C	23	None	[3, 20]	c.122-19288A>G			HKE3_wt	C	C	22	None	[0, 22]		HKE3_mut	no	no
19	1806083	rs56193578	A	C	ATP8B3	ENST00000310127	ENSG00000130270	LOW	sequence_feature	topological_domain:Cytoplasmic	protein_coding	A	C	96	None	[9, 87]	c.750+13T>G			HKE3_wt	C	C	73	None	[6, 67]		HKE3_mut	no	no
19	6750447	None	G	T	TRIP10	ENST00000313285	ENSG00000125733	LOW	splice_region_variant&intron_variant	transcript	protein_coding	T	T	17	None	[2, 15]	c.1367+5G>T			HKE3_wt	G	T	16	None	[6, 10]		HKE3_mut	no	no
19	13005059	None	T	C	GCDH	ENST00000457854	ENSG00000105607	LOW	sequence_feature	helix	protein_coding	T	C	54	None	[5, 49]	c.505+592T>C			HKE3_wt	C	C	69	None	[1, 68]		HKE3_mut	no	no
19	17412366	rs11086066	G	A	ABHD8	ENST00000593489	ENSG00000127220	LOW	synonymous_variant	transcript	protein_coding	A	A	39	None	[1, 38]	c.108C>T	p.Ala36Ala	WARNING_TRANSCRIPT_NO_STOP_CODON	HKE3_wt	G	A	30	None	[8, 22]	WARNING_TRANSCRIPT_NO_STOP_CODON	HKE3_mut	no	no
19	17412399	rs11086067	G	A	ABHD8	ENST00000247706	ENSG00000127220	LOW	synonymous_variant	transcript	protein_coding	A	A	38	None	[1, 37]	c.27C>T	p.Ile9Ile		HKE3_wt	G	A	30	None	[7, 23]		HKE3_mut	no	no
19	19043837	None	G	A	HOMER3	ENST00000596482	ENSG00000051128	LOW	synonymous_variant	transcript	protein_coding	G	A	198	None	[26, 172]	c.429C>T	p.Leu143Leu	WARNING_TRANSCRIPT_INCOMPLETE	HKE3_wt	A	A	150	None	[16, 134]	WARNING_TRANSCRIPT_INCOMPLETE	HKE3_mut	no	no
19	23405457	rs10411741	T	G	ZNF724P	ENST00000418100	ENSG00000196081	LOW	synonymous_variant	transcript	protein_coding	G	G	21	None	[0, 21]	c.1590A>C	p.Gly530Gly		HKE3_wt	T	G	30	None	[2, 28]		HKE3_mut	no	no
19	37676528	rs75662394	G	A	ZNF585B	ENST00000532828	ENSG00000245680	LOW	synonymous_variant	transcript	protein_coding	G	A	43	None	[7, 36]	c.1911C>T	p.Ala637Ala		HKE3_wt	A	A	28	None	[0, 28]		HKE3_mut	no	no
19	37677641	None	G	A	ZNF585B	ENST00000531805	ENSG00000245680	LOW	synonymous_variant	transcript	protein_coding	G	A	18	None	[3, 15]	c.633C>T	p.Gly211Gly		HKE3_wt	A	A	27	None	[0, 27]		HKE3_mut	no	no
19	45323801	rs28399663	C	T	BCAM	ENST00000270233	ENSG00000187244	LOW	sequence_feature	topological_domain:Cytoplasmic	protein_coding	C	T	171	None	[22, 149]	c.1764-161C>T			HKE3_wt	T	T	110	None	[10, 100]		HKE3_mut	no	no
19	48887742	None	G	C	KDELR1	ENST00000330720	ENSG00000105438	LOW	splice_region_variant&intron_variant	transcript	protein_coding	G	C	20	None	[3, 17]	c.352-3C>G			HKE3_wt	C	C	12	None	[1, 11]		HKE3_mut	no	no
19	54678127	None	G	C	MBOAT7	ENST00000431666	ENSG00000125505	LOW	splice_region_variant&intron_variant	transcript	protein_coding	G	C	17	None	[2, 15]	c.813-3C>G			HKE3_wt	C	C	19	None	[0, 19]		HKE3_mut	no	no
20	4864416	rs143286940	G	A	SLC23A2	ENST00000379333	ENSG00000089057	LOW	synonymous_variant	transcript	protein_coding	G	A	80	None	[11, 69]	c.696C>T	p.Leu232Leu		HKE3_wt	A	A	70	None	[2, 68]		HKE3_mut	no	no
20	47267480	rs41283556	A	G	PREX1	ENST00000371941	ENSG00000124126	LOW	synonymous_variant	transcript	protein_coding	A	G	39	None	[12, 27]	c.2769T>C	p.Cys923Cys		HKE3_wt	G	G	16	None	[0, 16]		HKE3_mut	no	no
21	33869214	None	T	C	EVA1C	ENST00000300255	ENSG00000166979	LOW	sequence_feature	domain:SUEL-type_lectin_2	protein_coding	C	C	19	None	[1, 18]	c.778+1734T>C			HKE3_wt	T	C	26	None	[3, 23]		HKE3_mut	no	no
21	33869230	None	G	T	EVA1C	ENST00000300255	ENSG00000166979	LOW	sequence_feature	domain:SUEL-type_lectin_2	protein_coding	G	T	21	None	[3, 18]	c.778+1751G>T			HKE3_wt	T	T	32	None	[3, 29]		HKE3_mut	no	no
21	47676711	rs2839173	G	A	MCM3AP	ENST00000397708	ENSG00000160294	LOW	synonymous_variant	transcript	protein_coding	G	A	128	None	[14, 114]	c.3924C>T	p.Ser1308Ser		HKE3_wt	A	A	92	None	[7, 85]		HKE3_mut	no	no
22	19907118	rs5748470	G	A	TXNRD2	ENST00000535882	ENSG00000184470	LOW	synonymous_variant	transcript	protein_coding	G	A	30	None	[4, 26]	c.174C>T	p.Ala58Ala		HKE3_wt	A	A	46	None	[0, 46]		HKE3_mut	no	no
22	23523630	rs5751602	C	A	BCR	ENST00000305877	ENSG00000186716	LOW	sequence_feature	region_of_interest:Kinase	protein_coding	C	A	14	None	[2, 12]	c.483C>A			HKE3_wt	A	A	32	None	[2, 30]		HKE3_mut	no	no
22	23605692	None	G	T	BCR	ENST00000359540	ENSG00000186716	LOW	sequence_feature	domain:DH	protein_coding	G	T	17	None	[1, 16]	c.1752+1965G>T			HKE3_wt	T	T	21	None	[0, 21]		HKE3_mut	no	no
22	23605695	None	T	C	BCR	ENST00000305877	ENSG00000186716	LOW	sequence_feature	domain:DH	protein_coding	T	C	17	None	[1, 16]	c.1752+1968T>C			HKE3_wt	C	C	21	None	[0, 21]		HKE3_mut	no	no
22	23615946	rs34646520	G	A	BCR	ENST00000359540	ENSG00000186716	LOW	synonymous_variant	transcript	protein_coding	A	A	305	None	[25, 280]	c.2100G>A	p.Thr700Thr		HKE3_wt	G	A	265	None	[35, 230]		HKE3_mut	no	no
22	23655084	rs11558697	C	T	BCR	ENST00000359540	ENSG00000186716	LOW	synonymous_variant	transcript	protein_coding	C	T	301	None	[40, 261]	c.3201C>T	p.Asp1067Asp		HKE3_wt	T	T	273	None	[26, 247]		HKE3_mut	no	no
22	38006609	None	A	G	GGA1	ENST00000337437	ENSG00000100083	LOW	sequence_feature	helix	protein_coding	A	G	12	None	[3, 9]	c.43+1700A>G			HKE3_wt	G	G	12	None	[0, 12]		HKE3_mut	no	no
22	39118951	None	G	A	GTPBP1	ENST00000216044	ENSG00000100226	LOW	sequence_feature	domain:tr-type_G	protein_coding	G	A	14	None	[2, 12]	c.958+1081G>A			HKE3_wt	A	A	26	None	[2, 24]		HKE3_mut	no	no
22	45250327	None	A	G	ARHGAP8	ENST00000389774	ENSG00000241484	LOW	sequence_feature	domain:Rho-GAP	protein_coding	G	G	22	None	[0, 22]	c.971-5284A>G			HKE3_wt	A	G	11	None	[2, 9]		HKE3_mut	no	no
X	41535104	None	A	G	CASK	ENST00000378158	ENSG00000147044	LOW	sequence_feature	domain:Protein_kinase	protein_coding	G	G	16	None	[1, 15]	c.430-4321T>C			HKE3_wt	A	G	20	None	[2, 18]		HKE3_mut	no	no
X	91369279	None	T	C	PCDH11X	ENST00000373094	ENSG00000102290	LOW	sequence_feature	topological_domain:Cytoplasmic	protein_coding	C	C	17	None	[0, 17]	c.3034-87095T>C			HKE3_wt	T	C	12	None	[0, 12]		HKE3_mut	no	no
Y	15399195	rs75573089	A	G	UTY	ENST00000331397	ENSG00000183878	LOW	sequence_feature	helix	protein_coding	G	G	28	None	[0, 28]	c.3719+10392T>C			HKE3_wt	A	G	20	None	[3, 17]		HKE3_mut	no	no
1	7913430	rs228648	G	A	UTS2	ENST00000054668	ENSG00000049247	MODERATE	missense_variant	transcript	protein_coding	G	A	22	None	[7, 15]	c.62C>T	p.Thr21Met		HKE3_wt	A	A	21	None	[2, 19]		HKE3_mut	no	no
1	16386495	rs71510977	C	T	FAM131C	ENST00000375662	ENSG00000185519	MODERATE	missense_variant	transcript	protein_coding	C	T	11	None	[7, 4]	c.320G>A	p.Arg107Gln		HKE3_wt	T	T	13	None	[1, 12]		HKE3_mut	no	no
1	26774866	None	A	G	DHDDS	ENST00000427245	ENSG00000117682	MODERATE	missense_variant	transcript	protein_coding	A	G	10	None	[1, 9]	c.562A>G	p.Ile188Val		HKE3_wt	G	G	21	None	[0, 21]		HKE3_mut	no	no
1	35227362	rs79193415	C	G	GJB4	ENST00000339480	ENSG00000189433	MODERATE	missense_variant	transcript	protein_coding	G	G	19	None	[1, 18]	c.507C>G	p.Cys169Trp		HKE3_wt	C	G	37	None	[5, 32]		HKE3_mut	no	no
1	111957693	rs2485319	A	G	OVGP1	ENST00000369732	ENSG00000085465	MODERATE	missense_variant	transcript	protein_coding	A	G	23	None	[17, 6]	c.1430T>C	p.Met477Thr		HKE3_wt	G	G	16	None	[1, 15]		HKE3_mut	no	no
1	204230581	rs3795569	G	A	PLEKHA6	ENST00000414478	ENSG00000143850	MODERATE	missense_variant	transcript	protein_coding	A	A	17	None	[0, 17]	c.437C>T	p.Pro146Leu		HKE3_wt	G	A	10	None	[2, 8]		HKE3_mut	no	no
1	204237416	rs10900571	C	T	PLEKHA6	ENST00000272203	ENSG00000143850	MODERATE	missense_variant	transcript	protein_coding	T	T	16	None	[1, 15]	c.127G>A	p.Val43Ile		HKE3_wt	C	T	10	None	[1, 9]		HKE3_mut	no	no
2	233273244	rs17416141	C	A	ALPPL2	ENST00000295453	ENSG00000163286	MODERATE	missense_variant	transcript	protein_coding	A	A	80	None	[0, 80]	c.817C>A	p.Leu273Met		HKE3_wt	C	A	11	None	[2, 9]		HKE3_mut	no	no
3	130947435	rs3738000	A	T	NEK11	ENST00000429253	ENSG00000114670	MODERATE	missense_variant	transcript	protein_coding	A	T	18	None	[10, 8]	c.1463A>T	p.Glu488Val		HKE3_wt	T	T	14	None	[1, 13]		HKE3_mut	no	no
3	154018887	rs9438	G	C	DHX36	ENST00000308361	ENSG00000174953	MODERATE	missense_variant	transcript	protein_coding	G	C	266	None	[30, 236]	c.1247C>G	p.Ser416Cys		HKE3_wt	C	C	224	None	[13, 211]		HKE3_mut	no	no
3	168812870	rs200049869	T	C	MECOM	ENST00000264674	ENSG00000085276	MODERATE	missense_variant	transcript	protein_coding	T	C	25	None	[4, 21]	c.2644A>G	p.Met882Val		HKE3_wt	C	C	14	None	[1, 13]		HKE3_mut	no	no
3	175345143	rs9866564	C	G	NAALADL2	ENST00000454872	ENSG00000177694	MODERATE	missense_variant	transcript	protein_coding	C	G	22	None	[6, 16]	c.1865C>G	p.Pro622Arg		HKE3_wt	G	G	22	None	[2, 20]		HKE3_mut	no	no
4	104097170	None	G	A	CENPE	ENST00000503705	ENSG00000138778	MODERATE	missense_variant	transcript	protein_coding	G	A	46	None	[6, 40]	c.1426C>T	p.Leu476Phe	WARNING_TRANSCRIPT_INCOMPLETE	HKE3_wt	A	A	47	None	[3, 44]	WARNING_TRANSCRIPT_INCOMPLETE	HKE3_mut	no	no
4	183676207	None	A	G	TENM3	ENST00000511685	ENSG00000218336	MODERATE	missense_variant	transcript	protein_coding	G	G	66	None	[1, 65]	c.4687A>G	p.Thr1563Ala		HKE3_wt	A	G	28	None	[5, 23]		HKE3_mut	no	no
5	120022006	rs140122947	T	C	PRR16	ENST00000407149	ENSG00000184838	MODERATE	missense_variant	transcript	protein_coding	T	C	17	None	[3, 14]	c.517T>C	p.Cys173Arg		HKE3_wt	C	C	12	None	[0, 12]		HKE3_mut	no	no
6	28269663	rs1997660	A	G	PGBD1	ENST00000405948	ENSG00000137338	MODERATE	missense_variant	transcript	protein_coding	A	G	17	None	[2, 15]	c.2032A>G	p.Ile678Val		HKE3_wt	G	G	30	None	[0, 30]		HKE3_mut	no	no
7	4917709	None	C	T	RADIL	ENST00000536091	ENSG00000157927	MODERATE	missense_variant	transcript	protein_coding	C	T	29	None	[8, 21]	c.62G>A	p.Ser21Asn		HKE3_wt	T	T	18	None	[1, 17]		HKE3_mut	no	no
8	144895207	None	A	G	SCRIB	ENST00000356994	ENSG00000180900	MODERATE	missense_variant	transcript	protein_coding	A	G	230	None	[25, 205]	c.635T>C	p.Leu212Pro		HKE3_wt	G	G	196	None	[18, 178]		HKE3_mut	no	no
9	2828765	rs2173904	C	G	KIAA0020	ENST00000397885	ENSG00000080608	MODERATE	missense_variant	transcript	protein_coding	C	G	333	None	[37, 296]	c.866G>C	p.Arg289Pro		HKE3_wt	G	G	323	None	[10, 313]		HKE3_mut	no	no
9	35091911	None	G	A	PIGO	ENST00000341666	ENSG00000165282	MODERATE	missense_variant	transcript	protein_coding	G	A	98	None	[17, 81]	c.1973C>T	p.Ala658Val		HKE3_wt	A	A	62	None	[5, 57]		HKE3_mut	no	no
9	124526131	rs368910721	C	T	DAB2IP	ENST00000408936	ENSG00000136848	MODERATE	missense_variant	transcript	protein_coding	C	T	89	None	[23, 66]	c.1433C>T	p.Ala478Val		HKE3_wt	T	T	81	None	[4, 77]		HKE3_mut	no	no
10	29754644	rs7921306	T	C	SVIL	ENST00000535393	ENSG00000197321	MODERATE	missense_variant	transcript	protein_coding	T	C	123	None	[25, 98]	c.2755A>G	p.Ile919Val		HKE3_wt	C	C	125	None	[7, 118]		HKE3_mut	no	no
10	29762807	None	G	A	SVIL	ENST00000375398	ENSG00000197321	MODERATE	missense_variant	transcript	protein_coding	G	A	84	None	[10, 74]	c.5489C>T	p.Ala1830Val		HKE3_wt	A	A	56	None	[4, 52]		HKE3_mut	no	no
11	10529739	rs6484338	G	A	MTRNR2L8	ENST00000536684	ENSG00000255823	MODERATE	missense_variant	transcript	protein_coding	G	A	24	None	[2, 22]	c.35C>T	p.Ser12Leu		HKE3_wt	A	A	23	None	[0, 23]		HKE3_mut	no	no
11	34918375	rs2986429	A	G	APIP	ENST00000278359	ENSG00000149089	MODERATE	missense_variant	transcript	protein_coding	G	G	25	None	[1, 24]	c.41T>C	p.Val14Ala		HKE3_wt	A	G	23	None	[8, 15]		HKE3_mut	no	no
11	85436394	rs556669	T	C	SYTL2	ENST00000359152	ENSG00000137501	MODERATE	missense_variant	transcript	protein_coding	T	C	15	None	[2, 13]	c.2678A>G	p.Asp893Gly		HKE3_wt	C	C	15	None	[1, 14]		HKE3_mut	no	no
11	85436868	rs597480	G	C	SYTL2	ENST00000359152	ENSG00000137501	MODERATE	missense_variant	transcript	protein_coding	C	C	12	None	[0, 12]	c.2204C>G	p.Ala735Gly		HKE3_wt	G	C	19	None	[4, 15]		HKE3_mut	no	no
11	117042377	rs4936367	G	A	PAFAH1B2	ENST00000530272	ENSG00000168092	MODERATE	missense_variant	transcript	protein_coding	G	A	15	None	[6, 9]	c.451G>A	p.Val151Met		HKE3_wt	A	A	12	None	[0, 12]		HKE3_mut	no	no
12	10532326	rs2255336	T	C	KLRK1	ENST00000240618	ENSG00000213809	MODERATE	missense_variant	transcript	protein_coding	T	C	172	None	[21, 151]	c.214A>G	p.Thr72Ala		HKE3_wt	C	C	268	None	[11, 257]		HKE3_mut	no	no
14	21899631	rs10467770	C	T	CHD8	ENST00000553622	ENSG00000100888	MODERATE	missense_variant	transcript	protein_coding	C	T	107	None	[19, 88]	c.97G>A	p.Val33Met	WARNING_TRANSCRIPT_INCOMPLETE	HKE3_wt	T	T	71	None	[6, 65]	WARNING_TRANSCRIPT_INCOMPLETE	HKE3_mut	no	no
14	23523440	rs147423144	C	T	CDH24	ENST00000487137	ENSG00000139880	MODERATE	missense_variant	transcript	protein_coding	C	T	140	None	[25, 115]	c.882G>A	p.Met294Ile		HKE3_wt	T	T	69	None	[2, 67]		HKE3_mut	no	no
14	58563694	rs2273442	G	C	C14orf37	ENST00000267485	ENSG00000139971	MODERATE	missense_variant	transcript	protein_coding	C	C	22	None	[0, 22]	c.1837C>G	p.Gln613Glu		HKE3_wt	G	C	10	None	[1, 9]		HKE3_mut	no	no
14	75265897	None	G	A	YLPM1	ENST00000238571	ENSG00000119596	MODERATE	missense_variant	transcript	protein_coding	G	A	192	None	[21, 171]	c.3312G>A	p.Met1104Ile		HKE3_wt	A	A	199	None	[10, 189]		HKE3_mut	no	no
14	76045362	rs2287015	T	C	FLVCR2	ENST00000238667	ENSG00000119686	MODERATE	missense_variant	transcript	protein_coding	T	C	25	None	[9, 16]	c.47T>C	p.Val16Ala		HKE3_wt	C	C	15	None	[1, 14]		HKE3_mut	no	no
14	96922752	rs2369679	C	G	AK7	ENST00000267584	ENSG00000140057	MODERATE	missense_variant	transcript	protein_coding	C	G	14	None	[0, 14]	c.1167C>G	p.Asn389Lys		HKE3_wt	G	G	15	None	[0, 15]		HKE3_mut	no	no
15	65960396	rs144052781	G	A	DENND4A	ENST00000443035	ENSG00000174485	MODERATE	missense_variant	transcript	protein_coding	G	A	31	None	[6, 25]	c.4850C>T	p.Thr1617Ile		HKE3_wt	A	A	33	None	[0, 33]		HKE3_mut	no	no
15	66821859	None	A	C	ZWILCH	ENST00000565627	ENSG00000174442	MODERATE	missense_variant	transcript	protein_coding	A	C	245	None	[30, 215]	c.761A>C	p.Lys254Thr		HKE3_wt	C	C	259	None	[20, 239]		HKE3_mut	no	no
16	18511337	rs200530124	A	G	NOMO2	ENST00000543392	ENSG00000185164	MODERATE	missense_variant	transcript	protein_coding	G	G	16	None	[0, 16]	c.3194T>C	p.Met1065Thr		HKE3_wt	A	G	43	None	[10, 33]		HKE3_mut	no	no
16	19726321	None	G	T	KNOP1	ENST00000219837	ENSG00000103550	MODERATE	missense_variant	transcript	protein_coding	T	T	247	None	[18, 229]	c.37C>A	p.Pro13Thr		HKE3_wt	G	T	185	None	[19, 166]		HKE3_mut	no	no
16	88800899	None	G	A	PIEZO1	ENST00000301015	ENSG00000103335	MODERATE	missense_variant	transcript	protein_coding	G	A	267	None	[74, 193]	c.2045C>T	p.Ser682Phe		HKE3_wt	A	A	210	None	[19, 191]		HKE3_mut	no	no
17	7254315	rs35985803	G	A	ACAP1	ENST00000570504	ENSG00000072818	MODERATE	missense_variant	transcript	protein_coding	G	A	25	None	[7, 18]	c.31G>A	p.Ala11Thr		HKE3_wt	A	A	17	None	[2, 15]		HKE3_mut	no	no
17	42427032	None	C	G	GRN	ENST00000587387	ENSG00000030582	MODERATE	missense_variant	transcript	protein_coding	G	G	10	None	[0, 10]	c.304C>G	p.Gln102Glu	WARNING_TRANSCRIPT_INCOMPLETE	HKE3_wt	C	G	10	None	[1, 9]	WARNING_TRANSCRIPT_INCOMPLETE	HKE3_mut	no	no
17	44067382	rs2258689	T	C	MAPT	ENST00000571987	ENSG00000186868	MODERATE	missense_variant	transcript	protein_coding	T	C	18	None	[7, 11]	c.1321T>C	p.Tyr441His		HKE3_wt	C	C	25	None	[2, 23]		HKE3_mut	no	no
19	37677748	rs45626541	T	A	ZNF585B	ENST00000532828	ENSG00000245680	MODERATE	missense_variant	transcript	protein_coding	T	A	41	None	[4, 37]	c.691A>T	p.Ile231Leu		HKE3_wt	A	A	25	None	[1, 24]		HKE3_mut	no	no
19	41758310	None	T	A	AXL	ENST00000301178	ENSG00000167601	MODERATE	missense_variant	transcript	protein_coding	T	A	569	None	[61, 508]	c.1766T>A	p.Met589Lys		HKE3_wt	A	A	560	None	[52, 508]		HKE3_mut	no	no
19	53304563	rs13382164	T	C	ZNF28	ENST00000414252	ENSG00000198538	MODERATE	missense_variant	transcript	protein_coding	C	C	136	None	[4, 132]	c.376A>G	p.Arg126Gly		HKE3_wt	T	C	76	None	[6, 70]		HKE3_mut	no	no
20	16360726	None	G	A	KIF16B	ENST00000450176	ENSG00000089177	MODERATE	missense_variant	transcript	protein_coding	G	A	39	None	[10, 29]	c.223C>T	p.Arg75Cys	WARNING_TRANSCRIPT_INCOMPLETE	HKE3_wt	A	A	32	None	[2, 30]	WARNING_TRANSCRIPT_INCOMPLETE	HKE3_mut	no	no
1	137825	rs147252685	G	A	RP11-34P13.14	ENST00000493797	ENSG00000239906	MODIFIER	downstream_gene_variant	transcript	antisense	G	A	57	None	[8, 49]	n.*323C>T			HKE3_wt	A	A	17	None	[0, 17]		HKE3_mut	no	no
1	565870	rs9326619	T	C	MTATP8P1	ENST00000467115	ENSG00000240409	MODIFIER	upstream_gene_variant	transcript	unprocessed_pseudogene	C	C	25	None	[0, 25]	n.-1T>C			HKE3_wt	T	C	34	None	[4, 30]		HKE3_mut	no	no
1	566371	rs1832731	A	G	MTND2P28	ENST00000457540	ENSG00000225630	MODIFIER	downstream_gene_variant	transcript	unprocessed_pseudogene	A	G	107	None	[17, 90]	n.*1044A>G			HKE3_wt	G	G	149	None	[7, 142]		HKE3_mut	no	no
1	1344254	None	A	G	RN7SL657P	ENST00000582431	ENSG00000264293	MODIFIER	upstream_gene_variant	transcript	misc_RNA	G	G	22	None	[2, 20]	n.-1T>C			HKE3_wt	A	G	20	None	[3, 17]		HKE3_mut	no	no
1	1560163	None	A	G	MIB2	ENST00000502470	ENSG00000197530	MODIFIER	intron_variant	transcript	nonsense_mediated_decay	A	G	40	None	[6, 34]	n.*145-12A>G			HKE3_wt	G	G	23	None	[0, 23]		HKE3_mut	no	no
1	1596196	rs1109644	C	T	RP11-345P4.10	ENST00000607013	ENSG00000272004	MODIFIER	downstream_gene_variant	transcript	antisense	T	T	30	None	[0, 30]	n.*400C>T			HKE3_wt	C	T	19	None	[2, 17]		HKE3_mut	no	no
1	6086436	None	T	C	KCNAB2	ENST00000428161	ENSG00000069424	MODIFIER	5_prime_UTR_variant	transcript	protein_coding	T	C	25	None	[7, 18]	c.-122T>C		WARNING_TRANSCRIPT_INCOMPLETE	HKE3_wt	C	C	20	None	[2, 18]	WARNING_TRANSCRIPT_INCOMPLETE	HKE3_mut	no	no
1	10044310	None	A	G	RP11-807G9.2	ENST00000413148	ENSG00000241326	MODIFIER	intron_variant	transcript	sense_intronic	A	G	50	None	[13, 37]	n.151-31A>G			HKE3_wt	G	G	20	None	[2, 18]		HKE3_mut	no	no
1	16361916	rs11811753	G	A	CLCNKA	ENST00000331433	ENSG00000186510	MODIFIER	downstream_gene_variant	transcript	protein_coding	A	A	28	None	[2, 26]	c.*2083G>A			HKE3_wt	G	A	32	None	[3, 29]		HKE3_mut	no	no
1	16958833	rs28687450	T	A	CROCCP2	ENST00000540383	ENSG00000215908	MODIFIER	upstream_gene_variant	transcript	lincRNA	A	A	66	None	[4, 62]	n.-1A>T			HKE3_wt	T	A	36	None	[5, 31]		HKE3_mut	no	no
1	16971948	rs2209174	C	G	CROCCP2	ENST00000362058	ENSG00000215908	MODIFIER	upstream_gene_variant	transcript	retained_intron	C	G	22	None	[9, 13]	n.-1G>C			HKE3_wt	G	G	13	None	[0, 13]		HKE3_mut	no	no
1	17012518	None	A	G	EIF1AXP1	ENST00000419267	ENSG00000236698	MODIFIER	non_coding_exon_variant	transcript	processed_pseudogene	A	G	44	None	[19, 25]	n.33T>C			HKE3_wt	G	G	53	None	[0, 53]		HKE3_mut	no	no
1	19657013	rs61766662	T	C	PQLC2-CAPZB	ENSG00000040487-ENSG00000077549	ENSG00000040487-ENSG00000077549	MODIFIER	intergenic_region	intergenic_region		T	C	17	None	[5, 12]				HKE3_wt	C	C	15	None	[1, 14]		HKE3_mut	no	no
1	22005665	rs1059218	C	T	USP48	ENST00000374732	ENSG00000090686	MODIFIER	3_prime_UTR_variant	transcript	protein_coding	T	T	20	None	[1, 19]	c.*245G>A			HKE3_wt	C	T	11	None	[3, 8]		HKE3_mut	no	no
1	24792617	rs195725	T	A	NIPAL3	ENST00000339255	ENSG00000001461	MODIFIER	3_prime_UTR_variant	transcript	protein_coding	T	A	22	None	[11, 11]	c.*38T>A			HKE3_wt	A	A	12	None	[0, 12]		HKE3_mut	no	no
1	25620449	None	C	T	SDHDP6	ENST00000414693	ENSG00000224183	MODIFIER	downstream_gene_variant	transcript	processed_pseudogene	C	T	28	None	[3, 25]	n.*480G>A			HKE3_wt	T	T	38	None	[1, 37]		HKE3_mut	no	no
1	25621072	None	C	A	C1orf63	ENST00000473314	ENSG00000117616	MODIFIER	intron_variant	transcript	nonsense_mediated_decay	C	A	15	None	[3, 12]	n.-67+42459G>T			HKE3_wt	A	A	19	None	[1, 18]		HKE3_mut	no	no
1	27312559	None	C	T	RP11-344H11.5	ENST00000455684	ENSG00000224064	MODIFIER	downstream_gene_variant	transcript	processed_pseudogene	T	T	10	None	[0, 10]	n.*397C>T			HKE3_wt	C	T	12	None	[2, 10]		HKE3_mut	no	no
1	31838253	rs61780773	C	T	ZCCHC17-FABP3	ENSG00000121766-ENSG00000121769	ENSG00000121766-ENSG00000121769	MODIFIER	intergenic_region	intergenic_region		T	T	21	None	[1, 20]				HKE3_wt	C	T	15	None	[9, 6]		HKE3_mut	no	no
1	33116544	rs389409	C	T	ZBTB8OS-RBBP4	ENSG00000176261-ENSG00000162521	ENSG00000176261-ENSG00000162521	MODIFIER	intergenic_region	intergenic_region		T	T	11	None	[0, 11]				HKE3_wt	C	T	10	None	[1, 9]		HKE3_mut	no	no
1	36067817	None	T	C	PSMB2	ENST00000373237	ENSG00000126067	MODIFIER	3_prime_UTR_variant	transcript	protein_coding	C	C	192	None	[16, 176]	c.*1051A>G			HKE3_wt	T	C	195	None	[30, 165]		HKE3_mut	no	no
1	52625999	None	C	A	RP4-800M22.1	ENST00000414059	ENSG00000228407	MODIFIER	non_coding_exon_variant	transcript	processed_pseudogene	C	A	13	None	[2, 11]	n.274G>T			HKE3_wt	A	A	23	None	[1, 22]		HKE3_mut	no	no
1	53238257	None	A	C	RP11-159C21.4	ENST00000437890	ENSG00000228929	MODIFIER	non_coding_exon_variant	transcript	processed_pseudogene	C	C	32	None	[2, 30]	n.64T>G			HKE3_wt	A	C	37	None	[7, 30]		HKE3_mut	no	no
1	86117776	rs192181530	T	C	ZNHIT6	ENST00000431532	ENSG00000117174	MODIFIER	3_prime_UTR_variant	transcript	protein_coding	T	C	23	None	[2, 21]	c.*1965A>G			HKE3_wt	C	C	14	None	[1, 13]		HKE3_mut	no	no
1	92539708	None	A	G	SETSIP	ENST00000596516	ENSG00000230667	MODIFIER	downstream_gene_variant	transcript	processed_pseudogene	A	G	10	None	[2, 8]	n.*876T>C			HKE3_wt	G	G	10	None	[0, 10]		HKE3_mut	no	no
1	92539759	None	T	C	LPCAT2BP-SETSIP	ENSG00000233228-ENSG00000230667	ENSG00000233228-ENSG00000230667	MODIFIER	intergenic_region	intergenic_region		T	C	14	None	[2, 12]				HKE3_wt	C	C	22	None	[0, 22]		HKE3_mut	no	no
1	92539774	None	T	C	LPCAT2BP-SETSIP	ENSG00000233228-ENSG00000230667	ENSG00000233228-ENSG00000230667	MODIFIER	intergenic_region	intergenic_region		T	C	14	None	[2, 12]				HKE3_wt	C	C	24	None	[0, 24]		HKE3_mut	no	no
1	93601955	rs17131703	G	C	MTF2	ENST00000545708	ENSG00000143033	MODIFIER	intron_variant	transcript	protein_coding	C	C	30	None	[3, 27]	c.1119-272G>C			HKE3_wt	G	C	11	None	[1, 10]		HKE3_mut	no	no
1	93744451	None	C	T	RP4-717I23.2	ENST00000423010	ENSG00000229567	MODIFIER	downstream_gene_variant	transcript	processed_pseudogene	C	T	175	None	[13, 162]	n.*169G>A			HKE3_wt	T	T	230	None	[4, 226]		HKE3_mut	no	no
1	93744469	None	T	C	RP4-717I23.2	ENST00000423010	ENSG00000229567	MODIFIER	downstream_gene_variant	transcript	processed_pseudogene	T	C	176	None	[12, 164]	n.*169A>G			HKE3_wt	C	C	235	None	[3, 232]		HKE3_mut	no	no
1	93744545	None	T	A	RP4-717I23.2	ENST00000423010	ENSG00000229567	MODIFIER	non_coding_exon_variant	transcript	processed_pseudogene	T	A	16	None	[2, 14]	n.142A>T			HKE3_wt	A	A	24	None	[0, 24]		HKE3_mut	no	no
1	94219311	rs4240955	C	T	BCAR3	ENST00000370244	ENSG00000137936	MODIFIER	intron_variant	transcript	protein_coding	C	T	10	None	[1, 9]	c.-62-47613G>A			HKE3_wt	T	T	16	None	[0, 16]		HKE3_mut	no	no
1	111740345	rs599134	C	G	CHI3L2	ENST00000445067	ENSG00000064886	MODIFIER	upstream_gene_variant	transcript	protein_coding	C	G	100	None	[10, 90]	c.-772C>G			HKE3_wt	G	G	77	None	[5, 72]		HKE3_mut	no	no
1	111893958	rs1668	A	G	CHIAP3	ENST00000423668	ENSG00000234020	MODIFIER	downstream_gene_variant	transcript	unprocessed_pseudogene	A	G	40	None	[22, 18]	n.*1133T>C			HKE3_wt	G	G	18	None	[1, 17]		HKE3_mut	no	no
1	145376198	rs833396	A	G	RP11-458D21.1	ENST00000419817	ENSG00000233396	MODIFIER	downstream_gene_variant	transcript	lincRNA	G	G	27	None	[2, 25]	n.*872T>C			HKE3_wt	A	G	19	None	[3, 16]		HKE3_mut	no	no
1	145382371	rs74119635	A	G	RNVU1-6	ENST00000364688	ENSG00000201558	MODIFIER	upstream_gene_variant	transcript	snRNA	G	G	20	None	[1, 19]	n.-1A>G			HKE3_wt	A	G	13	None	[7, 6]		HKE3_mut	no	no
1	146215223	None	G	C	WI2-3658N16.1	ENST00000491285	ENSG00000232637	MODIFIER	non_coding_exon_variant	transcript	transcribed_unprocessed_pseudogene	C	C	70	None	[0, 70]	n.4924C>G			HKE3_wt	G	C	39	None	[3, 36]		HKE3_mut	no	no
1	146215232	None	A	C	WI2-3658N16.1	ENST00000491285	ENSG00000232637	MODIFIER	non_coding_exon_variant	transcript	transcribed_unprocessed_pseudogene	C	C	66	None	[0, 66]	n.4915T>G			HKE3_wt	A	C	35	None	[3, 32]		HKE3_mut	no	no
1	146650508	rs376388200	T	C	RP11-337C18.9	ENST00000606152	ENSG00000271721	MODIFIER	downstream_gene_variant	transcript	antisense	T	C	245	None	[42, 203]	n.*2139T>C			HKE3_wt	C	C	223	None	[9, 214]		HKE3_mut	no	no
1	146675207	None	G	A	CCT8P1	ENST00000413611	ENSG00000226015	MODIFIER	non_coding_exon_variant	transcript	processed_pseudogene	G	A	80	None	[11, 69]	n.1307C>T			HKE3_wt	A	A	86	None	[7, 79]		HKE3_mut	no	no
1	146676207	rs111347700	T	A	RP11-337C18.10	ENST00000606856	ENSG00000273071	MODIFIER	intron_variant	transcript	processed_transcript	A	A	16	None	[1, 15]	n.536+30043T>A			HKE3_wt	T	A	18	None	[2, 16]		HKE3_mut	no	no
1	148195007	None	T	C	RP11-289I10.2-PPIAL4D	ENSG00000223612-ENSG00000256374	ENSG00000223612-ENSG00000256374	MODIFIER	intergenic_region	intergenic_region		C	C	10	None	[0, 10]				HKE3_wt	T	C	11	None	[1, 10]		HKE3_mut	no	no
1	148195490	None	C	A	RP11-289I10.2-PPIAL4D	ENSG00000223612-ENSG00000256374	ENSG00000223612-ENSG00000256374	MODIFIER	intergenic_region	intergenic_region		A	A	18	None	[2, 16]				HKE3_wt	C	A	12	None	[2, 10]		HKE3_mut	no	no
1	148250939	None	T	C	NBPF20	ENST00000369202	ENSG00000203832	MODIFIER	3_prime_UTR_variant	transcript	protein_coding	T	C	17	None	[5, 12]	c.*936A>G			HKE3_wt	C	C	13	None	[1, 12]		HKE3_mut	no	no
1	148355041	None	A	G	PFN1P3-RP11-666A1.4	ENSG00000234367-ENSG00000229002	ENSG00000234367-ENSG00000229002	MODIFIER	intergenic_region	intergenic_region		G	G	11	None	[1, 10]				HKE3_wt	A	G	15	None	[4, 11]		HKE3_mut	no	no
1	149262099	None	G	T	RP11-403I13.4	ENST00000325963	ENSG00000223779	MODIFIER	non_coding_exon_variant	transcript	lincRNA	G	T	12	None	[1, 11]	n.1646G>T			HKE3_wt	T	T	14	None	[1, 13]		HKE3_mut	no	no
1	149262587	None	T	C	RP11-403I13.4	ENST00000325963	ENSG00000223779	MODIFIER	non_coding_exon_variant	transcript	lincRNA	T	C	16	None	[5, 11]	n.2134T>C			HKE3_wt	C	C	15	None	[1, 14]		HKE3_mut	no	no
1	150281941	None	A	G	MRPS21	ENST00000309092	ENSG00000187145	MODIFIER	downstream_gene_variant	transcript	protein_coding	G	G	26	None	[2, 24]	c.*326A>G			HKE3_wt	A	G	20	None	[2, 18]		HKE3_mut	no	no
1	155581311	rs141265144	T	C	MSTO2P	ENST00000538914	ENSG00000203761	MODIFIER	intron_variant	transcript	unprocessed_pseudogene	T	C	17	None	[4, 13]	n.73-29T>C			HKE3_wt	C	C	14	None	[0, 14]		HKE3_mut	no	no
1	157043207	None	T	C	KRT8P45	ENST00000414328	ENSG00000224520	MODIFIER	non_coding_exon_variant	transcript	processed_pseudogene	C	C	10	None	[0, 10]	n.159T>C			HKE3_wt	T	C	15	None	[1, 14]		HKE3_mut	no	no
1	158065762	rs12749808	C	T	KIRREL	ENST00000392272	ENSG00000183853	MODIFIER	3_prime_UTR_variant	transcript	protein_coding	C	T	158	None	[29, 129]	c.*852C>T			HKE3_wt	T	T	101	None	[8, 93]		HKE3_mut	no	no
1	160236921	None	T	G	RP11-179G5.1	ENST00000453374	ENSG00000224261	MODIFIER	non_coding_exon_variant	transcript	processed_pseudogene	T	G	15	None	[3, 12]	n.95A>C			HKE3_wt	G	G	10	None	[0, 10]		HKE3_mut	no	no
1	160287184	None	T	C	SUMO1P3	ENST00000439961	ENSG00000235082	MODIFIER	upstream_gene_variant	transcript	processed_pseudogene	T	C	46	None	[6, 40]	n.-1T>C			HKE3_wt	C	C	56	None	[0, 56]		HKE3_mut	no	no
1	160865372	None	A	G	RP11-312J18.5	ENST00000425270	ENSG00000213080	MODIFIER	non_coding_exon_variant	transcript	processed_pseudogene	G	G	373	None	[0, 373]	n.603A>G			HKE3_wt	A	G	14	None	[6, 8]		HKE3_mut	no	no
1	160966434	None	T	C	RP11-544M22.13	ENST00000470694	ENSG00000270149	MODIFIER	downstream_gene_variant	transcript	nonsense_mediated_decay	T	C	922	None	[115, 807]	n.*181A>G			HKE3_wt	C	C	623	None	[50, 573]		HKE3_mut	no	no
1	163116046	rs16849815	T	C	RGS5	ENST00000527988	ENSG00000143248	MODIFIER	downstream_gene_variant	transcript	protein_coding	C	C	14	None	[0, 14]	c.*373A>G			HKE3_wt	T	C	46	None	[31, 15]		HKE3_mut	no	no
1	165600146	rs4147592	G	A	MGST3	ENST00000367888	ENSG00000143198	MODIFIER	upstream_gene_variant	transcript	protein_coding	A	A	18	None	[2, 16]	c.-89G>A			HKE3_wt	G	A	11	None	[1, 10]		HKE3_mut	no	no
1	171308611	None	G	A	FMO4	ENST00000480136	ENSG00000076258	MODIFIER	intron_variant	transcript	processed_transcript	G	A	10	None	[2, 8]	n.309-1941G>A			HKE3_wt	A	A	20	None	[1, 19]		HKE3_mut	no	no
1	171308619	None	C	G	FMO4	ENST00000475780	ENSG00000076258	MODIFIER	downstream_gene_variant	transcript	processed_transcript	C	G	11	None	[3, 8]	n.*719C>G			HKE3_wt	G	G	20	None	[1, 19]		HKE3_mut	no	no
1	193061330	rs4657843	G	A	RP11-101E13.5	ENST00000608166	ENSG00000272579	MODIFIER	upstream_gene_variant	transcript	antisense	A	A	17	None	[0, 17]	n.-1C>T			HKE3_wt	G	A	26	None	[14, 12]		HKE3_mut	no	no
1	205595406	None	A	T	RP11-6B6.3	ENST00000411645	ENSG00000236942	MODIFIER	downstream_gene_variant	transcript	processed_pseudogene	T	T	30	None	[0, 30]	n.*353A>T			HKE3_wt	A	T	26	None	[2, 24]		HKE3_mut	no	no
1	205595415	None	T	C	RP11-6B6.3	ENST00000411645	ENSG00000236942	MODIFIER	downstream_gene_variant	transcript	processed_pseudogene	C	C	30	None	[0, 30]	n.*353T>C			HKE3_wt	T	C	28	None	[2, 26]		HKE3_mut	no	no
1	207250570	rs1565	A	G	PFKFB2	ENST00000473310	ENSG00000123836	MODIFIER	intron_variant	transcript	processed_transcript	A	G	37	None	[9, 28]	n.171-1729A>G			HKE3_wt	G	G	31	None	[0, 31]		HKE3_mut	no	no
1	211607676	None	A	G	LINC00467-RP11-318L16.6	ENSG00000153363-ENSG00000261252	ENSG00000153363-ENSG00000261252	MODIFIER	intergenic_region	intergenic_region		G	G	18	None	[2, 16]				HKE3_wt	A	G	23	None	[5, 18]		HKE3_mut	no	no
1	219781663	None	T	G	RP11-95P13.2-ZC3H11B	ENSG00000238232-ENSG00000215817	ENSG00000238232-ENSG00000215817	MODIFIER	intergenic_region	intergenic_region		G	G	28	None	[2, 26]				HKE3_wt	T	G	25	None	[5, 20]		HKE3_mut	no	no
1	219781793	rs3120620	G	T	RP11-95P13.2-ZC3H11B	ENSG00000238232-ENSG00000215817	ENSG00000238232-ENSG00000215817	MODIFIER	intergenic_region	intergenic_region		T	T	18	None	[0, 18]				HKE3_wt	G	T	12	None	[5, 7]		HKE3_mut	no	no
1	219783647	None	G	T	ZC3H11B	ENST00000367211	ENSG00000215817	MODIFIER	non_coding_exon_variant	transcript	processed_pseudogene	T	T	18	None	[0, 18]	n.1758C>A			HKE3_wt	G	T	14	None	[4, 10]		HKE3_mut	no	no
1	219783660	None	T	C	ZC3H11B	ENST00000431766	ENSG00000215817	MODIFIER	non_coding_exon_variant	transcript	processed_pseudogene	C	C	16	None	[0, 16]	n.2436A>G			HKE3_wt	T	C	11	None	[1, 10]		HKE3_mut	no	no
1	219784047	None	T	C	ZC3H11B	ENST00000367211	ENSG00000215817	MODIFIER	non_coding_exon_variant	transcript	processed_pseudogene	C	C	10	None	[0, 10]	n.1358A>G			HKE3_wt	T	C	14	None	[2, 12]		HKE3_mut	no	no
1	219784370	None	G	A	ZC3H11B	ENST00000367211	ENSG00000215817	MODIFIER	non_coding_exon_variant	transcript	processed_pseudogene	A	A	14	None	[0, 14]	n.1035C>T			HKE3_wt	G	A	11	None	[1, 10]		HKE3_mut	no	no
1	219784381	None	T	C	ZC3H11B	ENST00000431766	ENSG00000215817	MODIFIER	non_coding_exon_variant	transcript	processed_pseudogene	C	C	16	None	[0, 16]	n.1715A>G			HKE3_wt	T	C	11	None	[1, 10]		HKE3_mut	no	no
1	219784447	None	C	T	ZC3H11B	ENST00000431766	ENSG00000215817	MODIFIER	non_coding_exon_variant	transcript	processed_pseudogene	T	T	20	None	[0, 20]	n.1649G>A			HKE3_wt	C	T	21	None	[5, 16]		HKE3_mut	no	no
1	219784452	None	G	A	ZC3H11B	ENST00000367211	ENSG00000215817	MODIFIER	non_coding_exon_variant	transcript	processed_pseudogene	A	A	20	None	[0, 20]	n.953C>T			HKE3_wt	G	A	19	None	[5, 14]		HKE3_mut	no	no
1	222648443	rs201414220	T	C	CICP13	ENST00000422015	ENSG00000234419	MODIFIER	downstream_gene_variant	transcript	processed_pseudogene	T	C	22	None	[2, 20]	n.*2789T>C			HKE3_wt	C	C	12	None	[0, 12]		HKE3_mut	no	no
1	222650630	None	C	T	CICP13-RNU6-791P	ENSG00000234419-ENSG00000222399	ENSG00000234419-ENSG00000222399	MODIFIER	intergenic_region	intergenic_region		T	T	16	None	[0, 16]				HKE3_wt	C	T	11	None	[2, 9]		HKE3_mut	no	no
1	224363156	None	G	A	RP11-365O16.1	ENST00000415453	ENSG00000236773	MODIFIER	downstream_gene_variant	transcript	processed_pseudogene	G	A	13	None	[2, 11]	n.*231C>T			HKE3_wt	A	A	10	None	[0, 10]		HKE3_mut	no	no
1	240307780	None	G	A	FMN2	ENST00000447095	ENSG00000155816	MODIFIER	intron_variant	transcript	protein_coding	G	A	16	None	[2, 14]	c.81+21136G>A		WARNING_TRANSCRIPT_INCOMPLETE	HKE3_wt	A	A	30	None	[2, 28]	WARNING_TRANSCRIPT_INCOMPLETE	HKE3_mut	no	no
2	8822912	rs3845751	A	C	ID2	ENST00000396290	ENSG00000115738	MODIFIER	intron_variant	transcript	protein_coding	C	C	31	None	[1, 30]	c.349-61A>C			HKE3_wt	A	C	10	None	[2, 8]		HKE3_mut	no	no
2	10908573	rs12477285	C	T	RP11-791G15.2	ENST00000606907	ENSG00000272275	MODIFIER	intron_variant	transcript	lincRNA	C	T	25	None	[6, 19]	n.72-251G>A			HKE3_wt	T	T	28	None	[2, 26]		HKE3_mut	no	no
2	27616015	None	A	G	FTH1P3	ENST00000394290	ENSG00000213453	MODIFIER	non_coding_exon_variant	transcript	processed_pseudogene	G	G	31	None	[2, 29]	n.220T>C			HKE3_wt	A	G	18	None	[5, 13]		HKE3_mut	no	no
2	38708932	None	A	G	AC016995.3	ENST00000421463	ENSG00000231367	MODIFIER	intron_variant	transcript	lincRNA	A	G	25	None	[2, 23]	n.135+1169T>C			HKE3_wt	G	G	44	None	[1, 43]		HKE3_mut	no	no
2	38709784	rs112482681	T	G	AC016995.3	ENST00000417039	ENSG00000231367	MODIFIER	intron_variant	transcript	lincRNA	G	G	20	None	[3, 17]	n.696+317A>C			HKE3_wt	T	G	19	None	[3, 16]		HKE3_mut	no	no
2	60961969	None	A	T	RNU6-612P-ATP1B3P1	ENSG00000252718-ENSG00000271707	ENSG00000252718-ENSG00000271707	MODIFIER	intergenic_region	intergenic_region		A	T	16	None	[2, 14]				HKE3_wt	T	T	10	None	[0, 10]		HKE3_mut	no	no
2	60961995	None	A	C	RNU6-612P-ATP1B3P1	ENSG00000252718-ENSG00000271707	ENSG00000252718-ENSG00000271707	MODIFIER	intergenic_region	intergenic_region		A	C	16	None	[2, 14]				HKE3_wt	C	C	10	None	[0, 10]		HKE3_mut	no	no
2	62373915	rs9752887	T	C	AC018462.3	ENST00000442699	ENSG00000242735	MODIFIER	non_coding_exon_variant	transcript	processed_pseudogene	T	C	43	None	[6, 37]	n.368T>C			HKE3_wt	C	C	77	None	[8, 69]		HKE3_mut	no	no
2	65432447	None	C	T	AC007318.5	ENST00000467568	ENSG00000172974	MODIFIER	non_coding_exon_variant	transcript	processed_pseudogene	C	T	43	None	[5, 38]	n.206C>T			HKE3_wt	T	T	49	None	[1, 48]		HKE3_mut	no	no
2	65433064	rs148057980	C	T	AC007318.5	ENST00000393177	ENSG00000172974	MODIFIER	non_coding_exon_variant	transcript	processed_pseudogene	C	T	61	None	[10, 51]	n.928C>T			HKE3_wt	T	T	69	None	[6, 63]		HKE3_mut	no	no
2	65893947	None	C	T	KRT18P33	ENST00000398525	ENSG00000214533	MODIFIER	non_coding_exon_variant	transcript	processed_pseudogene	C	T	21	None	[5, 16]	n.119C>T			HKE3_wt	T	T	16	None	[0, 16]		HKE3_mut	no	no
2	65894137	None	G	A	AC074391.1	ENST00000606978	ENSG00000204929	MODIFIER	intron_variant	transcript	lincRNA	G	A	10	None	[4, 6]	n.456-24779G>A			HKE3_wt	A	A	10	None	[0, 10]		HKE3_mut	no	no
2	74645427	None	A	G	AC005041.11	ENST00000448783	ENSG00000234521	MODIFIER	upstream_gene_variant	transcript	processed_pseudogene	A	G	64	None	[12, 52]	n.-1T>C			HKE3_wt	G	G	109	None	[8, 101]		HKE3_mut	no	no
2	74645458	None	T	C	AC005041.11	ENST00000448783	ENSG00000234521	MODIFIER	upstream_gene_variant	transcript	processed_pseudogene	T	C	63	None	[11, 52]	n.-1A>G			HKE3_wt	C	C	103	None	[10, 93]		HKE3_mut	no	no
2	85567869	None	C	T	PEBP1P2	ENST00000603980	ENSG00000270532	MODIFIER	downstream_gene_variant	transcript	processed_pseudogene	T	T	30	None	[0, 30]	n.*558G>A			HKE3_wt	C	T	40	None	[2, 38]		HKE3_mut	no	no
2	107314315	None	T	C	EEF1A1P12	ENST00000443590	ENSG00000214199	MODIFIER	non_coding_exon_variant	transcript	processed_pseudogene	T	C	16	None	[6, 10]	n.818A>G			HKE3_wt	C	C	16	None	[2, 14]		HKE3_mut	no	no
2	111726117	None	C	T	RPL5P9	ENST00000448118	ENSG00000236330	MODIFIER	non_coding_exon_variant	transcript	processed_pseudogene	T	T	10	None	[0, 10]	n.707C>T			HKE3_wt	C	T	10	None	[2, 8]		HKE3_mut	no	no
2	114471782	rs10514810	C	T	SLC35F5	ENST00000470204	ENSG00000115084	MODIFIER	downstream_gene_variant	transcript	processed_transcript	C	T	12	None	[4, 8]	n.*523G>A			HKE3_wt	T	T	16	None	[1, 15]		HKE3_mut	no	no
2	130916653	None	T	C	SMPD4	ENST00000426662	ENSG00000136699	MODIFIER	intron_variant	transcript	protein_coding	C	C	14	None	[0, 14]	c.123-2405A>G			HKE3_wt	T	C	10	None	[1, 9]		HKE3_mut	no	no
2	130918026	rs3990508	G	A	SMPD4	ENST00000455548	ENSG00000136699	MODIFIER	upstream_gene_variant	transcript	processed_transcript	A	A	32	None	[0, 32]	n.-1C>T			HKE3_wt	G	A	40	None	[4, 36]		HKE3_mut	no	no
2	132272127	None	A	G	AC093838.4	ENST00000438378	ENSG00000152117	MODIFIER	intron_variant	transcript	processed_transcript	A	G	16	None	[12, 4]	n.1235-1048A>G			HKE3_wt	G	G	11	None	[0, 11]		HKE3_mut	no	no
2	132279046	rs6984	G	T	AC093838.4	ENST00000536977	ENSG00000152117	MODIFIER	non_coding_exon_variant	transcript	transcribed_processed_pseudogene	G	T	375	None	[53, 322]	n.2073G>T			HKE3_wt	T	T	394	None	[29, 365]		HKE3_mut	no	no
2	170606658	rs1469355	G	A	KLHL23	ENST00000392647	ENSG00000213160	MODIFIER	3_prime_UTR_variant	transcript	protein_coding	A	A	17	None	[0, 17]	c.*416G>A			HKE3_wt	G	A	26	None	[7, 19]		HKE3_mut	no	no
2	171608992	None	A	G	AC007405.4	ENST00000442456	ENSG00000234350	MODIFIER	intron_variant	transcript	lincRNA	A	G	37	None	[7, 30]	n.66-11195T>C			HKE3_wt	G	G	61	None	[5, 56]		HKE3_mut	no	no
2	172174949	None	G	C	METTL8	ENST00000375258	ENSG00000123600	MODIFIER	3_prime_UTR_variant	transcript	protein_coding	G	C	10	None	[6, 4]	c.*5820C>G			HKE3_wt	C	C	11	None	[0, 11]		HKE3_mut	no	no
2	177065677	None	T	C	AC016739.2	ENST00000405359	ENSG00000218175	MODIFIER	non_coding_exon_variant	transcript	processed_pseudogene	T	C	120	None	[19, 101]	n.304A>G			HKE3_wt	C	C	162	None	[8, 154]		HKE3_mut	no	no
2	179968207	None	G	A	SESTD1	ENST00000428443	ENSG00000187231	MODIFIER	3_prime_UTR_variant	transcript	protein_coding	A	A	11	None	[0, 11]	c.*6419C>T			HKE3_wt	G	A	18	None	[6, 12]		HKE3_mut	no	no
2	181737568	None	T	C	FTH1P20	ENST00000434913	ENSG00000226564	MODIFIER	downstream_gene_variant	transcript	processed_pseudogene	C	C	146	None	[0, 146]	n.*548A>G			HKE3_wt	T	C	45	None	[4, 41]		HKE3_mut	no	no
2	182993757	rs10181222	C	T	PPP1R1C	ENST00000409702	ENSG00000150722	MODIFIER	3_prime_UTR_variant	transcript	protein_coding	T	T	10	None	[0, 10]	c.*230C>T			HKE3_wt	C	T	15	None	[5, 10]		HKE3_mut	no	no
2	190334384	rs62187105	G	A	WDR75	ENST00000427960	ENSG00000115368	MODIFIER	intron_variant	transcript	nonsense_mediated_decay	G	A	17	None	[9, 8]	n.*3183+219G>A			HKE3_wt	A	A	20	None	[1, 19]		HKE3_mut	no	no
2	190789538	None	T	G	HNRNPCP2	ENST00000342709	ENSG00000204253	MODIFIER	downstream_gene_variant	transcript	processed_pseudogene	T	G	32	None	[14, 18]	n.*306T>G			HKE3_wt	G	G	49	None	[4, 45]		HKE3_mut	no	no
2	192112652	rs34765012	A	G	AC092614.2	ENST00000419640	ENSG00000227542	MODIFIER	upstream_gene_variant	transcript	lincRNA	A	G	28	None	[4, 24]	n.-1T>C			HKE3_wt	G	G	10	None	[0, 10]		HKE3_mut	no	no
2	201774393	None	T	C	ORC2	ENST00000464147	ENSG00000115942	MODIFIER	downstream_gene_variant	transcript	retained_intron	C	C	13	None	[1, 12]	n.*2185A>G			HKE3_wt	T	C	11	None	[6, 5]		HKE3_mut	no	no
2	216224042	rs79476198	G	T	ATIC-FN1	ENSG00000138363-ENSG00000115414	ENSG00000138363-ENSG00000115414	MODIFIER	intergenic_region	intergenic_region		G	T	22	None	[3, 19]				HKE3_wt	T	T	18	None	[0, 18]		HKE3_mut	no	no
2	218625890	None	C	T	DIRC3	ENST00000486365	ENSG00000231672	MODIFIER	upstream_gene_variant	transcript	processed_transcript	T	T	15	None	[0, 15]	n.-1G>A			HKE3_wt	C	T	14	None	[2, 12]		HKE3_mut	no	no
2	242034474	None	GCCCCCC	G	SNED1	ENST00000405547	ENSG00000162804	MODIFIER	3_prime_UTR_variant	transcript	protein_coding	G	G	13	None	[0, 13]	c.*3434_*3439delCCCCCC		INFO_REALIGN_3_PRIME	HKE3_wt	C	A	22	None	[4, 18]		HKE3_mut	no	no
3	27674904	None	T	C	RP11-222K16.1	ENST00000607601	ENSG00000271943	MODIFIER	upstream_gene_variant	transcript	lincRNA	T	C	12	None	[1, 11]	n.-1T>C			HKE3_wt	C	C	16	None	[0, 16]		HKE3_mut	no	no
3	37057967	None	A	G	RPL29P11	ENST00000494408	ENSG00000224858	MODIFIER	downstream_gene_variant	transcript	processed_pseudogene	G	G	14	None	[0, 14]	n.*492T>C			HKE3_wt	A	G	14	None	[0, 14]		HKE3_mut	no	no
3	37057975	None	A	G	RPL29P11	ENST00000494408	ENSG00000224858	MODIFIER	downstream_gene_variant	transcript	processed_pseudogene	G	G	14	None	[0, 14]	n.*492T>C			HKE3_wt	A	G	16	None	[2, 14]		HKE3_mut	no	no
3	37291211	None	T	C	GOLGA4	ENST00000444882	ENSG00000144674	MODIFIER	intron_variant	transcript	protein_coding	T	C	20	None	[3, 17]	c.73-1675T>C			HKE3_wt	C	C	21	None	[0, 21]		HKE3_mut	no	no
3	44914968	rs57000741	G	A	KIF15	ENST00000422209	ENSG00000163808	MODIFIER	downstream_gene_variant	transcript	nonsense_mediated_decay	G	A	25	None	[2, 23]	n.*584G>A			HKE3_wt	A	A	11	None	[0, 11]		HKE3_mut	no	no
3	44915434	rs9880645	T	A	KIF15-TGM4	ENSG00000163808-ENSG00000163810	ENSG00000163808-ENSG00000163810	MODIFIER	intergenic_region	intergenic_region		T	A	25	None	[6, 19]				HKE3_wt	A	A	17	None	[0, 17]		HKE3_mut	no	no
3	45722100	None	A	G	LIMD1-AS1	ENST00000429798	ENSG00000230530	MODIFIER	intron_variant	transcript	antisense	G	G	160	None	[20, 140]	n.116-537T>C			HKE3_wt	A	G	123	None	[15, 108]		HKE3_mut	no	no
3	57306611	rs17791685	C	A	APPL1	ENST00000488530	ENSG00000157500	MODIFIER	downstream_gene_variant	transcript	retained_intron	C	A	98	None	[13, 85]	n.*728C>A			HKE3_wt	A	A	117	None	[11, 106]		HKE3_mut	no	yes
3	73024724	rs2101614	T	G	GXYLT2	ENST00000491839	ENSG00000172986	MODIFIER	intron_variant	transcript	protein_coding	T	G	63	None	[9, 54]	c.432+7854T>G		WARNING_TRANSCRIPT_INCOMPLETE	HKE3_wt	G	G	13	None	[0, 13]	WARNING_TRANSCRIPT_INCOMPLETE	HKE3_mut	no	no
3	73027175	rs7622433	G	A	GXYLT2	ENST00000389617	ENSG00000172986	MODIFIER	downstream_gene_variant	transcript	protein_coding	G	A	21	None	[8, 13]	c.*1493G>A			HKE3_wt	A	A	11	None	[0, 11]		HKE3_mut	no	no
3	75264518	None	A	G	MIR4444-1	ENST00000584390	ENSG00000266780	MODIFIER	downstream_gene_variant	transcript	miRNA	G	G	42	None	[2, 40]	n.*74A>G			HKE3_wt	A	G	65	None	[10, 55]		HKE3_mut	no	no
3	101295282	None	A	T	RP11-234A1.1	ENST00000496294	ENSG00000242299	MODIFIER	downstream_gene_variant	transcript	processed_pseudogene	T	T	20	None	[2, 18]	n.*459T>A			HKE3_wt	A	T	21	None	[3, 18]		HKE3_mut	no	no
3	101487526	rs2611839	T	A	CEP97	ENST00000341893	ENSG00000182504	MODIFIER	3_prime_UTR_variant	transcript	protein_coding	A	A	45	None	[5, 40]	c.*3131T>A			HKE3_wt	T	A	46	None	[6, 40]		HKE3_mut	no	no
3	113604307	None	T	C	RP11-435F17.3	ENST00000478867	ENSG00000241889	MODIFIER	non_coding_exon_variant	transcript	processed_pseudogene	T	C	27	None	[3, 24]	n.163T>C			HKE3_wt	C	C	41	None	[1, 40]		HKE3_mut	no	no
3	113604323	None	G	A	RP11-435F17.3	ENST00000478867	ENSG00000241889	MODIFIER	non_coding_exon_variant	transcript	processed_pseudogene	G	A	27	None	[3, 24]	n.179G>A			HKE3_wt	A	A	37	None	[1, 36]		HKE3_mut	no	no
3	113604709	None	T	C	RP11-435F17.3	ENST00000478867	ENSG00000241889	MODIFIER	non_coding_exon_variant	transcript	processed_pseudogene	T	C	34	None	[5, 29]	n.565T>C			HKE3_wt	C	C	54	None	[3, 51]		HKE3_mut	no	no
3	114054707	rs9851950	T	G	MIR568-ZBTB20	ENSG00000207770-ENSG00000181722	ENSG00000207770-ENSG00000181722	MODIFIER	intergenic_region	intergenic_region		T	G	11	None	[4, 7]				HKE3_wt	G	G	12	None	[0, 12]		HKE3_mut	no	no
3	116364117	None	C	T	BZW1P2	ENST00000473537	ENSG00000198406	MODIFIER	downstream_gene_variant	transcript	processed_pseudogene	T	T	32	None	[2, 30]	n.*826G>A			HKE3_wt	C	T	62	None	[14, 48]		HKE3_mut	no	no
3	121551570	rs12695416	A	G	IQCB1	ENST00000460108	ENSG00000173226	MODIFIER	intron_variant	transcript	protein_coding	G	G	19	None	[0, 19]	c.-402+1668T>C		WARNING_TRANSCRIPT_INCOMPLETE	HKE3_wt	A	G	13	None	[5, 8]	WARNING_TRANSCRIPT_INCOMPLETE	HKE3_mut	no	no
3	125635515	rs9840826	C	G	FAM86JP	ENST00000467239	ENSG00000171084	MODIFIER	non_coding_exon_variant	transcript	processed_transcript	C	G	29	None	[8, 21]	n.53C>G			HKE3_wt	G	G	11	None	[0, 11]		HKE3_mut	no	no
3	125635541	rs9841142	G	A	FAM86JP	ENST00000467239	ENSG00000171084	MODIFIER	non_coding_exon_variant	transcript	processed_transcript	G	A	31	None	[8, 23]	n.79G>A			HKE3_wt	A	A	12	None	[0, 12]		HKE3_mut	no	no
3	128199380	rs3803	G	A	GATA2	ENST00000489987	ENSG00000179348	MODIFIER	non_coding_exon_variant	transcript	processed_transcript	G	A	146	None	[24, 122]	n.1042C>T			HKE3_wt	A	A	196	None	[12, 184]		HKE3_mut	no	no
3	128218410	rs7629791	G	A	RP11-475N22.4	ENST00000468377	ENSG00000244300	MODIFIER	intron_variant	transcript	antisense	G	A	85	None	[10, 75]	n.839-2042G>A			HKE3_wt	A	A	46	None	[1, 45]		HKE3_mut	no	no
3	128682556	None	G	T	KIAA1257	ENST00000511438	ENSG00000114656	MODIFIER	intron_variant	transcript	protein_coding	T	T	18	None	[0, 18]	c.1168+7574C>A			HKE3_wt	G	T	26	None	[2, 24]		HKE3_mut	no	no
3	129809592	rs11716622	G	A	RP11-93K22.13	ENST00000514010	ENSG00000248243	MODIFIER	non_coding_exon_variant	transcript	lincRNA	A	A	19	None	[0, 19]	n.620C>T			HKE3_wt	G	A	14	None	[1, 13]		HKE3_mut	no	no
3	129817104	rs11537691	A	C	RP11-93K22.13	ENST00000514010	ENSG00000248243	MODIFIER	upstream_gene_variant	transcript	lincRNA	A	C	30	None	[26, 4]	n.-1T>G			HKE3_wt	A	T	12	None	[9, 3]		HKE3_mut	no	no
3	129817379	rs74203764	C	T	RP11-93K22.13	ENST00000514010	ENSG00000248243	MODIFIER	upstream_gene_variant	transcript	lincRNA	C	T	13	None	[1, 12]	n.-1G>A			HKE3_wt	T	T	11	None	[0, 11]		HKE3_mut	no	no
3	136455387	None	A	T	RP11-102M11.1	ENST00000468074	ENSG00000240695	MODIFIER	non_coding_exon_variant	transcript	processed_pseudogene	A	T	17	None	[3, 14]	n.685T>A			HKE3_wt	T	T	13	None	[0, 13]		HKE3_mut	no	no
3	136455583	None	A	T	RP11-102M11.1	ENST00000468074	ENSG00000240695	MODIFIER	non_coding_exon_variant	transcript	processed_pseudogene	A	T	33	None	[4, 29]	n.489T>A			HKE3_wt	T	T	61	None	[1, 60]		HKE3_mut	no	no
3	137600662	None	C	G	HSPA8P9	ENST00000485881	ENSG00000241478	MODIFIER	non_coding_exon_variant	transcript	processed_pseudogene	C	G	11	None	[1, 10]	n.1526C>G			HKE3_wt	G	G	33	None	[0, 33]		HKE3_mut	no	no
3	139244590	rs58929533	A	G	RBP1	ENST00000487424	ENSG00000114115	MODIFIER	non_coding_exon_variant	transcript	nonsense_mediated_decay	G	G	13	None	[0, 13]	n.*570T>C			HKE3_wt	A	G	12	None	[1, 11]		HKE3_mut	no	no
3	141583981	None	T	C	HMGN2P25	ENST00000450495	ENSG00000228398	MODIFIER	non_coding_exon_variant	transcript	processed_pseudogene	T	C	10	None	[2, 8]	n.141A>G			HKE3_wt	C	C	10	None	[0, 10]		HKE3_mut	no	no
3	149700506	rs2864778	T	C	RP11-651P23.2	ENST00000487390	ENSG00000182000	MODIFIER	upstream_gene_variant	transcript	processed_pseudogene	C	C	18	None	[0, 18]	n.-1T>C			HKE3_wt	T	C	28	None	[12, 16]		HKE3_mut	no	no
3	149700824	rs2864775	T	C	PFN2	ENST00000494827	ENSG00000070087	MODIFIER	intron_variant	transcript	protein_coding	C	C	38	None	[2, 36]	c.-15-14487A>G			HKE3_wt	T	C	42	None	[6, 36]		HKE3_mut	no	no
3	156527494	None	C	T	PA2G4P4	ENST00000473864	ENSG00000230457	MODIFIER	non_coding_exon_variant	transcript	processed_pseudogene	C	T	16	None	[4, 12]	n.1028G>A			HKE3_wt	T	T	19	None	[0, 19]		HKE3_mut	no	no
3	156527653	None	T	C	PA2G4P4	ENST00000473864	ENSG00000230457	MODIFIER	non_coding_exon_variant	transcript	processed_pseudogene	T	C	22	None	[2, 20]	n.869A>G			HKE3_wt	C	C	34	None	[2, 32]		HKE3_mut	no	no
3	156527710	None	G	C	PA2G4P4	ENST00000473864	ENSG00000230457	MODIFIER	non_coding_exon_variant	transcript	processed_pseudogene	G	C	19	None	[3, 16]	n.812C>G			HKE3_wt	C	C	20	None	[0, 20]		HKE3_mut	no	no
3	156527937	None	A	G	PA2G4P4	ENST00000473864	ENSG00000230457	MODIFIER	non_coding_exon_variant	transcript	processed_pseudogene	A	G	11	None	[1, 10]	n.585T>C			HKE3_wt	G	G	19	None	[0, 19]		HKE3_mut	no	no
3	156880710	None	C	A	KRT18P34	ENST00000488218	ENSG00000244515	MODIFIER	non_coding_exon_variant	transcript	processed_pseudogene	A	A	28	None	[0, 28]	n.1012G>T			HKE3_wt	C	A	33	None	[4, 29]		HKE3_mut	no	no
3	160283686	None	C	T	KPNA4	ENST00000334256	ENSG00000186432	MODIFIER	upstream_gene_variant	transcript	protein_coding	T	T	14	None	[1, 13]	c.-307G>A			HKE3_wt	C	T	13	None	[4, 9]		HKE3_mut	no	no
3	167727887	None	T	C	GOLIM4	ENST00000470487	ENSG00000173905	MODIFIER	3_prime_UTR_variant	transcript	protein_coding	T	C	49	None	[5, 44]	c.*170A>G			HKE3_wt	C	C	49	None	[3, 46]		HKE3_mut	no	no
3	170022495	rs2650220	A	G	PRKCI	ENST00000295797	ENSG00000163558	MODIFIER	3_prime_UTR_variant	transcript	protein_coding	A	G	63	None	[6, 57]	c.*1580A>G			HKE3_wt	G	G	78	None	[1, 77]		HKE3_mut	no	yes
3	172223926	rs1131542	T	G	TNFSF10	ENST00000494851	ENSG00000121858	MODIFIER	downstream_gene_variant	transcript	retained_intron	G	G	19	None	[0, 19]	n.*572A>C			HKE3_wt	T	G	11	None	[3, 8]		HKE3_mut	no	no
3	183744953	None	T	C	EEF1A1P8	ENST00000419025	ENSG00000223529	MODIFIER	non_coding_exon_variant	transcript	processed_pseudogene	C	C	19	None	[2, 17]	n.592A>G			HKE3_wt	T	C	11	None	[1, 10]		HKE3_mut	no	no
3	187549739	rs2679536	T	C	RP11-30O15.1-RP11-44H4.1	ENSG00000224049-ENSG00000236864	ENSG00000224049-ENSG00000236864	MODIFIER	intergenic_region	intergenic_region		T	C	18	None	[9, 9]				HKE3_wt	C	C	13	None	[1, 12]		HKE3_mut	no	no
3	195665476	None	G	A	AC024937.6	ENST00000429866	ENSG00000231443	MODIFIER	non_coding_exon_variant	transcript	processed_pseudogene	A	A	13	None	[0, 13]	n.1108G>A			HKE3_wt	G	A	22	None	[2, 20]		HKE3_mut	no	no
3	195708157	rs201921611	C	T	SDHAP1	ENST00000427841	ENSG00000185485	MODIFIER	intron_variant	transcript	processed_transcript	C	T	10	None	[2, 8]	n.899+876G>A			HKE3_wt	T	T	14	None	[1, 13]		HKE3_mut	no	no
3	195724962	None	A	T	AC024937.4	ENST00000411669	ENSG00000231464	MODIFIER	non_coding_exon_variant	transcript	processed_pseudogene	T	T	11	None	[0, 11]	n.1100A>T			HKE3_wt	A	T	20	None	[1, 19]		HKE3_mut	no	no
3	195724970	None	G	A	AC024937.4	ENST00000411669	ENSG00000231464	MODIFIER	non_coding_exon_variant	transcript	processed_pseudogene	A	A	13	None	[0, 13]	n.1108G>A			HKE3_wt	G	A	21	None	[1, 20]		HKE3_mut	no	no
3	197577657	None	G	A	AC144530.1	ENST00000452862	ENSG00000234742	MODIFIER	non_coding_exon_variant	transcript	processed_pseudogene	G	A	15	None	[2, 13]	n.169C>T			HKE3_wt	A	A	10	None	[0, 10]		HKE3_mut	no	no
4	2068337	rs414210	A	C	NAT8L	ENST00000331662	ENSG00000185818	MODIFIER	3_prime_UTR_variant	transcript	protein_coding	A	C	32	None	[7, 25]	c.*2483A>C			HKE3_wt	C	C	18	None	[2, 16]		HKE3_mut	no	no
4	2069310	rs378300	G	A	NAT8L	ENST00000423729	ENSG00000185818	MODIFIER	3_prime_UTR_variant	transcript	protein_coding	G	A	22	None	[4, 18]	c.*3456G>A			HKE3_wt	A	A	19	None	[2, 17]		HKE3_mut	no	no
4	3957091	rs12186334	C	T		line_274092		MODIFIER	TF_binding_site_variant	TF_binding_site_variant		C	T	41	None	[3, 38]				HKE3_wt	T	T	30	None	[2, 28]		HKE3_mut	no	no
4	4051528	rs9291079	A	G	AC116562.2-RP11-489M13.1	ENSG00000264106-ENSG00000243894	ENSG00000264106-ENSG00000243894	MODIFIER	intergenic_region	intergenic_region		A	G	28	None	[4, 24]				HKE3_wt	G	G	15	None	[1, 14]		HKE3_mut	no	no
4	4051616	rs9291081	T	G	AC116562.2-RP11-489M13.1	ENSG00000264106-ENSG00000243894	ENSG00000264106-ENSG00000243894	MODIFIER	intergenic_region	intergenic_region		T	G	34	None	[8, 26]				HKE3_wt	G	G	21	None	[0, 21]		HKE3_mut	no	no
4	38826429	rs12645200	C	T	TLR1	ENST00000506146	ENSG00000174125	MODIFIER	intron_variant	transcript	protein_coding	C	T	10	None	[2, 8]	c.-352-19615G>A		WARNING_TRANSCRIPT_INCOMPLETE	HKE3_wt	T	T	11	None	[0, 11]	WARNING_TRANSCRIPT_INCOMPLETE	HKE3_mut	no	no
4	39124419	rs34615917	C	T	RP11-360F5.1	ENST00000509449	ENSG00000249207	MODIFIER	intron_variant	transcript	antisense	C	T	16	None	[12, 4]	n.112-2514G>A			HKE3_wt	T	T	12	None	[1, 11]		HKE3_mut	no	no
4	39458627	None	A	G	LIAS	ENST00000513731	ENSG00000121897	MODIFIER	upstream_gene_variant	transcript	protein_coding	G	G	13	None	[1, 12]	c.-53A>G			HKE3_wt	A	G	16	None	[8, 8]		HKE3_mut	no	no
4	39537090	None	A	G	UGDH-AS1	ENST00000504032	ENSG00000249348	MODIFIER	intron_variant	transcript	antisense	G	G	24	None	[0, 24]	n.482+3340A>G			HKE3_wt	A	G	14	None	[2, 12]		HKE3_mut	no	no
4	41699596	None	T	C	LIMCH1	ENST00000514096	ENSG00000064042	MODIFIER	3_prime_UTR_variant	transcript	protein_coding	T	C	86	None	[11, 75]	c.*394T>C			HKE3_wt	C	C	50	None	[1, 49]		HKE3_mut	no	no
4	69242061	rs192108596	T	C	MT2P1	ENST00000262499	ENSG00000162840	MODIFIER	non_coding_exon_variant	transcript	processed_pseudogene	T	C	14	None	[2, 12]	n.21T>C			HKE3_wt	C	C	41	None	[0, 41]		HKE3_mut	no	no
4	69242068	None	A	G	MT2P1	ENST00000262499	ENSG00000162840	MODIFIER	non_coding_exon_variant	transcript	processed_pseudogene	A	G	13	None	[1, 12]	n.28A>G			HKE3_wt	G	G	41	None	[0, 41]		HKE3_mut	no	no
4	78469717	None	T	A	CXCL13	ENST00000286758	ENSG00000156234	MODIFIER	intron_variant	transcript	protein_coding	T	A	14	None	[2, 12]	c.-43+36775T>A			HKE3_wt	A	A	22	None	[0, 22]		HKE3_mut	no	no
4	78469746	None	G	A	CXCL13	ENST00000286758	ENSG00000156234	MODIFIER	intron_variant	transcript	protein_coding	G	A	12	None	[4, 8]	c.-43+36804G>A			HKE3_wt	A	A	14	None	[0, 14]		HKE3_mut	no	no
4	80827798	rs1139638	A	C	ANTXR2	ENST00000449651	ENSG00000163297	MODIFIER	intron_variant	transcript	nonsense_mediated_decay	C	C	21	None	[0, 21]	n.*642-473T>G			HKE3_wt	A	C	46	None	[9, 37]		HKE3_mut	no	no
4	85570767	rs6827228	C	T	CDS1	ENST00000295887	ENSG00000163624	MODIFIER	3_prime_UTR_variant	transcript	protein_coding	T	T	198	None	[10, 188]	c.*928C>T			HKE3_wt	C	T	96	None	[12, 84]		HKE3_mut	no	no
4	85572374	rs1120	G	A	CDS1	ENST00000295887	ENSG00000163624	MODIFIER	3_prime_UTR_variant	transcript	protein_coding	G	A	66	None	[12, 54]	c.*2535G>A			HKE3_wt	A	A	37	None	[3, 34]		HKE3_mut	no	no
4	110268299	None	T	C	SEC24B-AS1	ENST00000499713	ENSG00000247950	MODIFIER	downstream_gene_variant	transcript	antisense	T	C	10	None	[2, 8]	n.*1433A>G			HKE3_wt	C	C	16	None	[0, 16]		HKE3_mut	no	no
4	110268332	None	A	G	SEC24B-AS1	ENST00000499713	ENSG00000247950	MODIFIER	downstream_gene_variant	transcript	antisense	A	G	11	None	[3, 8]	n.*1433T>C			HKE3_wt	G	G	16	None	[0, 16]		HKE3_mut	no	no
4	110268436	None	A	G	SEC24B-AS1	ENST00000499713	ENSG00000247950	MODIFIER	downstream_gene_variant	transcript	antisense	A	G	10	None	[4, 6]	n.*1433T>C			HKE3_wt	G	G	12	None	[0, 12]		HKE3_mut	no	no
4	113709935	None	C	T	RPL7AP30	ENST00000482859	ENSG00000241741	MODIFIER	non_coding_exon_variant	transcript	processed_pseudogene	C	T	14	None	[2, 12]	n.100G>A			HKE3_wt	T	T	26	None	[0, 26]		HKE3_mut	no	no
4	120979770	None	T	C	MAD2L1	ENST00000296509	ENSG00000164109	MODIFIER	3_prime_UTR_variant	transcript	protein_coding	C	C	43	None	[4, 39]	c.*1503A>G			HKE3_wt	T	C	53	None	[5, 48]		HKE3_mut	no	no
4	139482252	None	C	A	RP11-173E2.1	ENST00000502915	ENSG00000248795	MODIFIER	non_coding_exon_variant	transcript	processed_pseudogene	C	A	12	None	[2, 10]	n.395C>A			HKE3_wt	A	A	10	None	[0, 10]		HKE3_mut	no	no
4	140035910	None	A	C	PPP1R14BP3	ENST00000509033	ENSG00000179967	MODIFIER	downstream_gene_variant	transcript	processed_pseudogene	C	C	18	None	[0, 18]	n.*445T>G			HKE3_wt	A	C	36	None	[7, 29]		HKE3_mut	no	no
4	141287774	None	T	C	RP11-425I13.3	ENST00000608178	ENSG00000196951	MODIFIER	intron_variant	transcript	antisense	T	C	37	None	[4, 33]	n.160+2690A>G			HKE3_wt	C	C	41	None	[2, 39]		HKE3_mut	no	no
4	146297334	rs113307050	C	G	RTN3P1	ENST00000536295	ENSG00000251333	MODIFIER	non_coding_exon_variant	transcript	processed_pseudogene	C	G	16	None	[2, 14]	n.640C>G			HKE3_wt	G	G	30	None	[0, 30]		HKE3_mut	no	no
4	159200959	None	T	C	RP11-597D13.7-RXFP1	ENSG00000251429-ENSG00000171509	ENSG00000251429-ENSG00000171509	MODIFIER	intergenic_region	intergenic_region		T	C	12	None	[2, 10]				HKE3_wt	C	C	12	None	[0, 12]		HKE3_mut	no	no
4	170015937	rs2245118	A	T	SH3RF1	ENST00000284637	ENSG00000154447	MODIFIER	3_prime_UTR_variant	transcript	protein_coding	A	T	19	None	[3, 16]	c.*1733T>A			HKE3_wt	T	T	55	None	[5, 50]		HKE3_mut	no	no
4	171526862	None	T	C	HSP90AA6P-RP11-322J23.1	ENSG00000181359-ENSG00000250968	ENSG00000181359-ENSG00000250968	MODIFIER	intergenic_region	intergenic_region		C	C	15	None	[0, 15]				HKE3_wt	T	C	16	None	[2, 14]		HKE3_mut	no	no
4	189661750	rs373911671	C	T	RP11-756P10.3-RP11-756P10.4	ENSG00000180015-ENSG00000249269	ENSG00000180015-ENSG00000249269	MODIFIER	intergenic_region	intergenic_region		T	T	43	None	[2, 41]				HKE3_wt	C	T	29	None	[4, 25]		HKE3_mut	no	no
4	190881021	rs373303976	C	A	FRG1	ENST00000505327	ENSG00000109536	MODIFIER	upstream_gene_variant	transcript	processed_transcript	A	A	56	None	[2, 54]	n.-1C>A			HKE3_wt	C	A	32	None	[4, 28]		HKE3_mut	no	no
5	14653095	None	G	A	EEF1A1P13	ENST00000503537	ENSG00000250182	MODIFIER	non_coding_exon_variant	transcript	processed_pseudogene	G	A	25	None	[3, 22]	n.344C>T			HKE3_wt	A	A	28	None	[0, 28]		HKE3_mut	no	no
5	17353976	None	T	C	FTH1P10	ENST00000430907	ENSG00000223361	MODIFIER	downstream_gene_variant	transcript	transcribed_processed_pseudogene	C	C	37	None	[4, 33]	n.*550A>G			HKE3_wt	T	C	11	None	[2, 9]		HKE3_mut	no	no
5	37085502	None	C	T	RPS4XP6	ENST00000477670	ENSG00000244073	MODIFIER	non_coding_exon_variant	transcript	processed_pseudogene	T	T	22	None	[2, 20]	n.345C>T			HKE3_wt	C	T	19	None	[4, 15]		HKE3_mut	no	no
5	43495125	None	A	G	EEF1A1P19	ENST00000513637	ENSG00000249855	MODIFIER	downstream_gene_variant	transcript	processed_pseudogene	A	G	25	None	[3, 22]	n.*1382T>C			HKE3_wt	G	G	12	None	[0, 12]		HKE3_mut	no	no
5	43496060	None	T	A	RP11-159F24.3	ENST00000505645	ENSG00000249492	MODIFIER	intron_variant	transcript	antisense	T	A	13	None	[2, 11]	n.329+7816T>A			HKE3_wt	A	A	25	None	[0, 25]		HKE3_mut	no	no
5	43496062	None	C	A	RP11-159F24.3	ENST00000505645	ENSG00000249492	MODIFIER	intron_variant	transcript	antisense	C	A	13	None	[2, 11]	n.329+7818C>A			HKE3_wt	A	A	25	None	[0, 25]		HKE3_mut	no	no
5	52904803	None	T	C	AC024569.1	ENST00000458939	ENSG00000238508	MODIFIER	upstream_gene_variant	transcript	miRNA	T	C	19	None	[1, 18]	n.-1T>C			HKE3_wt	C	C	30	None	[0, 30]		HKE3_mut	no	no
5	52904805	None	G	A	AC024569.1	ENST00000458939	ENSG00000238508	MODIFIER	upstream_gene_variant	transcript	miRNA	G	A	19	None	[1, 18]	n.-1G>A			HKE3_wt	A	A	30	None	[0, 30]		HKE3_mut	no	no
5	64964718	None	T	C	SGTB	ENST00000381007	ENSG00000197860	MODIFIER	3_prime_UTR_variant	transcript	protein_coding	T	C	72	None	[11, 61]	c.*1355A>G			HKE3_wt	C	C	56	None	[1, 55]		HKE3_mut	no	no
5	68505854	rs60113639	A	C	CENPH	ENST00000283006	ENSG00000153044	MODIFIER	3_prime_UTR_variant	transcript	protein_coding	A	C	41	None	[6, 35]	c.*228A>C			HKE3_wt	C	C	80	None	[3, 77]		HKE3_mut	no	no
5	68578201	None	T	C	CDK7	ENST00000256443	ENSG00000134058	MODIFIER	downstream_gene_variant	transcript	protein_coding	C	C	16	None	[0, 16]	c.*1144T>C			HKE3_wt	T	C	18	None	[2, 16]		HKE3_mut	no	no
5	81570394	rs226203	G	A	ATG10	ENST00000514253	ENSG00000152348	MODIFIER	intron_variant	transcript	processed_transcript	G	A	17	None	[3, 14]	n.192-1570G>A			HKE3_wt	A	A	10	None	[0, 10]		HKE3_mut	no	no
5	95170143	None	T	C	AC008592.3	ENST00000514941	ENSG00000251000	MODIFIER	non_coding_exon_variant	transcript	processed_pseudogene	C	C	27	None	[1, 26]	n.403A>G			HKE3_wt	T	C	22	None	[2, 20]		HKE3_mut	no	no
5	97728780	None	A	G	KRT8P32	ENST00000512863	ENSG00000250221	MODIFIER	non_coding_exon_variant	transcript	processed_pseudogene	A	G	10	None	[2, 8]	n.455T>C			HKE3_wt	G	G	10	None	[0, 10]		HKE3_mut	no	no
5	110284055	None	T	G	CTD-2089O24.1	ENST00000505813	ENSG00000248966	MODIFIER	non_coding_exon_variant	transcript	processed_pseudogene	G	G	12	None	[0, 12]	n.2425A>C			HKE3_wt	T	G	11	None	[1, 10]		HKE3_mut	no	no
5	110528112	None	G	A	AC010468.1	ENST00000461022	ENSG00000214784	MODIFIER	non_coding_exon_variant	transcript	processed_pseudogene	A	A	16	None	[0, 16]	n.629C>T			HKE3_wt	G	A	11	None	[2, 9]		HKE3_mut	no	no
5	111065094	None	T	C	STARD4-AS1	ENST00000513221	ENSG00000246859	MODIFIER	upstream_gene_variant	transcript	antisense	T	C	60	None	[12, 48]	n.-1T>C			HKE3_wt	C	C	49	None	[2, 47]		HKE3_mut	no	no
5	115396841	rs62386609	A	G	ARL14EPL-CTD-2287O16.4	ENSG00000268223-ENSG00000272265	ENSG00000268223-ENSG00000272265	MODIFIER	intergenic_region	intergenic_region		G	G	10	None	[0, 10]				HKE3_wt	A	G	46	None	[6, 40]		HKE3_mut	no	no
5	118174668	None	T	C	DTWD2	ENST00000304058	ENSG00000169570	MODIFIER	3_prime_UTR_variant	transcript	protein_coding	T	C	38	None	[7, 31]	c.*1944A>G			HKE3_wt	C	C	26	None	[2, 24]		HKE3_mut	no	no
5	122736758	None	C	T	KRT8P33	ENST00000508125	ENSG00000250539	MODIFIER	non_coding_exon_variant	transcript	processed_pseudogene	C	T	44	None	[8, 36]	n.1281G>A			HKE3_wt	T	T	52	None	[2, 50]		HKE3_mut	no	no
5	122736777	None	T	C	KRT8P33	ENST00000508125	ENSG00000250539	MODIFIER	non_coding_exon_variant	transcript	processed_pseudogene	T	C	49	None	[8, 41]	n.1262A>G			HKE3_wt	C	C	56	None	[2, 54]		HKE3_mut	no	no
5	122736863	None	T	C	KRT8P33	ENST00000508125	ENSG00000250539	MODIFIER	non_coding_exon_variant	transcript	processed_pseudogene	T	C	43	None	[14, 29]	n.1176A>G			HKE3_wt	C	C	36	None	[3, 33]		HKE3_mut	no	no
5	130537292	None	A	G	LYRM7	ENST00000521227	ENSG00000186687	MODIFIER	upstream_gene_variant	transcript	processed_transcript	A	G	42	None	[5, 37]	n.-1A>G			HKE3_wt	G	G	41	None	[0, 41]		HKE3_mut	no	no
5	135905137	None	C	A	RP11-114H21.2-CTB-1I21.1	ENSG00000249803-ENSG00000250284	ENSG00000249803-ENSG00000250284	MODIFIER	intergenic_region	intergenic_region		C	A	23	None	[2, 21]				HKE3_wt	A	A	32	None	[0, 32]		HKE3_mut	no	no
5	145493265	rs12188941	A	T	RP11-118M9.3	ENST00000514002	ENSG00000251556	MODIFIER	intron_variant	transcript	antisense	T	T	22	None	[1, 21]	n.344-6615A>T			HKE3_wt	A	T	24	None	[4, 20]		HKE3_mut	no	no
5	145665917	rs10515567	T	C	RBM27	ENST00000265271	ENSG00000091009	MODIFIER	3_prime_UTR_variant	transcript	protein_coding	T	C	83	None	[10, 73]	c.*324T>C			HKE3_wt	C	C	95	None	[7, 88]		HKE3_mut	no	no
5	177310717	rs139876295	A	G	RP11-423H2.1	ENST00000303154	ENSG00000170089	MODIFIER	non_coding_exon_variant	transcript	transcribed_unprocessed_pseudogene	A	G	12	None	[2, 10]	n.984A>G			HKE3_wt	G	G	22	None	[0, 22]		HKE3_mut	no	no
5	177482903	None	C	G	RP11-889L3.1	ENST00000477964	ENSG00000218227	MODIFIER	non_coding_exon_variant	transcript	processed_pseudogene	C	G	24	None	[3, 21]	n.299C>G			HKE3_wt	G	G	50	None	[0, 50]		HKE3_mut	no	no
5	178154250	rs35287913	A	G	ZNF354A	ENST00000518048	ENSG00000169131	MODIFIER	intron_variant	transcript	nonsense_mediated_decay	G	G	13	None	[0, 13]	n.34-124T>C			HKE3_wt	A	G	16	None	[1, 15]		HKE3_mut	no	no
5	178154257	rs34745528	G	C	ZNF354A	ENST00000520331	ENSG00000169131	MODIFIER	intron_variant	transcript	protein_coding	C	C	11	None	[0, 11]	c.34-131C>G		WARNING_TRANSCRIPT_NO_STOP_CODON	HKE3_wt	G	C	15	None	[2, 13]	WARNING_TRANSCRIPT_NO_STOP_CODON	HKE3_mut	no	no
6	7339280	None	A	G	RP11-69L16.5	ENST00000407940	ENSG00000220472	MODIFIER	non_coding_exon_variant	transcript	processed_pseudogene	G	G	24	None	[1, 23]	n.522T>C			HKE3_wt	A	G	34	None	[4, 30]		HKE3_mut	no	no
6	26540166	rs6932865	C	A	HMGN4	ENST00000477243	ENSG00000182952	MODIFIER	non_coding_exon_variant	transcript	processed_transcript	C	A	50	None	[6, 44]	n.102C>A			HKE3_wt	A	A	78	None	[3, 75]		HKE3_mut	no	no
6	26540178	rs6933176	G	A	HMGN4	ENST00000477243	ENSG00000182952	MODIFIER	downstream_gene_variant	transcript	processed_transcript	G	A	54	None	[7, 47]	n.*113G>A			HKE3_wt	A	A	84	None	[3, 81]		HKE3_mut	no	no
6	28270680	rs180854408	C	G	PGBD1-RP5-874C20.6	ENSG00000137338-ENSG00000270326	ENSG00000137338-ENSG00000270326	MODIFIER	intergenic_region	intergenic_region		C	G	12	None	[4, 8]				HKE3_wt	G	G	15	None	[1, 14]		HKE3_mut	no	no
6	29856842	rs2523800	G	C	HCG4P7	ENST00000420084	ENSG00000230521	MODIFIER	upstream_gene_variant	transcript	unprocessed_pseudogene	C	C	60	None	[0, 60]	n.-1C>G			HKE3_wt	G	C	24	None	[4, 20]		HKE3_mut	no	no
6	29856917	rs7773669	T	C	HCG4P7	ENST00000420084	ENSG00000230521	MODIFIER	upstream_gene_variant	transcript	unprocessed_pseudogene	C	C	62	None	[3, 59]	n.-1A>G			HKE3_wt	T	C	30	None	[7, 23]		HKE3_mut	no	no
6	29916203	rs1655899	G	C	HLA-A-HLA-W	ENSG00000206503-ENSG00000235290	ENSG00000206503-ENSG00000235290	MODIFIER	intergenic_region	intergenic_region		G	C	55	None	[5, 50]				HKE3_wt	C	C	33	None	[2, 31]		HKE3_mut	no	no
6	29916618	rs1655900	G	A	HLA-A	ENST00000376809	ENSG00000206503	MODIFIER	downstream_gene_variant	transcript	protein_coding	G	A	65	None	[5, 60]	c.*1120G>A			HKE3_wt	A	A	59	None	[4, 55]		HKE3_mut	no	no
6	29999773	None	A	G	ETF1P1	ENST00000427296	ENSG00000232757	MODIFIER	non_coding_exon_variant	transcript	processed_pseudogene	G	G	10	None	[0, 10]	n.284A>G			HKE3_wt	A	G	11	None	[1, 10]		HKE3_mut	no	no
6	29999821	None	G	T	ETF1P1	ENST00000427296	ENSG00000232757	MODIFIER	non_coding_exon_variant	transcript	processed_pseudogene	T	T	14	None	[0, 14]	n.332G>T			HKE3_wt	G	T	14	None	[2, 12]		HKE3_mut	no	no
6	29999825	None	G	T	ZNRD1-AS1	ENST00000448093	ENSG00000204623	MODIFIER	intron_variant	transcript	antisense	T	T	14	None	[0, 14]	n.480-10287C>A			HKE3_wt	G	T	14	None	[2, 12]		HKE3_mut	no	no
6	30293789	rs28360028	C	T	HCG17	ENST00000453558	ENSG00000270604	MODIFIER	non_coding_exon_variant	transcript	lincRNA	C	T	33	None	[4, 29]	n.123G>A			HKE3_wt	T	T	23	None	[2, 21]		HKE3_mut	no	no
6	31248821	None	A	G	USP8P1	ENST00000494673	ENSG00000214892	MODIFIER	downstream_gene_variant	transcript	processed_pseudogene	G	G	29	None	[1, 28]	n.*3183A>G			HKE3_wt	A	G	15	None	[2, 13]		HKE3_mut	no	no
6	32241823	rs192252419	G	A	XXbac-BPG154L12.4-C6orf10	ENSG00000225914-ENSG00000204296	ENSG00000225914-ENSG00000204296	MODIFIER	intergenic_region	intergenic_region		G	A	14	None	[2, 12]				HKE3_wt	A	A	10	None	[0, 10]		HKE3_mut	no	no
6	32241843	rs184780344	A	G	XXbac-BPG154L12.4-C6orf10	ENSG00000225914-ENSG00000204296	ENSG00000225914-ENSG00000204296	MODIFIER	intergenic_region	intergenic_region		A	G	14	None	[2, 12]				HKE3_wt	G	G	14	None	[0, 14]		HKE3_mut	no	no
6	32242168	None	T	C	XXbac-BPG154L12.4-C6orf10	ENSG00000225914-ENSG00000204296	ENSG00000225914-ENSG00000204296	MODIFIER	intergenic_region	intergenic_region		T	C	19	None	[1, 18]				HKE3_wt	C	C	19	None	[0, 19]		HKE3_mut	no	no
6	32242172	rs190431962	T	C	XXbac-BPG154L12.4-C6orf10	ENSG00000225914-ENSG00000204296	ENSG00000225914-ENSG00000204296	MODIFIER	intergenic_region	intergenic_region		T	C	19	None	[1, 18]				HKE3_wt	C	C	19	None	[0, 19]		HKE3_mut	no	no
6	33228342	None	G	A	VPS52	ENST00000493674	ENSG00000223501	MODIFIER	intron_variant	transcript	processed_transcript	G	A	61	None	[13, 48]	n.470+2919C>T			HKE3_wt	A	A	32	None	[3, 29]		HKE3_mut	no	no
6	66547804	None	G	A	ADH5P4	ENST00000444694	ENSG00000233859	MODIFIER	non_coding_exon_variant	transcript	processed_pseudogene	G	A	25	None	[3, 22]	n.144C>T			HKE3_wt	A	A	35	None	[1, 34]		HKE3_mut	no	no
6	71318371	None	C	G	RP11-134K13.2	ENST00000454078	ENSG00000232389	MODIFIER	non_coding_exon_variant	transcript	processed_pseudogene	G	G	417	None	[0, 417]	n.667G>C			HKE3_wt	C	G	26	None	[2, 24]		HKE3_mut	no	no
6	78171941	rs6297	C	T	RP11-354K4.2-HTR1B	ENSG00000271945-ENSG00000135312	ENSG00000271945-ENSG00000135312	MODIFIER	intergenic_region	intergenic_region		C	T	11	None	[1, 10]				HKE3_wt	T	T	21	None	[0, 21]		HKE3_mut	no	no
6	126965023	None	A	G	PRELID1P1	ENST00000567272	ENSG00000217325	MODIFIER	non_coding_exon_variant	transcript	processed_transcript	A	G	17	None	[1, 16]	n.390A>G			HKE3_wt	G	G	26	None	[0, 26]		HKE3_mut	no	no
6	126965038	None	G	A	PRELID1P1	ENST00000567272	ENSG00000217325	MODIFIER	non_coding_exon_variant	transcript	processed_transcript	G	A	17	None	[1, 16]	n.405G>A			HKE3_wt	A	A	30	None	[0, 30]		HKE3_mut	no	no
6	127677157	None	C	G	YWHAZP4	ENST00000392459	ENSG00000213131	MODIFIER	non_coding_exon_variant	transcript	processed_pseudogene	C	G	42	None	[4, 38]	n.257C>G			HKE3_wt	G	G	35	None	[0, 35]		HKE3_mut	no	no
6	131663301	None	T	A	AKAP7-RPL21P67	ENSG00000118507-ENSG00000219776	ENSG00000118507-ENSG00000219776	MODIFIER	intergenic_region	intergenic_region		T	A	16	None	[2, 14]				HKE3_wt	A	A	17	None	[1, 16]		HKE3_mut	no	no
6	147887218	rs702346	A	G	SAMD5	ENST00000367474	ENSG00000203727	MODIFIER	3_prime_UTR_variant	transcript	protein_coding	A	G	48	None	[10, 38]	c.*1626A>G			HKE3_wt	G	G	31	None	[3, 28]		HKE3_mut	no	no
6	149433388	None	A	G	RP11-365H23.1	ENST00000407763	ENSG00000219487	MODIFIER	non_coding_exon_variant	transcript	processed_pseudogene	G	G	10	None	[0, 10]	n.420T>C			HKE3_wt	A	G	10	None	[2, 8]		HKE3_mut	no	no
6	159186165	None	A	G	MIR3918	ENST00000581555	ENSG00000265558	MODIFIER	upstream_gene_variant	transcript	miRNA	G	G	60	None	[4, 56]	n.-1T>C			HKE3_wt	A	G	58	None	[8, 50]		HKE3_mut	no	no
7	17831018	rs1404420	T	A	SNX13	ENST00000496855	ENSG00000071189	MODIFIER	downstream_gene_variant	transcript	processed_transcript	T	A	12	None	[4, 8]	n.*1499A>T			HKE3_wt	A	A	12	None	[0, 12]		HKE3_mut	no	no
7	27497494	None	G	A	EIF4HP1	ENST00000453115	ENSG00000233830	MODIFIER	downstream_gene_variant	transcript	processed_pseudogene	G	A	20	None	[2, 18]	n.*687C>T			HKE3_wt	A	A	29	None	[4, 25]		HKE3_mut	no	no
7	29553034	rs17158153	T	C	CHN2	ENST00000539389	ENSG00000106069	MODIFIER	downstream_gene_variant	transcript	protein_coding	C	C	12	None	[0, 12]	c.*975T>C			HKE3_wt	T	C	10	None	[1, 9]		HKE3_mut	no	yes
7	32793368	None	G	C	AVL9	ENST00000404479	ENSG00000105778	MODIFIER	intron_variant	transcript	protein_coding	C	C	18	None	[2, 16]	c.1215+194292G>C			HKE3_wt	G	C	32	None	[19, 13]		HKE3_mut	no	no
7	32884769	None	A	G	RP11-265E18.1	ENST00000608314	ENSG00000272905	MODIFIER	upstream_gene_variant	transcript	lincRNA	A	G	12	None	[2, 10]	n.-1A>G			HKE3_wt	G	G	18	None	[0, 18]		HKE3_mut	no	no
7	32884779	None	G	C	AVL9	ENST00000404479	ENSG00000105778	MODIFIER	intron_variant	transcript	protein_coding	G	C	12	None	[2, 10]	c.1216-184443G>C			HKE3_wt	C	C	18	None	[0, 18]		HKE3_mut	no	no
7	38763151	None	T	C	VPS41	ENST00000310301	ENSG00000006715	MODIFIER	3_prime_UTR_variant	transcript	protein_coding	T	C	58	None	[11, 47]	c.*2695A>G			HKE3_wt	C	C	37	None	[1, 36]		HKE3_mut	no	no
7	44024244	rs2595693	A	G	AC004951.5	ENST00000420754	ENSG00000239556	MODIFIER	downstream_gene_variant	transcript	transcribed_unprocessed_pseudogene	A	G	11	None	[1, 10]	n.*790T>C			HKE3_wt	G	G	13	None	[0, 13]		HKE3_mut	no	no
7	45138700	rs12702116	T	C	NACAD-TBRG4	ENSG00000136274-ENSG00000136270	ENSG00000136274-ENSG00000136270	MODIFIER	intergenic_region	intergenic_region		C	C	48	None	[4, 44]				HKE3_wt	T	C	59	None	[15, 44]		HKE3_mut	no	no
7	63894659	None	T	C	YWHAEP1	ENST00000453697	ENSG00000232727	MODIFIER	non_coding_exon_variant	transcript	processed_pseudogene	T	C	11	None	[2, 9]	n.452T>C			HKE3_wt	C	C	34	None	[0, 34]		HKE3_mut	no	no
7	64534250	None	G	A	SNORA15	ENST00000384334	ENSG00000207062	MODIFIER	downstream_gene_variant	transcript	snoRNA	G	A	32	None	[4, 28]	n.*135G>A			HKE3_wt	A	A	51	None	[3, 48]		HKE3_mut	no	no
7	64639797	None	C	T	INTS4L1	ENST00000297235	ENSG00000164669	MODIFIER	non_coding_exon_variant	transcript	transcribed_unprocessed_pseudogene	C	T	14	None	[4, 10]	n.680C>T			HKE3_wt	T	T	10	None	[0, 10]		HKE3_mut	no	no
7	72710800	None	A	G	POM121B	ENST00000380760	ENSG00000205578	MODIFIER	non_coding_exon_variant	transcript	unprocessed_pseudogene	A	G	14	None	[3, 11]	n.626A>G			HKE3_wt	G	G	14	None	[0, 14]		HKE3_mut	no	no
7	72717159	rs2695384	C	T	POM121B	ENST00000411631	ENSG00000205578	MODIFIER	downstream_gene_variant	transcript	unprocessed_pseudogene	C	T	18	None	[5, 13]	n.*3067C>T			HKE3_wt	T	T	13	None	[0, 13]		HKE3_mut	no	no
7	74295277	None	T	C	STAG3L2	ENST00000448772	ENSG00000160828	MODIFIER	downstream_gene_variant	transcript	transcribed_unprocessed_pseudogene	T	C	12	None	[3, 9]	n.*893A>G			HKE3_wt	C	C	13	None	[0, 13]		HKE3_mut	no	no
7	74616874	None	T	C	PHBP6	ENST00000424623	ENSG00000223981	MODIFIER	upstream_gene_variant	transcript	processed_pseudogene	C	C	14	None	[0, 14]	n.-1T>C			HKE3_wt	T	C	20	None	[6, 14]		HKE3_mut	no	no
7	83586714	rs797823	G	A	SEMA3A	ENST00000265362	ENSG00000075213	MODIFIER	3_prime_UTR_variant	transcript	protein_coding	A	A	13	None	[1, 12]	c.*3973C>T			HKE3_wt	G	A	15	None	[4, 11]		HKE3_mut	no	no
7	89983351	rs68163045	G	C	GTPBP10	ENST00000421719	ENSG00000105793	MODIFIER	intron_variant	transcript	nonsense_mediated_decay	C	C	15	None	[1, 14]	n.200+1028G>C			HKE3_wt	G	C	16	None	[5, 11]		HKE3_mut	no	no
7	99235593	None	A	G	GS1-259H13.7	ENST00000455459	ENSG00000224448	MODIFIER	downstream_gene_variant	transcript	processed_pseudogene	G	G	12	None	[0, 12]	n.*526T>C			HKE3_wt	A	G	20	None	[2, 18]		HKE3_mut	no	no
7	99235595	None	A	T	GS1-259H13.7	ENST00000455459	ENSG00000224448	MODIFIER	downstream_gene_variant	transcript	processed_pseudogene	T	T	12	None	[0, 12]	n.*526T>A			HKE3_wt	A	T	20	None	[2, 18]		HKE3_mut	no	no
7	102989176	None	T	C	CTA-276O3.4	ENST00000452798	ENSG00000235354	MODIFIER	non_coding_exon_variant	transcript	processed_pseudogene	T	C	10	None	[1, 9]	n.130T>C			HKE3_wt	C	C	11	None	[0, 11]		HKE3_mut	no	no
7	104309791	None	T	C	EIF4BP6	ENST00000431936	ENSG00000197258	MODIFIER	non_coding_exon_variant	transcript	processed_pseudogene	T	C	29	None	[5, 24]	n.1596T>C			HKE3_wt	C	C	23	None	[0, 23]		HKE3_mut	no	no
7	104309942	None	C	T	EIF4BP6	ENST00000431936	ENSG00000197258	MODIFIER	non_coding_exon_variant	transcript	processed_pseudogene	T	T	235	None	[14, 221]	n.1747C>T			HKE3_wt	C	T	201	None	[25, 176]		HKE3_mut	no	no
7	105562645	rs10487833	T	G	CDHR3	ENST00000488386	ENSG00000128536	MODIFIER	intron_variant	transcript	nonsense_mediated_decay	G	G	13	None	[0, 13]	n.-16+44942T>G			HKE3_wt	T	G	18	None	[2, 16]		HKE3_mut	no	no
7	128101609	rs11765023	G	A	RP11-212P7.3	ENST00000462662	ENSG00000273184	MODIFIER	intron_variant	transcript	processed_transcript	G	A	12	None	[7, 5]	n.184+5532G>A			HKE3_wt	A	A	14	None	[1, 13]		HKE3_mut	no	no
7	128210559	None	G	C	RP11-212P7.1	ENST00000393266	ENSG00000213280	MODIFIER	non_coding_exon_variant	transcript	processed_pseudogene	C	C	24	None	[0, 24]	n.184C>G			HKE3_wt	G	C	16	None	[2, 14]		HKE3_mut	no	no
7	128299520	None	A	G	CICP14-RP11-274B21.10	ENSG00000271529-ENSG00000271553	ENSG00000271529-ENSG00000271553	MODIFIER	intergenic_region	intergenic_region		A	G	21	None	[2, 19]				HKE3_wt	G	G	16	None	[1, 15]		HKE3_mut	no	no
7	132854078	None	G	A	U6-AC083873.4	ENSG00000272393-ENSG00000237821	ENSG00000272393-ENSG00000237821	MODIFIER	intergenic_region	intergenic_region		G	A	14	None	[2, 12]				HKE3_wt	A	A	20	None	[2, 18]		HKE3_mut	no	no
7	144344194	None	G	T	EEF1A1P10	ENST00000475365	ENSG00000243746	MODIFIER	downstream_gene_variant	transcript	processed_pseudogene	G	T	22	None	[2, 20]	n.*1390C>A			HKE3_wt	T	T	18	None	[0, 18]		HKE3_mut	no	no
7	152064259	rs77987959	G	A	SEPT7P6	ENST00000469999	ENSG00000241007	MODIFIER	upstream_gene_variant	transcript	processed_pseudogene	G	A	26	None	[4, 22]	n.-1G>A			HKE3_wt	A	A	19	None	[2, 17]		HKE3_mut	no	no
7	155249713	None	C	T	EN2	ENST00000297375	ENSG00000164778	MODIFIER	upstream_gene_variant	transcript	protein_coding	T	T	18	None	[1, 17]	c.-250C>T			HKE3_wt	C	T	13	None	[3, 10]		HKE3_mut	no	no
7	156985208	rs191169548	A	G	RP4-814D15.2	ENST00000429552	ENSG00000225224	MODIFIER	non_coding_exon_variant	transcript	processed_pseudogene	G	G	21	None	[1, 20]	n.147A>G			HKE3_wt	A	G	32	None	[4, 28]		HKE3_mut	no	no
7	156985221	None	T	C	RP4-814D15.2	ENST00000429552	ENSG00000225224	MODIFIER	non_coding_exon_variant	transcript	processed_pseudogene	C	C	17	None	[1, 16]	n.160T>C			HKE3_wt	T	C	32	None	[4, 28]		HKE3_mut	no	no
8	4645107	None	C	T	CSMD1	ENST00000539096	ENSG00000183117	MODIFIER	intron_variant	transcript	protein_coding	C	T	14	None	[0, 14]	c.86-150027G>A			HKE3_wt	T	T	22	None	[0, 22]		HKE3_mut	no	no
8	22350655	None	T	C	RP11-382J24.2	ENST00000519706	ENSG00000254272	MODIFIER	downstream_gene_variant	transcript	processed_pseudogene	T	C	38	None	[3, 35]	n.*414T>C			HKE3_wt	C	C	40	None	[2, 38]		HKE3_mut	no	no
8	22350667	None	T	C	RP11-382J24.2	ENST00000519706	ENSG00000254272	MODIFIER	downstream_gene_variant	transcript	processed_pseudogene	T	C	38	None	[3, 35]	n.*414T>C			HKE3_wt	C	C	52	None	[2, 50]		HKE3_mut	no	no
8	22874337	rs6557607	G	A	RP11-875O11.1	ENST00000502083	ENSG00000245025	MODIFIER	intron_variant	transcript	antisense	G	A	16	None	[7, 9]	n.208+2304C>T			HKE3_wt	A	A	10	None	[1, 9]		HKE3_mut	no	no
8	23046151	None	T	C	TNFRSF10D-RP11-1149O23.2	ENSG00000173530-ENSG00000253930	ENSG00000173530-ENSG00000253930	MODIFIER	intergenic_region	intergenic_region		T	C	68	None	[9, 59]				HKE3_wt	C	C	89	None	[6, 83]		HKE3_mut	no	no
8	29975052	None	A	G	RPS15AP24	ENST00000492525	ENSG00000241511	MODIFIER	non_coding_exon_variant	transcript	processed_pseudogene	A	G	10	None	[2, 8]	n.244T>C			HKE3_wt	G	G	10	None	[0, 10]		HKE3_mut	no	no
8	33827228	None	A	C	RP1-273G13.3	ENST00000518163	ENSG00000254194	MODIFIER	downstream_gene_variant	transcript	lincRNA	C	C	36	None	[0, 36]	n.*411T>G			HKE3_wt	A	C	15	None	[2, 13]		HKE3_mut	no	no
8	48069051	None	T	C	RP11-1134I14.2	ENST00000509729	ENSG00000248347	MODIFIER	intron_variant	transcript	unprocessed_pseudogene	T	C	13	None	[2, 11]	n.105-26892A>G			HKE3_wt	C	C	22	None	[0, 22]		HKE3_mut	no	no
8	56980900	None	T	C	RPS20	ENST00000521262	ENSG00000008988	MODIFIER	downstream_gene_variant	transcript	protein_coding	T	C	46	None	[13, 33]	c.*614A>G			HKE3_wt	C	C	29	None	[3, 26]		HKE3_mut	no	no
8	57501116	None	A	G	RP11-17A4.1	ENST00000464216	ENSG00000241431	MODIFIER	non_coding_exon_variant	transcript	processed_transcript	A	G	16	None	[2, 14]	n.173A>G			HKE3_wt	G	G	20	None	[0, 20]		HKE3_mut	no	no
8	68098584	None	T	C	ARFGEF1	ENST00000520381	ENSG00000066777	MODIFIER	intron_variant	transcript	protein_coding	T	C	10	None	[2, 8]	c.3748-10777A>G			HKE3_wt	C	C	10	None	[0, 10]		HKE3_mut	no	no
8	74462524	rs117096064	A	C	STAU2	ENST00000521210	ENSG00000040341	MODIFIER	intron_variant	transcript	protein_coding	C	C	19	None	[2, 17]	c.1218+1723T>G			HKE3_wt	A	C	54	None	[23, 31]		HKE3_mut	no	no
8	92075643	rs4493873	A	C	GS1-251I9.4	ENST00000524003	ENSG00000253738	MODIFIER	downstream_gene_variant	transcript	antisense	A	C	14	None	[5, 9]	n.*2171T>G			HKE3_wt	C	C	13	None	[0, 13]		HKE3_mut	no	no
8	106807400	rs144694196	G	A	RP11-152P17.2	ENST00000518932	ENSG00000251003	MODIFIER	intron_variant	transcript	antisense	G	A	16	None	[4, 12]	n.183+3153C>T			HKE3_wt	A	A	14	None	[0, 14]		HKE3_mut	no	no
8	110347402	rs2980569	C	A	NUDCD1	ENST00000239690	ENSG00000120526	MODIFIER	upstream_gene_variant	transcript	protein_coding	C	A	40	None	[19, 21]	c.-376G>T			HKE3_wt	A	A	17	None	[1, 16]		HKE3_mut	no	no
8	143763958	rs1045574	G	A	PSCA	ENST00000301258	ENSG00000167653	MODIFIER	3_prime_UTR_variant	transcript	protein_coding	A	A	14	None	[0, 14]	c.*408G>A			HKE3_wt	G	A	19	None	[6, 13]		HKE3_mut	no	no
8	143764001	rs2976396	G	A	JRK	ENST00000587499	ENSG00000234616	MODIFIER	upstream_gene_variant	transcript	processed_transcript	A	A	12	None	[0, 12]	n.-1C>T			HKE3_wt	G	A	18	None	[6, 12]		HKE3_mut	no	no
8	144663661	rs2123758	G	A	RP11-661A12.7	ENST00000529247	ENSG00000254741	MODIFIER	downstream_gene_variant	transcript	antisense	G	A	20	None	[9, 11]	n.*431G>A			HKE3_wt	A	A	13	None	[1, 12]		HKE3_mut	no	no
8	144685271	rs4874168	G	A	TIGD5	ENST00000321385	ENSG00000179886	MODIFIER	downstream_gene_variant	transcript	protein_coding	G	A	25	None	[20, 5]	c.*1929G>A			HKE3_wt	C	C	21	None	[0, 21]	WARNING_TRANSCRIPT_INCOMPLETE	HKE3_mut	no	no
8	145637456	rs143228439	C	T	GS1-393G12.14	ENST00000607491	ENSG00000272115	MODIFIER	downstream_gene_variant	transcript	antisense	T	T	22	None	[1, 21]	n.*485C>T			HKE3_wt	C	T	15	None	[2, 13]		HKE3_mut	no	no
9	120650	rs10959510	C	T	FOXD4-CBWD1	ENSG00000170122-ENSG00000172785	ENSG00000170122-ENSG00000172785	MODIFIER	intergenic_region	intergenic_region		C	T	22	None	[7, 15]				HKE3_wt	T	T	13	None	[1, 12]		HKE3_mut	no	no
9	14085583	rs484555	A	G	NFIB	ENST00000380924	ENSG00000147862	MODIFIER	downstream_gene_variant	transcript	protein_coding	A	G	70	None	[18, 52]	c.*835T>C			HKE3_wt	G	G	51	None	[4, 47]		HKE3_mut	no	no
9	14088146	rs13301482	T	A	NFIB	ENST00000380953	ENSG00000147862	MODIFIER	3_prime_UTR_variant	transcript	protein_coding	T	A	57	None	[18, 39]	c.*162A>T			HKE3_wt	A	A	44	None	[4, 40]		HKE3_mut	no	no
9	14612466	rs13290946	T	C	ZDHHC21	ENST00000380916	ENSG00000175893	MODIFIER	3_prime_UTR_variant	transcript	protein_coding	T	C	16	None	[6, 10]	c.*6498A>G			HKE3_wt	C	C	11	None	[0, 11]		HKE3_mut	no	no
9	15055444	None	G	A	RP11-54D18.4	ENST00000422292	ENSG00000234297	MODIFIER	non_coding_exon_variant	transcript	processed_pseudogene	A	A	10	None	[0, 10]	n.390G>A			HKE3_wt	G	A	11	None	[1, 10]		HKE3_mut	no	no
9	17299120	rs7026852	A	G	CNTLN	ENST00000380641	ENSG00000044459	MODIFIER	3_prime_UTR_variant	transcript	protein_coding	A	G	10	None	[2, 8]	c.*740A>G			HKE3_wt	G	G	15	None	[0, 15]		HKE3_mut	no	no
9	19452990	rs7022373	T	C	ACER2-RP11-363E7.4	ENSG00000177076-ENSG00000260912	ENSG00000177076-ENSG00000260912	MODIFIER	intergenic_region	intergenic_region		T	C	25	None	[11, 14]				HKE3_wt	C	C	13	None	[1, 12]		HKE3_mut	no	no
9	21695341	None	G	C	KHSRPP1	ENST00000427983	ENSG00000229835	MODIFIER	non_coding_exon_variant	transcript	processed_pseudogene	C	C	33	None	[0, 33]	n.167G>C			HKE3_wt	G	C	33	None	[5, 28]		HKE3_mut	no	no
9	21695371	None	G	A	KHSRPP1	ENST00000427983	ENSG00000229835	MODIFIER	non_coding_exon_variant	transcript	processed_pseudogene	A	A	10	None	[0, 10]	n.197G>A			HKE3_wt	G	A	22	None	[4, 18]		HKE3_mut	no	no
9	38622257	rs72713749	A	G	ANKRD18A	ENST00000399703	ENSG00000180071	MODIFIER	upstream_gene_variant	transcript	protein_coding	G	G	19	None	[1, 18]	c.-376T>C			HKE3_wt	A	G	14	None	[3, 11]		HKE3_mut	no	no
9	41953935	rs75552696	T	C	RBPJP5-RP11-104G3.2	ENSG00000232239-ENSG00000229273	ENSG00000232239-ENSG00000229273	MODIFIER	intergenic_region	intergenic_region		C	C	13	None	[1, 12]				HKE3_wt	T	C	12	None	[2, 10]		HKE3_mut	no	no
9	71688234	rs7857635	C	T	FXN	ENST00000498653	ENSG00000165060	MODIFIER	downstream_gene_variant	transcript	protein_coding	C	T	20	None	[11, 9]	c.*513C>T			HKE3_wt	T	T	13	None	[1, 12]		HKE3_mut	no	no
9	71869985	rs11548276	G	C	TJP2	ENST00000453658	ENSG00000119139	MODIFIER	3_prime_UTR_variant	transcript	protein_coding	G	C	82	None	[9, 73]	c.*695G>C			HKE3_wt	C	C	57	None	[6, 51]		HKE3_mut	no	no
9	77702654	None	C	T	OSTF1	ENST00000346234	ENSG00000134996	MODIFIER	upstream_gene_variant	transcript	protein_coding	C	T	35	None	[13, 22]	c.-151C>T			HKE3_wt	T	T	20	None	[1, 19]		HKE3_mut	no	no
9	80834240	None	C	T	RP11-336N8.4	ENST00000449661	ENSG00000234819	MODIFIER	non_coding_exon_variant	transcript	processed_pseudogene	C	T	21	None	[5, 16]	n.205C>T			HKE3_wt	T	T	10	None	[0, 10]		HKE3_mut	no	no
9	80834244	None	G	C	RP11-336N8.4	ENST00000449661	ENSG00000234819	MODIFIER	non_coding_exon_variant	transcript	processed_pseudogene	G	C	20	None	[4, 16]	n.209G>C			HKE3_wt	C	C	10	None	[0, 10]		HKE3_mut	no	no
9	80834356	None	C	T	RP11-336N8.4-CEP78	ENSG00000234819-ENSG00000148019	ENSG00000234819-ENSG00000148019	MODIFIER	intergenic_region	intergenic_region		C	T	22	None	[2, 20]				HKE3_wt	T	T	49	None	[0, 49]		HKE3_mut	no	no
9	80834366	None	C	T	RP11-336N8.4-CEP78	ENSG00000234819-ENSG00000148019	ENSG00000234819-ENSG00000148019	MODIFIER	intergenic_region	intergenic_region		C	T	22	None	[2, 20]				HKE3_wt	T	T	49	None	[0, 49]		HKE3_mut	no	no
9	89627841	None	G	A	RP11-276H19.2	ENST00000602579	ENSG00000269994	MODIFIER	intron_variant	transcript	lincRNA	G	A	12	None	[4, 8]	n.257-2716C>T			HKE3_wt	A	A	19	None	[1, 18]		HKE3_mut	no	no
9	91026261	None	T	C	SPIN1	ENST00000485804	ENSG00000106723	MODIFIER	intron_variant	transcript	processed_transcript	T	C	10	None	[1, 9]	n.109+22808T>C			HKE3_wt	C	C	14	None	[0, 14]		HKE3_mut	no	no
9	91026264	None	C	T	HNRNPA1P14	ENST00000440352	ENSG00000227638	MODIFIER	non_coding_exon_variant	transcript	processed_pseudogene	C	T	10	None	[1, 9]	n.115G>A			HKE3_wt	T	T	14	None	[0, 14]		HKE3_mut	no	no
9	98908832	None	T	C	EIF4BP3	ENST00000432132	ENSG00000224546	MODIFIER	non_coding_exon_variant	transcript	processed_pseudogene	T	C	18	None	[3, 15]	n.544T>C			HKE3_wt	C	C	22	None	[0, 22]		HKE3_mut	no	no
9	99169480	None	C	T	RP11-172F4.2	ENST00000457472	ENSG00000238251	MODIFIER	upstream_gene_variant	transcript	processed_pseudogene	C	T	12	None	[1, 11]	n.-1C>T			HKE3_wt	T	T	16	None	[0, 16]		HKE3_mut	no	no
9	99169519	None	A	G	ZNF367	ENST00000375256	ENSG00000165244	MODIFIER	intron_variant	transcript	protein_coding	A	G	15	None	[2, 13]	c.421-8923T>C			HKE3_wt	G	G	17	None	[0, 17]		HKE3_mut	no	no
9	99169529	None	C	T	ZNF367	ENST00000375256	ENSG00000165244	MODIFIER	intron_variant	transcript	protein_coding	C	T	15	None	[2, 13]	c.421-8933G>A			HKE3_wt	T	T	18	None	[0, 18]		HKE3_mut	no	no
9	105968052	None	T	C	RP11-341A22.2	ENST00000425157	ENSG00000225564	MODIFIER	downstream_gene_variant	transcript	lincRNA	T	C	11	None	[4, 7]	n.*659A>G			HKE3_wt	C	C	10	None	[0, 10]		HKE3_mut	no	no
9	114800928	None	T	C	RP11-4O1.2	ENST00000563434	ENSG00000259953	MODIFIER	upstream_gene_variant	transcript	sense_overlapping	C	C	26	None	[2, 24]	n.-1A>G			HKE3_wt	T	C	11	None	[5, 6]		HKE3_mut	no	no
9	117073006	rs1249756	C	T	COL27A1	ENST00000356083	ENSG00000196739	MODIFIER	3_prime_UTR_variant	transcript	protein_coding	T	T	36	None	[3, 33]	c.*31C>T			HKE3_wt	C	T	10	None	[2, 8]		HKE3_mut	no	no
9	130172469	rs55976691	C	T	SLC2A8-ZNF79	ENSG00000136856-ENSG00000196152	ENSG00000136856-ENSG00000196152	MODIFIER	intergenic_region	intergenic_region		C	T	48	None	[16, 32]				HKE3_wt	T	T	11	None	[0, 11]		HKE3_mut	no	no
9	130173362	rs7866252	A	G	SLC2A8	ENST00000430147	ENSG00000136856	MODIFIER	downstream_gene_variant	transcript	protein_coding	A	G	42	None	[19, 23]	c.*831A>G		WARNING_TRANSCRIPT_NO_START_CODON	HKE3_wt	G	G	17	None	[2, 15]	WARNING_TRANSCRIPT_NO_START_CODON	HKE3_mut	no	no
9	130173451	rs10987641	G	A	SLC2A8-ZNF79	ENSG00000136856-ENSG00000196152	ENSG00000136856-ENSG00000196152	MODIFIER	intergenic_region	intergenic_region		G	A	61	None	[28, 33]				HKE3_wt	A	A	21	None	[1, 20]		HKE3_mut	no	no
9	131092912	None	A	G	COQ4	ENST00000461102	ENSG00000167113	MODIFIER	non_coding_exon_variant	transcript	processed_transcript	G	G	25	None	[2, 23]	n.222A>G			HKE3_wt	A	G	17	None	[4, 13]		HKE3_mut	no	no
9	134452370	rs4376536	A	C	RAPGEF1	ENST00000372189	ENSG00000107263	MODIFIER	3_prime_UTR_variant	transcript	protein_coding	A	C	16	None	[10, 6]	c.*2513T>G			HKE3_wt	C	C	12	None	[2, 10]		HKE3_mut	no	no
10	17761646	rs9423968	T	C	STAM	ENST00000540523	ENSG00000136738	MODIFIER	downstream_gene_variant	transcript	protein_coding	C	C	10	None	[0, 10]	c.*1526T>C			HKE3_wt	T	C	10	None	[6, 4]		HKE3_mut	no	no
10	21623609	rs7909938	T	C	RNU6-15P-RP11-275N1.1	ENSG00000207264-ENSG00000230109	ENSG00000207264-ENSG00000230109	MODIFIER	intergenic_region	intergenic_region		C	C	30	None	[1, 29]				HKE3_wt	T	C	11	None	[2, 9]		HKE3_mut	no	no
10	27475494	rs10764686	T	C	MASTL	ENST00000375946	ENSG00000120539	MODIFIER	3_prime_UTR_variant	transcript	protein_coding	T	C	101	None	[9, 92]	c.*29T>C			HKE3_wt	C	C	134	None	[6, 128]		HKE3_mut	no	no
10	27475693	rs1338	T	C	MASTL	ENST00000342386	ENSG00000120539	MODIFIER	3_prime_UTR_variant	transcript	protein_coding	T	C	10	None	[2, 8]	c.*228T>C			HKE3_wt	C	C	26	None	[2, 24]		HKE3_mut	no	no
10	28407764	rs11006881	A	C	MPP7	ENST00000375719	ENSG00000150054	MODIFIER	intron_variant	transcript	protein_coding	C	C	11	None	[0, 11]	c.952+816T>G			HKE3_wt	A	C	11	None	[5, 6]		HKE3_mut	no	no
10	28809776	None	T	C	RP11-351M16.3-WAC-AS1	ENSG00000237128-ENSG00000254635	ENSG00000237128-ENSG00000254635	MODIFIER	intergenic_region	intergenic_region		T	C	14	None	[6, 8]				HKE3_wt	C	C	11	None	[0, 11]		HKE3_mut	no	no
10	28810360	None	C	T	RP11-351M16.3-WAC-AS1	ENSG00000237128-ENSG00000254635	ENSG00000237128-ENSG00000254635	MODIFIER	intergenic_region	intergenic_region		C	T	21	None	[4, 17]				HKE3_wt	T	T	16	None	[0, 16]		HKE3_mut	no	no
10	32477712	None	T	C	PPIAP31	ENST00000405422	ENSG00000217094	MODIFIER	non_coding_exon_variant	transcript	processed_pseudogene	C	C	12	None	[0, 12]	n.34A>G			HKE3_wt	T	C	24	None	[2, 22]		HKE3_mut	no	no
10	38369287	None	G	C	EIF3LP3	ENST00000495197	ENSG00000226086	MODIFIER	non_coding_exon_variant	transcript	processed_pseudogene	G	C	36	None	[4, 32]	n.519C>G			HKE3_wt	C	C	36	None	[0, 36]		HKE3_mut	no	no
10	38369348	None	G	A	EIF3LP3	ENST00000495197	ENSG00000226086	MODIFIER	non_coding_exon_variant	transcript	processed_pseudogene	G	A	13	None	[3, 10]	n.458C>T			HKE3_wt	A	A	10	None	[0, 10]		HKE3_mut	no	no
10	43062618	None	A	G	EIF3LP2	ENST00000457262	ENSG00000233837	MODIFIER	non_coding_exon_variant	transcript	processed_pseudogene	A	G	23	None	[3, 20]	n.494A>G			HKE3_wt	G	G	20	None	[0, 20]		HKE3_mut	no	no
10	43062628	None	C	G	EIF3LP2	ENST00000457262	ENSG00000233837	MODIFIER	non_coding_exon_variant	transcript	processed_pseudogene	C	G	19	None	[3, 16]	n.504C>G			HKE3_wt	G	G	20	None	[0, 20]		HKE3_mut	no	no
10	47420774	None	C	T	FAM35DP-RP11-292F22.5	ENSG00000189014-ENSG00000226667	ENSG00000189014-ENSG00000226667	MODIFIER	intergenic_region	intergenic_region		C	T	14	None	[2, 12]				HKE3_wt	T	T	11	None	[1, 10]		HKE3_mut	no	no
10	51309495	None	G	T	RP11-592B15.4	ENST00000404618	ENSG00000225784	MODIFIER	non_coding_exon_variant	transcript	unprocessed_pseudogene	G	T	10	None	[1, 9]	n.1942C>A			HKE3_wt	T	T	19	None	[0, 19]		HKE3_mut	no	no
10	51371256	rs201811271	T	C	RP11-592B15.3	ENST00000399508	ENSG00000244393	MODIFIER	non_coding_exon_variant	transcript	processed_transcript	T	C	14	None	[6, 8]	n.45A>G			HKE3_wt	C	C	22	None	[0, 22]		HKE3_mut	no	no
10	51371260	None	T	C	AGAP8	ENST00000602930	ENSG00000174194	MODIFIER	5_prime_UTR_variant	transcript	protein_coding	T	C	12	None	[6, 6]	c.-489A>G			HKE3_wt	C	C	20	None	[0, 20]		HKE3_mut	no	no
10	51632970	rs200644678	A	G	PARGP1	ENST00000456092	ENSG00000214982	MODIFIER	non_coding_exon_variant	transcript	unprocessed_pseudogene	A	G	193	None	[23, 170]	n.1499A>G			HKE3_wt	G	G	147	None	[9, 138]		HKE3_mut	no	no
10	52025501	None	T	G	DYNC1I2P1	ENST00000435916	ENSG00000225137	MODIFIER	non_coding_exon_variant	transcript	processed_pseudogene	T	G	14	None	[2, 12]	n.764T>G			HKE3_wt	G	G	10	None	[0, 10]		HKE3_mut	no	no
10	60156584	rs11006133	G	A	TFAM	ENST00000373899	ENSG00000108064	MODIFIER	downstream_gene_variant	transcript	processed_transcript	G	A	91	None	[7, 84]	n.*1121G>A			HKE3_wt	A	A	108	None	[3, 105]		HKE3_mut	no	no
10	60156595	rs16912200	A	G	TFAM	ENST00000373899	ENSG00000108064	MODIFIER	downstream_gene_variant	transcript	processed_transcript	A	G	86	None	[7, 79]	n.*1121A>G			HKE3_wt	G	G	109	None	[3, 106]		HKE3_mut	no	no
10	73993783	None	A	G	ANAPC16	ENST00000299381	ENSG00000166295	MODIFIER	3_prime_UTR_variant	transcript	protein_coding	A	G	26	None	[2, 24]	c.*909A>G			HKE3_wt	G	G	20	None	[4, 16]		HKE3_mut	no	no
10	81961021	rs2819941	C	T	ANXA11	ENST00000474545	ENSG00000122359	MODIFIER	intron_variant	transcript	processed_transcript	C	T	39	None	[9, 30]	n.94+3561G>A			HKE3_wt	T	T	24	None	[1, 23]		HKE3_mut	no	no
10	98278115	rs3689	T	C	TLL2	ENST00000469598	ENSG00000095587	MODIFIER	upstream_gene_variant	transcript	processed_transcript	C	C	57	None	[5, 52]	n.-1A>G			HKE3_wt	T	C	69	None	[7, 62]		HKE3_mut	no	no
10	98280196	rs61858494	A	G	TM9SF3	ENST00000485093	ENSG00000077147	MODIFIER	downstream_gene_variant	transcript	processed_transcript	A	G	23	None	[3, 20]	n.*407T>C			HKE3_wt	G	G	21	None	[0, 21]		HKE3_mut	no	no
10	104605723	None	T	C	PTGES3P4-C10orf32	ENSG00000236937-ENSG00000166275	ENSG00000236937-ENSG00000166275	MODIFIER	intergenic_region	intergenic_region		T	C	38	None	[4, 34]				HKE3_wt	C	C	46	None	[0, 46]		HKE3_mut	no	no
10	105787874	rs809821	A	G	COL17A1	ENST00000433822	ENSG00000065618	MODIFIER	downstream_gene_variant	transcript	protein_coding	A	G	14	None	[3, 11]	c.*200T>C		WARNING_TRANSCRIPT_NO_START_CODON	HKE3_wt	G	G	17	None	[2, 15]	WARNING_TRANSCRIPT_NO_START_CODON	HKE3_mut	no	no
10	120962202	rs7082425	G	A	PRDX3-GRK5	ENSG00000165672-ENSG00000198873	ENSG00000165672-ENSG00000198873	MODIFIER	intergenic_region	intergenic_region		G	A	25	None	[3, 22]				HKE3_wt	A	A	23	None	[1, 22]		HKE3_mut	no	no
10	126095931	None	C	T	OAT	ENST00000467675	ENSG00000065154	MODIFIER	non_coding_exon_variant	transcript	processed_transcript	T	T	28	None	[2, 26]	n.262G>A			HKE3_wt	C	T	22	None	[2, 20]		HKE3_mut	no	no
10	126776863	rs73377258	A	C	CTBP2	ENST00000460976	ENSG00000175029	MODIFIER	intron_variant	transcript	processed_transcript	A	C	23	None	[3, 20]	n.290-49139T>G			HKE3_wt	C	C	33	None	[2, 31]		HKE3_mut	no	no
11	493730	rs61876338	A	G	PTDSS2-RNH1	ENSG00000174915-ENSG00000023191	ENSG00000174915-ENSG00000023191	MODIFIER	intergenic_region	intergenic_region		A	G	13	None	[3, 10]				HKE3_wt	G	G	10	None	[0, 10]		HKE3_mut	no	no
11	780827	rs4963156	C	T	AP006621.1	ENST00000319941	ENSG00000177236	MODIFIER	downstream_gene_variant	transcript	pseudogene	T	T	40	None	[2, 38]	n.*636C>T			HKE3_wt	C	T	21	None	[5, 16]		HKE3_mut	no	no
11	10529789	None	T	A, C	MTRNR2L8	ENST00000536684	ENSG00000255823	MODIFIER	5_prime_UTR_variant	transcript	protein_coding	A	C	23	None	[1, 16, 6]	c.-16A>T			HKE3_wt	A	A	21	None	[0, 21]		HKE3_mut	no	no
11	10529822	rs7350542	A	G	MTRNR2L8	ENST00000536684	ENSG00000255823	MODIFIER	5_prime_UTR_variant	transcript	protein_coding	A	G	24	None	[2, 22]	c.-49T>C			HKE3_wt	G	G	17	None	[0, 17]		HKE3_mut	no	no
11	10531469	rs78120755	T	C	MTRNR2L8	ENST00000536684	ENSG00000255823	MODIFIER	upstream_gene_variant	transcript	protein_coding	T	C	36	None	[8, 28]	c.-951A>G			HKE3_wt	C	C	38	None	[0, 38]		HKE3_mut	no	no
11	10531475	rs77725125	T	C	MTRNR2L8	ENST00000536684	ENSG00000255823	MODIFIER	upstream_gene_variant	transcript	protein_coding	T	C	34	None	[5, 29]	c.-951A>G			HKE3_wt	C	C	38	None	[0, 38]		HKE3_mut	no	no
11	14695354	None	G	A	RP11-677N16.1	ENST00000525966	ENSG00000255040	MODIFIER	non_coding_exon_variant	transcript	processed_pseudogene	G	A	14	None	[2, 12]	n.748C>T			HKE3_wt	A	A	16	None	[0, 16]		HKE3_mut	no	no
11	17250194	None	G	A	NUCB2	ENST00000528644	ENSG00000070081	MODIFIER	intron_variant	transcript	protein_coding	G	A	18	None	[2, 16]	c.-156+20221G>A		WARNING_TRANSCRIPT_INCOMPLETE	HKE3_wt	A	A	14	None	[0, 14]	WARNING_TRANSCRIPT_INCOMPLETE	HKE3_mut	no	no
11	17250204	None	G	A	RP11-452G18.2	ENST00000494359	ENSG00000197149	MODIFIER	non_coding_exon_variant	transcript	processed_pseudogene	G	A	19	None	[3, 16]	n.379G>A			HKE3_wt	A	A	14	None	[0, 14]		HKE3_mut	no	no
11	34501064	rs11032717	C	A	AL137224.1	ENST00000579311	ENSG00000264667	MODIFIER	downstream_gene_variant	transcript	miRNA	C	A	25	None	[4, 21]	n.*103G>T			HKE3_wt	A	A	15	None	[1, 14]		HKE3_mut	no	no
11	46450707	None	G	A	RP11-425L10.1	ENST00000400398	ENSG00000244313	MODIFIER	upstream_gene_variant	transcript	processed_pseudogene	A	A	14	None	[0, 14]	n.-1C>T			HKE3_wt	G	A	11	None	[1, 10]		HKE3_mut	no	no
11	64942461	None	A	G	SPDYC	ENST00000377185	ENSG00000204710	MODIFIER	downstream_gene_variant	transcript	protein_coding	A	G	21	None	[5, 16]	c.*964A>G			HKE3_wt	G	G	42	None	[2, 40]		HKE3_mut	no	no
11	64942554	None	T	C	AP003068.18	ENST00000526979	ENSG00000255200	MODIFIER	non_coding_exon_variant	transcript	transcribed_processed_pseudogene	T	C	14	None	[6, 8]	n.405A>G			HKE3_wt	C	C	10	None	[0, 10]		HKE3_mut	no	no
11	64942558	None	A	G	SPDYC	ENST00000377185	ENSG00000204710	MODIFIER	downstream_gene_variant	transcript	protein_coding	A	G	22	None	[10, 12]	c.*964A>G			HKE3_wt	G	G	11	None	[1, 10]		HKE3_mut	no	no
11	64942612	None	C	A	AP003068.18	ENST00000534819	ENSG00000255200	MODIFIER	non_coding_exon_variant	transcript	processed_transcript	C	A	37	None	[13, 24]	n.1330G>T			HKE3_wt	A	A	46	None	[4, 42]		HKE3_mut	no	no
11	64942690	None	G	A	SPDYC	ENST00000377185	ENSG00000204710	MODIFIER	downstream_gene_variant	transcript	protein_coding	G	A	109	None	[15, 94]	c.*964G>A			HKE3_wt	A	A	157	None	[5, 152]		HKE3_mut	no	no
11	69070938	None	A	G	MYEOV	ENST00000544008	ENSG00000172927	MODIFIER	intron_variant	transcript	processed_transcript	G	G	20	None	[0, 20]	n.426+8895A>G			HKE3_wt	A	G	22	None	[4, 18]		HKE3_mut	no	no
11	74555056	rs3814726	C	T	RNF169	ENST00000527301	ENSG00000166439	MODIFIER	downstream_gene_variant	transcript	protein_coding	C	T	40	None	[12, 28]	c.*239C>T		WARNING_TRANSCRIPT_NO_START_CODON	HKE3_wt	T	T	28	None	[2, 26]	WARNING_TRANSCRIPT_NO_START_CODON	HKE3_mut	no	no
11	77597696	rs9667494	T	C	INTS4	ENST00000433818	ENSG00000149262	MODIFIER	intron_variant	transcript	nonsense_mediated_decay	C	C	91	None	[8, 83]	n.*2504-2698A>G			HKE3_wt	T	C	95	None	[12, 83]		HKE3_mut	no	no
11	93476860	rs7943525	G	C	TAF1D	ENST00000532235	ENSG00000166012	MODIFIER	upstream_gene_variant	transcript	processed_transcript	C	C	22	None	[0, 22]	n.-1C>G			HKE3_wt	G	C	11	None	[3, 8]		HKE3_mut	no	no
11	107197319	rs512574	T	C	CWF19L2	ENST00000431778	ENSG00000152404	MODIFIER	non_coding_exon_variant	transcript	nonsense_mediated_decay	T	C	41	None	[4, 37]	n.*850A>G			HKE3_wt	C	C	44	None	[1, 43]		HKE3_mut	no	no
11	126217219	None	A	G	DCPS-ST3GAL4	ENSG00000110063-ENSG00000110080	ENSG00000110063-ENSG00000110080	MODIFIER	intergenic_region	intergenic_region		A	G	14	None	[4, 10]				HKE3_wt	G	G	11	None	[0, 11]		HKE3_mut	no	no
11	129731683	rs951838	G	A	TMEM45B-NFRKB	ENSG00000151715-ENSG00000170322	ENSG00000151715-ENSG00000170322	MODIFIER	intergenic_region	intergenic_region		G	A	41	None	[15, 26]				HKE3_wt	A	A	13	None	[1, 12]		HKE3_mut	no	no
12	6519117	None	C	T	RP1-102E24.1	ENST00000498412	ENSG00000213942	MODIFIER	non_coding_exon_variant	transcript	processed_pseudogene	C	T	11	None	[1, 10]	n.63G>A			HKE3_wt	T	T	17	None	[2, 15]		HKE3_mut	no	no
12	6982347	rs6489739	A	C	LRRC23	ENST00000433346	ENSG00000010626	MODIFIER	upstream_gene_variant	transcript	protein_coding	A	C	39	None	[16, 23]	c.-479A>C			HKE3_wt	C	C	25	None	[2, 23]		HKE3_mut	no	no
12	8347034	None	T	C	FAM66C	ENST00000420514	ENSG00000226711	MODIFIER	non_coding_exon_variant	transcript	antisense	C	C	13	None	[0, 13]	n.235T>C			HKE3_wt	T	C	14	None	[2, 12]		HKE3_mut	no	no
12	8347358	rs10770308	A	G	FAM66C	ENST00000372173	ENSG00000226711	MODIFIER	intron_variant	transcript	antisense	A	G	19	None	[4, 15]	n.330+281A>G			HKE3_wt	G	G	18	None	[0, 18]		HKE3_mut	no	no
12	9589621	rs145019589	G	A	DDX12P	ENST00000290818	ENSG00000214826	MODIFIER	non_coding_exon_variant	transcript	unprocessed_pseudogene	A	A	18	None	[0, 18]	n.811C>T			HKE3_wt	G	A	12	None	[2, 10]		HKE3_mut	no	no
12	9600151	None	C	T	DDX12P	ENST00000432996	ENSG00000214826	MODIFIER	intron_variant	transcript	unprocessed_pseudogene	C	T	23	None	[3, 20]	n.126+549G>A			HKE3_wt	T	T	13	None	[0, 13]		HKE3_mut	no	no
12	13004084	None	A	G	RP11-392P7.1	ENST00000475592	ENSG00000241352	MODIFIER	non_coding_exon_variant	transcript	processed_pseudogene	A	G	11	None	[2, 9]	n.169A>G			HKE3_wt	G	G	15	None	[0, 15]		HKE3_mut	no	no
12	13004098	None	T	C	RP11-392P7.1	ENST00000475592	ENSG00000241352	MODIFIER	non_coding_exon_variant	transcript	processed_pseudogene	T	C	31	None	[3, 28]	n.183T>C			HKE3_wt	C	C	34	None	[0, 34]		HKE3_mut	no	no
12	25362217	rs9266	A	G	KRAS	ENST00000311936	ENSG00000133703	MODIFIER	3_prime_UTR_variant	transcript	protein_coding	A	G	193	None	[30, 163]	c.*512T>C			HKE3_wt	G	G	220	None	[18, 202]		HKE3_mut	no	yes
12	27187492	None	A	G	MED21	ENST00000538186	ENSG00000152944	MODIFIER	intron_variant	transcript	processed_transcript	A	G	16	None	[9, 7]	n.146+7112A>G			HKE3_wt	G	G	10	None	[1, 9]		HKE3_mut	no	no
12	27287990	None	G	T	RP11-582E3.4	ENST00000545069	ENSG00000256625	MODIFIER	non_coding_exon_variant	transcript	unprocessed_pseudogene	G	T	11	None	[3, 8]	n.513G>T			HKE3_wt	T	T	28	None	[1, 27]		HKE3_mut	no	no
12	27292914	None	G	A	RP11-582E3.4	ENST00000545069	ENSG00000256625	MODIFIER	non_coding_exon_variant	transcript	unprocessed_pseudogene	G	A	10	None	[1, 9]	n.558G>A			HKE3_wt	A	A	28	None	[1, 27]		HKE3_mut	no	no
12	29543228	None	G	C	OVCH1-AS1	ENST00000550906	ENSG00000257599	MODIFIER	intron_variant	transcript	protein_coding	G	C	10	None	[2, 8]	c.114+442G>C		WARNING_TRANSCRIPT_NO_START_CODON	HKE3_wt	C	C	10	None	[0, 10]	WARNING_TRANSCRIPT_NO_START_CODON	HKE3_mut	no	no
12	29543262	None	G	A	OVCH1-AS1	ENST00000551108	ENSG00000257599	MODIFIER	intron_variant	transcript	protein_coding	G	A	12	None	[2, 10]	c.348+476G>A			HKE3_wt	A	A	10	None	[0, 10]		HKE3_mut	no	no
12	42478556	rs17224170	A	C	AC023513.1	ENST00000410952	ENSG00000222884	MODIFIER	downstream_gene_variant	transcript	miRNA	A	C	19	None	[3, 16]	n.*122A>C			HKE3_wt	C	C	33	None	[3, 30]		HKE3_mut	no	no
12	42479450	rs1492364	A	G	GXYLT1	ENST00000280876	ENSG00000151233	MODIFIER	downstream_gene_variant	transcript	protein_coding	A	G	45	None	[5, 40]	c.*1296T>C			HKE3_wt	G	G	62	None	[3, 59]		HKE3_mut	no	no
12	42481443	rs17224177	A	G	GXYLT1	ENST00000398675	ENSG00000151233	MODIFIER	3_prime_UTR_variant	transcript	protein_coding	A	G	76	None	[9, 67]	c.*145T>C			HKE3_wt	G	G	78	None	[6, 72]		HKE3_mut	no	no
12	42825653	None	A	T	RP11-328C8.2	ENST00000547729	ENSG00000257376	MODIFIER	intron_variant	transcript	processed_pseudogene	A	T	11	None	[1, 10]	n.604-15T>A			HKE3_wt	T	T	12	None	[0, 12]		HKE3_mut	no	no
12	44053863	None	T	G	EEF1A1P17	ENST00000547505	ENSG00000257907	MODIFIER	non_coding_exon_variant	transcript	processed_pseudogene	G	G	22	None	[0, 22]	n.234T>G			HKE3_wt	T	G	16	None	[2, 14]		HKE3_mut	no	no
12	56373847	None	C	T	RP11-603J24.7	ENST00000552016	ENSG00000237493	MODIFIER	downstream_gene_variant	transcript	processed_pseudogene	C	T	22	None	[3, 19]	n.*604G>A			HKE3_wt	T	T	34	None	[2, 32]		HKE3_mut	no	no
12	56374155	None	T	C	RP11-603J24.7	ENST00000552016	ENSG00000237493	MODIFIER	downstream_gene_variant	transcript	processed_pseudogene	C	C	36	None	[3, 33]	n.*604A>G			HKE3_wt	T	C	16	None	[2, 14]		HKE3_mut	no	no
12	56905170	None	A	T	RP11-153M3.1	ENST00000547203	ENSG00000257576	MODIFIER	non_coding_exon_variant	transcript	processed_pseudogene	T	T	19	None	[1, 18]	n.385A>T			HKE3_wt	A	T	11	None	[1, 10]		HKE3_mut	no	no
12	60178031	None	A	G	SLC16A7-RP11-813P10.2	ENSG00000118596-ENSG00000237176	ENSG00000118596-ENSG00000237176	MODIFIER	intergenic_region	intergenic_region		A	G	15	None	[2, 13]				HKE3_wt	G	G	13	None	[0, 13]		HKE3_mut	no	no
12	66221189	None	T	C	RPSAP52	ENST00000489520	ENSG00000241749	MODIFIER	upstream_gene_variant	transcript	processed_transcript	T	C	14	None	[8, 6]	n.-1A>G			HKE3_wt	C	C	12	None	[0, 12]		HKE3_mut	no	no
12	76088473	rs11180635	A	G	RP11-114H23.2	ENST00000548702	ENSG00000258088	MODIFIER	non_coding_exon_variant	transcript	lincRNA	G	G	12	None	[0, 12]	n.307T>C			HKE3_wt	A	G	84	None	[41, 43]		HKE3_mut	no	no
12	76088490	rs11180636	G	T	RP11-114H23.2	ENST00000548702	ENSG00000258088	MODIFIER	non_coding_exon_variant	transcript	lincRNA	T	T	15	None	[0, 15]	n.290C>A			HKE3_wt	G	T	89	None	[45, 44]		HKE3_mut	no	no
12	79952580	None	G	A	RP11-359M6.3	ENST00000549457	ENSG00000257956	MODIFIER	non_coding_exon_variant	transcript	processed_pseudogene	G	A	19	None	[1, 18]	n.20G>A			HKE3_wt	A	A	36	None	[0, 36]		HKE3_mut	no	no
12	80497016	None	A	G	RP11-244J10.1	ENST00000492623	ENSG00000230291	MODIFIER	non_coding_exon_variant	transcript	processed_pseudogene	G	G	18	None	[0, 18]	n.98T>C			HKE3_wt	A	G	11	None	[1, 10]		HKE3_mut	no	no
12	100428385	None	T	C	UHRF1BP1L	ENST00000545232	ENSG00000111647	MODIFIER	downstream_gene_variant	transcript	protein_coding	C	C	13	None	[0, 13]	c.*3595A>G			HKE3_wt	T	C	11	None	[2, 9]		HKE3_mut	no	no
12	101021192	None	A	G	GAS2L3	ENST00000266754	ENSG00000139354	MODIFIER	downstream_gene_variant	transcript	protein_coding	A	G	24	None	[4, 20]	c.*2218A>G			HKE3_wt	G	G	20	None	[0, 20]		HKE3_mut	no	no
12	110867725	rs61117387	C	A	HMGA1P3	ENST00000549577	ENSG00000258011	MODIFIER	downstream_gene_variant	transcript	processed_pseudogene	C	A	13	None	[2, 11]	n.*324G>T			HKE3_wt	A	A	25	None	[0, 25]		HKE3_mut	no	no
12	110867811	None	A	C	HMGA1P3	ENST00000549577	ENSG00000258011	MODIFIER	non_coding_exon_variant	transcript	processed_pseudogene	C	C	18	None	[1, 17]	n.277T>G			HKE3_wt	A	C	17	None	[2, 15]		HKE3_mut	no	no
12	110898833	None	A	G	GPN3	ENST00000549963	ENSG00000111231	MODIFIER	downstream_gene_variant	transcript	protein_coding	A	G	19	None	[3, 16]	c.*497T>C		WARNING_TRANSCRIPT_INCOMPLETE	HKE3_wt	G	G	17	None	[1, 16]	WARNING_TRANSCRIPT_INCOMPLETE	HKE3_mut	no	no
12	117014217	None	T	C	MAP1LC3B2	ENST00000306985	ENSG00000171471	MODIFIER	3_prime_UTR_variant	transcript	protein_coding	T	C	10	None	[1, 9]	c.*92T>C			HKE3_wt	C	C	23	None	[0, 23]		HKE3_mut	no	no
12	117287833	None	A	G	RNFT2	ENST00000547718	ENSG00000135119	MODIFIER	intron_variant	transcript	nonsense_mediated_decay	A	G	10	None	[2, 8]	n.*1158-2622A>G			HKE3_wt	G	G	11	None	[0, 11]		HKE3_mut	no	no
12	119632952	None	T	G	RP11-64B16.2	ENST00000392530	ENSG00000213144	MODIFIER	non_coding_exon_variant	transcript	processed_pseudogene	T	G	28	None	[3, 25]	n.298T>G			HKE3_wt	G	G	30	None	[0, 30]		HKE3_mut	no	no
12	119632960	None	T	C	RP11-64B16.2	ENST00000392530	ENSG00000213144	MODIFIER	non_coding_exon_variant	transcript	processed_pseudogene	T	C	37	None	[2, 35]	n.306T>C			HKE3_wt	C	C	46	None	[0, 46]		HKE3_mut	no	no
12	119633148	None	T	C	RP11-64B16.2	ENST00000392530	ENSG00000213144	MODIFIER	non_coding_exon_variant	transcript	processed_pseudogene	T	C	17	None	[9, 8]	n.494T>C			HKE3_wt	C	C	12	None	[0, 12]		HKE3_mut	no	no
12	120720384	rs3206631	T	C	NME2P1	ENST00000242630	ENSG00000123009	MODIFIER	non_coding_exon_variant	transcript	processed_pseudogene	T	C	41	None	[4, 37]	n.445T>C			HKE3_wt	C	C	52	None	[2, 50]		HKE3_mut	no	no
13	20138330	None	A	G	CASC4P1	ENST00000456608	ENSG00000238132	MODIFIER	non_coding_exon_variant	transcript	processed_pseudogene	A	G	24	None	[8, 16]	n.711T>C			HKE3_wt	G	G	24	None	[0, 24]		HKE3_mut	no	no
13	20138533	None	G	C	ESRRAP1	ENST00000400596	ENSG00000215572	MODIFIER	upstream_gene_variant	transcript	processed_pseudogene	G	C	14	None	[4, 10]	n.-1C>G			HKE3_wt	C	C	33	None	[3, 30]		HKE3_mut	no	no
13	20138559	None	G	C	ESRRAP1	ENST00000400596	ENSG00000215572	MODIFIER	upstream_gene_variant	transcript	processed_pseudogene	G	C	16	None	[4, 12]	n.-1C>G			HKE3_wt	C	C	30	None	[0, 30]		HKE3_mut	no	no
13	21904902	rs9506648	T	C	LINC00422	ENST00000423575	ENSG00000224429	MODIFIER	intron_variant	transcript	lincRNA	C	C	49	None	[4, 45]	n.181-105A>G			HKE3_wt	T	C	28	None	[5, 23]		HKE3_mut	no	no
13	22203116	None	T	C	RPS7P10	ENST00000599601	ENSG00000226525	MODIFIER	non_coding_exon_variant	transcript	processed_pseudogene	C	C	10	None	[0, 10]	n.38A>G			HKE3_wt	T	C	11	None	[1, 10]		HKE3_mut	no	no
13	23490140	rs191406492	A	C	RP11-124N19.3	ENST00000575845	ENSG00000262198	MODIFIER	upstream_gene_variant	transcript	lincRNA	A	C	16	None	[4, 12]	n.-1A>C			HKE3_wt	C	C	10	None	[0, 10]		HKE3_mut	no	no
13	24697809	None	A	G	RP11-307N16.6	ENST00000382141	ENSG00000273167	MODIFIER	intron_variant	transcript	nonsense_mediated_decay	G	G	12	None	[0, 12]	n.-111-99148A>G			HKE3_wt	A	G	13	None	[1, 12]		HKE3_mut	no	no
13	37402362	rs150569371	C	T	RFXAP	ENST00000255476	ENSG00000133111	MODIFIER	3_prime_UTR_variant	transcript	protein_coding	C	T	45	None	[8, 37]	c.*472C>T			HKE3_wt	T	T	34	None	[1, 33]		HKE3_mut	no	no
13	45963624	None	A	G	RCN1P2	ENST00000398357	ENSG00000214455	MODIFIER	downstream_gene_variant	transcript	processed_pseudogene	A	G	48	None	[11, 37]	n.*915T>C			HKE3_wt	G	G	54	None	[4, 50]		HKE3_mut	no	no
13	45963654	None	C	A	SLC25A30	ENST00000523988	ENSG00000174032	MODIFIER	downstream_gene_variant	transcript	retained_intron	C	A	61	None	[7, 54]	n.*6041G>T			HKE3_wt	A	A	94	None	[1, 93]		HKE3_mut	no	no
13	45964253	None	C	A	SLC25A30	ENST00000523988	ENSG00000174032	MODIFIER	downstream_gene_variant	transcript	retained_intron	C	A	42	None	[5, 37]	n.*6041G>T			HKE3_wt	A	A	46	None	[1, 45]		HKE3_mut	no	no
13	45964418	None	G	A	RCN1P2	ENST00000398357	ENSG00000214455	MODIFIER	downstream_gene_variant	transcript	processed_pseudogene	A	A	107	None	[7, 100]	n.*915C>T			HKE3_wt	G	A	136	None	[18, 118]		HKE3_mut	no	no
13	45965082	rs41289553	G	T	RCN1P2	ENST00000545120	ENSG00000214455	MODIFIER	upstream_gene_variant	transcript	processed_pseudogene	G	T	50	None	[12, 38]	n.-1C>A			HKE3_wt	T	T	29	None	[1, 28]		HKE3_mut	no	no
13	50487941	rs3203165	T	C	SPRYD7	ENST00000378195	ENSG00000123178	MODIFIER	3_prime_UTR_variant	transcript	protein_coding	T	C	30	None	[8, 22]	c.*1258A>G			HKE3_wt	C	C	21	None	[1, 20]		HKE3_mut	no	no
13	51102058	rs279074	T	C	RP11-175B12.2	ENST00000428276	ENSG00000229323	MODIFIER	upstream_gene_variant	transcript	lincRNA	T	C	14	None	[7, 7]	n.-1A>G			HKE3_wt	C	C	10	None	[0, 10]		HKE3_mut	no	no
13	53265418	rs1898282	T	C	SUGT1	ENST00000310528	ENSG00000165416	MODIFIER	3_prime_UTR_variant	transcript	protein_coding	C	C	14	None	[0, 14]	c.*3448T>C			HKE3_wt	T	C	11	None	[1, 10]		HKE3_mut	no	no
13	95411094	None	G	A	RPL21P112	ENST00000434403	ENSG00000237924	MODIFIER	downstream_gene_variant	transcript	processed_pseudogene	G	A	14	None	[2, 12]	n.*463C>T			HKE3_wt	A	A	24	None	[0, 24]		HKE3_mut	no	no
13	114502416	rs7400029	T	C	TMEM255B	ENST00000375353	ENSG00000184497	MODIFIER	intron_variant	transcript	protein_coding	C	C	27	None	[2, 25]	c.423+24T>C			HKE3_wt	T	C	25	None	[5, 20]		HKE3_mut	no	no
13	114515105	rs3088277	T	C	TMEM255B	ENST00000467169	ENSG00000184497	MODIFIER	downstream_gene_variant	transcript	processed_transcript	C	C	63	None	[3, 60]	n.*645T>C			HKE3_wt	T	C	42	None	[6, 36]		HKE3_mut	no	no
14	21928632	None	T	C	CHD8	ENST00000556833	ENSG00000100888	MODIFIER	upstream_gene_variant	transcript	processed_transcript	T	C	64	None	[9, 55]	n.-1A>G			HKE3_wt	C	C	47	None	[4, 43]		HKE3_mut	no	no
14	32737654	None	C	T	RP11-134E15.1-RP11-134E15.2	ENSG00000258619-ENSG00000259086	ENSG00000258619-ENSG00000259086	MODIFIER	intergenic_region	intergenic_region		C	T	16	None	[2, 14]				HKE3_wt	T	T	20	None	[2, 18]		HKE3_mut	no	no
14	35038134	None	A	G	RPS19P3	ENST00000480487	ENSG00000240463	MODIFIER	non_coding_exon_variant	transcript	processed_pseudogene	A	G	37	None	[5, 32]	n.202T>C			HKE3_wt	G	G	51	None	[1, 50]		HKE3_mut	no	no
14	35038149	None	A	G	RPS19P3	ENST00000480487	ENSG00000240463	MODIFIER	non_coding_exon_variant	transcript	processed_pseudogene	A	G	35	None	[5, 30]	n.187T>C			HKE3_wt	G	G	51	None	[1, 50]		HKE3_mut	no	no
14	39685018	None	T	C	RP11-407N17.6	ENST00000604759	ENSG00000270503	MODIFIER	non_coding_exon_variant	transcript	processed_pseudogene	T	C	11	None	[1, 10]	n.750T>C			HKE3_wt	C	C	10	None	[0, 10]		HKE3_mut	no	no
14	43769761	None	G	A	HNRNPUP1	ENST00000554987	ENSG00000259051	MODIFIER	non_coding_exon_variant	transcript	processed_pseudogene	G	A	19	None	[5, 14]	n.296G>A			HKE3_wt	A	A	27	None	[1, 26]		HKE3_mut	no	no
14	54410069	rs12436115	C	A	AL138479.3-MIR5580	ENSG00000231922-ENSG00000266431	ENSG00000231922-ENSG00000266431	MODIFIER	intergenic_region	intergenic_region		A	A	10	None	[0, 10]				HKE3_wt	C	A	16	None	[7, 9]		HKE3_mut	no	no
14	60864578	None	A	G	C14orf39	ENST00000498565	ENSG00000179008	MODIFIER	intron_variant	transcript	nonsense_mediated_decay	A	G	14	None	[2, 12]	n.210-23T>C			HKE3_wt	G	G	15	None	[0, 15]		HKE3_mut	no	no
14	61111505	rs61993831	G	A	SIX1	ENST00000553535	ENSG00000126778	MODIFIER	downstream_gene_variant	transcript	nonsense_mediated_decay	A	A	12	None	[1, 11]	n.*15C>T			HKE3_wt	G	A	22	None	[5, 17]		HKE3_mut	no	no
14	65734355	None	G	A	CTD-2509G16.1	ENST00000484315	ENSG00000214759	MODIFIER	upstream_gene_variant	transcript	processed_pseudogene	A	A	40	None	[0, 40]	n.-1G>A			HKE3_wt	G	A	56	None	[8, 48]		HKE3_mut	no	no
14	70352865	None	A	G	RPL7AP6	ENST00000447432	ENSG00000242071	MODIFIER	non_coding_exon_variant	transcript	processed_pseudogene	A	G	16	None	[6, 10]	n.5T>C			HKE3_wt	G	G	20	None	[0, 20]		HKE3_mut	no	no
14	71140286	rs61977961	C	T	TTC9	ENST00000256367	ENSG00000133985	MODIFIER	3_prime_UTR_variant	transcript	protein_coding	T	T	14	None	[1, 13]	c.*2414C>T			HKE3_wt	C	T	10	None	[4, 6]		HKE3_mut	no	no
14	71579135	rs221926	A	C	PCNX	ENST00000556272	ENSG00000100731	MODIFIER	downstream_gene_variant	transcript	processed_transcript	A	C	17	None	[2, 15]	n.*2942A>C			HKE3_wt	C	C	13	None	[0, 13]		HKE3_mut	no	no
14	75204530	None	A	G	FCF1-YLPM1	ENSG00000119616-ENSG00000119596	ENSG00000119616-ENSG00000119596	MODIFIER	intergenic_region	intergenic_region		A	G	15	None	[2, 13]				HKE3_wt	G	G	26	None	[1, 25]		HKE3_mut	no	no
14	77352944	None	A	G	RN7SKP17	ENST00000411242	ENSG00000223174	MODIFIER	upstream_gene_variant	transcript	misc_RNA	A	G	212	None	[22, 190]	n.-1A>G			HKE3_wt	G	G	227	None	[15, 212]		HKE3_mut	no	no
14	91850744	rs112564818	G	A	CCDC88C	ENST00000553437	ENSG00000015133	MODIFIER	intron_variant	transcript	retained_intron	G	A	26	None	[4, 22]	n.100+24259C>T			HKE3_wt	A	A	24	None	[0, 24]		HKE3_mut	no	no
14	91850784	None	T	C	CCDC88C	ENST00000389857	ENSG00000015133	MODIFIER	intron_variant	transcript	protein_coding	T	C	23	None	[3, 20]	c.270+24219A>G			HKE3_wt	C	C	26	None	[2, 24]		HKE3_mut	no	no
14	95192683	None	T	C	RPSAP4	ENST00000488229	ENSG00000239269	MODIFIER	non_coding_exon_variant	transcript	processed_pseudogene	C	C	18	None	[0, 18]	n.59T>C			HKE3_wt	T	C	16	None	[4, 12]		HKE3_mut	no	no
14	95655776	rs45492302	A	C	CLMN	ENST00000556416	ENSG00000165959	MODIFIER	downstream_gene_variant	transcript	retained_intron	A	C	27	None	[12, 15]	n.*1772T>G			HKE3_wt	C	C	17	None	[1, 16]		HKE3_mut	no	no
14	102144307	None	C	G	RP11-796G6.1	ENST00000472981	ENSG00000241494	MODIFIER	non_coding_exon_variant	transcript	processed_pseudogene	C	G	12	None	[0, 12]	n.28C>G			HKE3_wt	G	G	14	None	[0, 14]		HKE3_mut	no	no
14	102144655	None	T	C	RP11-1029J19.5	ENST00000557778	ENSG00000258404	MODIFIER	intron_variant	transcript	lincRNA	C	C	14	None	[0, 14]	n.56-42830A>G			HKE3_wt	T	C	11	None	[2, 9]		HKE3_mut	no	no
14	102414767	rs2448241	G	A	RP11-1017G21.5	ENST00000607414	ENSG00000271780	MODIFIER	non_coding_exon_variant	transcript	lincRNA	G	A	26	None	[12, 14]	n.84G>A			HKE3_wt	A	A	11	None	[0, 11]		HKE3_mut	no	no
14	102414829	rs2474679	C	T	RP11-1017G21.5	ENST00000607414	ENSG00000271780	MODIFIER	non_coding_exon_variant	transcript	lincRNA	C	T	26	None	[10, 16]	n.146C>T			HKE3_wt	T	T	10	None	[0, 10]		HKE3_mut	no	no
14	102813806	None	T	C	CINP	ENST00000560326	ENSG00000100865	MODIFIER	intron_variant	transcript	processed_transcript	T	C	17	None	[4, 13]	n.140-14A>G			HKE3_wt	C	C	24	None	[2, 22]		HKE3_mut	no	no
14	104384405	rs79471398	C	T	C14orf2	ENST00000414262	ENSG00000156411	MODIFIER	intron_variant	transcript	protein_coding	C	T	30	None	[5, 25]	c.51+2872G>A			HKE3_wt	T	T	22	None	[0, 22]		HKE3_mut	no	no
14	105713219	rs3000075	A	G	BRF1	ENST00000551787	ENSG00000185024	MODIFIER	intron_variant	transcript	protein_coding	G	G	14	None	[1, 13]	c.-69+189T>C			HKE3_wt	A	G	11	None	[1, 10]		HKE3_mut	no	no
14	106444619	None	T	C	AB019441.29	ENST00000392301	ENSG00000225200	MODIFIER	non_coding_exon_variant	transcript	processed_pseudogene	C	C	131	None	[12, 119]	n.614A>G			HKE3_wt	T	C	185	None	[28, 157]		HKE3_mut	no	no
15	28560935	None	T	C	RPL41P2	ENST00000544920	ENSG00000256338	MODIFIER	non_coding_exon_variant	transcript	processed_pseudogene	T	C	207	None	[27, 180]	n.138T>C			HKE3_wt	C	C	263	None	[18, 245]		HKE3_mut	no	no
15	28561111	rs2345304	A	T	RPL41P2	ENST00000544920	ENSG00000256338	MODIFIER	downstream_gene_variant	transcript	processed_pseudogene	A	T	21	None	[14, 7]	n.*305A>T			HKE3_wt	T	T	12	None	[0, 12]		HKE3_mut	no	no
15	31104981	rs201577794	A	C	HERC2P10	ENST00000570209	ENSG00000259845	MODIFIER	upstream_gene_variant	transcript	unprocessed_pseudogene	C	C	41	None	[0, 41]	n.-1A>C			HKE3_wt	A	C	12	None	[4, 8]		HKE3_mut	no	no
15	34672806	rs347876	C	T	MIR1233-1	ENST00000408722	ENSG00000221649	MODIFIER	downstream_gene_variant	transcript	miRNA	C	T	85	None	[9, 76]	n.*82G>A			HKE3_wt	T	T	31	None	[1, 30]		HKE3_mut	no	no
15	35235442	None	A	G	RP11-83J16.1	ENST00000491307	ENSG00000231409	MODIFIER	non_coding_exon_variant	transcript	processed_pseudogene	A	G	10	None	[2, 8]	n.162A>G			HKE3_wt	G	G	16	None	[0, 16]		HKE3_mut	no	no
15	35385083	None	C	T	RP11-323I15.2	ENST00000594613	ENSG00000259397	MODIFIER	non_coding_exon_variant	transcript	processed_pseudogene	C	T	14	None	[4, 10]	n.402C>T			HKE3_wt	T	T	12	None	[0, 12]		HKE3_mut	no	no
15	45775125	rs1136968	T	C	SLC30A4	ENST00000261867	ENSG00000104154	MODIFIER	3_prime_UTR_variant	transcript	protein_coding	T	C	14	None	[5, 9]	c.*2236A>G			HKE3_wt	C	C	26	None	[1, 25]		HKE3_mut	no	no
15	52206135	None	A	G	RP11-56B16.4	ENST00000559302	ENSG00000259185	MODIFIER	upstream_gene_variant	transcript	antisense	A	G	23	None	[5, 18]	n.-1T>C			HKE3_wt	G	G	26	None	[1, 25]		HKE3_mut	no	no
15	60696892	None	C	T	RP11-745A24.2	ENST00000477729	ENSG00000242667	MODIFIER	non_coding_exon_variant	transcript	processed_pseudogene	C	T	13	None	[1, 12]	n.232C>T			HKE3_wt	T	T	24	None	[0, 24]		HKE3_mut	no	no
15	69018785	rs4550403	C	T	CORO2B	ENST00000261861	ENSG00000103647	MODIFIER	3_prime_UTR_variant	transcript	protein_coding	T	T	12	None	[0, 12]	c.*472C>T			HKE3_wt	C	T	33	None	[9, 24]		HKE3_mut	no	no
15	79155996	None	C	G	RPL21P116	ENST00000482506	ENSG00000243711	MODIFIER	non_coding_exon_variant	transcript	processed_pseudogene	C	G	11	None	[1, 10]	n.76G>C			HKE3_wt	G	G	14	None	[0, 14]		HKE3_mut	no	no
15	79852771	None	G	T	RP11-621H8.2-RP11-621H8.1	ENSG00000259493-ENSG00000259208	ENSG00000259493-ENSG00000259208	MODIFIER	intergenic_region	intergenic_region		G	T	14	None	[2, 12]				HKE3_wt	T	T	20	None	[0, 20]		HKE3_mut	no	no
15	79852777	None	A	G	RP11-621H8.2-RP11-621H8.1	ENSG00000259493-ENSG00000259208	ENSG00000259493-ENSG00000259208	MODIFIER	intergenic_region	intergenic_region		A	G	20	None	[2, 18]				HKE3_wt	G	G	26	None	[0, 26]		HKE3_mut	no	no
15	85958604	None	C	T	AKAP13	ENST00000559362	ENSG00000170776	MODIFIER	intron_variant	transcript	protein_coding	C	T	26	None	[4, 22]	c.-12+34575C>T		WARNING_TRANSCRIPT_INCOMPLETE	HKE3_wt	T	T	39	None	[1, 38]	WARNING_TRANSCRIPT_INCOMPLETE	HKE3_mut	no	no
16	64137	None	A	C, T	Z84812.4	ENST00000568710	ENSG00000260803	MODIFIER	downstream_gene_variant	transcript	processed_transcript	C	T	50	None	[12, 14, 24]	n.*773T>G			HKE3_wt	A	T	35	None	[12, 23]		HKE3_mut	no	no
16	2382633	None	T	A	RP11-715J22.1	ENST00000468708	ENSG00000243445	MODIFIER	non_coding_exon_variant	transcript	processed_pseudogene	T	A	26	None	[2, 24]	n.101A>T			HKE3_wt	A	A	28	None	[0, 28]		HKE3_mut	no	no
16	9250718	None	T	C	RPL21P119	ENST00000484462	ENSG00000220793	MODIFIER	non_coding_exon_variant	transcript	processed_pseudogene	C	C	18	None	[0, 18]	n.21A>G			HKE3_wt	T	C	12	None	[1, 11]		HKE3_mut	no	no
16	15682022	rs1127293	G	A	C16orf45	ENST00000566490	ENSG00000166780	MODIFIER	downstream_gene_variant	transcript	protein_coding	A	A	13	None	[2, 11]	c.*635G>A			HKE3_wt	G	A	36	None	[5, 31]		HKE3_mut	no	no
16	16465228	rs200304803	A	G	RP11-958N24.2	ENST00000532739	ENSG00000227827	MODIFIER	non_coding_exon_variant	transcript	unprocessed_pseudogene	A	G	16	None	[2, 14]	n.8132A>G			HKE3_wt	G	G	12	None	[0, 12]		HKE3_mut	no	no
16	16465246	rs201332666	A	G	RP11-958N24.2	ENST00000532739	ENSG00000227827	MODIFIER	non_coding_exon_variant	transcript	unprocessed_pseudogene	A	G	17	None	[3, 14]	n.8150A>G			HKE3_wt	G	G	12	None	[0, 12]		HKE3_mut	no	no
16	16465829	None	C	T	RP11-958N24.2	ENST00000532739	ENSG00000227827	MODIFIER	non_coding_exon_variant	transcript	unprocessed_pseudogene	C	T	12	None	[2, 10]	n.8442C>T			HKE3_wt	T	T	14	None	[0, 14]		HKE3_mut	no	no
16	28251142	rs112638435	A	G	RP11-159J3.1	ENST00000513369	ENSG00000250982	MODIFIER	non_coding_exon_variant	transcript	processed_pseudogene	A	G	58	None	[5, 53]	n.848T>C			HKE3_wt	G	G	75	None	[0, 75]		HKE3_mut	no	no
16	28251145	None	A	G	RP11-159J3.1	ENST00000513369	ENSG00000250982	MODIFIER	non_coding_exon_variant	transcript	processed_pseudogene	A	G	25	None	[6, 19]	n.845T>C			HKE3_wt	G	G	38	None	[0, 38]		HKE3_mut	no	no
16	28966447	None	A	G	RP11-264B17.2	ENST00000568057	ENSG00000260853	MODIFIER	downstream_gene_variant	transcript	antisense	G	G	41	None	[3, 38]	n.*573T>C			HKE3_wt	A	G	22	None	[5, 17]		HKE3_mut	no	no
16	30548644	None	G	A	AC002310.10	ENST00000569728	ENSG00000260494	MODIFIER	non_coding_exon_variant	transcript	unprocessed_pseudogene	A	A	10	None	[0, 10]	n.602C>T			HKE3_wt	G	A	14	None	[2, 12]		HKE3_mut	no	no
16	32827592	None	G	C	RP11-67H24.2	ENST00000569859	ENSG00000260158	MODIFIER	intron_variant	transcript	lincRNA	G	C	10	None	[4, 6]	n.373+5420G>C			HKE3_wt	C	C	12	None	[0, 12]		HKE3_mut	no	no
16	51680024	None	A	G	HNRNPA1P48	ENST00000403195	ENSG00000224578	MODIFIER	non_coding_exon_variant	transcript	pseudogene	A	G	50	None	[8, 42]	n.356A>G			HKE3_wt	G	G	67	None	[5, 62]		HKE3_mut	no	no
16	52690090	None	G	A	CASC16	ENST00000563844	ENSG00000249231	MODIFIER	upstream_gene_variant	transcript	lincRNA	G	A	14	None	[2, 12]	n.-1C>T			HKE3_wt	A	A	18	None	[0, 18]		HKE3_mut	no	no
16	55754194	rs3869432	T	C	SLC6A2-CES1P2	ENSG00000103546-ENSG00000260765	ENSG00000103546-ENSG00000260765	MODIFIER	intergenic_region	intergenic_region		C	C	10	None	[0, 10]				HKE3_wt	T	C	29	None	[7, 22]		HKE3_mut	no	no
16	58197176	None	A	G	CSNK2A2	ENST00000567730	ENSG00000070770	MODIFIER	intron_variant	transcript	protein_coding	A	G	10	None	[1, 9]	c.*17+782T>C		WARNING_TRANSCRIPT_NO_START_CODON	HKE3_wt	G	G	21	None	[0, 21]	WARNING_TRANSCRIPT_NO_START_CODON	HKE3_mut	no	no
16	69789434	None	G	T	NOB1	ENST00000564620	ENSG00000141101	MODIFIER	upstream_gene_variant	transcript	nonsense_mediated_decay	T	T	18	None	[0, 18]	n.-5C>A			HKE3_wt	G	T	26	None	[4, 22]		HKE3_mut	no	no
16	72040170	None	G	A	RP11-498D10.8	ENST00000570531	ENSG00000263311	MODIFIER	upstream_gene_variant	transcript	unprocessed_pseudogene	G	A	13	None	[1, 12]	n.-1C>T			HKE3_wt	A	A	34	None	[0, 34]		HKE3_mut	no	no
16	75479394	None	T	C	RP11-77K12.1	ENST00000567194	ENSG00000261717	MODIFIER	intron_variant	transcript	protein_coding	T	C	92	None	[13, 79]	c.235+6242A>G		WARNING_TRANSCRIPT_INCOMPLETE	HKE3_wt	C	C	76	None	[3, 73]	WARNING_TRANSCRIPT_INCOMPLETE	HKE3_mut	no	no
16	77247329	rs62049596	G	A	RP11-538I12.2	ENST00000569032	ENSG00000261063	MODIFIER	intron_variant	transcript	antisense	G	A	26	None	[8, 18]	n.65-11457C>T			HKE3_wt	A	A	15	None	[0, 15]		HKE3_mut	no	no
16	82173201	rs112938035	G	A	RP11-510J16.5	ENST00000567021	ENSG00000261235	MODIFIER	non_coding_exon_variant	transcript	antisense	A	A	23	None	[0, 23]	n.36C>T			HKE3_wt	G	A	11	None	[2, 9]		HKE3_mut	no	no
16	84511465	rs3826150	C	G	RP11-517C16.2-TLDC1	ENSG00000261286-ENSG00000140950	ENSG00000261286-ENSG00000140950	MODIFIER	intergenic_region	intergenic_region		G	G	14	None	[0, 14]				HKE3_wt	C	G	20	None	[5, 15]		HKE3_mut	no	no
16	86564364	rs1046990	A	G	MTHFSD	ENST00000360900	ENSG00000103248	MODIFIER	3_prime_UTR_variant	transcript	protein_coding	A	G	25	None	[10, 15]	c.*1253T>C			HKE3_wt	G	G	23	None	[1, 22]		HKE3_mut	no	no
16	86565537	rs56017283	C	G	MTHFSD	ENST00000360900	ENSG00000103248	MODIFIER	3_prime_UTR_variant	transcript	protein_coding	C	G	39	None	[5, 34]	c.*80G>C			HKE3_wt	G	G	17	None	[1, 16]		HKE3_mut	no	no
17	1761575	None	C	G	AC016292.3	ENST00000451056	ENSG00000108958	MODIFIER	non_coding_exon_variant	transcript	processed_pseudogene	C	G	13	None	[1, 12]	n.166G>C			HKE3_wt	G	G	24	None	[0, 24]		HKE3_mut	no	no
17	4475776	None	C	A	RP11-141J13.3	ENST00000574133	ENSG00000262921	MODIFIER	downstream_gene_variant	transcript	lincRNA	C	A	15	None	[5, 10]	n.*537C>A			HKE3_wt	A	A	17	None	[2, 15]		HKE3_mut	no	no
17	4475803	None	C	A	TXNP4	ENST00000575018	ENSG00000262519	MODIFIER	non_coding_exon_variant	transcript	processed_pseudogene	C	A	15	None	[3, 12]	n.303C>A			HKE3_wt	A	A	25	None	[0, 25]		HKE3_mut	no	no
17	4475820	None	G	A	TXNP4	ENST00000575018	ENSG00000262519	MODIFIER	downstream_gene_variant	transcript	processed_pseudogene	G	A	15	None	[3, 12]	n.*310G>A			HKE3_wt	A	A	27	None	[0, 27]		HKE3_mut	no	no
17	4635027	None	A	G	RP11-314A20.5	ENST00000570493	ENSG00000261898	MODIFIER	downstream_gene_variant	transcript	antisense	A	G	22	None	[4, 18]	n.*480T>C			HKE3_wt	G	G	18	None	[2, 16]		HKE3_mut	no	no
17	7927749	None	A	G	GUCY2D-snoU13	ENSG00000132518-ENSG00000238676	ENSG00000132518-ENSG00000238676	MODIFIER	intergenic_region	intergenic_region		A	G	10	None	[2, 8]				HKE3_wt	G	G	14	None	[0, 14]		HKE3_mut	no	no
17	15440931	None	T	C	TVP23C-CDRT4	ENST00000481756	ENSG00000259024	MODIFIER	intron_variant	transcript	nonsense_mediated_decay	T	C	20	None	[10, 10]	n.*203+8168A>G			HKE3_wt	C	C	45	None	[3, 42]		HKE3_mut	no	no
17	15440937	rs2654282	A	G	TVP23C-CDRT4	ENST00000557349	ENSG00000259024	MODIFIER	intron_variant	transcript	nonsense_mediated_decay	A	G	20	None	[10, 10]	n.*332+2810T>C			HKE3_wt	G	G	44	None	[2, 42]		HKE3_mut	no	no
17	18553985	None	C	T	TBC1D28	ENST00000570881	ENSG00000189375	MODIFIER	intron_variant	transcript	retained_intron	T	T	16	None	[2, 14]	n.38-9568G>A			HKE3_wt	C	T	10	None	[2, 8]		HKE3_mut	no	no
17	18574872	rs146810330	G	T	FOXO3B	ENST00000395675	ENSG00000240445	MODIFIER	non_coding_exon_variant	transcript	processed_pseudogene	G	T	19	None	[4, 15]	n.1315C>A			HKE3_wt	T	T	12	None	[0, 12]		HKE3_mut	no	no
17	26795009	None	A	G	RP11-192H23.4	ENST00000481916	ENSG00000258472	MODIFIER	intron_variant	transcript	nonsense_mediated_decay	G	G	136	None	[9, 127]	n.*1196-11882T>C			HKE3_wt	A	G	157	None	[16, 141]		HKE3_mut	no	no
17	26795229	rs376492911	C	T	RP11-192H23.4	ENST00000481916	ENSG00000258472	MODIFIER	intron_variant	transcript	nonsense_mediated_decay	C	T	60	None	[16, 44]	n.*1196-12102G>A			HKE3_wt	T	T	67	None	[12, 55]		HKE3_mut	no	no
17	27530008	rs34888951	G	A	RP11-22N12.2-TWF1P1	ENSG00000264050-ENSG00000178082	ENSG00000264050-ENSG00000178082	MODIFIER	intergenic_region	intergenic_region		G	A	10	None	[3, 7]				HKE3_wt	A	A	12	None	[0, 12]		HKE3_mut	no	no
17	29673967	rs28673431	T	G	AK4P1	ENST00000581275	ENSG00000263535	MODIFIER	downstream_gene_variant	transcript	processed_pseudogene	T	G	24	None	[2, 22]	n.*667T>G			HKE3_wt	G	G	20	None	[0, 20]		HKE3_mut	no	no
17	37011947	None	T	G	RPS20P35-LASP1	ENSG00000244086-ENSG00000002834	ENSG00000244086-ENSG00000002834	MODIFIER	intergenic_region	intergenic_region		G	G	26	None	[0, 26]				HKE3_wt	T	G	12	None	[2, 10]		HKE3_mut	no	no
17	38633134	rs7224214	C	A	TNS4	ENST00000582747	ENSG00000131746	MODIFIER	downstream_gene_variant	transcript	protein_coding	A	A	10	None	[0, 10]	c.*100G>T		WARNING_TRANSCRIPT_NO_START_CODON	HKE3_wt	C	A	307	None	[96, 211]	WARNING_TRANSCRIPT_NO_START_CODON	HKE3_mut	no	no
17	40685527	None	G	C	RP11-400F19.8	ENST00000585572	ENSG00000266929	MODIFIER	upstream_gene_variant	transcript	processed_transcript	G	C	25	None	[3, 22]	n.-1G>C			HKE3_wt	C	C	50	None	[0, 50]		HKE3_mut	no	no
17	40685552	rs147313528	G	A	RP11-400F19.8	ENST00000585572	ENSG00000266929	MODIFIER	upstream_gene_variant	transcript	processed_transcript	G	A	29	None	[3, 26]	n.-1G>A			HKE3_wt	A	A	52	None	[0, 52]		HKE3_mut	no	no
17	40685812	None	C	A	PTP4A2P1	ENST00000590314	ENSG00000267185	MODIFIER	non_coding_exon_variant	transcript	processed_pseudogene	C	A	18	None	[3, 15]	n.263C>A			HKE3_wt	A	A	18	None	[0, 18]		HKE3_mut	no	no
17	44633530	rs142967716	G	C	LRRC37A2	ENST00000333412	ENSG00000238083	MODIFIER	downstream_gene_variant	transcript	protein_coding	C	C	23	None	[0, 23]	c.*5106G>C			HKE3_wt	G	C	10	None	[2, 8]		HKE3_mut	no	no
17	46946244	rs55878356	G	A	CALCOCO2	ENST00000258947	ENSG00000136436	MODIFIER	downstream_gene_variant	transcript	protein_coding	A	A	21	None	[0, 21]	c.*1442G>A			HKE3_wt	G	A	16	None	[3, 13]		HKE3_mut	no	no
17	60142898	rs118039704	G	A	MED13-Y_RNA	ENSG00000108510-ENSG00000207123	ENSG00000108510-ENSG00000207123	MODIFIER	intergenic_region	intergenic_region		A	A	15	None	[1, 14]				HKE3_wt	G	A	18	None	[8, 10]		HKE3_mut	no	no
17	60318964	None	T	C	RP11-51L5.3	ENST00000577881	ENSG00000266365	MODIFIER	non_coding_exon_variant	transcript	unprocessed_pseudogene	T	C	21	None	[3, 18]	n.240A>G			HKE3_wt	C	C	12	None	[0, 12]		HKE3_mut	no	no
17	72912862	rs1013013	G	A	USH1G	ENST00000319642	ENSG00000182040	MODIFIER	3_prime_UTR_variant	transcript	protein_coding	G	A	24	None	[4, 20]	c.*1306C>T			HKE3_wt	A	A	18	None	[1, 17]		HKE3_mut	no	no
17	72913050	None	C	T	USH1G	ENST00000319642	ENSG00000182040	MODIFIER	3_prime_UTR_variant	transcript	protein_coding	T	T	14	None	[0, 14]	c.*1118G>A			HKE3_wt	C	T	17	None	[4, 13]		HKE3_mut	no	no
17	73775585	rs60700976	G	A	H3F3B	ENST00000587560	ENSG00000132475	MODIFIER	upstream_gene_variant	transcript	protein_coding	A	A	12	None	[0, 12]	c.-113C>T			HKE3_wt	G	A	14	None	[6, 8]		HKE3_mut	no	no
17	74222862	None	T	C	ATF4P3	ENST00000433309	ENSG00000228218	MODIFIER	non_coding_exon_variant	transcript	processed_pseudogene	T	C	36	None	[0, 36]	n.26A>G			HKE3_wt	C	C	44	None	[0, 44]		HKE3_mut	no	no
17	79505768	rs59588726	A	G	FSCN2-C17orf70	ENSG00000186765-ENSG00000185504	ENSG00000186765-ENSG00000185504	MODIFIER	intergenic_region	intergenic_region		A	G	20	None	[3, 17]				HKE3_wt	G	G	11	None	[0, 11]		HKE3_mut	no	no
17	79508177	rs181373937	G	A	C17orf70	ENST00000425898	ENSG00000185504	MODIFIER	intron_variant	transcript	protein_coding	A	A	19	None	[2, 17]	c.1461+158C>T			HKE3_wt	G	A	11	None	[1, 10]		HKE3_mut	no	no
17	79529322	rs113723749	T	C	NPLOC4	ENST00000573876	ENSG00000182446	MODIFIER	intron_variant	transcript	protein_coding	T	C	30	None	[7, 23]	c.64-2880A>G			HKE3_wt	C	C	13	None	[1, 12]		HKE3_mut	no	no
17	80176017	None	A	G	RP13-516M14.2-SLC16A3	ENSG00000264548-ENSG00000141526	ENSG00000264548-ENSG00000141526	MODIFIER	intergenic_region	intergenic_region		A	G	22	None	[10, 12]				HKE3_wt	G	G	21	None	[1, 20]		HKE3_mut	no	no
17	80415914	rs7209788	A	G	NARF	ENST00000390006	ENSG00000141562	MODIFIER	upstream_gene_variant	transcript	protein_coding	A	G	49	None	[15, 34]	c.-475A>G			HKE3_wt	G	G	30	None	[2, 28]		HKE3_mut	no	no
17	80415981	rs7218534	T	C	RP13-20L14.6	ENST00000578344	ENSG00000265458	MODIFIER	upstream_gene_variant	transcript	antisense	T	C	22	None	[9, 13]	n.-1A>G			HKE3_wt	C	C	20	None	[0, 20]		HKE3_mut	no	no
18	12067535	None	C	G	RP11-815J4.7	ENST00000589764	ENSG00000267533	MODIFIER	non_coding_exon_variant	transcript	processed_pseudogene	C	G	15	None	[2, 13]	n.785G>C			HKE3_wt	G	G	22	None	[0, 22]		HKE3_mut	no	no
18	12067547	None	A	G	RP11-815J4.7	ENST00000589764	ENSG00000267533	MODIFIER	non_coding_exon_variant	transcript	processed_pseudogene	A	G	15	None	[2, 13]	n.773T>C			HKE3_wt	G	G	22	None	[0, 22]		HKE3_mut	no	no
18	12211674	None	G	A	CCDC58P3	ENST00000590792	ENSG00000267076	MODIFIER	non_coding_exon_variant	transcript	processed_pseudogene	G	A	13	None	[1, 12]	n.298G>A			HKE3_wt	A	A	12	None	[0, 12]		HKE3_mut	no	no
18	19235006	rs2850575	A	G	ABHD3	ENST00000577891	ENSG00000158201	MODIFIER	downstream_gene_variant	transcript	nonsense_mediated_decay	G	G	33	None	[2, 31]	n.*520T>C			HKE3_wt	A	G	11	None	[1, 10]		HKE3_mut	no	no
18	24179928	None	G	A	CIAPIN1P	ENST00000584883	ENSG00000263846	MODIFIER	non_coding_exon_variant	transcript	processed_pseudogene	G	A	11	None	[1, 10]	n.557G>A			HKE3_wt	A	A	15	None	[0, 15]		HKE3_mut	no	no
18	24179934	None	A	T	CIAPIN1P	ENST00000584883	ENSG00000263846	MODIFIER	non_coding_exon_variant	transcript	processed_pseudogene	A	T	13	None	[1, 12]	n.563A>T			HKE3_wt	T	T	15	None	[0, 15]		HKE3_mut	no	no
18	55269777	rs2276193	G	A	NARS	ENST00000411676	ENSG00000134440	MODIFIER	downstream_gene_variant	transcript	retained_intron	G	A	153	None	[33, 120]	n.*1097C>T			HKE3_wt	A	A	45	None	[3, 42]		HKE3_mut	no	no
18	57682916	None	G	A	RP11-866E20.3	ENST00000585691	ENSG00000267462	MODIFIER	downstream_gene_variant	transcript	lincRNA	G	A	17	None	[1, 16]	n.*1762G>A			HKE3_wt	A	A	34	None	[0, 34]		HKE3_mut	no	no
18	59712554	rs28564677	T	C	PIGN	ENST00000357637	ENSG00000197563	MODIFIER	3_prime_UTR_variant	transcript	protein_coding	T	C	15	None	[3, 12]	c.*535A>G			HKE3_wt	C	C	23	None	[1, 22]		HKE3_mut	no	no
19	417281	rs3893730	C	T	SHC2	ENST00000590170	ENSG00000129946	MODIFIER	3_prime_UTR_variant	transcript	nonsense_mediated_decay	T	T	44	None	[0, 44]	n.*527G>A			HKE3_wt	C	T	11	None	[2, 9]		HKE3_mut	no	no
19	4945974	rs2250978	T	C	UHRF1	ENST00000262952	ENSG00000034063	MODIFIER	non_coding_exon_variant	transcript	processed_transcript	C	C	379	None	[1, 378]	n.1575T>C			HKE3_wt	T	C	163	None	[86, 77]		HKE3_mut	no	no
19	5576705	None	C	T	SNRPEP4	ENST00000435815	ENSG00000233270	MODIFIER	non_coding_exon_variant	transcript	processed_pseudogene	C	T	86	None	[16, 70]	n.245G>A			HKE3_wt	T	T	106	None	[7, 99]		HKE3_mut	no	no
19	10952592	None	G	A	AC007229.3	ENST00000590455	ENSG00000267544	MODIFIER	non_coding_exon_variant	transcript	processed_pseudogene	G	A	21	None	[2, 19]	n.78G>A			HKE3_wt	A	A	16	None	[0, 16]		HKE3_mut	no	no
19	11776623	None	G	A	ZNF833P	ENST00000344893	ENSG00000197332	MODIFIER	intron_variant	transcript	lincRNA	A	A	23	None	[0, 23]	n.881-12512G>A			HKE3_wt	G	A	38	None	[3, 35]		HKE3_mut	no	no
19	11776632	rs117270934	G	A	ZNF833P	ENST00000344893	ENSG00000197332	MODIFIER	intron_variant	transcript	lincRNA	A	A	28	None	[0, 28]	n.881-12503G>A			HKE3_wt	G	A	48	None	[3, 45]		HKE3_mut	no	no
19	11777054	None	G	C	ZNF833P	ENST00000344893	ENSG00000197332	MODIFIER	intron_variant	transcript	lincRNA	G	C	28	None	[5, 23]	n.881-12081G>C			HKE3_wt	C	C	34	None	[1, 33]		HKE3_mut	no	no
19	14181352	None	A	G	EEF1DP1	ENST00000430596	ENSG00000228887	MODIFIER	non_coding_exon_variant	transcript	processed_pseudogene	A	G	24	None	[2, 22]	n.143A>G			HKE3_wt	G	G	22	None	[0, 22]		HKE3_mut	no	no
19	14181361	None	T	C	EEF1DP1	ENST00000585891	ENSG00000228887	MODIFIER	non_coding_exon_variant	transcript	processed_pseudogene	T	C	24	None	[2, 22]	n.208T>C			HKE3_wt	C	C	22	None	[0, 22]		HKE3_mut	no	no
19	14181680	None	C	T	EEF1DP1	ENST00000430596	ENSG00000228887	MODIFIER	non_coding_exon_variant	transcript	processed_pseudogene	T	T	20	None	[0, 20]	n.471C>T			HKE3_wt	C	T	20	None	[2, 18]		HKE3_mut	no	no
19	14845123	None	T	C	ZNF333	ENST00000540689	ENSG00000160961	MODIFIER	downstream_gene_variant	transcript	protein_coding	T	C	12	None	[3, 9]	c.*1035T>C			HKE3_wt	C	C	13	None	[1, 12]		HKE3_mut	no	no
19	18142460	None	C	T	CTB-52I2.4	ENST00000594957	ENSG00000268032	MODIFIER	non_coding_exon_variant	transcript	processed_transcript	C	T	33	None	[13, 20]	n.1221C>T			HKE3_wt	T	T	32	None	[1, 31]		HKE3_mut	no	no
19	18143785	None	T	C	CTB-52I2.4-CTB-52I2.3	ENSG00000268032-ENSG00000268623	ENSG00000268032-ENSG00000268623	MODIFIER	intergenic_region	intergenic_region		T	C	25	None	[8, 17]				HKE3_wt	C	C	22	None	[2, 20]		HKE3_mut	no	no
19	18144052	None	G	A	CTB-52I2.4-CTB-52I2.3	ENSG00000268032-ENSG00000268623	ENSG00000268032-ENSG00000268623	MODIFIER	intergenic_region	intergenic_region		G	A	16	None	[6, 10]				HKE3_wt	A	A	31	None	[1, 30]		HKE3_mut	no	no
19	18144059	None	G	A	CTB-52I2.4-CTB-52I2.3	ENSG00000268032-ENSG00000268623	ENSG00000268032-ENSG00000268623	MODIFIER	intergenic_region	intergenic_region		G	A	17	None	[5, 12]				HKE3_wt	A	A	31	None	[1, 30]		HKE3_mut	no	no
19	18477329	None	A	G	PGPEP1	ENST00000269919	ENSG00000130517	MODIFIER	3_prime_UTR_variant	transcript	protein_coding	A	G	85	None	[12, 73]	c.*2936A>G			HKE3_wt	G	G	28	None	[0, 28]		HKE3_mut	no	no
19	18672042	rs117831442	G	A	AC005253.2	ENST00000597411	ENSG00000268030	MODIFIER	intron_variant	transcript	antisense	G	A	22	None	[7, 15]	n.132+197C>T			HKE3_wt	A	A	10	None	[0, 10]		HKE3_mut	no	no
19	36647257	None	T	C	COX7A1	ENST00000589154	ENSG00000161281	MODIFIER	upstream_gene_variant	transcript	protein_coding	C	C	25	None	[0, 25]	c.-30A>G		WARNING_TRANSCRIPT_INCOMPLETE	HKE3_wt	T	C	11	None	[2, 9]	WARNING_TRANSCRIPT_INCOMPLETE	HKE3_mut	no	no
19	36647276	None	T	A	COX7A1-AC002984.2	ENSG00000161281-ENSG00000267005	ENSG00000161281-ENSG00000267005	MODIFIER	intergenic_region	intergenic_region		A	A	23	None	[0, 23]				HKE3_wt	T	A	11	None	[2, 9]		HKE3_mut	no	no
19	38282647	None	T	C	CTD-2554C21.1	ENST00000587765	ENSG00000267422	MODIFIER	non_coding_exon_variant	transcript	transcribed_processed_pseudogene	C	C	11	None	[0, 11]	n.236T>C			HKE3_wt	T	C	10	None	[2, 8]		HKE3_mut	no	no
19	39317456	rs142340922	G	C	AC104534.2	ENST00000594558	ENSG00000268756	MODIFIER	downstream_gene_variant	transcript	antisense	C	C	21	None	[1, 20]	n.*566G>C			HKE3_wt	G	C	10	None	[2, 8]		HKE3_mut	no	no
19	39318236	rs73930204	G	C	AC104534.2	ENST00000594558	ENSG00000268756	MODIFIER	downstream_gene_variant	transcript	antisense	C	C	17	None	[0, 17]	n.*566G>C			HKE3_wt	G	C	10	None	[2, 8]		HKE3_mut	no	no
19	40448981	rs9749001	T	C	CTC-471F3.4	ENST00000596581	ENSG00000187534	MODIFIER	downstream_gene_variant	transcript	processed_pseudogene	T	C	37	None	[5, 32]	n.*442A>G			HKE3_wt	C	C	30	None	[2, 28]		HKE3_mut	no	no
19	40449075	None	G	A	CTC-471F3.4	ENST00000596581	ENSG00000187534	MODIFIER	downstream_gene_variant	transcript	processed_pseudogene	G	A	16	None	[4, 12]	n.*442C>T			HKE3_wt	A	A	12	None	[0, 12]		HKE3_mut	no	no
19	41104758	rs1864078	G	C	LTBP4	ENST00000602240	ENSG00000090006	MODIFIER	intron_variant	transcript	processed_transcript	C	C	13	None	[0, 13]	n.17-345G>C			HKE3_wt	G	C	12	None	[5, 7]		HKE3_mut	no	no
19	44501929	rs11881151	G	C	RP11-15A1.7	ENST00000586860	ENSG00000266921	MODIFIER	non_coding_exon_variant	transcript	antisense	C	C	14	None	[1, 13]	n.1669C>G			HKE3_wt	G	C	16	None	[2, 14]		HKE3_mut	no	no
19	48887748	None	A	G	KDELR1	ENST00000599084	ENSG00000105438	MODIFIER	downstream_gene_variant	transcript	retained_intron	A	G	19	None	[3, 16]	n.*582T>C			HKE3_wt	G	G	11	None	[1, 10]		HKE3_mut	no	no
19	49610413	rs3795056	C	T	SNRNP70	ENST00000595231	ENSG00000104852	MODIFIER	intron_variant	transcript	nonsense_mediated_decay	C	T	25	None	[13, 12]	n.*149-469C>T			HKE3_wt	T	T	23	None	[2, 21]		HKE3_mut	no	no
19	49778455	None	C	T	SUMO1P4	ENST00000429430	ENSG00000235555	MODIFIER	non_coding_exon_variant	transcript	processed_pseudogene	C	T	10	None	[2, 8]	n.80C>T			HKE3_wt	T	T	12	None	[0, 12]		HKE3_mut	no	no
19	50223009	None	T	C	CTB-33G10.1	ENST00000498085	ENSG00000243829	MODIFIER	non_coding_exon_variant	transcript	processed_pseudogene	T	C	61	None	[7, 54]	n.330A>G			HKE3_wt	C	C	56	None	[3, 53]		HKE3_mut	no	no
19	50223064	None	G	A	CTB-33G10.1	ENST00000498085	ENSG00000243829	MODIFIER	non_coding_exon_variant	transcript	processed_pseudogene	G	A	51	None	[7, 44]	n.275C>T			HKE3_wt	A	A	58	None	[2, 56]		HKE3_mut	no	no
19	50432992	rs73053367	G	A	MIR4751	ENST00000578027	ENSG00000265438	MODIFIER	upstream_gene_variant	transcript	miRNA	G	A	10	None	[1, 9]	n.-1G>A			HKE3_wt	A	A	17	None	[2, 15]		HKE3_mut	no	no
19	54617563	rs112471068	G	T	TFPT	ENST00000391758	ENSG00000105619	MODIFIER	intron_variant	transcript	protein_coding	G	T	15	None	[10, 5]	c.255+259C>A			HKE3_wt	T	T	10	None	[0, 10]		HKE3_mut	no	no
19	55900533	None	A	G	TMEM238	ENST00000444469	ENSG00000233493	MODIFIER	upstream_gene_variant	transcript	protein_coding	A	G	99	None	[16, 83]	c.-340T>C			HKE3_wt	G	G	84	None	[7, 77]		HKE3_mut	no	no
19	55901653	rs4806669	G	A	RPL28	ENST00000558815	ENSG00000108107	MODIFIER	intron_variant	transcript	protein_coding	G	A	110	None	[13, 97]	c.325-1269G>A			HKE3_wt	A	A	69	None	[6, 63]		HKE3_mut	no	no
19	57816924	None	A	G	CTC-444N24.11	ENST00000593427	ENSG00000268205	MODIFIER	non_coding_exon_variant	transcript	lincRNA	A	G	14	None	[4, 10]	n.1252A>G			HKE3_wt	G	G	15	None	[0, 15]		HKE3_mut	no	no
20	820121	None	C	A	RPS10L	ENST00000492704	ENSG00000101278	MODIFIER	non_coding_exon_variant	transcript	processed_pseudogene	A	A	35	None	[1, 34]	n.500G>T			HKE3_wt	C	A	37	None	[3, 34]		HKE3_mut	no	no
20	820125	None	T	C	RPS10L	ENST00000492704	ENSG00000101278	MODIFIER	non_coding_exon_variant	transcript	processed_pseudogene	C	C	35	None	[1, 34]	n.496A>G			HKE3_wt	T	C	37	None	[3, 34]		HKE3_mut	no	no
20	820489	None	G	A	RPS10L	ENST00000492704	ENSG00000101278	MODIFIER	non_coding_exon_variant	transcript	processed_pseudogene	G	A	32	None	[6, 26]	n.132C>T			HKE3_wt	A	A	49	None	[5, 44]		HKE3_mut	no	no
20	3849777	None	A	G	MAVS	ENST00000416600	ENSG00000088888	MODIFIER	downstream_gene_variant	transcript	protein_coding	A	G	216	None	[43, 173]	c.*1579A>G			HKE3_wt	G	G	137	None	[8, 129]		HKE3_mut	no	no
20	3868160	rs6052146	C	A	RP11-119B16.2	ENST00000451507	ENSG00000229539	MODIFIER	downstream_gene_variant	transcript	antisense	C	A	39	None	[4, 35]	n.*441G>T			HKE3_wt	A	A	17	None	[0, 17]		HKE3_mut	no	no
20	21147009	rs6047283	A	G	RP5-872K7.7	ENST00000425746	ENSG00000228604	MODIFIER	upstream_gene_variant	transcript	antisense	G	G	34	None	[0, 34]	n.-1T>C			HKE3_wt	A	G	36	None	[3, 33]		HKE3_mut	no	no
20	21147019	None	T	C	RPS15AP1	ENST00000457423	ENSG00000214535	MODIFIER	non_coding_exon_variant	transcript	processed_pseudogene	C	C	32	None	[0, 32]	n.218A>G			HKE3_wt	T	C	36	None	[3, 33]		HKE3_mut	no	no
20	29613033	rs113314585	C	G	FRG1B	ENST00000482423	ENSG00000149531	MODIFIER	non_coding_exon_variant	transcript	processed_transcript	G	G	30	None	[0, 30]	n.209C>G			HKE3_wt	C	G	40	None	[3, 37]		HKE3_mut	no	no
20	29613041	rs112104685	A	G	FRG1B	ENST00000468180	ENSG00000149531	MODIFIER	non_coding_exon_variant	transcript	processed_transcript	G	G	29	None	[0, 29]	n.434A>G			HKE3_wt	A	G	40	None	[4, 36]		HKE3_mut	no	no
20	29635823	rs62196386	C	A	FRG1B-AL441988.1	ENSG00000149531-ENSG00000221319	ENSG00000149531-ENSG00000221319	MODIFIER	intergenic_region	intergenic_region		C	A	24	None	[2, 22]				HKE3_wt	A	A	21	None	[0, 21]		HKE3_mut	no	no
20	29635839	rs62196387	T	C	AL441988.1	ENST00000408392	ENSG00000221319	MODIFIER	upstream_gene_variant	transcript	miRNA	T	C	22	None	[2, 20]	n.-1T>C			HKE3_wt	C	C	20	None	[0, 20]		HKE3_mut	no	no
20	29636064	rs6057393	A	G	AL441988.1	ENST00000408392	ENSG00000221319	MODIFIER	upstream_gene_variant	transcript	miRNA	A	G	30	None	[3, 27]	n.-1A>G			HKE3_wt	G	G	27	None	[0, 27]		HKE3_mut	no	no
20	29636066	rs6057394	C	T	FRG1B-AL441988.1	ENSG00000149531-ENSG00000221319	ENSG00000149531-ENSG00000221319	MODIFIER	intergenic_region	intergenic_region		C	T	30	None	[3, 27]				HKE3_wt	T	T	27	None	[0, 27]		HKE3_mut	no	no
20	29653319	rs62206797	C	G	MLLT10P1-DEFB115	ENSG00000238151-ENSG00000215547	ENSG00000238151-ENSG00000215547	MODIFIER	intergenic_region	intergenic_region		C	G	43	None	[4, 39]				HKE3_wt	G	G	25	None	[0, 25]		HKE3_mut	no	no
20	29653330	rs62206798	T	C	MLLT10P1-DEFB115	ENSG00000238151-ENSG00000215547	ENSG00000238151-ENSG00000215547	MODIFIER	intergenic_region	intergenic_region		T	C	41	None	[4, 37]				HKE3_wt	C	C	28	None	[0, 28]		HKE3_mut	no	no
20	29653358	rs6119141	G	A	MLLT10P1-DEFB115	ENSG00000238151-ENSG00000215547	ENSG00000238151-ENSG00000215547	MODIFIER	intergenic_region	intergenic_region		G	A	40	None	[3, 37]				HKE3_wt	A	A	31	None	[0, 31]		HKE3_mut	no	no
20	29653368	rs62206799	A	C	MLLT10P1-DEFB115	ENSG00000238151-ENSG00000215547	ENSG00000238151-ENSG00000215547	MODIFIER	intergenic_region	intergenic_region		A	C	33	None	[3, 30]				HKE3_wt	C	C	28	None	[0, 28]		HKE3_mut	no	no
20	32862856	None	T	C	RP4-785G19.5	ENST00000512005	ENSG00000250917	MODIFIER	intron_variant	transcript	sense_overlapping	T	C	22	None	[2, 20]	n.147+5977A>G			HKE3_wt	C	C	13	None	[1, 12]		HKE3_mut	no	no
20	35409776	None	T	C	SOGA1	ENST00000465671	ENSG00000149639	MODIFIER	downstream_gene_variant	transcript	nonsense_mediated_decay	C	C	32	None	[1, 31]	n.*3826A>G			HKE3_wt	T	C	26	None	[4, 22]		HKE3_mut	no	no
20	49456825	None	G	A	TMSB4XP6	ENST00000415187	ENSG00000230043	MODIFIER	downstream_gene_variant	transcript	processed_pseudogene	A	A	12	None	[0, 12]	n.*135C>T			HKE3_wt	G	A	18	None	[1, 17]		HKE3_mut	no	no
20	49623722	None	T	C	RP5-955M13.4	ENST00000424566	ENSG00000232358	MODIFIER	intron_variant	transcript	antisense	C	C	22	None	[2, 20]	n.369-2401T>C			HKE3_wt	T	C	16	None	[10, 6]		HKE3_mut	no	no
20	57279909	rs148871463	C	A	STX16-NPEPL1	ENST00000530122	ENSG00000254995	MODIFIER	intron_variant	transcript	nonsense_mediated_decay	A	A	25	None	[1, 24]	n.*806-645C>A			HKE3_wt	C	A	31	None	[3, 28]		HKE3_mut	no	no
20	61472386	rs3664	A	G	DPH3P1	ENST00000486648	ENSG00000233838	MODIFIER	upstream_gene_variant	transcript	processed_pseudogene	A	G	103	None	[12, 91]	n.-1A>G			HKE3_wt	G	G	167	None	[13, 154]		HKE3_mut	no	no
20	61472440	rs1048132	C	T	TCFL5	ENST00000335351	ENSG00000101190	MODIFIER	downstream_gene_variant	transcript	protein_coding	C	T	28	None	[6, 22]	c.*1596G>A			HKE3_wt	T	T	43	None	[3, 40]		HKE3_mut	no	no
21	9924298	rs374802649	G	A	TEKT4P2	ENST00000416067	ENSG00000188681	MODIFIER	intron_variant	transcript	processed_transcript	G	A	25	None	[9, 16]	n.130-15021C>T			HKE3_wt	A	A	20	None	[2, 18]		HKE3_mut	no	no
21	27607476	None	A	T	AP000230.1-AP001595.1	ENSG00000273492-ENSG00000229025	ENSG00000273492-ENSG00000229025	MODIFIER	intergenic_region	intergenic_region		T	T	13	None	[0, 13]				HKE3_wt	A	T	22	None	[12, 10]		HKE3_mut	no	no
21	35279604	rs62226670	T	C	AP000304.12	ENST00000429238	ENSG00000249209	MODIFIER	intron_variant	transcript	protein_coding	T	C	11	None	[2, 9]	c.285+41A>G		WARNING_TRANSCRIPT_INCOMPLETE	HKE3_wt	C	C	13	None	[0, 13]	WARNING_TRANSCRIPT_INCOMPLETE	HKE3_mut	no	no
21	37503937	None	A	G	AP000688.14	ENST00000535199	ENSG00000230212	MODIFIER	upstream_gene_variant	transcript	sense_intronic	A	G	11	None	[3, 8]	n.-1T>C			HKE3_wt	G	G	16	None	[0, 16]		HKE3_mut	no	no
21	43373181	rs62216681	A	G	C2CD2	ENST00000478372	ENSG00000157617	MODIFIER	non_coding_exon_variant	transcript	processed_transcript	G	G	18	None	[0, 18]	n.230T>C			HKE3_wt	A	G	11	None	[2, 9]		HKE3_mut	no	no
21	45563506	rs8126564	T	C	C21orf33	ENST00000389690	ENSG00000160221	MODIFIER	downstream_gene_variant	transcript	protein_coding	C	C	11	None	[0, 11]	c.*675T>C		WARNING_TRANSCRIPT_NO_START_CODON	HKE3_wt	T	C	12	None	[2, 10]	WARNING_TRANSCRIPT_NO_START_CODON	HKE3_mut	no	no
21	47705237	rs17176131	T	C	YBEY	ENST00000397691	ENSG00000182362	MODIFIER	upstream_gene_variant	transcript	protein_coding	T	C	165	None	[22, 143]	c.-144T>C			HKE3_wt	C	C	126	None	[7, 119]		HKE3_mut	no	no
22	18037113	rs5992734	A	G	CECR2	ENST00000400573	ENSG00000099954	MODIFIER	3_prime_UTR_variant	transcript	protein_coding	G	G	13	None	[1, 12]	c.*4573A>G			HKE3_wt	A	G	11	None	[2, 9]		HKE3_mut	no	no
22	23659362	rs143513163	G	T	BCR	ENST00000436990	ENSG00000186716	MODIFIER	non_coding_exon_variant	transcript	processed_transcript	G	T	21	None	[2, 19]	n.3329G>T			HKE3_wt	T	T	19	None	[0, 19]		HKE3_mut	no	no
22	25574280	rs76818674	G	T	CTA-221G9.10	ENST00000604037	ENSG00000271181	MODIFIER	downstream_gene_variant	transcript	processed_pseudogene	G	T	15	None	[1, 14]	n.*246C>A			HKE3_wt	T	T	31	None	[0, 31]		HKE3_mut	no	no
22	25574305	rs76933735	A	G	CTA-221G9.10	ENST00000604037	ENSG00000271181	MODIFIER	downstream_gene_variant	transcript	processed_pseudogene	A	G	13	None	[1, 12]	n.*246T>C			HKE3_wt	G	G	36	None	[0, 36]		HKE3_mut	no	no
22	27089655	rs2032576	G	T	CTA-211A9.5	ENST00000450963	ENSG00000244625	MODIFIER	non_coding_exon_variant	transcript	lincRNA	T	T	12	None	[0, 12]	n.223G>T			HKE3_wt	G	T	10	None	[1, 9]		HKE3_mut	no	no
22	27283272	None	A	G	RP1-40G4P.1	ENST00000422915	ENSG00000231369	MODIFIER	non_coding_exon_variant	transcript	processed_pseudogene	G	G	15	None	[1, 14]	n.178T>C			HKE3_wt	A	G	20	None	[5, 15]		HKE3_mut	no	no
22	31830969	None	A	G	DRG1	ENST00000331457	ENSG00000185721	MODIFIER	downstream_gene_variant	transcript	protein_coding	G	G	16	None	[0, 16]	c.*1265A>G			HKE3_wt	A	G	12	None	[4, 8]		HKE3_mut	no	no
22	37717420	rs1981475	A	G	CYTH4-RP1-63G5.5	ENSG00000100055-ENSG00000243902	ENSG00000100055-ENSG00000243902	MODIFIER	intergenic_region	intergenic_region		G	G	19	None	[1, 18]				HKE3_wt	A	G	11	None	[2, 9]		HKE3_mut	no	no
22	38343898	None	A	G	POLR2F	ENST00000484894	ENSG00000100142	MODIFIER	upstream_gene_variant	transcript	processed_transcript	G	G	64	None	[4, 60]	n.-1A>G			HKE3_wt	A	G	17	None	[3, 14]		HKE3_mut	no	no
22	38879688	rs1043402	G	A	KDELR3	ENST00000216014	ENSG00000100196	MODIFIER	downstream_gene_variant	transcript	protein_coding	G	A	1707	None	[195, 1512]	c.*817G>A			HKE3_wt	A	A	1026	None	[96, 930]		HKE3_mut	no	no
22	38879940	rs763121	A	G	KDELR3	ENST00000471268	ENSG00000100196	MODIFIER	downstream_gene_variant	transcript	processed_transcript	A	G	1892	None	[214, 1678]	n.*970A>G			HKE3_wt	G	G	1165	None	[97, 1068]		HKE3_mut	no	no
22	40427651	rs2213534	A	G	FAM83F	ENST00000473717	ENSG00000133477	MODIFIER	downstream_gene_variant	transcript	protein_coding	A	G	24	None	[2, 22]	c.*1451A>G			HKE3_wt	G	G	17	None	[0, 17]		HKE3_mut	no	no
22	42443039	None	T	C	WBP2NL	ENST00000436265	ENSG00000183066	MODIFIER	intron_variant	transcript	nonsense_mediated_decay	T	C	22	None	[3, 19]	n.*274-11255T>C			HKE3_wt	C	C	30	None	[0, 30]		HKE3_mut	no	no
22	42504005	None	G	A	OLA1P1	ENST00000396387	ENSG00000213790	MODIFIER	non_coding_exon_variant	transcript	processed_pseudogene	G	A	11	None	[2, 9]	n.953C>T			HKE3_wt	A	A	44	None	[0, 44]		HKE3_mut	no	no
22	47073875	rs2748343	T	C	GRAMD4	ENST00000406902	ENSG00000075240	MODIFIER	3_prime_UTR_variant	transcript	protein_coding	T	C	51	None	[14, 37]	c.*727T>C			HKE3_wt	C	C	22	None	[2, 20]		HKE3_mut	no	no
22	47074937	rs2542026	T	C	GRAMD4	ENST00000406902	ENSG00000075240	MODIFIER	3_prime_UTR_variant	transcript	protein_coding	T	C	81	None	[8, 73]	c.*1789T>C			HKE3_wt	C	C	67	None	[2, 65]		HKE3_mut	no	no
22	47074942	None	G	A	GRAMD4	ENST00000408031	ENSG00000075240	MODIFIER	3_prime_UTR_variant	transcript	protein_coding	G	A	81	None	[8, 73]	c.*1794G>A			HKE3_wt	A	A	70	None	[2, 68]		HKE3_mut	no	no
22	51193156	None	A	G	RPL23AP82	ENST00000496652	ENSG00000184319	MODIFIER	upstream_gene_variant	transcript	processed_transcript	A	G	28	None	[2, 26]	n.-1A>G			HKE3_wt	G	G	45	None	[0, 45]		HKE3_mut	no	no
X	3478013	None	G	C	SNORA48-RNU6-114P	ENSG00000212214-ENSG00000207435	ENSG00000212214-ENSG00000207435	MODIFIER	intergenic_region	intergenic_region		C	C	111	None	[10, 101]				HKE3_wt	G	C	73	None	[20, 53]		HKE3_mut	no	no
X	3747314	rs6655837	G	A	RP11-706O15.1	ENST00000483854	ENSG00000205664	MODIFIER	upstream_gene_variant	transcript	processed_transcript	G	A	47	None	[5, 42]	n.-1C>T			HKE3_wt	A	A	50	None	[3, 47]		HKE3_mut	no	no
X	25663792	None	T	A	RP11-298C3.2	ENST00000496795	ENSG00000228519	MODIFIER	downstream_gene_variant	transcript	processed_pseudogene	T	A	12	None	[2, 10]	n.*606A>T			HKE3_wt	A	A	19	None	[2, 17]		HKE3_mut	no	no
X	57420085	None	G	C	FAAH2	ENST00000374900	ENSG00000165591	MODIFIER	intron_variant	transcript	protein_coding	C	C	11	None	[0, 11]	c.996+12623G>C			HKE3_wt	G	C	12	None	[2, 10]		HKE3_mut	no	no
X	73803237	rs77407345	C	T	PABPC1P3	ENST00000469174	ENSG00000230673	MODIFIER	non_coding_exon_variant	transcript	processed_pseudogene	C	T	10	None	[4, 6]	n.145G>A			HKE3_wt	T	T	10	None	[0, 10]		HKE3_mut	no	no
X	80185542	None	A	T	VDAC1P1	ENST00000439229	ENSG00000073905	MODIFIER	non_coding_exon_variant	transcript	processed_pseudogene	A	T	13	None	[3, 10]	n.544A>T			HKE3_wt	T	T	10	None	[0, 10]		HKE3_mut	no	no
X	80185609	None	A	G	VDAC1P1	ENST00000439229	ENSG00000073905	MODIFIER	non_coding_exon_variant	transcript	processed_pseudogene	A	G	25	None	[2, 23]	n.611A>G			HKE3_wt	G	G	32	None	[0, 32]		HKE3_mut	no	no
X	80185611	None	C	T	VDAC1P1	ENST00000439229	ENSG00000073905	MODIFIER	non_coding_exon_variant	transcript	processed_pseudogene	C	T	25	None	[2, 23]	n.613C>T			HKE3_wt	T	T	32	None	[0, 32]		HKE3_mut	no	no
X	80185761	None	C	T	VDAC1P1	ENST00000439229	ENSG00000073905	MODIFIER	non_coding_exon_variant	transcript	processed_pseudogene	T	T	68	None	[0, 68]	n.763C>T			HKE3_wt	C	T	69	None	[6, 63]		HKE3_mut	no	no
X	85416208	None	A	G	EEF1A1P29	ENST00000416082	ENSG00000215093	MODIFIER	non_coding_exon_variant	transcript	processed_pseudogene	G	G	14	None	[0, 14]	n.156T>C			HKE3_wt	A	G	12	None	[2, 10]		HKE3_mut	no	no
X	115236104	None	A	G	API5P1	ENST00000424316	ENSG00000234558	MODIFIER	downstream_gene_variant	transcript	processed_pseudogene	A	G	12	None	[0, 12]	n.*1510T>C			HKE3_wt	G	G	14	None	[0, 14]		HKE3_mut	no	no
X	129631117	None	T	C	RP1-274L7.1	ENST00000458525	ENSG00000229702	MODIFIER	intron_variant	transcript	lincRNA	T	C	12	None	[2, 10]	n.1016-1937A>G			HKE3_wt	C	C	17	None	[0, 17]		HKE3_mut	no	no
X	149283689	None	A	G	LINC00894	ENST00000449111	ENSG00000235703	MODIFIER	intron_variant	transcript	antisense	A	G	15	None	[3, 12]	n.2831-107712A>G			HKE3_wt	G	G	14	None	[0, 14]		HKE3_mut	no	no
X	149283715	None	C	T	RP11-49C9.2	ENST00000332359	ENSG00000183171	MODIFIER	non_coding_exon_variant	transcript	processed_pseudogene	C	T	15	None	[3, 12]	n.1107C>T			HKE3_wt	T	T	14	None	[0, 14]		HKE3_mut	no	no
X	155252104	None	T	C	AJ271736.10	ENST00000285718	ENSG00000270726	MODIFIER	non_coding_exon_variant	transcript	processed_transcript	T	C	15	None	[8, 7]	n.471T>C			HKE3_wt	C	C	15	None	[1, 14]		HKE3_mut	no	no
X	155253044	None	C	T	DDX11L16	ENST00000445777	ENSG00000227159	MODIFIER	downstream_gene_variant	transcript	unprocessed_pseudogene	T	T	17	None	[0, 17]	n.*1643G>A			HKE3_wt	C	T	14	None	[2, 12]		HKE3_mut	no	no
Y	10035840	rs75846199	T	G	AC010970.2	ENST00000445125	ENSG00000225840	MODIFIER	downstream_gene_variant	transcript	processed_pseudogene	T	G	22	None	[2, 20]	n.*599A>C			HKE3_wt	G	G	20	None	[0, 20]		HKE3_mut	no	no

## Sheet: DNA mismatches
chr	pos	rsID	REF	ALT	gene	ENSTID	ENSGID	impact	effect	feature	biotype	filter	hke3_wt_allele_1	hke3_wt_allele_2	hke3_mut_allele_1	hke3_mut_allele_2	hke3_wt_depth	hke3_mut_depth	hke3_wt_allelic_depth	hke3_mut_alleleic_depth	nucleotide	amino_acid	warnings	match
chr1	102965542	None	T	[C]	COL11A1	ENST00000370096.7	ENSG00000060718	HIGH	splice_acceptor_variant&intron_variant	transcript	protein_coding	VQSRTrancheSNP95.00to98.00	T	C	T	T	44	31	[36, 8]	[31, 0]	c.2863-2A>G			no
chr1	102965542	None	T	[C]	COL11A1	ENST00000512756.5	ENSG00000060718	HIGH	splice_acceptor_variant&intron_variant	transcript	protein_coding	VQSRTrancheSNP95.00to98.00	T	C	T	T	44	31	[36, 8]	[31, 0]	c.2515-2A>G			no
chr1	102965542	None	T	[C]	COL11A1	ENST00000353414.8	ENSG00000060718	HIGH	splice_acceptor_variant&intron_variant	transcript	protein_coding	VQSRTrancheSNP95.00to98.00	T	C	T	T	44	31	[36, 8]	[31, 0]	c.2746-2A>G			no
chr1	102965542	None	T	[C]	COL11A1	ENST00000358392.6	ENSG00000060718	HIGH	splice_acceptor_variant&intron_variant	transcript	protein_coding	VQSRTrancheSNP95.00to98.00	T	C	T	T	44	31	[36, 8]	[31, 0]	c.2899-2A>G			no
chr1	185923389	None	G	[A]	HMCN1	ENST00000271588.8	ENSG00000143341	HIGH	splice_acceptor_variant&intron_variant	transcript	protein_coding	VQSRTrancheSNP95.00to98.00	G	G	G	A	36	35	[36, 0]	[26, 9]	c.1022-1G>A			no
chr5	140560430	rs142416720	G	[A]	APBB3	ENST00000358580.9	ENSG00000113108	HIGH	stop_gained	transcript	protein_coding	VQSRTrancheSNP95.00to98.00	G	A	G	G	23	30	[17, 6]	[30, 0]	c.991C>T	p.Arg331*		no
chr5	140560430	rs142416720	G	[A]	APBB3	ENST00000511201.2	ENSG00000113108	HIGH	stop_gained	transcript	protein_coding	VQSRTrancheSNP95.00to98.00	G	A	G	G	23	30	[17, 6]	[30, 0]	c.985C>T	p.Arg329*		no
chr14	50362184	rs755787305	A	[C]	CDKL1	ENST00000356146.5	ENSG00000100490	HIGH	splice_donor_variant&intron_variant	transcript	processed_transcript	VQSRTrancheSNP95.00to98.00	A	C	A	A	16	17	[13, 3]	[17, 0]	n.1983+2T>G			no
chr21	42201576	None	G	[A]	ABCG1	ENST00000462050.5	ENSG00000160179	HIGH	splice_acceptor_variant&intron_variant	transcript	processed_transcript	VQSRTrancheSNP95.00to98.00	G	G	G	A	34	32	[34, 0]	[26, 6]	n.39-1G>A			no
chr21	42201576	None	G	[A]	ABCG1	ENST00000398457.6	ENSG00000160179	HIGH	splice_acceptor_variant&intron_variant	transcript	protein_coding	VQSRTrancheSNP95.00to98.00	G	G	G	A	34	32	[34, 0]	[26, 6]	c.-99-1G>A			no
chrX	136002107	None	G	[A]	SLC9A6	ENST00000370701.5	ENSG00000198689	HIGH	splice_acceptor_variant&intron_variant	transcript	protein_coding	VQSRTrancheSNP95.00to98.00	G	G	G	A	16	16	[16, 0]	[12, 4]	c.638-1G>A			no
chrX	136002107	None	G	[A]	SLC9A6	ENST00000370698.7	ENSG00000198689	HIGH	splice_acceptor_variant&intron_variant	transcript	protein_coding	VQSRTrancheSNP95.00to98.00	G	G	G	A	16	16	[16, 0]	[12, 4]	c.698-1G>A			no
chrX	136002107	None	G	[A]	SLC9A6	ENST00000370695.6	ENSG00000198689	HIGH	splice_acceptor_variant&intron_variant	transcript	protein_coding	VQSRTrancheSNP95.00to98.00	G	G	G	A	16	16	[16, 0]	[12, 4]	c.794-1G>A			no
chrX	153648164	None	C	[T]	DUSP9	ENST00000342782.3	ENSG00000130829	HIGH	stop_gained	transcript	protein_coding	VQSRTrancheSNP95.00to98.00	C	T	C	C	13	23	[9, 4]	[23, 0]	c.211C>T	p.Gln71*		no
chrX	153648164	None	C	[T]	DUSP9	ENST00000370167.8	ENSG00000130829	HIGH	stop_gained	transcript	protein_coding	VQSRTrancheSNP95.00to98.00	C	T	C	C	13	23	[9, 4]	[23, 0]	c.211C>T	p.Gln71*		no
chr1	2108244	rs535541573	C	[T]	PRKCZ	ENST00000378567	ENSG00000067606	LOW	sequence_feature	interacting_region:Interaction_with_SQSTM1	protein_coding	VQSRTrancheSNP95.00to98.00	C	C	C	T	35	32	[35, 0]	[25, 7]	c.335-27018C>T			no
chr1	2181410	None	G	[A]	PRKCZ	ENST00000461106	ENSG00000067606	LOW	sequence_feature	domain:AGC-kinase_C-terminal	protein_coding	VQSRTrancheSNP95.00to98.00	G	G	G	A	25	36	[25, 0]	[30, 6]	c.1264-3173G>A			no
chr1	2181410	None	G	[A]	PRKCZ	ENST00000378567	ENSG00000067606	LOW	sequence_feature	domain:AGC-kinase_C-terminal	protein_coding	VQSRTrancheSNP95.00to98.00	G	G	G	A	25	36	[25, 0]	[30, 6]	c.1576-3173G>A			no
chr1	2483763	rs78102271	T	[G]	PLCH2	ENST00000378486	ENSG00000149527	LOW	sequence_feature	domain:EF-hand_2	protein_coding	VQSRTrancheSNP95.00to98.00	T	G	T	T	13	26	[4, 9]	[26, 0]	c.646-685T>G			no
chr1	2483763	rs78102271	T	[G]	PLCH2	ENST00000449969	ENSG00000149527	LOW	sequence_feature	domain:EF-hand_2	protein_coding	VQSRTrancheSNP95.00to98.00	T	G	T	T	13	26	[4, 9]	[26, 0]	c.565-685T>G			no
chr1	2483774	rs188824253	C	[T]	PLCH2	ENST00000449969	ENSG00000149527	LOW	sequence_feature	domain:EF-hand_2	protein_coding	VQSRTrancheSNP95.00to98.00	C	T	C	C	10	25	[4, 6]	[25, 0]	c.565-674C>T			no
chr1	2483774	rs188824253	C	[T]	PLCH2	ENST00000378486	ENSG00000149527	LOW	sequence_feature	domain:EF-hand_2	protein_coding	VQSRTrancheSNP95.00to98.00	C	T	C	C	10	25	[4, 6]	[25, 0]	c.646-674C>T			no
chr1	2483779	rs114357604	C	[T]	PLCH2	ENST00000449969	ENSG00000149527	LOW	sequence_feature	domain:EF-hand_2	protein_coding	VQSRTrancheSNP95.00to98.00	C	T	C	C	8	26	[4, 4]	[26, 0]	c.565-669C>T			no
chr1	2483779	rs114357604	C	[T]	PLCH2	ENST00000378486	ENSG00000149527	LOW	sequence_feature	domain:EF-hand_2	protein_coding	VQSRTrancheSNP95.00to98.00	C	T	C	C	8	26	[4, 4]	[26, 0]	c.646-669C>T			no
chr1	2503918	None	A	[C]	PLCH2	ENST00000419816.6	ENSG00000149527	LOW	splice_region_variant&intron_variant	transcript	protein_coding	VQSRTrancheSNP95.00to98.00	A	C	A	A	11	16	[8, 3]	[16, 0]	c.2960-4A>C			no
chr1	2503918	None	A	[C]	PLCH2	ENST00000378486.7	ENSG00000149527	LOW	splice_region_variant&intron_variant	transcript	protein_coding	VQSRTrancheSNP95.00to98.00	A	C	A	A	11	16	[8, 3]	[16, 0]	c.2960-4A>C			no
chr1	2503918	None	A	[C]	PLCH2	ENST00000462379.1	ENSG00000149527	LOW	splice_region_variant&intron_variant	transcript	retained_intron	VQSRTrancheSNP95.00to98.00	A	C	A	A	11	16	[8, 3]	[16, 0]	n.735-4A>C			no
chr1	2503918	None	A	[C]	PLCH2	ENST00000278878.6	ENSG00000149527	LOW	splice_region_variant&intron_variant	transcript	protein_coding	VQSRTrancheSNP95.00to98.00	A	C	A	A	11	16	[8, 3]	[16, 0]	c.2426-4A>C		WARNING_TRANSCRIPT_NO_START_CODON	no
chr1	2599784	None	G	[A]	MMEL1	ENST00000378412	ENSG00000142606	LOW	sequence_feature	disulfide_bond	protein_coding	VQSRTrancheSNP95.00to98.00	G	G	G	A	32	33	[32, 0]	[27, 6]	c.1042-994C>T			no
chr1	2599784	None	G	[A]	MMEL1	ENST00000378412	ENSG00000142606	LOW	sequence_feature	topological_domain:Lumenal	protein_coding	VQSRTrancheSNP95.00to98.00	G	G	G	A	32	33	[32, 0]	[27, 6]	c.1042-994C>T			no
chr1	2599784	None	G	[A]	MMEL1	ENST00000504800	ENSG00000142606	LOW	sequence_feature	disulfide_bond	nonsense_mediated_decay	VQSRTrancheSNP95.00to98.00	G	G	G	A	32	33	[32, 0]	[27, 6]	c.1042-994C>T			no
chr1	3194647	rs113208842	C	[T]	PRDM16	ENST00000378391	ENSG00000142611	LOW	sequence_feature	domain:SET	protein_coding	VQSRTrancheSNP95.00to98.00	C	C	C	T	18	13	[18, 0]	[3, 10]	c.387+8173C>T			no
chr1	3194647	rs113208842	C	[T]	PRDM16	ENST00000270722	ENSG00000142611	LOW	sequence_feature	domain:SET	protein_coding	VQSRTrancheSNP95.00to98.00	C	C	C	T	18	13	[18, 0]	[3, 10]	c.387+8173C>T			no
chr1	3194658	None	C	[G]	PRDM16	ENST00000378391	ENSG00000142611	LOW	sequence_feature	domain:SET	protein_coding	VQSRTrancheSNP95.00to98.00	C	C	C	G	19	10	[19, 0]	[5, 5]	c.387+8184C>G			no
chr1	3194658	None	C	[G]	PRDM16	ENST00000270722	ENSG00000142611	LOW	sequence_feature	domain:SET	protein_coding	VQSRTrancheSNP95.00to98.00	C	C	C	G	19	10	[19, 0]	[5, 5]	c.387+8184C>G			no
chr1	3194659	None	C	[A]	PRDM16	ENST00000270722	ENSG00000142611	LOW	sequence_feature	domain:SET	protein_coding	VQSRTrancheSNP95.00to98.00	C	C	C	A	20	10	[20, 0]	[5, 5]	c.387+8185C>A			no
chr1	3194659	None	C	[A]	PRDM16	ENST00000378391	ENSG00000142611	LOW	sequence_feature	domain:SET	protein_coding	VQSRTrancheSNP95.00to98.00	C	C	C	A	20	10	[20, 0]	[5, 5]	c.387+8185C>A			no
chr1	3194660	None	C	[T]	PRDM16	ENST00000378391	ENSG00000142611	LOW	sequence_feature	domain:SET	protein_coding	VQSRTrancheSNP95.00to98.00	C	C	C	T	20	10	[20, 0]	[5, 5]	c.387+8186C>T			no
chr1	3194660	None	C	[T]	PRDM16	ENST00000270722	ENSG00000142611	LOW	sequence_feature	domain:SET	protein_coding	VQSRTrancheSNP95.00to98.00	C	C	C	T	20	10	[20, 0]	[5, 5]	c.387+8186C>T			no
chr1	3194668	None	T	[C]	PRDM16	ENST00000270722	ENSG00000142611	LOW	sequence_feature	domain:SET	protein_coding	VQSRTrancheSNP95.00to98.00	T	T	T	C	17	11	[17, 0]	[6, 5]	c.387+8194T>C			no
chr1	3194668	None	T	[C]	PRDM16	ENST00000378391	ENSG00000142611	LOW	sequence_feature	domain:SET	protein_coding	VQSRTrancheSNP95.00to98.00	T	T	T	C	17	11	[17, 0]	[6, 5]	c.387+8194T>C			no
chr1	3194673	None	C	[T]	PRDM16	ENST00000378391	ENSG00000142611	LOW	sequence_feature	domain:SET	protein_coding	VQSRTrancheSNP95.00to98.00	C	C	C	T	19	11	[19, 0]	[6, 5]	c.387+8199C>T			no
chr1	3194673	None	C	[T]	PRDM16	ENST00000270722	ENSG00000142611	LOW	sequence_feature	domain:SET	protein_coding	VQSRTrancheSNP95.00to98.00	C	C	C	T	19	11	[19, 0]	[6, 5]	c.387+8199C>T			no
chr1	3194679	None	G	[C]	PRDM16	ENST00000378391	ENSG00000142611	LOW	sequence_feature	domain:SET	protein_coding	VQSRTrancheSNP95.00to98.00	G	G	G	C	18	10	[18, 0]	[5, 5]	c.387+8205G>C			no
chr1	3194679	None	G	[C]	PRDM16	ENST00000270722	ENSG00000142611	LOW	sequence_feature	domain:SET	protein_coding	VQSRTrancheSNP95.00to98.00	G	G	G	C	18	10	[18, 0]	[5, 5]	c.387+8205G>C			no
chr1	3194680	None	A	[C]	PRDM16	ENST00000270722	ENSG00000142611	LOW	sequence_feature	domain:SET	protein_coding	VQSRTrancheSNP95.00to98.00	A	A	A	C	18	10	[18, 0]	[5, 5]	c.387+8206A>C			no
chr1	3194680	None	A	[C]	PRDM16	ENST00000378391	ENSG00000142611	LOW	sequence_feature	domain:SET	protein_coding	VQSRTrancheSNP95.00to98.00	A	A	A	C	18	10	[18, 0]	[5, 5]	c.387+8206A>C			no
chr1	3474012	None	G	[A]	ARHGEF16	ENST00000378378	ENSG00000130762	LOW	sequence_feature	region_of_interest:Required_for_RHOG_activation_and_mediates_interaction_with_EPHA2	protein_coding	VQSRTrancheSNP95.00to98.00	G	A	G	G	24	34	[19, 5]	[34, 0]	c.1305+490G>A			no
chr1	3474012	None	G	[A]	ARHGEF16	ENST00000378378	ENSG00000130762	LOW	sequence_feature	domain:DH	protein_coding	VQSRTrancheSNP95.00to98.00	G	A	G	G	24	34	[19, 5]	[34, 0]	c.1305+490G>A			no
chr1	3572186	rs113108515	C	[T]	MEGF6	ENST00000356575	ENSG00000162591	LOW	sequence_feature	domain:EGF-like_2	protein_coding	VQSRTrancheSNP95.00to98.00	C	C	C	T	22	3	[22, 0]	[1, 2]	c.481+7639G>A			no
chr1	3572191	None	T	[A]	MEGF6	ENST00000356575	ENSG00000162591	LOW	sequence_feature	domain:EGF-like_2	protein_coding	VQSRTrancheSNP95.00to98.00	T	T	T	A	19	4	[19, 0]	[2, 2]	c.481+7634A>T			no
chr1	3578813	rs2794344	G	[A]	MEGF6	ENST00000356575	ENSG00000162591	LOW	sequence_feature	domain:EGF-like_2	protein_coding	VQSRTrancheSNP95.00to98.00	G	A	G	G	19	32	[13, 6]	[32, 0]	c.481+1012C>T			no
chr1	3578873	rs2794342	T	[C]	MEGF6	ENST00000356575	ENSG00000162591	LOW	sequence_feature	domain:EGF-like_2	protein_coding	VQSRTrancheSNP95.00to98.00	T	C	T	T	17	25	[8, 9]	[25, 0]	c.481+952A>G			no
chr1	3578905	rs56044258	C	[G]	MEGF6	ENST00000356575	ENSG00000162591	LOW	sequence_feature	domain:EGF-like_2	protein_coding	VQSRTrancheSNP95.00to98.00	C	G	C	C	17	33	[6, 11]	[33, 0]	c.481+920G>C			no
chr1	3585620	None	A	[T]	MEGF6	ENST00000356575	ENSG00000162591	LOW	sequence_feature	domain:EGF-like_1	protein_coding	VQSRTrancheSNP95.00to98.00	A	A	A	T	46	11	[46, 0]	[9, 2]	c.377-5691T>A			no
chr1	4666787	rs11584497	G	[A]	AJAP1	ENST00000378190	ENSG00000196581	LOW	sequence_feature	topological_domain:Extracellular	protein_coding	VQSRTrancheSNP98.00to99.00	G	G	A	A	10	5	[10, 0]	[0, 5]	c.29+11333G>A			no
chr1	4770015	None	C	[A]	AJAP1	ENST00000378190	ENSG00000196581	LOW	sequence_feature	region_of_interest:Targeting_signals	protein_coding	VQSRTrancheSNP95.00to98.00	C	C	C	A	28	40	[28, 0]	[34, 6]	c.917+75C>A			no
chr1	4770015	None	C	[A]	AJAP1	ENST00000378190	ENSG00000196581	LOW	sequence_feature	topological_domain:Cytoplasmic	protein_coding	VQSRTrancheSNP95.00to98.00	C	C	C	A	28	40	[28, 0]	[34, 6]	c.917+75C>A			no
chr1	6167323	None	C	[T]	CHD5	ENST00000262450	ENSG00000116254	LOW	sequence_feature	compositionally_biased_region:Lys-rich	protein_coding	VQSRTrancheSNP95.00to98.00	C	T	C	C	32	35	[25, 7]	[35, 0]	c.207+827G>A			no
chr1	6454586	None	G	[A]	ESPN	ENST00000461727	ENSG00000187017	LOW	sequence_feature	coiled-coil_region	protein_coding	VQSRTrancheSNP95.00to98.00	G	A	G	G	26	25	[18, 8]	[25, 0]	c.627+2490G>A			no
chr1	6454586	None	G	[A]	ESPN	ENST00000377828	ENSG00000187017	LOW	sequence_feature	compositionally_biased_region:Glu-rich	protein_coding	VQSRTrancheSNP95.00to98.00	G	A	G	G	26	25	[18, 8]	[25, 0]	c.2325+2490G>A			no
chr1	6454586	None	G	[A]	ESPN	ENST00000461727	ENSG00000187017	LOW	sequence_feature	compositionally_biased_region:Glu-rich	protein_coding	VQSRTrancheSNP95.00to98.00	G	A	G	G	26	25	[18, 8]	[25, 0]	c.627+2490G>A			no
chr1	6454586	None	G	[A]	ESPN	ENST00000377828	ENSG00000187017	LOW	sequence_feature	coiled-coil_region	protein_coding	VQSRTrancheSNP95.00to98.00	G	A	G	G	26	25	[18, 8]	[25, 0]	c.2325+2490G>A			no
chr1	6555870	None	T	[C]	TAS1R1	ENST00000333172	ENSG00000173662	LOW	sequence_feature	topological_domain:Extracellular	protein_coding	VQSRTrancheSNP95.00to98.00	T	C	T	T	17	17	[9, 8]	[16, 1]	c.191+306T>C			no
chr1	6875178	None	T	[C]	CAMTA1	ENST00000303635	ENSG00000171735	LOW	sequence_feature	DNA-binding_region:CG-1	protein_coding	VQSRTrancheSNP95.00to98.00	T	T	T	C	36	32	[36, 0]	[24, 8]	c.234+49968T>C			no
chr1	7018088	rs12137183	T	[C]	CAMTA1	ENST00000303635	ENSG00000171735	LOW	sequence_feature	DNA-binding_region:CG-1	protein_coding	VQSRTrancheSNP95.00to98.00	T	C	T	T	24	24	[21, 3]	[24, 0]	c.235-73216T>C			no
chr1	7018090	None	G	[A]	CAMTA1	ENST00000303635	ENSG00000171735	LOW	sequence_feature	DNA-binding_region:CG-1	protein_coding	VQSRTrancheSNP95.00to98.00	G	A	G	G	25	24	[22, 3]	[24, 0]	c.235-73214G>A			no
chr1	7018094	rs12117756	C	[G]	CAMTA1	ENST00000303635	ENSG00000171735	LOW	sequence_feature	DNA-binding_region:CG-1	protein_coding	VQSRTrancheSNP95.00to98.00	C	G	C	C	25	25	[22, 3]	[24, 1]	c.235-73210C>G			no
chr1	7018102	rs12117757	C	[T]	CAMTA1	ENST00000303635	ENSG00000171735	LOW	sequence_feature	DNA-binding_region:CG-1	protein_coding	VQSRTrancheSNP95.00to98.00	C	T	C	C	23	24	[20, 3]	[23, 1]	c.235-73202C>T			no
chr1	7018108	None	T	[C]	CAMTA1	ENST00000303635	ENSG00000171735	LOW	sequence_feature	DNA-binding_region:CG-1	protein_coding	VQSRTrancheSNP95.00to98.00	T	C	T	T	22	23	[19, 3]	[22, 1]	c.235-73196T>C			no
chr1	7018110	None	T	[C]	CAMTA1	ENST00000303635	ENSG00000171735	LOW	sequence_feature	DNA-binding_region:CG-1	protein_coding	VQSRTrancheSNP95.00to98.00	T	C	T	T	23	23	[20, 3]	[22, 1]	c.235-73194T>C			no
chr1	7018111	None	G	[C]	CAMTA1	ENST00000303635	ENSG00000171735	LOW	sequence_feature	DNA-binding_region:CG-1	protein_coding	VQSRTrancheSNP95.00to98.00	G	C	G	G	23	23	[20, 3]	[22, 1]	c.235-73193G>C			no
chr1	7018114	None	G	[C]	CAMTA1	ENST00000303635	ENSG00000171735	LOW	sequence_feature	DNA-binding_region:CG-1	protein_coding	VQSRTrancheSNP95.00to98.00	G	C	G	G	20	23	[17, 3]	[22, 1]	c.235-73190G>C			no
chr1	7018128	rs201300427	T	[G]	CAMTA1	ENST00000303635	ENSG00000171735	LOW	sequence_feature	DNA-binding_region:CG-1	protein_coding	VQSRTrancheSNP95.00to98.00	T	G	T	T	19	23	[14, 5]	[22, 1]	c.235-73176T>G			no
chr1	7103833	None	A	[G]	CAMTA1	ENST00000303635	ENSG00000171735	LOW	sequence_feature	DNA-binding_region:CG-1	protein_coding	VQSRTrancheSNP95.00to98.00	A	G	A	A	24	44	[19, 5]	[44, 0]	c.302+12462A>G			no
chr1	7223169	None	A	[C]	CAMTA1	ENST00000303635	ENSG00000171735	LOW	sequence_feature	DNA-binding_region:CG-1	protein_coding	VQSRTrancheSNP95.00to98.00	A	C	A	A	10	21	[8, 2]	[20, 1]	c.303-26322A>C			no
chr1	7231350	rs6666364	T	[A]	CAMTA1	ENST00000303635	ENSG00000171735	LOW	sequence_feature	DNA-binding_region:CG-1	protein_coding	VQSRTrancheSNP95.00to98.00	T	A	A	A	15	15	[3, 12]	[0, 14]	c.303-18141T>A			no
chr1	7270274	rs12047511	C	[T]	CAMTA1	ENST00000303635	ENSG00000171735	LOW	sequence_feature	DNA-binding_region:CG-1	protein_coding	VQSRTrancheSNP95.00to98.00	C	C	C	T	28	13	[28, 0]	[9, 4]	c.438+20648C>T			no
chr1	7272712	rs139943976	A	[G]	CAMTA1	ENST00000303635	ENSG00000171735	LOW	sequence_feature	DNA-binding_region:CG-1	protein_coding	VQSRTrancheSNP95.00to98.00	G	G	A	G	11	25	[0, 11]	[15, 10]	c.438+23086A>G			no
chr1	7499551	rs111203661	C	[A]	CAMTA1	ENST00000303635	ENSG00000171735	LOW	sequence_feature	DNA-binding_region:CG-1	protein_coding	VQSRTrancheSNP95.00to98.00	C	C	C	A	35	10	[35, 0]	[7, 3]	c.510+31650C>A			no
chr1	7504828	None	C	[G]	CAMTA1	ENST00000303635	ENSG00000171735	LOW	sequence_feature	DNA-binding_region:CG-1	protein_coding	VQSRTrancheSNP95.00to98.00	C	C	C	G	37	41	[37, 0]	[35, 6]	c.510+36927C>G			no
chr1	8324515	None	G	[C]	SLC45A1	ENST00000289877.8	ENSG00000162426	LOW	synonymous_variant	transcript	protein_coding	VQSRTrancheSNP95.00to98.00	G	G	G	C	13	21	[13, 0]	[17, 4]	c.186G>C	p.Pro62Pro		no
chr1	8324515	None	G	[C]	SLC45A1	ENST00000471889.5	ENSG00000162426	LOW	synonymous_variant	transcript	protein_coding	VQSRTrancheSNP95.00to98.00	G	G	G	C	13	21	[13, 0]	[17, 4]	c.288G>C	p.Pro96Pro		no
chr1	8369518	None	A	[T]	RERE	ENST00000400908	ENSG00000142599	LOW	sequence_feature	domain:SANT	protein_coding	VQSRTrancheSNP95.00to98.00	A	T	A	A	29	25	[14, 15]	[22, 3]	c.1285-3544T>A			no
chr1	8369518	None	A	[T]	RERE	ENST00000400908	ENSG00000142599	LOW	sequence_feature	helix	protein_coding	VQSRTrancheSNP95.00to98.00	A	T	A	A	29	25	[14, 15]	[22, 3]	c.1285-3544T>A			no
chr1	8369535	rs75427749	A	[G]	RERE	ENST00000400908	ENSG00000142599	LOW	sequence_feature	domain:SANT	protein_coding	VQSRTrancheSNP95.00to98.00	A	G	A	A	28	34	[9, 19]	[34, 0]	c.1285-3561T>C			no
chr1	8369535	rs75427749	A	[G]	RERE	ENST00000400908	ENSG00000142599	LOW	sequence_feature	helix	protein_coding	VQSRTrancheSNP95.00to98.00	A	G	A	A	28	34	[9, 19]	[34, 0]	c.1285-3561T>C			no
chr1	8385886	rs11121177	G	[A]	RERE	ENST00000400908	ENSG00000142599	LOW	sequence_feature	domain:SANT	protein_coding	VQSRTrancheSNP95.00to98.00	G	A	G	G	19	23	[14, 5]	[23, 0]	c.1285-19912C>T			no
chr1	8385886	rs11121177	G	[A]	RERE	ENST00000400908	ENSG00000142599	LOW	sequence_feature	helix	protein_coding	VQSRTrancheSNP95.00to98.00	G	A	G	G	19	23	[14, 5]	[23, 0]	c.1285-19912C>T			no
chr1	8546156	None	T	[A]	RERE	ENST00000400908	ENSG00000142599	LOW	sequence_feature	domain:BAH	protein_coding	VQSRTrancheSNP95.00to98.00	T	T	T	A	30	36	[30, 0]	[29, 7]	c.726-4838A>T			no
chr1	8604622	rs11587060	G	[A]	RERE	ENST00000400908	ENSG00000142599	LOW	sequence_feature	domain:BAH	protein_coding	VQSRTrancheSNP95.00to98.00	G	A	A	A	10	10	[3, 7]	[0, 10]	c.522+9939C>T			no
chr1	9061439	rs2986630	C	[T]	SLC2A5	ENST00000377424	ENSG00000142583	LOW	sequence_feature	topological_domain:Cytoplasmic	protein_coding	VQSRTrancheSNP95.00to98.00	C	T	T	T	18	18	[5, 13]	[1, 17]	c.34-3189G>A			no
chr1	9061439	rs2986630	C	[T]	SLC2A5	ENST00000377414	ENSG00000142583	LOW	sequence_feature	topological_domain:Cytoplasmic	protein_coding	VQSRTrancheSNP95.00to98.00	C	T	T	T	18	18	[5, 13]	[1, 17]	c.34-3189G>A			no
chr1	9550022	None	T	[A]	SLC25A33	ENST00000302692	ENSG00000171612	LOW	sequence_feature	repeat:Solcar_1	protein_coding	VQSRTrancheSNP95.00to98.00	T	T	T	A	29	21	[29, 0]	[16, 5]	c.57-3604T>A			no
chr1	9550022	None	T	[A]	SLC25A33	ENST00000302692	ENSG00000171612	LOW	sequence_feature	transmembrane_region:Transmembrane_region	protein_coding	VQSRTrancheSNP95.00to98.00	T	T	T	A	29	21	[29, 0]	[16, 5]	c.57-3604T>A			no
chr1	9553613	None	G	[T]	SLC25A33	ENST00000302692	ENSG00000171612	LOW	sequence_feature	transmembrane_region:Transmembrane_region	protein_coding	VQSRTrancheSNP95.00to98.00	G	G	G	T	31	43	[31, 0]	[36, 7]	c.57-13G>T			no
chr1	9553613	None	G	[T]	SLC25A33	ENST00000302692	ENSG00000171612	LOW	sequence_feature	repeat:Solcar_1	protein_coding	VQSRTrancheSNP95.00to98.00	G	G	G	T	31	43	[31, 0]	[36, 7]	c.57-13G>T			no
chr1	9816541	None	A	[T]	CLSTN1	ENST00000377298	ENSG00000171603	LOW	sequence_feature	topological_domain:Extracellular	protein_coding	VQSRTrancheSNP95.00to98.00	A	T	T	T	32	32	[10, 22]	[3, 29]	c.91+7102T>A			no
chr1	9816542	None	A	[T]	CLSTN1	ENST00000377298	ENSG00000171603	LOW	sequence_feature	topological_domain:Extracellular	protein_coding	VQSRTrancheSNP95.00to98.00	A	T	A	A	33	32	[22, 11]	[29, 3]	c.91+7101T>A			no
chr1	12120583	None	G	[A]	TNFRSF8	ENST00000263932	ENSG00000120949	LOW	sequence_feature	topological_domain:Extracellular	protein_coding	VQSRTrancheSNP95.00to98.00	G	G	G	A	27	33	[27, 0]	[27, 6]	c.947-2701G>A			no
chr1	12120583	None	G	[A]	TNFRSF8	ENST00000263932	ENSG00000120949	LOW	sequence_feature	repeat:TNFR-Cys_6	protein_coding	VQSRTrancheSNP95.00to98.00	G	G	G	A	27	33	[27, 0]	[27, 6]	c.947-2701G>A			no
chr1	12141641	None	C	[T]	TNFRSF8	ENST00000263932	ENSG00000120949	LOW	sequence_feature	topological_domain:Cytoplasmic	protein_coding	VQSRTrancheSNP95.00to98.00	C	C	C	T	36	34	[36, 0]	[29, 5]	c.1544-646C>T			no
chr1	14598841	None	G	[T]	KAZN	ENST00000376030.6	ENSG00000189337	LOW	5_prime_UTR_premature_start_codon_gain_variant	transcript	protein_coding	VQSRTrancheSNP95.00to98.00	G	G	G	T	18	23	[18, 0]	[19, 4]	c.-157G>T			no
chr1	14598841	None	G	[T]	KAZN	ENST00000503743.5	ENSG00000189337	LOW	5_prime_UTR_premature_start_codon_gain_variant	transcript	protein_coding	VQSRTrancheSNP95.00to98.00	G	G	G	T	18	23	[18, 0]	[19, 4]	c.-85G>T			no
chr1	14643314	None	C	[T]	KAZN	ENST00000376030	ENSG00000189337	LOW	sequence_feature	coiled-coil_region	protein_coding	VQSRTrancheSNP95.00to98.00	C	C	C	T	40	36	[40, 0]	[30, 6]	c.226+44091C>T			no
chr1	14643314	None	C	[T]	KAZN	ENST00000503743	ENSG00000189337	LOW	sequence_feature	coiled-coil_region	protein_coding	VQSRTrancheSNP95.00to98.00	C	C	C	T	40	36	[40, 0]	[30, 6]	c.226+44091C>T			no
chr1	15551347	rs187850353	C	[T]	DNAJC16	ENST00000375847	ENSG00000116138	LOW	sequence_feature	topological_domain:Cytoplasmic	protein_coding	VQSRTrancheSNP95.00to98.00	C	C	C	T	37	51	[37, 0]	[39, 12]	c.1023+2919C>T			no
chr1	15690541	None	A	[G]	PLEKHM2	ENST00000375799	ENSG00000116786	LOW	sequence_feature	interacting_region:Interaction_with_KIF5B	protein_coding	VQSRTrancheSNP95.00to98.00	A	A	A	G	38	37	[38, 0]	[28, 9]	c.60+5923A>G			no
chr1	15869169	None	G	[A]	SPEN	ENST00000375759	ENSG00000065526	LOW	sequence_feature	DNA-binding_region	protein_coding	VQSRTrancheSNP95.00to98.00	G	G	G	A	34	41	[34, 0]	[32, 9]	c.84-3647G>A			no
chr1	15869169	None	G	[A]	SPEN	ENST00000375759	ENSG00000065526	LOW	sequence_feature	domain:RRM_1	protein_coding	VQSRTrancheSNP95.00to98.00	G	G	G	A	34	41	[34, 0]	[32, 9]	c.84-3647G>A			no
chr1	17676282	rs34571066	A	[C]		MA0103.2		LOW	TF_binding_site_variant	ZEB1		VQSRTrancheSNP95.00to98.00	A	A	A	C	19	18	[19, 0]	[8, 10]	n.17676282T>G			no
chr1	20677734	None	T	[C]	KIF17	ENST00000400463	ENSG00000117245	LOW	sequence_feature	coiled-coil_region	protein_coding	VQSRTrancheSNP95.00to98.00	T	T	T	C	24	33	[24, 0]	[23, 10]	c.2463+4919A>G			no
chr1	20677734	None	T	[C]	KIF17	ENST00000247986	ENSG00000117245	LOW	sequence_feature	coiled-coil_region	protein_coding	VQSRTrancheSNP95.00to98.00	T	T	T	C	24	33	[24, 0]	[23, 10]	c.2463+4919A>G			no
chr1	20683165	rs549823626	C	[T]	KIF17	ENST00000247986	ENSG00000117245	LOW	sequence_feature	coiled-coil_region	protein_coding	VQSRTrancheSNP95.00to98.00	C	C	C	T	33	26	[33, 0]	[21, 5]	c.2232-281G>A			no
chr1	20683165	rs549823626	C	[T]	KIF17	ENST00000400463	ENSG00000117245	LOW	sequence_feature	coiled-coil_region	protein_coding	VQSRTrancheSNP95.00to98.00	C	C	C	T	33	26	[33, 0]	[21, 5]	c.2232-281G>A			no
chr1	20705906	None	T	[C]	KIF17	ENST00000400463	ENSG00000117245	LOW	sequence_feature	domain:Kinesin_motor	protein_coding	VQSRTrancheSNP95.00to98.00	T	T	T	C	32	28	[32, 0]	[21, 7]	c.671-1007A>G			no
chr1	20705906	None	T	[C]	KIF17	ENST00000247986	ENSG00000117245	LOW	sequence_feature	domain:Kinesin_motor	protein_coding	VQSRTrancheSNP95.00to98.00	T	T	T	C	32	28	[32, 0]	[21, 7]	c.671-1007A>G			no
chr1	21283595	None	A	[G]	ECE1	ENST00000374893	ENSG00000117298	LOW	sequence_feature	topological_domain:Cytoplasmic	protein_coding	VQSRTrancheSNP95.00to98.00	A	A	A	G	28	40	[28, 0]	[33, 7]	c.139-4263T>C			no
chr1	21693641	None	C	[T]	USP48	ENST00000308271	ENSG00000090686	LOW	sequence_feature	domain:Ubiquitin-like	protein_coding	VQSRTrancheSNP95.00to98.00	C	C	C	T	41	38	[41, 0]	[31, 7]	c.2883+1425G>A			no
chr1	21693641	None	C	[T]	USP48	ENST00000529637	ENSG00000090686	LOW	sequence_feature	domain:Ubiquitin-like	protein_coding	VQSRTrancheSNP95.00to98.00	C	C	C	T	41	38	[41, 0]	[31, 7]	c.2919+1425G>A			no
chr1	21838631	None	G	[A]	HSPG2	ENST00000374695	ENSG00000142798	LOW	sequence_feature	domain:Ig-like_C2-type_19	protein_coding	VQSRTrancheSNP95.00to98.00	G	A	G	G	22	25	[18, 4]	[25, 0]	c.10150+194C>T			no
chr1	23082018	None	C	[A]	KDM1A	ENST00000356634	ENSG00000004487	LOW	sequence_feature	region_of_interest:Demethylase_activity	protein_coding	VQSRTrancheSNP95.00to98.00	C	A	C	C	25	28	[22, 3]	[28, 0]	c.2227-202C>A			no
chr1	24599834	None	C	[G]	NCMAP	ENST00000374392	ENSG00000184454	LOW	sequence_feature	topological_domain:Extracellular	protein_coding	VQSRTrancheSNP95.00to98.00	C	C	C	G	39	19	[39, 0]	[13, 6]	c.83-1106C>G			no
chr1	24652069	None	C	[T]	SRRM1	ENST00000323848	ENSG00000133226	LOW	sequence_feature	compositionally_biased_region:Arg-rich	protein_coding	VQSRTrancheSNP95.00to98.00	C	C	C	T	10	10	[10, 0]	[8, 2]	c.726-365C>T			no
chr1	24652069	None	C	[T]	SRRM1	ENST00000323848	ENSG00000133226	LOW	sequence_feature	compositionally_biased_region:Pro-rich	protein_coding	VQSRTrancheSNP95.00to98.00	C	C	C	T	10	10	[10, 0]	[8, 2]	c.726-365C>T			no
chr1	24652071	None	C	[T]	SRRM1	ENST00000323848	ENSG00000133226	LOW	sequence_feature	compositionally_biased_region:Pro-rich	protein_coding	VQSRTrancheSNP95.00to98.00	C	C	C	T	10	10	[10, 0]	[8, 2]	c.726-363C>T			no
chr1	24652071	None	C	[T]	SRRM1	ENST00000323848	ENSG00000133226	LOW	sequence_feature	compositionally_biased_region:Arg-rich	protein_coding	VQSRTrancheSNP95.00to98.00	C	C	C	T	10	10	[10, 0]	[8, 2]	c.726-363C>T			no
chr1	24652073	None	C	[T]	SRRM1	ENST00000323848	ENSG00000133226	LOW	sequence_feature	compositionally_biased_region:Arg-rich	protein_coding	VQSRTrancheSNP95.00to98.00	C	C	C	T	11	11	[11, 0]	[8, 3]	c.726-361C>T			no
chr1	24652073	None	C	[T]	SRRM1	ENST00000323848	ENSG00000133226	LOW	sequence_feature	compositionally_biased_region:Pro-rich	protein_coding	VQSRTrancheSNP95.00to98.00	C	C	C	T	11	11	[11, 0]	[8, 3]	c.726-361C>T			no
chr1	24652075	None	C	[T]	SRRM1	ENST00000323848	ENSG00000133226	LOW	sequence_feature	compositionally_biased_region:Arg-rich	protein_coding	VQSRTrancheSNP95.00to98.00	C	C	C	T	13	11	[13, 0]	[8, 3]	c.726-359C>T			no
chr1	24652075	None	C	[T]	SRRM1	ENST00000323848	ENSG00000133226	LOW	sequence_feature	compositionally_biased_region:Pro-rich	protein_coding	VQSRTrancheSNP95.00to98.00	C	C	C	T	13	11	[13, 0]	[8, 3]	c.726-359C>T			no
chr1	24652077	None	C	[T]	SRRM1	ENST00000323848	ENSG00000133226	LOW	sequence_feature	compositionally_biased_region:Arg-rich	protein_coding	VQSRTrancheSNP95.00to98.00	C	C	C	T	13	11	[13, 0]	[8, 3]	c.726-357C>T			no
chr1	24652077	None	C	[T]	SRRM1	ENST00000323848	ENSG00000133226	LOW	sequence_feature	compositionally_biased_region:Pro-rich	protein_coding	VQSRTrancheSNP95.00to98.00	C	C	C	T	13	11	[13, 0]	[8, 3]	c.726-357C>T			no
chr1	24652079	None	C	[T]	SRRM1	ENST00000323848	ENSG00000133226	LOW	sequence_feature	compositionally_biased_region:Pro-rich	protein_coding	VQSRTrancheSNP95.00to98.00	C	C	C	T	13	11	[13, 0]	[8, 3]	c.726-355C>T			no
chr1	24652079	None	C	[T]	SRRM1	ENST00000323848	ENSG00000133226	LOW	sequence_feature	compositionally_biased_region:Arg-rich	protein_coding	VQSRTrancheSNP95.00to98.00	C	C	C	T	13	11	[13, 0]	[8, 3]	c.726-355C>T			no
chr1	24652081	None	A	[T]	SRRM1	ENST00000323848	ENSG00000133226	LOW	sequence_feature	compositionally_biased_region:Arg-rich	protein_coding	VQSRTrancheSNP95.00to98.00	A	A	A	T	13	11	[13, 0]	[8, 3]	c.726-353A>T			no
chr1	24652081	None	A	[T]	SRRM1	ENST00000323848	ENSG00000133226	LOW	sequence_feature	compositionally_biased_region:Pro-rich	protein_coding	VQSRTrancheSNP95.00to98.00	A	A	A	T	13	11	[13, 0]	[8, 3]	c.726-353A>T			no
chr1	24668687	None	T	[C]	SRRM1	ENST00000323848	ENSG00000133226	LOW	sequence_feature	compositionally_biased_region:Pro-rich	protein_coding	VQSRTrancheSNP95.00to98.00	T	T	T	C	35	37	[35, 0]	[31, 6]	c.1740-436T>C			no
chr1	24668687	None	T	[C]	SRRM1	ENST00000323848	ENSG00000133226	LOW	sequence_feature	compositionally_biased_region:Arg-rich	protein_coding	VQSRTrancheSNP95.00to98.00	T	T	T	C	35	37	[35, 0]	[31, 6]	c.1740-436T>C			no
chr1	24668687	None	T	[C]	SRRM1	ENST00000323848	ENSG00000133226	LOW	sequence_feature	region_of_interest:Necessary_for_speckles_and_matrix_localization	protein_coding	VQSRTrancheSNP95.00to98.00	T	T	T	C	35	37	[35, 0]	[31, 6]	c.1740-436T>C			no
chr1	24668687	None	T	[C]	SRRM1	ENST00000323848	ENSG00000133226	LOW	sequence_feature	compositionally_biased_region:Ser-rich	protein_coding	VQSRTrancheSNP95.00to98.00	T	T	T	C	35	37	[35, 0]	[31, 6]	c.1740-436T>C			no
chr1	25454402	rs61775167	A	[G]	TMEM57	ENST00000374343	ENSG00000204178	LOW	sequence_feature	transmembrane_region:Transmembrane_region	protein_coding	VQSRTrancheSNP95.00to98.00	A	G	A	A	26	22	[19, 7]	[20, 2]	c.473+20A>G			no
chr1	25565525	None	C	[T]	LDLRAP1	ENST00000374338	ENSG00000157978	LOW	sequence_feature	helix	protein_coding	VQSRTrancheSNP95.00to98.00	C	C	C	T	31	29	[31, 0]	[21, 8]	c.782+318C>T			no
chr1	25565525	None	C	[T]	LDLRAP1	ENST00000374338	ENSG00000157978	LOW	sequence_feature	short_sequence_motif:[DE]-X_1_2_-F-X-X-[FL]-X-X-X-R_motif	protein_coding	VQSRTrancheSNP95.00to98.00	C	C	C	T	31	29	[31, 0]	[21, 8]	c.782+318C>T			no
chr1	25565525	None	C	[T]	LDLRAP1	ENST00000374338	ENSG00000157978	LOW	sequence_feature	region_of_interest:AP-2_complex_binding	protein_coding	VQSRTrancheSNP95.00to98.00	C	C	C	T	31	29	[31, 0]	[21, 8]	c.782+318C>T			no
chr1	25636520	None	T	[C]	MAN1C1	ENST00000374332	ENSG00000117643	LOW	sequence_feature	topological_domain:Lumenal	protein_coding	VQSRTrancheSNP95.00to98.00	T	T	T	C	30	28	[30, 0]	[23, 5]	c.540+18183T>C			no
chr1	25653500	None	T	[C]	MAN1C1	ENST00000374332	ENSG00000117643	LOW	sequence_feature	topological_domain:Lumenal	protein_coding	VQSRTrancheSNP95.00to98.00	T	T	T	C	33	40	[33, 0]	[32, 8]	c.541-32940T>C			no
chr1	25743869	None	T	[C]	MAN1C1	ENST00000374332	ENSG00000117643	LOW	sequence_feature	topological_domain:Lumenal	protein_coding	VQSRTrancheSNP95.00to98.00	T	T	T	C	25	33	[25, 0]	[25, 8]	c.638-2799T>C			no
chr1	26195800	None	C	[T]	CATSPER4	ENST00000456354	ENSG00000188782	LOW	sequence_feature	topological_domain:Cytoplasmic	protein_coding	VQSRTrancheSNP95.00to98.00	C	C	C	T	30	27	[30, 0]	[21, 6]	c.460-1886C>T			no
chr1	26195800	None	C	[T]	CATSPER4	ENST00000518899	ENSG00000188782	LOW	sequence_feature	topological_domain:Cytoplasmic	nonsense_mediated_decay	VQSRTrancheSNP95.00to98.00	C	C	C	T	30	27	[30, 0]	[21, 6]	c.460-1886C>T			no
chr1	27146597	None	C	[T]	SLC9A1	ENST00000263980	ENSG00000090020	LOW	sequence_feature	transmembrane_region:Transmembrane_region	protein_coding	VQSRTrancheSNP95.00to98.00	C	C	C	T	40	41	[40, 0]	[35, 6]	c.352+7386G>A			no
chr1	27146597	None	C	[T]	SLC9A1	ENST00000374086	ENSG00000090020	LOW	sequence_feature	transmembrane_region:Transmembrane_region	protein_coding	VQSRTrancheSNP95.00to98.00	C	C	C	T	40	41	[40, 0]	[35, 6]	c.352+7386G>A			no
chr1	28487733	None	T	[G]	PHACTR4	ENST00000373836	ENSG00000204138	LOW	sequence_feature	repeat:RPEL_2	protein_coding	VQSRTrancheSNP95.00to98.00	T	G	T	T	14	30	[3, 11]	[30, 0]	c.1791-1437T>G			no
chr1	28487733	None	T	[G]	PHACTR4	ENST00000373839	ENSG00000204138	LOW	sequence_feature	repeat:RPEL_2	protein_coding	VQSRTrancheSNP95.00to98.00	T	G	T	T	14	30	[3, 11]	[30, 0]	c.1761-1437T>G			no
chr1	28860366	None	A	[T]	OPRD1	ENST00000234961	ENSG00000116329	LOW	sequence_feature	disulfide_bond	protein_coding	VQSRTrancheSNP95.00to98.00	T	T	A	T	17	18	[2, 15]	[4, 14]	c.577+1063A>T			no
chr1	28860366	None	A	[T]	OPRD1	ENST00000234961	ENSG00000116329	LOW	sequence_feature	topological_domain:Extracellular	protein_coding	VQSRTrancheSNP95.00to98.00	T	T	A	T	17	18	[2, 15]	[4, 14]	c.577+1063A>T			no
chr1	28994978	None	A	[T]	EPB41	ENST00000373797	ENSG00000159023	LOW	sequence_feature	domain:FERM	protein_coding	VQSRTrancheSNP95.00to98.00	A	T	A	A	14	20	[9, 5]	[20, 0]	c.681+1436A>T			no
chr1	28994978	None	A	[T]	EPB41	ENST00000373798	ENSG00000159023	LOW	sequence_feature	domain:FERM	protein_coding	VQSRTrancheSNP95.00to98.00	A	T	A	A	14	20	[9, 5]	[20, 0]	c.681+1436A>T			no
chr1	28994978	None	A	[T]	EPB41	ENST00000349460	ENSG00000159023	LOW	sequence_feature	domain:FERM	protein_coding	VQSRTrancheSNP95.00to98.00	A	T	A	A	14	20	[9, 5]	[20, 0]	c.54+1436A>T			no
chr1	28994978	None	A	[T]	EPB41	ENST00000373800	ENSG00000159023	LOW	sequence_feature	domain:FERM	protein_coding	VQSRTrancheSNP95.00to98.00	A	T	A	A	14	20	[9, 5]	[20, 0]	c.54+1436A>T			no
chr1	28994982	None	A	[T]	EPB41	ENST00000349460	ENSG00000159023	LOW	sequence_feature	domain:FERM	protein_coding	VQSRTrancheSNP95.00to98.00	A	T	A	A	12	20	[9, 3]	[20, 0]	c.54+1440A>T			no
chr1	28994982	None	A	[T]	EPB41	ENST00000373798	ENSG00000159023	LOW	sequence_feature	domain:FERM	protein_coding	VQSRTrancheSNP95.00to98.00	A	T	A	A	12	20	[9, 3]	[20, 0]	c.681+1440A>T			no
chr1	28994982	None	A	[T]	EPB41	ENST00000373797	ENSG00000159023	LOW	sequence_feature	domain:FERM	protein_coding	VQSRTrancheSNP95.00to98.00	A	T	A	A	12	20	[9, 3]	[20, 0]	c.681+1440A>T			no
chr1	28994982	None	A	[T]	EPB41	ENST00000373800	ENSG00000159023	LOW	sequence_feature	domain:FERM	protein_coding	VQSRTrancheSNP95.00to98.00	A	T	A	A	12	20	[9, 3]	[20, 0]	c.54+1440A>T			no
chr1	29013442	None	T	[C]	EPB41	ENST00000373798	ENSG00000159023	LOW	sequence_feature	domain:FERM	protein_coding	VQSRTrancheSNP95.00to98.00	T	T	T	C	36	45	[36, 0]	[39, 6]	c.829+1535T>C			no
chr1	29013442	None	T	[C]	EPB41	ENST00000373800	ENSG00000159023	LOW	sequence_feature	turn	protein_coding	VQSRTrancheSNP95.00to98.00	T	T	T	C	36	45	[36, 0]	[39, 6]	c.202+1535T>C			no
chr1	29013442	None	T	[C]	EPB41	ENST00000349460	ENSG00000159023	LOW	sequence_feature	turn	protein_coding	VQSRTrancheSNP95.00to98.00	T	T	T	C	36	45	[36, 0]	[39, 6]	c.202+1535T>C			no
chr1	29013442	None	T	[C]	EPB41	ENST00000349460	ENSG00000159023	LOW	sequence_feature	domain:FERM	protein_coding	VQSRTrancheSNP95.00to98.00	T	T	T	C	36	45	[36, 0]	[39, 6]	c.202+1535T>C			no
chr1	29013442	None	T	[C]	EPB41	ENST00000373800	ENSG00000159023	LOW	sequence_feature	domain:FERM	protein_coding	VQSRTrancheSNP95.00to98.00	T	T	T	C	36	45	[36, 0]	[39, 6]	c.202+1535T>C			no
chr1	29013442	None	T	[C]	EPB41	ENST00000373797	ENSG00000159023	LOW	sequence_feature	domain:FERM	protein_coding	VQSRTrancheSNP95.00to98.00	T	T	T	C	36	45	[36, 0]	[39, 6]	c.829+1535T>C			no
chr1	29013442	None	T	[C]	EPB41	ENST00000373797	ENSG00000159023	LOW	sequence_feature	turn	protein_coding	VQSRTrancheSNP95.00to98.00	T	T	T	C	36	45	[36, 0]	[39, 6]	c.829+1535T>C			no
chr1	29013442	None	T	[C]	EPB41	ENST00000373798	ENSG00000159023	LOW	sequence_feature	turn	protein_coding	VQSRTrancheSNP95.00to98.00	T	T	T	C	36	45	[36, 0]	[39, 6]	c.829+1535T>C			no
chr1	29013442	None	T	[C]	EPB41	ENST00000347529	ENSG00000159023	LOW	sequence_feature	turn	protein_coding	VQSRTrancheSNP95.00to98.00	T	T	T	C	36	45	[36, 0]	[39, 6]	c.724+1535T>C			no
chr1	29222063	None	T	[C]	MECR	ENST00000263702	ENSG00000116353	LOW	sequence_feature	beta_strand	protein_coding	VQSRTrancheSNP95.00to98.00	T	T	T	C	38	51	[38, 0]	[38, 13]	c.177-5378A>G			no
chr1	31414452	None	T	[A]	SERINC2	ENST00000373709	ENSG00000168528	LOW	sequence_feature	transmembrane_region:Transmembrane_region	protein_coding	VQSRTrancheSNP95.00to98.00	T	T	T	A	6	12	[6, 0]	[7, 5]	c.39+1148T>A			no
chr1	31662682	rs1568396	C	[G]	COL16A1	ENST00000373672	ENSG00000084636	LOW	sequence_feature	region_of_interest:Triple-helical_region_2__COL2__with_2_imperfections	protein_coding	VQSRTrancheSNP95.00to98.00	C	G	G	G	16	6	[6, 10]	[1, 5]	c.3556-24G>C			no
chr1	31695458	None	G	[A]	COL16A1	ENST00000373672	ENSG00000084636	LOW	sequence_feature	region_of_interest:Nonhelical_region_10__NC10_	protein_coding	VQSRTrancheSNP95.00to98.00	G	G	G	A	28	20	[28, 0]	[16, 4]	c.946-237C>T			no
chr1	32162565	None	G	[T]	KPNA6	ENST00000373625	ENSG00000025800	LOW	sequence_feature	repeat:ARM_6	protein_coding	VQSRTrancheSNP95.00to98.00	G	G	G	T	34	35	[34, 0]	[28, 7]	c.911+41G>T			no
chr1	32162565	None	G	[T]	KPNA6	ENST00000373625	ENSG00000025800	LOW	sequence_feature	helix	protein_coding	VQSRTrancheSNP95.00to98.00	G	G	G	T	34	35	[34, 0]	[28, 7]	c.911+41G>T			no
chr1	32304641	None	C	[T]	HDAC1	ENST00000373548	ENSG00000116478	LOW	sequence_feature	beta_strand	protein_coding	VQSRTrancheSNP95.00to98.00	C	C	C	T	31	38	[31, 0]	[32, 6]	c.162+1908C>T			no
chr1	32304641	None	C	[T]	HDAC1	ENST00000373548	ENSG00000116478	LOW	sequence_feature	region_of_interest:Histone_deacetylase	protein_coding	VQSRTrancheSNP95.00to98.00	C	C	C	T	31	38	[31, 0]	[32, 6]	c.162+1908C>T			no
chr1	32483254	None	A	[C]	ZBTB8B	ENST00000609129	ENSG00000273274	LOW	sequence_feature	zinc_finger_region:C2H2-type_2	protein_coding	VQSRTrancheSNP95.00to98.00	A	C	A	A	12	19	[8, 4]	[19, 0]	c.1171-1847A>C			no
chr1	33298031	None	C	[T]	ZNF362	ENST00000373428	ENSG00000160094	LOW	sequence_feature	zinc_finger_region:C2H2-type_6	protein_coding	VQSRTrancheSNP95.00to98.00	C	C	C	T	31	31	[31, 0]	[22, 9]	c.1147-899C>T			no
chr1	33581366	None	A	[T]	CSMD2	ENST00000241312	ENSG00000121904	LOW	sequence_feature	topological_domain:Extracellular	nonsense_mediated_decay	VQSRTrancheSNP95.00to98.00	A	T	A	A	31	29	[16, 15]	[26, 3]	c.7247-467T>A			no
chr1	33581366	None	A	[T]	CSMD2	ENST00000241312	ENSG00000121904	LOW	sequence_feature	domain:CUB_14	nonsense_mediated_decay	VQSRTrancheSNP95.00to98.00	A	T	A	A	31	29	[16, 15]	[26, 3]	c.7247-467T>A			no
chr1	33581366	None	A	[T]	CSMD2	ENST00000373381	ENSG00000121904	LOW	sequence_feature	domain:CUB_14	protein_coding	VQSRTrancheSNP95.00to98.00	A	T	A	A	31	29	[16, 15]	[26, 3]	c.7241-467T>A			no
chr1	33629734	None	T	[C]	CSMD2	ENST00000241312	ENSG00000121904	LOW	sequence_feature	topological_domain:Extracellular	nonsense_mediated_decay	VQSRTrancheSNP95.00to98.00	T	C	T	T	19	22	[14, 5]	[22, 0]	c.5081-3153A>G			no
chr1	33629734	None	T	[C]	CSMD2	ENST00000373381	ENSG00000121904	LOW	sequence_feature	domain:CUB_10	protein_coding	VQSRTrancheSNP95.00to98.00	T	C	T	T	19	22	[14, 5]	[22, 0]	c.5201-3153A>G			no
chr1	33629734	None	T	[C]	CSMD2	ENST00000373380	ENSG00000121904	LOW	sequence_feature	domain:CUB_10	protein_coding	VQSRTrancheSNP95.00to98.00	T	C	T	T	19	22	[14, 5]	[22, 0]	c.1820-3153A>G			no
chr1	33629734	None	T	[C]	CSMD2	ENST00000241312	ENSG00000121904	LOW	sequence_feature	domain:CUB_10	nonsense_mediated_decay	VQSRTrancheSNP95.00to98.00	T	C	T	T	19	22	[14, 5]	[22, 0]	c.5081-3153A>G			no
chr1	34042263	None	G	[A]	CSMD2	ENST00000373381	ENSG00000121904	LOW	sequence_feature	domain:CUB_1	protein_coding	VQSRTrancheSNP95.00to98.00	G	G	G	A	44	33	[44, 0]	[26, 7]	c.405-9557C>T			no
chr1	34042263	None	G	[A]	CSMD2	ENST00000241312	ENSG00000121904	LOW	sequence_feature	topological_domain:Extracellular	nonsense_mediated_decay	VQSRTrancheSNP95.00to98.00	G	G	G	A	44	33	[44, 0]	[26, 7]	c.285-9557C>T			no
chr1	34042263	None	G	[A]	CSMD2	ENST00000241312	ENSG00000121904	LOW	sequence_feature	domain:CUB_1	nonsense_mediated_decay	VQSRTrancheSNP95.00to98.00	G	G	G	A	44	33	[44, 0]	[26, 7]	c.285-9557C>T			no
chr1	34070695	None	A	[C]	CSMD2	ENST00000241312	ENSG00000121904	LOW	sequence_feature	domain:CUB_1	nonsense_mediated_decay	VQSRTrancheSNP95.00to98.00	A	A	A	C	18	16	[18, 0]	[13, 3]	c.284+18282T>G			no
chr1	34070695	None	A	[C]	CSMD2	ENST00000241312	ENSG00000121904	LOW	sequence_feature	topological_domain:Extracellular	nonsense_mediated_decay	VQSRTrancheSNP95.00to98.00	A	A	A	C	18	16	[18, 0]	[13, 3]	c.284+18282T>G			no
chr1	34070695	None	A	[C]	CSMD2	ENST00000373381	ENSG00000121904	LOW	sequence_feature	domain:CUB_1	protein_coding	VQSRTrancheSNP95.00to98.00	A	A	A	C	18	16	[18, 0]	[13, 3]	c.404+18282T>G			no
chr1	34134324	None	G	[T]	CSMD2	ENST00000241312	ENSG00000121904	LOW	sequence_feature	topological_domain:Extracellular	nonsense_mediated_decay	VQSRTrancheSNP95.00to98.00	G	G	G	T	30	32	[30, 0]	[27, 5]	c.67+31423C>A			no
chr1	34139010	None	A	[G]	CSMD2	ENST00000241312	ENSG00000121904	LOW	sequence_feature	topological_domain:Extracellular	nonsense_mediated_decay	VQSRTrancheSNP95.00to98.00	A	A	A	G	26	33	[26, 0]	[26, 7]	c.67+26737T>C			no
chr1	35015739	None	A	[T]	ZMYM6	ENST00000357182	ENSG00000163867	LOW	sequence_feature	zinc_finger_region:MYM-type_1	protein_coding	VQSRTrancheSNP95.00to98.00	A	A	A	T	14	12	[13, 1]	[7, 5]	c.429-577T>A			no
chr1	35385196	None	A	[G]	ZMYM4	ENST00000314607	ENSG00000146463	LOW	sequence_feature	zinc_finger_region:MYM-type_4	protein_coding	VQSRTrancheSNP95.00to98.00	A	A	A	G	36	29	[36, 0]	[24, 5]	c.1570-246A>G			no
chr1	35389783	None	G	[A]	ZMYM4	ENST00000314607	ENSG00000146463	LOW	sequence_feature	zinc_finger_region:MYM-type_9	protein_coding	VQSRTrancheSNP95.00to98.00	G	G	G	A	37	35	[37, 0]	[28, 7]	c.2437-165G>A			no
chr1	35628648	rs687274	T	[A]	PSMB2	ENST00000373237	ENSG00000126067	LOW	sequence_feature	beta_strand	protein_coding	VQSRTrancheSNP95.00to98.00	A	A	T	A	17	6	[1, 16]	[2, 4]	c.285+2626A>T			no
chr1	36345996	None	T	[A]	STK40	ENST00000373132	ENSG00000196182	LOW	sequence_feature	domain:Protein_kinase	protein_coding	VQSRTrancheSNP95.00to98.00	T	T	T	A	13	8	[13, 0]	[5, 3]	c.740-1732A>T			no
chr1	36345996	None	T	[A]	STK40	ENST00000359297	ENSG00000196182	LOW	sequence_feature	domain:Protein_kinase	protein_coding	VQSRTrancheSNP95.00to98.00	T	T	T	A	13	8	[13, 0]	[5, 3]	c.740-1732A>T			no
chr1	36854145	None	G	[A]	GRIK3	ENST00000373091	ENSG00000163873	LOW	sequence_feature	topological_domain:Extracellular	protein_coding	VQSRTrancheSNP95.00to98.00	G	G	G	A	38	24	[38, 0]	[16, 8]	c.1105-423C>T			no
chr1	36854145	None	G	[A]	GRIK3	ENST00000373093	ENSG00000163873	LOW	sequence_feature	topological_domain:Extracellular	protein_coding	VQSRTrancheSNP95.00to98.00	G	G	G	A	38	24	[38, 0]	[16, 8]	c.1105-423C>T			no
chr1	37478642	None	A	[G]	ZC3H12A	ENST00000373087	ENSG00000163874	LOW	sequence_feature	region_of_interest:RNase	protein_coding	VQSRTrancheSNP95.00to98.00	A	A	A	G	26	34	[26, 0]	[27, 7]	c.444-1648A>G			no
chr1	37478642	None	A	[G]	ZC3H12A	ENST00000373087	ENSG00000163874	LOW	sequence_feature	helix	protein_coding	VQSRTrancheSNP95.00to98.00	A	A	A	G	26	34	[26, 0]	[27, 7]	c.444-1648A>G			no
chr1	37734935	None	A	[G]	EPHA10	ENST00000373048	ENSG00000183317	LOW	sequence_feature	topological_domain:Extracellular	protein_coding	VQSRTrancheSNP95.00to98.00	A	A	A	G	30	43	[30, 0]	[36, 7]	c.1491+322T>C			no
chr1	37734935	None	A	[G]	EPHA10	ENST00000373048	ENSG00000183317	LOW	sequence_feature	domain:Fibronectin_type-III_2	protein_coding	VQSRTrancheSNP95.00to98.00	A	A	A	G	30	43	[30, 0]	[36, 7]	c.1491+322T>C			no
chr1	37761535	None	G	[A]	EPHA10	ENST00000373048	ENSG00000183317	LOW	sequence_feature	topological_domain:Extracellular	protein_coding	VQSRTrancheSNP95.00to98.00	G	G	G	A	26	34	[26, 0]	[27, 7]	c.720C>T			no
chr1	37761535	None	G	[A]	EPHA10	ENST00000427468.6	ENSG00000183317	LOW	synonymous_variant	transcript	protein_coding	VQSRTrancheSNP95.00to98.00	G	G	G	A	26	34	[26, 0]	[27, 7]	c.720C>T	p.Cys240Cys		no
chr1	37761535	None	G	[A]	EPHA10	ENST00000373048.8	ENSG00000183317	LOW	synonymous_variant	transcript	protein_coding	VQSRTrancheSNP95.00to98.00	G	G	G	A	26	34	[26, 0]	[27, 7]	c.720C>T	p.Cys240Cys		no
chr1	37761535	None	G	[A]	EPHA10	ENST00000319637.6	ENSG00000183317	LOW	synonymous_variant	transcript	protein_coding	VQSRTrancheSNP95.00to98.00	G	G	G	A	26	34	[26, 0]	[27, 7]	c.720C>T	p.Cys240Cys		no
chr1	39144112	rs12043260	G	[T]	MACF1	ENST00000361689	ENSG00000127603	LOW	sequence_feature	domain:Actin-binding	protein_coding	VQSRTrancheSNP95.00to98.00	G	G	G	T	30	15	[30, 0]	[5, 10]	c.220+59674G>T			no
chr1	39144112	rs12043260	G	[T]	MACF1	ENST00000372915	ENSG00000127603	LOW	sequence_feature	domain:Actin-binding	protein_coding	VQSRTrancheSNP95.00to98.00	G	G	G	T	30	15	[30, 0]	[5, 10]	c.220+59674G>T			no
chr1	39186214	rs55714454	C	[G]	MACF1	ENST00000361689	ENSG00000127603	LOW	sequence_feature	domain:Actin-binding	protein_coding	VQSRTrancheSNP95.00to98.00	C	G	C	C	10	16	[7, 3]	[16, 0]	c.221-44968C>G			no
chr1	39186214	rs55714454	C	[G]	MACF1	ENST00000372915	ENSG00000127603	LOW	sequence_feature	domain:Actin-binding	protein_coding	VQSRTrancheSNP95.00to98.00	C	G	C	C	10	16	[7, 3]	[16, 0]	c.221-44968C>G			no
chr1	39190422	rs509436	T	[C]	MACF1	ENST00000372915	ENSG00000127603	LOW	sequence_feature	domain:Actin-binding	protein_coding	VQSRTrancheSNP95.00to98.00	T	C	T	T	16	31	[9, 7]	[31, 0]	c.221-40760T>C			no
chr1	39190422	rs509436	T	[C]	MACF1	ENST00000361689	ENSG00000127603	LOW	sequence_feature	domain:Actin-binding	protein_coding	VQSRTrancheSNP95.00to98.00	T	C	T	T	16	31	[9, 7]	[31, 0]	c.221-40760T>C			no
chr1	41005746	None	G	[A]	CTPS1	ENST00000372616	ENSG00000171793	LOW	sequence_feature	domain:Glutamine_amidotransferase_type-1	protein_coding	VQSRTrancheSNP95.00to98.00	G	G	G	A	37	41	[37, 0]	[35, 6]	c.1253-305G>A			no
chr1	42235090	None	G	[A]	FOXJ3	ENST00000545068	ENSG00000198815	LOW	sequence_feature	DNA-binding_region:Fork-head	protein_coding	VQSRTrancheSNP95.00to98.00	G	A	G	G	33	38	[26, 7]	[38, 0]	c.445-7124C>T			no
chr1	42235090	None	G	[A]	FOXJ3	ENST00000361776	ENSG00000198815	LOW	sequence_feature	DNA-binding_region:Fork-head	protein_coding	VQSRTrancheSNP95.00to98.00	G	A	G	G	33	38	[26, 7]	[38, 0]	c.445-7124C>T			no
chr1	42595405	None	G	[A]	CCDC30	ENST00000340612	ENSG00000186409	LOW	sequence_feature	coiled-coil_region	protein_coding	VQSRTrancheSNP95.00to98.00	G	G	G	A	32	32	[32, 0]	[25, 7]	c.1383+5922G>A			no
chr1	43223975	None	C	[T]	CFAP57	ENST00000372492	ENSG00000243710	LOW	sequence_feature	coiled-coil_region	protein_coding	VQSRTrancheSNP95.00to98.00	C	T	C	C	29	38	[24, 5]	[38, 0]	c.2707-71C>T			no
chr1	44724662	None	G	[A]	C1orf228	ENST00000458657.6	ENSG00000198520	LOW	synonymous_variant	transcript	protein_coding	VQSRTrancheSNP95.00to98.00	G	G	G	A	30	30	[30, 0]	[24, 6]	c.1044G>A	p.Thr348Thr		no
chr1	44724662	None	G	[A]	C1orf228	ENST00000535358.5	ENSG00000198520	LOW	synonymous_variant	transcript	protein_coding	VQSRTrancheSNP95.00to98.00	G	G	G	A	30	30	[30, 0]	[24, 6]	c.1044G>A	p.Thr348Thr		no
chr1	46033492	None	G	[T]	MAST2	ENST00000361297	ENSG00000086015	LOW	sequence_feature	helix	protein_coding	VQSRTrancheSNP95.00to98.00	G	G	G	T	28	36	[28, 0]	[30, 6]	c.3538-310G>T			no
chr1	46033492	None	G	[T]	MAST2	ENST00000361297	ENSG00000086015	LOW	sequence_feature	domain:PDZ	protein_coding	VQSRTrancheSNP95.00to98.00	G	G	G	T	28	36	[28, 0]	[30, 6]	c.3538-310G>T			no
chr1	47911758	None	C	[T]	TRABD2B	ENST00000606738	ENSG00000269113	LOW	sequence_feature	topological_domain:Extracellular	protein_coding	VQSRTrancheSNP95.00to98.00	C	C	C	T	33	38	[33, 0]	[28, 10]	c.666+82276G>A			no
chr1	48758982	rs145643434	G	[A]	BEND5	ENST00000371833.3	ENSG00000162373	LOW	synonymous_variant	transcript	protein_coding	VQSRTrancheSNP95.00to98.00	G	G	G	A	28	35	[28, 0]	[28, 7]	c.663C>T	p.Tyr221Tyr		no
chr1	48758982	rs145643434	G	[A]	BEND5	ENST00000371833	ENSG00000162373	LOW	sequence_feature	coiled-coil_region	protein_coding	VQSRTrancheSNP95.00to98.00	G	G	G	A	28	35	[28, 0]	[28, 7]	c.663C>T			no
chr1	50181572	None	A	[T]	ELAVL4	ENST00000448907	ENSG00000162374	LOW	sequence_feature	domain:RRM_1	protein_coding	VQSRTrancheSNP95.00to98.00	A	A	A	T	31	32	[31, 0]	[27, 5]	c.363+4380A>T			no
chr1	50181572	None	A	[T]	ELAVL4	ENST00000371823	ENSG00000162374	LOW	sequence_feature	domain:RRM_1	protein_coding	VQSRTrancheSNP95.00to98.00	A	A	A	T	31	32	[31, 0]	[27, 5]	c.354+4380A>T			no
chr1	50181572	None	A	[T]	ELAVL4	ENST00000371824	ENSG00000162374	LOW	sequence_feature	beta_strand	protein_coding	VQSRTrancheSNP95.00to98.00	A	A	A	T	31	32	[31, 0]	[27, 5]	c.354+4380A>T			no
chr1	50181572	None	A	[T]	ELAVL4	ENST00000371824	ENSG00000162374	LOW	sequence_feature	domain:RRM_1	protein_coding	VQSRTrancheSNP95.00to98.00	A	A	A	T	31	32	[31, 0]	[27, 5]	c.354+4380A>T			no
chr1	50181572	None	A	[T]	ELAVL4	ENST00000371827	ENSG00000162374	LOW	sequence_feature	domain:RRM_1	protein_coding	VQSRTrancheSNP95.00to98.00	A	A	A	T	31	32	[31, 0]	[27, 5]	c.354+4380A>T			no
chr1	50181572	None	A	[T]	ELAVL4	ENST00000371827	ENSG00000162374	LOW	sequence_feature	beta_strand	protein_coding	VQSRTrancheSNP95.00to98.00	A	A	A	T	31	32	[31, 0]	[27, 5]	c.354+4380A>T			no
chr1	50181572	None	A	[T]	ELAVL4	ENST00000371823	ENSG00000162374	LOW	sequence_feature	beta_strand	protein_coding	VQSRTrancheSNP95.00to98.00	A	A	A	T	31	32	[31, 0]	[27, 5]	c.354+4380A>T			no
chr1	50181572	None	A	[T]	ELAVL4	ENST00000448907	ENSG00000162374	LOW	sequence_feature	beta_strand	protein_coding	VQSRTrancheSNP95.00to98.00	A	A	A	T	31	32	[31, 0]	[27, 5]	c.363+4380A>T			no
chr1	50800055	None	G	[A]	FAF1	ENST00000396153	ENSG00000185104	LOW	sequence_feature	domain:UBA	protein_coding	VQSRTrancheSNP95.00to98.00	G	G	G	A	36	47	[36, 0]	[39, 8]	c.161+1576C>T			no
chr1	50943695	None	G	[T]	FAF1	ENST00000396153	ENSG00000185104	LOW	sequence_feature	domain:UBA	protein_coding	VQSRTrancheSNP95.00to98.00	G	G	G	T	31	25	[31, 0]	[22, 3]	c.45+16072C>A			no
chr1	50943695	None	G	[T]	FAF1	ENST00000396153	ENSG00000185104	LOW	sequence_feature	helix	protein_coding	VQSRTrancheSNP95.00to98.00	G	G	G	T	31	25	[31, 0]	[22, 3]	c.45+16072C>A			no
chr1	50943701	None	A	[G]	FAF1	ENST00000396153	ENSG00000185104	LOW	sequence_feature	domain:UBA	protein_coding	VQSRTrancheSNP95.00to98.00	A	A	A	G	32	24	[32, 0]	[21, 3]	c.45+16066T>C			no
chr1	50943701	None	A	[G]	FAF1	ENST00000396153	ENSG00000185104	LOW	sequence_feature	helix	protein_coding	VQSRTrancheSNP95.00to98.00	A	A	A	G	32	24	[32, 0]	[21, 3]	c.45+16066T>C			no
chr1	50943703	None	G	[C]	FAF1	ENST00000396153	ENSG00000185104	LOW	sequence_feature	domain:UBA	protein_coding	VQSRTrancheSNP95.00to98.00	G	G	G	C	30	23	[30, 0]	[20, 3]	c.45+16064C>G			no
chr1	50943703	None	G	[C]	FAF1	ENST00000396153	ENSG00000185104	LOW	sequence_feature	helix	protein_coding	VQSRTrancheSNP95.00to98.00	G	G	G	C	30	23	[30, 0]	[20, 3]	c.45+16064C>G			no
chr1	50943724	rs4492667	C	[A]	FAF1	ENST00000396153	ENSG00000185104	LOW	sequence_feature	helix	protein_coding	VQSRTrancheSNP95.00to98.00	A	A	C	A	28	23	[0, 28]	[3, 20]	c.45+16043G>T			no
chr1	50943724	rs4492667	C	[A]	FAF1	ENST00000396153	ENSG00000185104	LOW	sequence_feature	domain:UBA	protein_coding	VQSRTrancheSNP95.00to98.00	A	A	C	A	28	23	[0, 28]	[3, 20]	c.45+16043G>T			no
chr1	52260049	None	T	[A]	ZFYVE9	ENST00000371591	ENSG00000157077	LOW	sequence_feature	zinc_finger_region:FYVE-type	protein_coding	VQSRTrancheSNP95.00to98.00	T	T	T	A	38	34	[38, 0]	[30, 4]	c.2179-3724T>A			no
chr1	52260049	None	T	[A]	ZFYVE9	ENST00000357206	ENSG00000157077	LOW	sequence_feature	zinc_finger_region:FYVE-type	protein_coding	VQSRTrancheSNP95.00to98.00	T	T	T	A	38	34	[38, 0]	[30, 4]	c.2179-3724T>A			no
chr1	52260053	rs183844734	G	[T]	ZFYVE9	ENST00000357206	ENSG00000157077	LOW	sequence_feature	zinc_finger_region:FYVE-type	protein_coding	VQSRTrancheSNP95.00to98.00	G	G	G	T	38	33	[38, 0]	[29, 4]	c.2179-3720G>T			no
chr1	52260053	rs183844734	G	[T]	ZFYVE9	ENST00000371591	ENSG00000157077	LOW	sequence_feature	zinc_finger_region:FYVE-type	protein_coding	VQSRTrancheSNP95.00to98.00	G	G	G	T	38	33	[38, 0]	[29, 4]	c.2179-3720G>T			no
chr1	52399144	None	G	[A]	ORC1	ENST00000371566	ENSG00000085840	LOW	sequence_feature	domain:BAH	protein_coding	VQSRTrancheSNP95.00to98.00	G	G	G	A	35	33	[35, 0]	[25, 8]	c.224-1281C>T			no
chr1	53113870	rs1288374	G	[C]	SLC1A7	ENST00000371494	ENSG00000162383	LOW	sequence_feature	topological_domain:Extracellular	protein_coding	VQSRTrancheSNP95.00to98.00	C	C	G	C	19	28	[0, 19]	[5, 23]	c.431+888C>G			no
chr1	53282437	None	C	[A]	LRP8	ENST00000347547	ENSG00000157193	LOW	sequence_feature	domain:LDL-receptor_class_A_2	protein_coding	VQSRTrancheSNP95.00to98.00	C	C	C	A	31	33	[31, 0]	[26, 7]	c.368-1722G>T			no
chr1	53282437	None	C	[A]	LRP8	ENST00000371454	ENSG00000157193	LOW	sequence_feature	domain:LDL-receptor_class_A_2	protein_coding	VQSRTrancheSNP95.00to98.00	C	C	C	A	31	33	[31, 0]	[26, 7]	c.368-1722G>T			no
chr1	53282437	None	C	[A]	LRP8	ENST00000371454	ENSG00000157193	LOW	sequence_feature	topological_domain:Extracellular	protein_coding	VQSRTrancheSNP95.00to98.00	C	C	C	A	31	33	[31, 0]	[26, 7]	c.368-1722G>T			no
chr1	53282437	None	C	[A]	LRP8	ENST00000306052	ENSG00000157193	LOW	sequence_feature	domain:LDL-receptor_class_A_2	protein_coding	VQSRTrancheSNP95.00to98.00	C	C	C	A	31	33	[31, 0]	[26, 7]	c.368-1722G>T			no
chr1	53282437	None	C	[A]	LRP8	ENST00000306052	ENSG00000157193	LOW	sequence_feature	topological_domain:Extracellular	protein_coding	VQSRTrancheSNP95.00to98.00	C	C	C	A	31	33	[31, 0]	[26, 7]	c.368-1722G>T			no
chr1	53282437	None	C	[A]	LRP8	ENST00000354412	ENSG00000157193	LOW	sequence_feature	domain:LDL-receptor_class_A_2	protein_coding	VQSRTrancheSNP95.00to98.00	C	C	C	A	31	33	[31, 0]	[26, 7]	c.368-1722G>T			no
chr1	53584855	None	C	[A]	GLIS1	ENST00000312233	ENSG00000174332	LOW	sequence_feature	zinc_finger_region:C2H2-type_3	protein_coding	VQSRTrancheSNP95.00to98.00	C	C	C	A	33	34	[33, 0]	[28, 6]	c.795+9253G>T			no
chr1	53871722	None	G	[A]	YIPF1	ENST00000464950	ENSG00000058799	LOW	sequence_feature	transmembrane_region:Transmembrane_region	nonsense_mediated_decay	VQSRTrancheSNP95.00to98.00	G	G	G	A	38	32	[38, 0]	[27, 5]	c.365-234C>T			no
chr1	54405874	None	G	[C]	SSBP3	ENST00000371320	ENSG00000157216	LOW	sequence_feature	domain:LisH	protein_coding	VQSRTrancheSNP95.00to98.00	G	C	G	G	12	26	[9, 3]	[26, 0]	c.56+79C>G			no
chr1	54405874	None	G	[C]	SSBP3	ENST00000357475	ENSG00000157216	LOW	sequence_feature	domain:LisH	protein_coding	VQSRTrancheSNP95.00to98.00	G	C	G	G	12	26	[9, 3]	[26, 0]	c.56+79C>G			no
chr1	54405874	None	G	[C]	SSBP3	ENST00000371319	ENSG00000157216	LOW	sequence_feature	domain:LisH	protein_coding	VQSRTrancheSNP95.00to98.00	G	C	G	G	12	26	[9, 3]	[26, 0]	c.56+79C>G			no
chr1	54405878	None	G	[C]	SSBP3	ENST00000371319	ENSG00000157216	LOW	sequence_feature	domain:LisH	protein_coding	VQSRTrancheSNP95.00to98.00	G	C	G	G	12	25	[9, 3]	[25, 0]	c.56+75C>G			no
chr1	54405878	None	G	[C]	SSBP3	ENST00000371320	ENSG00000157216	LOW	sequence_feature	domain:LisH	protein_coding	VQSRTrancheSNP95.00to98.00	G	C	G	G	12	25	[9, 3]	[25, 0]	c.56+75C>G			no
chr1	54405878	None	G	[C]	SSBP3	ENST00000357475	ENSG00000157216	LOW	sequence_feature	domain:LisH	protein_coding	VQSRTrancheSNP95.00to98.00	G	C	G	G	12	25	[9, 3]	[25, 0]	c.56+75C>G			no
chr1	54405889	None	T	[C]	SSBP3	ENST00000371319	ENSG00000157216	LOW	sequence_feature	domain:LisH	protein_coding	VQSRTrancheSNP95.00to98.00	T	C	T	T	14	27	[11, 3]	[27, 0]	c.56+64A>G			no
chr1	54405889	None	T	[C]	SSBP3	ENST00000357475	ENSG00000157216	LOW	sequence_feature	domain:LisH	protein_coding	VQSRTrancheSNP95.00to98.00	T	C	T	T	14	27	[11, 3]	[27, 0]	c.56+64A>G			no
chr1	54405889	None	T	[C]	SSBP3	ENST00000371320	ENSG00000157216	LOW	sequence_feature	domain:LisH	protein_coding	VQSRTrancheSNP95.00to98.00	T	C	T	T	14	27	[11, 3]	[27, 0]	c.56+64A>G			no
chr1	54699162	rs199578622	T	[C]	MROH7	ENST00000421030	ENSG00000184313	LOW	sequence_feature	repeat:HEAT_1	protein_coding	VQSRTrancheSNP95.00to98.00	T	C	T	T	18	12	[14, 4]	[12, 0]	c.2965-1159T>C			no
chr1	54699163	rs200744901	C	[T]	MROH7	ENST00000421030	ENSG00000184313	LOW	sequence_feature	repeat:HEAT_1	protein_coding	VQSRTrancheSNP95.00to98.00	C	T	C	C	20	12	[16, 4]	[12, 0]	c.2965-1158C>T			no
chr1	54860341	None	A	[G]	DHCR24	ENST00000371269	ENSG00000116133	LOW	sequence_feature	topological_domain:Cytoplasmic	protein_coding	VQSRTrancheSNP95.00to98.00	A	A	A	G	34	26	[34, 0]	[17, 9]	c.1020+4962T>C			no
chr1	54864847	None	T	[A]	DHCR24	ENST00000371269	ENSG00000116133	LOW	sequence_feature	topological_domain:Cytoplasmic	protein_coding	VQSRTrancheSNP95.00to98.00	T	T	T	A	26	28	[26, 0]	[20, 8]	c.1020+456A>T			no
chr1	56693644	None	T	[A]	PRKAA2	ENST00000371244	ENSG00000162409	LOW	sequence_feature	domain:Protein_kinase	protein_coding	VQSRTrancheSNP95.00to98.00	T	T	T	A	22	26	[22, 0]	[20, 6]	c.476-121T>A			no
chr1	57115309	None	C	[T]	DAB1	ENST00000371231	ENSG00000173406	LOW	sequence_feature	domain:PID	protein_coding	VQSRTrancheSNP95.00to98.00	C	T	C	C	38	30	[31, 7]	[30, 0]	c.306+21234G>A			no
chr1	57115309	None	C	[T]	DAB1	ENST00000371230	ENSG00000173406	LOW	sequence_feature	domain:PID	protein_coding	VQSRTrancheSNP95.00to98.00	C	T	C	C	38	30	[31, 7]	[30, 0]	c.306+21234G>A			no
chr1	57115309	None	C	[T]	DAB1	ENST00000414851	ENSG00000173406	LOW	sequence_feature	domain:PID	protein_coding	VQSRTrancheSNP95.00to98.00	C	T	C	C	38	30	[31, 7]	[30, 0]	c.306+21234G>A			no
chr1	58460749	None	A	[G]		MA0341.1		LOW	TF_binding_site_variant	Egr1		VQSRTrancheSNP95.00to98.00	A	A	A	G	34	27	[34, 0]	[21, 6]	n.58460749A>G			no
chr1	61168200	None	G	[A]	NFIA	ENST00000371187	ENSG00000162599	LOW	sequence_feature	DNA-binding_region:CTF/NF-I	protein_coding	VQSRTrancheSNP95.00to98.00	G	G	G	A	38	33	[38, 0]	[25, 8]	c.559+79520G>A			no
chr1	61168200	None	G	[A]	NFIA	ENST00000371189	ENSG00000162599	LOW	sequence_feature	DNA-binding_region:CTF/NF-I	protein_coding	VQSRTrancheSNP95.00to98.00	G	G	G	A	38	33	[38, 0]	[25, 8]	c.694+79520G>A			no
chr1	61199938	rs12121295	T	[G]	NFIA	ENST00000371189	ENSG00000162599	LOW	sequence_feature	DNA-binding_region:CTF/NF-I	protein_coding	VQSRTrancheSNP95.00to98.00	T	G	T	T	23	23	[16, 7]	[23, 0]	c.695-77582T>G			no
chr1	61199938	rs12121295	T	[G]	NFIA	ENST00000371187	ENSG00000162599	LOW	sequence_feature	DNA-binding_region:CTF/NF-I	protein_coding	VQSRTrancheSNP95.00to98.00	T	G	T	T	23	23	[16, 7]	[23, 0]	c.560-77582T>G			no
chr1	61199951	rs12132330	C	[T]	NFIA	ENST00000371187	ENSG00000162599	LOW	sequence_feature	DNA-binding_region:CTF/NF-I	protein_coding	VQSRTrancheSNP95.00to98.00	C	T	C	C	22	17	[15, 7]	[17, 0]	c.560-77569C>T			no
chr1	61199951	rs12132330	C	[T]	NFIA	ENST00000371189	ENSG00000162599	LOW	sequence_feature	DNA-binding_region:CTF/NF-I	protein_coding	VQSRTrancheSNP95.00to98.00	C	T	C	C	22	17	[15, 7]	[17, 0]	c.695-77569C>T			no
chr1	61812435	rs2811328	T	[A]	INADL	ENST00000316485	ENSG00000132849	LOW	sequence_feature	domain:PDZ_4	protein_coding	VQSRTrancheSNP95.00to98.00	T	A	T	T	11	9	[6, 5]	[8, 1]	c.1683+3905T>A			no
chr1	61812435	rs2811328	T	[A]	INADL	ENST00000484937	ENSG00000132849	LOW	sequence_feature	domain:PDZ_4	nonsense_mediated_decay	VQSRTrancheSNP95.00to98.00	T	A	T	T	11	9	[6, 5]	[8, 1]	c.60+3905T>A			no
chr1	61812435	rs2811328	T	[A]	INADL	ENST00000371158	ENSG00000132849	LOW	sequence_feature	domain:PDZ_4	protein_coding	VQSRTrancheSNP95.00to98.00	T	A	T	T	11	9	[6, 5]	[8, 1]	c.1683+3905T>A			no
chr1	62024717	None	G	[A]	INADL	ENST00000316485	ENSG00000132849	LOW	sequence_feature	domain:PDZ_7	protein_coding	VQSRTrancheSNP95.00to98.00	G	G	G	A	24	16	[24, 0]	[13, 3]	c.3959+6770G>A			no
chr1	62024717	None	G	[A]	INADL	ENST00000316485	ENSG00000132849	LOW	sequence_feature	beta_strand	protein_coding	VQSRTrancheSNP95.00to98.00	G	G	G	A	24	16	[24, 0]	[13, 3]	c.3959+6770G>A			no
chr1	62024717	None	G	[A]	INADL	ENST00000484937	ENSG00000132849	LOW	sequence_feature	beta_strand	nonsense_mediated_decay	VQSRTrancheSNP95.00to98.00	G	G	G	A	24	16	[24, 0]	[13, 3]	c.2336+6770G>A			no
chr1	62024717	None	G	[A]	INADL	ENST00000371158	ENSG00000132849	LOW	sequence_feature	beta_strand	protein_coding	VQSRTrancheSNP95.00to98.00	G	G	G	A	24	16	[24, 0]	[13, 3]	c.3959+6770G>A			no
chr1	62024717	None	G	[A]	INADL	ENST00000371158	ENSG00000132849	LOW	sequence_feature	domain:PDZ_7	protein_coding	VQSRTrancheSNP95.00to98.00	G	G	G	A	24	16	[24, 0]	[13, 3]	c.3959+6770G>A			no
chr1	62024717	None	G	[A]	INADL	ENST00000484937	ENSG00000132849	LOW	sequence_feature	domain:PDZ_7	nonsense_mediated_decay	VQSRTrancheSNP95.00to98.00	G	G	G	A	24	16	[24, 0]	[13, 3]	c.2336+6770G>A			no
chr1	62608406	None	G	[A]	DOCK7	ENST00000251157	ENSG00000116641	LOW	sequence_feature	domain:DHR-1	protein_coding	VQSRTrancheSNP95.00to98.00	G	G	G	A	38	39	[38, 0]	[29, 10]	c.1682+10300C>T			no
chr1	62608406	None	G	[A]	DOCK7	ENST00000340370	ENSG00000116641	LOW	sequence_feature	domain:DHR-1	protein_coding	VQSRTrancheSNP95.00to98.00	G	G	G	A	38	39	[38, 0]	[29, 10]	c.1682+10300C>T			no
chr1	63922516	None	T	[C]	ROR1	ENST00000371079	ENSG00000185483	LOW	sequence_feature	topological_domain:Extracellular	protein_coding	VQSRTrancheSNP95.00to98.00	T	T	T	C	38	42	[38, 0]	[35, 7]	c.92-86789T>C			no
chr1	63922651	None	G	[A]	ROR1	ENST00000371079	ENSG00000185483	LOW	sequence_feature	topological_domain:Extracellular	protein_coding	VQSRTrancheSNP95.00to98.00	G	A	G	G	53	46	[39, 14]	[46, 0]	c.92-86654G>A			no
chr1	64015011	None	C	[T]	ROR1	ENST00000371080	ENSG00000185483	LOW	sequence_feature	domain:Ig-like_C2-type	protein_coding	VQSRTrancheSNP95.00to98.00	C	C	C	T	30	25	[30, 0]	[18, 7]	c.163+5635C>T			no
chr1	64015011	None	C	[T]	ROR1	ENST00000371079	ENSG00000185483	LOW	sequence_feature	topological_domain:Extracellular	protein_coding	VQSRTrancheSNP95.00to98.00	C	C	C	T	30	25	[30, 0]	[18, 7]	c.163+5635C>T			no
chr1	64015011	None	C	[T]	ROR1	ENST00000371079	ENSG00000185483	LOW	sequence_feature	domain:Ig-like_C2-type	protein_coding	VQSRTrancheSNP95.00to98.00	C	C	C	T	30	25	[30, 0]	[18, 7]	c.163+5635C>T			no
chr1	64061115	None	C	[T]	ROR1	ENST00000371079	ENSG00000185483	LOW	sequence_feature	topological_domain:Extracellular	protein_coding	VQSRTrancheSNP95.00to98.00	C	C	C	T	36	34	[36, 0]	[28, 6]	c.482+10399C>T			no
chr1	65402390	None	T	[C]	DNAJC6	ENST00000395325	ENSG00000116675	LOW	sequence_feature	compositionally_biased_region:Pro-rich	protein_coding	VQSRTrancheSNP95.00to98.00	T	T	T	C	29	34	[29, 0]	[29, 5]	c.2056+510T>C			no
chr1	65402390	None	T	[C]	DNAJC6	ENST00000371069	ENSG00000116675	LOW	sequence_feature	compositionally_biased_region:Pro-rich	protein_coding	VQSRTrancheSNP95.00to98.00	T	T	T	C	29	34	[29, 0]	[29, 5]	c.2227+510T>C			no
chr1	66736532	rs492358	T	[C]	SGIP1	ENST00000371039	ENSG00000118473	LOW	sequence_feature	region_of_interest:Necessary_and_sufficient_to_mediate_interaction_with_CANX	protein_coding	VQSRTrancheSNP98.00to99.00	NONE	NONE	C	C	4	20	[4, 0]	[0, 20]	c.1440+2652T>C			no
chr1	66736532	rs492358	T	[C]	SGIP1	ENST00000237247	ENSG00000118473	LOW	sequence_feature	region_of_interest:Necessary_and_sufficient_to_mediate_interaction_with_CANX	protein_coding	VQSRTrancheSNP98.00to99.00	NONE	NONE	C	C	4	20	[4, 0]	[0, 20]	c.2124+2652T>C			no
chr1	66736532	rs492358	T	[C]	SGIP1	ENST00000237247	ENSG00000118473	LOW	sequence_feature	domain:MHD	protein_coding	VQSRTrancheSNP98.00to99.00	NONE	NONE	C	C	4	20	[4, 0]	[0, 20]	c.2124+2652T>C			no
chr1	66736532	rs492358	T	[C]	SGIP1	ENST00000371039	ENSG00000118473	LOW	sequence_feature	domain:MHD	protein_coding	VQSRTrancheSNP98.00to99.00	NONE	NONE	C	C	4	20	[4, 0]	[0, 20]	c.1440+2652T>C			no
chr1	66736532	rs492358	T	[C]	SGIP1	ENST00000371037	ENSG00000118473	LOW	sequence_feature	region_of_interest:Necessary_and_sufficient_to_mediate_interaction_with_CANX	protein_coding	VQSRTrancheSNP98.00to99.00	NONE	NONE	C	C	4	20	[4, 0]	[0, 20]	c.2031+2652T>C			no
chr1	66736532	rs492358	T	[C]	SGIP1	ENST00000371037	ENSG00000118473	LOW	sequence_feature	domain:MHD	protein_coding	VQSRTrancheSNP98.00to99.00	NONE	NONE	C	C	4	20	[4, 0]	[0, 20]	c.2031+2652T>C			no
chr1	67350510	None	C	[T]	IL12RB2	ENST00000371000	ENSG00000081985	LOW	sequence_feature	domain:Fibronectin_type-III_3	protein_coding	VQSRTrancheSNP95.00to98.00	C	C	C	T	39	40	[39, 0]	[31, 9]	c.1039-360C>T			no
chr1	67350510	None	C	[T]	IL12RB2	ENST00000544434	ENSG00000081985	LOW	sequence_feature	domain:Fibronectin_type-III_3	protein_coding	VQSRTrancheSNP95.00to98.00	C	C	C	T	39	40	[39, 0]	[31, 9]	c.1039-360C>T			no
chr1	67350510	None	C	[T]	IL12RB2	ENST00000262345	ENSG00000081985	LOW	sequence_feature	topological_domain:Extracellular	protein_coding	VQSRTrancheSNP95.00to98.00	C	C	C	T	39	40	[39, 0]	[31, 9]	c.1039-360C>T			no
chr1	67350510	None	C	[T]	IL12RB2	ENST00000262345	ENSG00000081985	LOW	sequence_feature	domain:Fibronectin_type-III_3	protein_coding	VQSRTrancheSNP95.00to98.00	C	C	C	T	39	40	[39, 0]	[31, 9]	c.1039-360C>T			no
chr1	67350510	None	C	[T]	IL12RB2	ENST00000371000	ENSG00000081985	LOW	sequence_feature	topological_domain:Extracellular	protein_coding	VQSRTrancheSNP95.00to98.00	C	C	C	T	39	40	[39, 0]	[31, 9]	c.1039-360C>T			no
chr1	67833128	rs150690036	C	[T]		MA0162.2		LOW	TF_binding_site_variant	Egr1		VQSRTrancheSNP95.00to98.00	C	T	C	C	12	21	[8, 4]	[21, 0]	n.67833128C>T			no
chr1	68167769	None	A	[G]	WLS	ENST00000354777	ENSG00000116729	LOW	sequence_feature	interacting_region:Interacts_with_Wnt_proteins	protein_coding	VQSRTrancheSNP95.00to98.00	A	A	A	G	27	31	[27, 0]	[26, 5]	c.374-8522T>C			no
chr1	68167769	None	A	[G]	WLS	ENST00000354777	ENSG00000116729	LOW	sequence_feature	topological_domain:Lumenal	protein_coding	VQSRTrancheSNP95.00to98.00	A	A	A	G	27	31	[27, 0]	[26, 5]	c.374-8522T>C			no
chr1	68167769	None	A	[G]	WLS	ENST00000262348	ENSG00000116729	LOW	sequence_feature	interacting_region:Interacts_with_Wnt_proteins	protein_coding	VQSRTrancheSNP95.00to98.00	A	A	A	G	27	31	[27, 0]	[26, 5]	c.380-8522T>C			no
chr1	68167769	None	A	[G]	WLS	ENST00000262348	ENSG00000116729	LOW	sequence_feature	topological_domain:Lumenal	protein_coding	VQSRTrancheSNP95.00to98.00	A	A	A	G	27	31	[27, 0]	[26, 5]	c.380-8522T>C			no
chr1	69817375	None	C	[T]	LRRC7	ENST00000035383	ENSG00000033122	LOW	sequence_feature	repeat:LRR_4	protein_coding	VQSRTrancheSNP95.00to98.00	C	C	C	T	38	28	[38, 0]	[23, 5]	c.308-8373C>T			no
chr1	69897681	rs12740623	A	[T]	LRRC7	ENST00000035383	ENSG00000033122	LOW	sequence_feature	repeat:LRR_7	protein_coding	VQSRTrancheSNP95.00to98.00	A	T	T	T	44	28	[7, 37]	[0, 28]	c.534-33826A>T			no
chr1	70082789	None	T	[C]	LRRC7	ENST00000035383	ENSG00000033122	LOW	sequence_feature	domain:PDZ	protein_coding	VQSRTrancheSNP95.00to98.00	T	C	T	T	16	23	[8, 8]	[23, 0]	c.4338+6491T>C			no
chr1	70082790	None	T	[C]	LRRC7	ENST00000035383	ENSG00000033122	LOW	sequence_feature	domain:PDZ	protein_coding	VQSRTrancheSNP95.00to98.00	T	C	C	C	16	11	[8, 8]	[0, 11]	c.4338+6492T>C			no
chr1	72114232	None	A	[G]	NEGR1	ENST00000357731	ENSG00000172260	LOW	sequence_feature	domain:Ig-like_C2-type_1	protein_coding	VQSRTrancheSNP95.00to98.00	A	A	A	G	38	32	[38, 0]	[27, 5]	c.176+168087T>C			no
chr1	72229456	None	A	[C]	NEGR1	ENST00000357731	ENSG00000172260	LOW	sequence_feature	domain:Ig-like_C2-type_1	protein_coding	VQSRTrancheSNP95.00to98.00	A	A	A	C	34	38	[34, 0]	[30, 8]	c.176+52863T>G			no
chr1	74301831	None	A	[G]	TNNI3K	ENST00000326637	ENSG00000116783	LOW	sequence_feature	repeat:ANK_3	protein_coding	VQSRTrancheSNP95.00to98.00	A	A	A	G	37	44	[37, 0]	[37, 7]	c.445-29619A>G			no
chr1	74306224	None	C	[T]	TNNI3K	ENST00000326637	ENSG00000116783	LOW	sequence_feature	repeat:ANK_3	protein_coding	VQSRTrancheSNP95.00to98.00	C	C	C	T	33	28	[33, 0]	[22, 6]	c.445-25226C>T			no
chr1	74378660	rs10789395	C	[G]	TNNI3K	ENST00000326637	ENSG00000116783	LOW	sequence_feature	domain:Protein_kinase	protein_coding	VQSRTrancheSNP95.00to98.00	C	G	C	C	21	23	[15, 6]	[21, 2]	c.1772+8268C>G			no
chr1	74415748	None	C	[T]	TNNI3K	ENST00000326637	ENSG00000116783	LOW	sequence_feature	domain:Protein_kinase	protein_coding	VQSRTrancheSNP95.00to98.00	C	C	C	T	35	46	[35, 0]	[37, 9]	c.1773-20332C>T			no
chr1	74598633	None	A	[G]	ERICH3	ENST00000326665	ENSG00000178965	LOW	sequence_feature	compositionally_biased_region:Glu-rich	protein_coding	VQSRTrancheSNP95.00to98.00	A	A	A	G	44	27	[44, 0]	[19, 8]	c.1726+1062T>C			no
chr1	76078665	None	G	[A]	ST6GALNAC3	ENST00000328299	ENSG00000184005	LOW	sequence_feature	topological_domain:Cytoplasmic	protein_coding	VQSRTrancheSNP95.00to98.00	G	G	G	A	32	38	[32, 0]	[32, 6]	c.18+3781G>A			no
chr1	76389012	rs74092924	C	[T]	ST6GALNAC3	ENST00000328299	ENSG00000184005	LOW	sequence_feature	topological_domain:Lumenal	protein_coding	VQSRTrancheSNP95.00to98.00	T	T	C	T	13	16	[2, 11]	[4, 12]	c.214-22996C>T			no
chr1	76559544	None	C	[A]	ST6GALNAC3	ENST00000328299	ENSG00000184005	LOW	sequence_feature	disulfide_bond	protein_coding	VQSRTrancheSNP95.00to98.00	C	C	C	A	36	48	[36, 0]	[39, 9]	c.624-67908C>A			no
chr1	76559544	None	C	[A]	ST6GALNAC3	ENST00000328299	ENSG00000184005	LOW	sequence_feature	topological_domain:Lumenal	protein_coding	VQSRTrancheSNP95.00to98.00	C	C	C	A	36	48	[36, 0]	[39, 9]	c.624-67908C>A			no
chr1	76881908	None	G	[A]	ST6GALNAC5	ENST00000477717	ENSG00000117069	LOW	sequence_feature	topological_domain:Lumenal	protein_coding	VQSRTrancheSNP95.00to98.00	G	G	G	A	39	28	[39, 0]	[22, 6]	c.261+13166G>A			no
chr1	76968619	None	C	[T]	ST6GALNAC5	ENST00000477717	ENSG00000117069	LOW	sequence_feature	topological_domain:Lumenal	protein_coding	VQSRTrancheSNP95.00to98.00	C	C	C	T	37	45	[37, 0]	[38, 7]	c.262-75585C>T			no
chr1	77935718	None	T	[C]	NEXN	ENST00000334785	ENSG00000162614	LOW	sequence_feature	compositionally_biased_region:Glu-rich	protein_coding	VQSRTrancheSNP95.00to98.00	T	T	T	C	40	44	[40, 0]	[36, 8]	c.1252-105T>C			no
chr1	78083959	None	G	[T]	GIPC2	ENST00000370759	ENSG00000137960	LOW	sequence_feature	beta_strand	protein_coding	VQSRTrancheSNP95.00to98.00	G	T	G	G	38	42	[28, 10]	[42, 0]	c.426+3099G>T			no
chr1	78083959	None	G	[T]	GIPC2	ENST00000370759	ENSG00000137960	LOW	sequence_feature	domain:PDZ	protein_coding	VQSRTrancheSNP95.00to98.00	G	T	G	G	38	42	[28, 10]	[42, 0]	c.426+3099G>T			no
chr1	81903824	None	C	[T]	ADGRL2	ENST00000370715	ENSG00000117114	LOW	sequence_feature	signal_peptide	protein_coding	VQSRTrancheSNP95.00to98.00	C	C	C	T	36	29	[36, 0]	[24, 5]	c.74-3193C>T			no
chr1	81903824	None	C	[T]	ADGRL2	ENST00000370723	ENSG00000117114	LOW	sequence_feature	signal_peptide	protein_coding	VQSRTrancheSNP95.00to98.00	C	C	C	T	36	29	[36, 0]	[24, 5]	c.74-3193C>T			no
chr1	81903824	None	C	[T]	ADGRL2	ENST00000370725	ENSG00000117114	LOW	sequence_feature	signal_peptide	protein_coding	VQSRTrancheSNP95.00to98.00	C	C	C	T	36	29	[36, 0]	[24, 5]	c.74-3193C>T			no
chr1	81903824	None	C	[T]	ADGRL2	ENST00000370717	ENSG00000117114	LOW	sequence_feature	signal_peptide	protein_coding	VQSRTrancheSNP95.00to98.00	C	C	C	T	36	29	[36, 0]	[24, 5]	c.74-3193C>T			no
chr1	81903824	None	C	[T]	ADGRL2	ENST00000370713	ENSG00000117114	LOW	sequence_feature	signal_peptide	protein_coding	VQSRTrancheSNP95.00to98.00	C	C	C	T	36	29	[36, 0]	[24, 5]	c.74-3193C>T			no
chr1	81903824	None	C	[T]	ADGRL2	ENST00000370730	ENSG00000117114	LOW	sequence_feature	signal_peptide	protein_coding	VQSRTrancheSNP95.00to98.00	C	C	C	T	36	29	[36, 0]	[24, 5]	c.74-3193C>T			no
chr1	81903824	None	C	[T]	ADGRL2	ENST00000359929	ENSG00000117114	LOW	sequence_feature	signal_peptide	protein_coding	VQSRTrancheSNP95.00to98.00	C	C	C	T	36	29	[36, 0]	[24, 5]	c.74-3193C>T			no
chr1	84663176	None	C	[T]	SSX2IP	ENST00000605755	ENSG00000117155	LOW	sequence_feature	coiled-coil_region	protein_coding	VQSRTrancheSNP95.00to98.00	C	C	C	T	37	43	[37, 0]	[35, 8]	c.593-646G>A			no
chr1	84663176	None	C	[T]	SSX2IP	ENST00000342203	ENSG00000117155	LOW	sequence_feature	coiled-coil_region	protein_coding	VQSRTrancheSNP95.00to98.00	C	C	C	T	37	43	[37, 0]	[35, 8]	c.674-646G>A			no
chr1	84663176	None	C	[T]	SSX2IP	ENST00000481102	ENSG00000117155	LOW	sequence_feature	coiled-coil_region	nonsense_mediated_decay	VQSRTrancheSNP95.00to98.00	C	C	C	T	37	43	[37, 0]	[35, 8]	c.674-646G>A			no
chr1	85995258	None	T	[A]	COL24A1	ENST00000370571	ENSG00000171502	LOW	sequence_feature	domain:Collagen-like_4	protein_coding	VQSRTrancheSNP95.00to98.00	T	A	T	T	38	32	[22, 16]	[27, 5]	c.2311-7604A>T			no
chr1	86029922	None	C	[T]	COL24A1	ENST00000370571	ENSG00000171502	LOW	sequence_feature	domain:Collagen-like_3	protein_coding	VQSRTrancheSNP95.00to98.00	C	T	C	C	33	36	[25, 8]	[36, 0]	c.2049+1956G>A			no
chr1	86108624	rs10430049	A	[G]	COL24A1	ENST00000370571	ENSG00000171502	LOW	sequence_feature	domain:Collagen-like_1	protein_coding	VQSRTrancheSNP95.00to98.00	A	A	A	G	13	20	[13, 0]	[13, 7]	c.1599+3943T>C			no
chr1	86450328	None	A	[G]	CLCA2	ENST00000370565	ENSG00000137975	LOW	sequence_feature	topological_domain:Extracellular	protein_coding	VQSRTrancheSNP95.00to98.00	A	A	A	G	40	46	[40, 0]	[38, 8]	c.1985-235A>G			no
chr1	86569467	None	G	[A]	CLCA4	ENST00000370563	ENSG00000016602	LOW	sequence_feature	domain:VWFA	protein_coding	VQSRTrancheSNP95.00to98.00	G	G	G	A	32	38	[32, 0]	[32, 6]	c.1183-1610G>A			no
chr1	86727074	rs144328173	G	[A]	SH3GLB1	ENST00000370558	ENSG00000097033	LOW	sequence_feature	domain:BAR	protein_coding	VQSRTrancheSNP95.00to98.00	G	G	G	A	36	37	[36, 0]	[30, 7]	c.570+2669G>A			no
chr1	86727074	rs144328173	G	[A]	SH3GLB1	ENST00000370558	ENSG00000097033	LOW	sequence_feature	coiled-coil_region	protein_coding	VQSRTrancheSNP95.00to98.00	G	G	G	A	36	37	[36, 0]	[30, 7]	c.570+2669G>A			no
chr1	86727074	rs144328173	G	[A]	SH3GLB1	ENST00000535010	ENSG00000097033	LOW	sequence_feature	coiled-coil_region	protein_coding	VQSRTrancheSNP95.00to98.00	G	G	G	A	36	37	[36, 0]	[30, 7]	c.270+2669G>A			no
chr1	88881072	None	G	[A]	GTF2B	ENST00000370500	ENSG00000137947	LOW	sequence_feature	zinc_finger_region:TFIIB-type	protein_coding	VQSRTrancheSNP95.00to98.00	G	G	G	A	35	36	[35, 0]	[30, 6]	c.124+6189C>T			no
chr1	91313934	None	C	[T]	HFM1	ENST00000370425	ENSG00000162669	LOW	sequence_feature	domain:SEC63	protein_coding	VQSRTrancheSNP95.00to98.00	C	C	C	T	47	40	[47, 0]	[34, 6]	c.3244+23G>A			no
chr1	91339318	rs12564415	A	[G]	HFM1	ENST00000370425	ENSG00000162669	LOW	sequence_feature	domain:SEC63	protein_coding	VQSRTrancheSNP95.00to98.00	A	A	A	G	16	32	[16, 0]	[16, 16]	c.2335+4112T>C			no
chr1	91725699	None	A	[G]	TGFBR3	ENST00000525962	ENSG00000069702	LOW	sequence_feature	topological_domain:Extracellular	protein_coding	VQSRTrancheSNP95.00to98.00	A	A	A	G	36	46	[36, 0]	[37, 9]	c.885+1960T>C			no
chr1	91728999	None	T	[C]	TGFBR3	ENST00000525962	ENSG00000069702	LOW	sequence_feature	topological_domain:Extracellular	protein_coding	VQSRTrancheSNP95.00to98.00	T	T	T	C	23	10	[23, 0]	[8, 2]	c.737+806A>G			no
chr1	91729003	None	G	[C]	TGFBR3	ENST00000525962	ENSG00000069702	LOW	sequence_feature	topological_domain:Extracellular	protein_coding	VQSRTrancheSNP95.00to98.00	G	G	G	C	23	10	[23, 0]	[8, 2]	c.737+802C>G			no
chr1	91734078	rs150306320	A	[G]	TGFBR3	ENST00000525962	ENSG00000069702	LOW	sequence_feature	topological_domain:Extracellular	protein_coding	VQSRTrancheSNP95.00to98.00	A	G	A	A	8	21	[6, 2]	[21, 0]	c.568+698T>C			no
chr1	91734081	None	A	[G]	TGFBR3	ENST00000525962	ENSG00000069702	LOW	sequence_feature	topological_domain:Extracellular	protein_coding	VQSRTrancheSNP95.00to98.00	A	G	A	A	8	21	[6, 2]	[21, 0]	c.568+695T>C			no
chr1	91966904	rs140129266	A	[G]	BRDT	ENST00000399546	ENSG00000137948	LOW	sequence_feature	domain:Bromo_1	protein_coding	VQSRTrancheSNP95.00to98.00	A	A	A	G	37	29	[37, 0]	[16, 13]	c.331-1242A>G			no
chr1	91966904	rs140129266	A	[G]	BRDT	ENST00000402388	ENSG00000137948	LOW	sequence_feature	domain:Bromo_1	protein_coding	VQSRTrancheSNP95.00to98.00	A	A	A	G	37	29	[37, 0]	[16, 13]	c.331-1242A>G			no
chr1	92090942	rs111254720	A	[T]	BTBD8	ENST00000342818	ENSG00000189195	LOW	sequence_feature	domain:BTB_1	protein_coding	VQSRTrancheSNP95.00to98.00	A	T	A	A	30	27	[23, 7]	[27, 0]	c.347+2047A>T			no
chr1	92090942	rs111254720	A	[T]	BTBD8	ENST00000370382	ENSG00000189195	LOW	sequence_feature	domain:BTB_1	protein_coding	VQSRTrancheSNP95.00to98.00	A	T	A	A	30	27	[23, 7]	[27, 0]	c.347+2047A>T			no
chr1	92130237	None	T	[C]	BTBD8	ENST00000370382	ENSG00000189195	LOW	sequence_feature	domain:BTB_2	protein_coding	VQSRTrancheSNP95.00to98.00	T	T	T	C	31	28	[31, 0]	[23, 5]	c.752+461T>C			no
chr1	92130237	None	T	[C]	BTBD8	ENST00000342818	ENSG00000189195	LOW	sequence_feature	domain:BTB_2	protein_coding	VQSRTrancheSNP95.00to98.00	T	T	T	C	31	28	[31, 0]	[23, 5]	c.752+461T>C			no
chr1	92541785	None	G	[C]	EVI5	ENST00000370331	ENSG00000067208	LOW	sequence_feature	region_of_interest:Targeting_to_the_centrosomes	protein_coding	VQSRTrancheSNP95.00to98.00	G	G	G	C	28	56	[28, 0]	[44, 12]	c.2118+21857C>G			no
chr1	92541785	None	G	[C]	EVI5	ENST00000370331	ENSG00000067208	LOW	sequence_feature	interacting_region:Interaction_with_AURKB_and_INCENP	protein_coding	VQSRTrancheSNP95.00to98.00	G	G	G	C	28	56	[28, 0]	[44, 12]	c.2118+21857C>G			no
chr1	92541785	None	G	[C]	EVI5	ENST00000540033	ENSG00000067208	LOW	sequence_feature	interacting_region:Interaction_with_AURKB_and_INCENP	protein_coding	VQSRTrancheSNP95.00to98.00	G	G	G	C	28	56	[28, 0]	[44, 12]	c.2151+21857C>G			no
chr1	92541785	None	G	[C]	EVI5	ENST00000370331	ENSG00000067208	LOW	sequence_feature	coiled-coil_region	protein_coding	VQSRTrancheSNP95.00to98.00	G	G	G	C	28	56	[28, 0]	[44, 12]	c.2118+21857C>G			no
chr1	92561553	rs7513492	G	[A]	EVI5	ENST00000370331	ENSG00000067208	LOW	sequence_feature	region_of_interest:Targeting_to_the_centrosomes	protein_coding	VQSRTrancheSNP90.00to95.00	A	A	G	A	26	27	[0, 26]	[2, 25]	c.2118+2089C>T			no
chr1	92561553	rs7513492	G	[A]	EVI5	ENST00000370331	ENSG00000067208	LOW	sequence_feature	coiled-coil_region	protein_coding	VQSRTrancheSNP90.00to95.00	A	A	G	A	26	27	[0, 26]	[2, 25]	c.2118+2089C>T			no
chr1	92561553	rs7513492	G	[A]	EVI5	ENST00000540033	ENSG00000067208	LOW	sequence_feature	interacting_region:Interaction_with_AURKB_and_INCENP	protein_coding	VQSRTrancheSNP90.00to95.00	A	A	G	A	26	27	[0, 26]	[2, 25]	c.2151+2089C>T			no
chr1	92561553	rs7513492	G	[A]	EVI5	ENST00000370331	ENSG00000067208	LOW	sequence_feature	interacting_region:Interaction_with_AURKB_and_INCENP	protein_coding	VQSRTrancheSNP90.00to95.00	A	A	G	A	26	27	[0, 26]	[2, 25]	c.2118+2089C>T			no
chr1	92561554	rs7548290	A	[T]	EVI5	ENST00000540033	ENSG00000067208	LOW	sequence_feature	interacting_region:Interaction_with_AURKB_and_INCENP	protein_coding	None	T	T	A	T	26	28	[0, 26]	[2, 26]	c.2151+2088T>A			no
chr1	92561554	rs7548290	A	[T]	EVI5	ENST00000370331	ENSG00000067208	LOW	sequence_feature	interacting_region:Interaction_with_AURKB_and_INCENP	protein_coding	None	T	T	A	T	26	28	[0, 26]	[2, 26]	c.2118+2088T>A			no
chr1	92561554	rs7548290	A	[T]	EVI5	ENST00000370331	ENSG00000067208	LOW	sequence_feature	region_of_interest:Targeting_to_the_centrosomes	protein_coding	None	T	T	A	T	26	28	[0, 26]	[2, 26]	c.2118+2088T>A			no
chr1	92561554	rs7548290	A	[T]	EVI5	ENST00000370331	ENSG00000067208	LOW	sequence_feature	coiled-coil_region	protein_coding	None	T	T	A	T	26	28	[0, 26]	[2, 26]	c.2118+2088T>A			no
chr1	92610339	None	T	[C]	EVI5	ENST00000370331	ENSG00000067208	LOW	sequence_feature	region_of_interest:Targeting_to_the_centrosomes	protein_coding	VQSRTrancheSNP95.00to98.00	T	T	T	C	46	39	[46, 0]	[32, 7]	c.1780-2612A>G			no
chr1	92610339	None	T	[C]	EVI5	ENST00000370331	ENSG00000067208	LOW	sequence_feature	region_of_interest:Dimerization	protein_coding	VQSRTrancheSNP95.00to98.00	T	T	T	C	46	39	[46, 0]	[32, 7]	c.1780-2612A>G			no
chr1	92610339	None	T	[C]	EVI5	ENST00000370331	ENSG00000067208	LOW	sequence_feature	interacting_region:Interaction_with_AURKB_and_INCENP	protein_coding	VQSRTrancheSNP95.00to98.00	T	T	T	C	46	39	[46, 0]	[32, 7]	c.1780-2612A>G			no
chr1	92610339	None	T	[C]	EVI5	ENST00000540033	ENSG00000067208	LOW	sequence_feature	interacting_region:Interaction_with_AURKB_and_INCENP	protein_coding	VQSRTrancheSNP95.00to98.00	T	T	T	C	46	39	[46, 0]	[32, 7]	c.1813-2612A>G			no
chr1	92610339	None	T	[C]	EVI5	ENST00000370331	ENSG00000067208	LOW	sequence_feature	coiled-coil_region	protein_coding	VQSRTrancheSNP95.00to98.00	T	T	T	C	46	39	[46, 0]	[32, 7]	c.1780-2612A>G			no
chr1	92744598	rs61800528	T	[A]	EVI5	ENST00000370331	ENSG00000067208	LOW	sequence_feature	interacting_region:Interaction_with_alpha-tubulin_gamma-tubulin_BIRC5_and_FBXO5	protein_coding	VQSRTrancheSNP95.00to98.00	T	T	T	A	21	29	[21, 0]	[22, 7]	c.52-7971A>T			no
chr1	92759859	rs6691772	T	[C]	EVI5	ENST00000370331	ENSG00000067208	LOW	sequence_feature	interacting_region:Interaction_with_alpha-tubulin_gamma-tubulin_BIRC5_and_FBXO5	protein_coding	VQSRTrancheSNP95.00to98.00	T	T	T	C	18	27	[18, 0]	[18, 9]	c.52-23232A>G			no
chr1	92846218	None	T	[C]	FAM69A	ENST00000370310	ENSG00000154511	LOW	sequence_feature	topological_domain:Lumenal	protein_coding	VQSRTrancheSNP95.00to98.00	T	T	T	C	35	30	[35, 0]	[24, 6]	c.474+965A>G			no
chr1	92883668	None	G	[A]	FAM69A	ENST00000615519	ENSG00000154511	LOW	sequence_feature	topological_domain:Cytoplasmic	protein_coding	VQSRTrancheSNP95.00to98.00	G	G	G	A	34	42	[34, 0]	[36, 6]	c.55-7238C>T			no
chr1	92883668	None	G	[A]	FAM69A	ENST00000370310	ENSG00000154511	LOW	sequence_feature	topological_domain:Cytoplasmic	protein_coding	VQSRTrancheSNP95.00to98.00	G	G	G	A	34	42	[34, 0]	[36, 6]	c.55-7238C>T			no
chr1	93481354	None	T	[C]	FNBP1L	ENST00000271234	ENSG00000137942	LOW	sequence_feature	domain:F-BAR	protein_coding	VQSRTrancheSNP95.00to98.00	T	T	T	C	30	40	[30, 0]	[33, 7]	c.25-18114T>C			no
chr1	93481354	None	T	[C]	FNBP1L	ENST00000370253	ENSG00000137942	LOW	sequence_feature	domain:F-BAR	protein_coding	VQSRTrancheSNP95.00to98.00	T	T	T	C	30	40	[30, 0]	[33, 7]	c.25-18114T>C			no
chr1	93481354	None	T	[C]	FNBP1L	ENST00000260506	ENSG00000137942	LOW	sequence_feature	domain:F-BAR	protein_coding	VQSRTrancheSNP95.00to98.00	T	T	T	C	30	40	[30, 0]	[33, 7]	c.25-18114T>C			no
chr1	93507146	rs2433275	C	[T]	FNBP1L	ENST00000260506	ENSG00000137942	LOW	sequence_feature	domain:F-BAR	protein_coding	VQSRTrancheSNP95.00to98.00	C	T	C	C	7	11	[4, 3]	[11, 0]	c.140+7563C>T			no
chr1	93507146	rs2433275	C	[T]	FNBP1L	ENST00000271234	ENSG00000137942	LOW	sequence_feature	domain:F-BAR	protein_coding	VQSRTrancheSNP95.00to98.00	C	T	C	C	7	11	[4, 3]	[11, 0]	c.140+7563C>T			no
chr1	93507146	rs2433275	C	[T]	FNBP1L	ENST00000370253	ENSG00000137942	LOW	sequence_feature	domain:F-BAR	protein_coding	VQSRTrancheSNP95.00to98.00	C	T	C	C	7	11	[4, 3]	[11, 0]	c.140+7563C>T			no
chr1	94822847	None	T	[C]	SLC44A3	ENST00000271227	ENSG00000143036	LOW	sequence_feature	transmembrane_region:Transmembrane_region	protein_coding	VQSRTrancheSNP95.00to98.00	T	C	T	T	36	39	[29, 7]	[39, 0]	c.136-1646T>C			no
chr1	94822847	None	T	[C]	SLC44A3	ENST00000529450	ENSG00000143036	LOW	sequence_feature	transmembrane_region:Transmembrane_region	protein_coding	VQSRTrancheSNP95.00to98.00	T	C	T	T	36	39	[29, 7]	[39, 0]	c.136-1646T>C			no
chr1	94991042	None	G	[T]	ALG14	ENST00000370205	ENSG00000172339	LOW	sequence_feature	topological_domain:Cytoplasmic	protein_coding	VQSRTrancheSNP95.00to98.00	G	G	G	T	35	41	[35, 0]	[31, 10]	c.421-7736C>A			no
chr1	95033426	None	C	[T]	ALG14	ENST00000370205	ENSG00000172339	LOW	sequence_feature	topological_domain:Cytoplasmic	protein_coding	VQSRTrancheSNP95.00to98.00	C	T	T	T	16	16	[2, 14]	[0, 16]	c.289-6166G>A			no
chr1	98691937	rs138070446	A	[T]	SNX7	ENST00000306121	ENSG00000162627	LOW	sequence_feature	domain:PX	protein_coding	VQSRTrancheSNP95.00to98.00	T	T	A	T	18	19	[2, 16]	[7, 12]	c.639+238A>T			no
chr1	100112324	None	A	[G]	SASS6	ENST00000287482	ENSG00000156876	LOW	sequence_feature	coiled-coil_region	protein_coding	VQSRTrancheSNP95.00to98.00	A	A	A	G	34	30	[34, 0]	[25, 5]	c.670-1841T>C			no
chr1	100420047	None	C	[T]	CDC14A	ENST00000336454	ENSG00000079335	LOW	sequence_feature	region_of_interest:A	protein_coding	VQSRTrancheSNP95.00to98.00	T	T	C	T	19	27	[1, 18]	[10, 17]	c.310-4175C>T			no
chr1	100420047	None	C	[T]	CDC14A	ENST00000361544	ENSG00000079335	LOW	sequence_feature	region_of_interest:A	protein_coding	VQSRTrancheSNP95.00to98.00	T	T	C	T	19	27	[1, 18]	[10, 17]	c.310-4175C>T			no
chr1	100420047	None	C	[T]	CDC14A	ENST00000370124	ENSG00000079335	LOW	sequence_feature	region_of_interest:A	protein_coding	VQSRTrancheSNP95.00to98.00	T	T	C	T	19	27	[1, 18]	[10, 17]	c.310-4175C>T			no
chr1	100442755	None	C	[T]	CDC14A	ENST00000336454	ENSG00000079335	LOW	sequence_feature	region_of_interest:A	protein_coding	VQSRTrancheSNP95.00to98.00	C	C	C	T	38	37	[38, 0]	[30, 7]	c.457-179C>T			no
chr1	100442755	None	C	[T]	CDC14A	ENST00000361544	ENSG00000079335	LOW	sequence_feature	region_of_interest:A	protein_coding	VQSRTrancheSNP95.00to98.00	C	C	C	T	38	37	[38, 0]	[30, 7]	c.457-179C>T			no
chr1	100442755	None	C	[T]	CDC14A	ENST00000370124	ENSG00000079335	LOW	sequence_feature	region_of_interest:A	protein_coding	VQSRTrancheSNP95.00to98.00	C	C	C	T	38	37	[38, 0]	[30, 7]	c.457-179C>T			no
chr1	103045754	rs78875819	G	[A]	COL11A1	ENST00000512756	ENSG00000060718	LOW	sequence_feature	maturation_peptide:N-terminal_propeptide	protein_coding	VQSRTrancheSNP95.00to98.00	A	A	G	A	10	13	[0, 10]	[6, 7]	c.652-14510C>T			no
chr1	103045754	rs78875819	G	[A]	COL11A1	ENST00000353414	ENSG00000060718	LOW	sequence_feature	domain:Laminin_G-like	protein_coding	VQSRTrancheSNP95.00to98.00	A	A	G	A	10	13	[0, 10]	[6, 7]	c.652-14510C>T			no
chr1	103045754	rs78875819	G	[A]	COL11A1	ENST00000370096	ENSG00000060718	LOW	sequence_feature	disulfide_bond	protein_coding	VQSRTrancheSNP95.00to98.00	A	A	G	A	10	13	[0, 10]	[6, 7]	c.652-14510C>T			no
chr1	103045754	rs78875819	G	[A]	COL11A1	ENST00000358392	ENSG00000060718	LOW	sequence_feature	domain:Laminin_G-like	protein_coding	VQSRTrancheSNP95.00to98.00	A	A	G	A	10	13	[0, 10]	[6, 7]	c.652-14510C>T			no
chr1	103045754	rs78875819	G	[A]	COL11A1	ENST00000370096	ENSG00000060718	LOW	sequence_feature	domain:Laminin_G-like	protein_coding	VQSRTrancheSNP95.00to98.00	A	A	G	A	10	13	[0, 10]	[6, 7]	c.652-14510C>T			no
chr1	103045754	rs78875819	G	[A]	COL11A1	ENST00000358392	ENSG00000060718	LOW	sequence_feature	maturation_peptide:N-terminal_propeptide	protein_coding	VQSRTrancheSNP95.00to98.00	A	A	G	A	10	13	[0, 10]	[6, 7]	c.652-14510C>T			no
chr1	103045754	rs78875819	G	[A]	COL11A1	ENST00000353414	ENSG00000060718	LOW	sequence_feature	maturation_peptide:N-terminal_propeptide	protein_coding	VQSRTrancheSNP95.00to98.00	A	A	G	A	10	13	[0, 10]	[6, 7]	c.652-14510C>T			no
chr1	103045754	rs78875819	G	[A]	COL11A1	ENST00000353414	ENSG00000060718	LOW	sequence_feature	disulfide_bond	protein_coding	VQSRTrancheSNP95.00to98.00	A	A	G	A	10	13	[0, 10]	[6, 7]	c.652-14510C>T			no
chr1	103045754	rs78875819	G	[A]	COL11A1	ENST00000358392	ENSG00000060718	LOW	sequence_feature	disulfide_bond	protein_coding	VQSRTrancheSNP95.00to98.00	A	A	G	A	10	13	[0, 10]	[6, 7]	c.652-14510C>T			no
chr1	103045754	rs78875819	G	[A]	COL11A1	ENST00000512756	ENSG00000060718	LOW	sequence_feature	domain:Laminin_G-like	protein_coding	VQSRTrancheSNP95.00to98.00	A	A	G	A	10	13	[0, 10]	[6, 7]	c.652-14510C>T			no
chr1	103045754	rs78875819	G	[A]	COL11A1	ENST00000370096	ENSG00000060718	LOW	sequence_feature	maturation_peptide:N-terminal_propeptide	protein_coding	VQSRTrancheSNP95.00to98.00	A	A	G	A	10	13	[0, 10]	[6, 7]	c.652-14510C>T			no
chr1	103045754	rs78875819	G	[A]	COL11A1	ENST00000512756	ENSG00000060718	LOW	sequence_feature	disulfide_bond	protein_coding	VQSRTrancheSNP95.00to98.00	A	A	G	A	10	13	[0, 10]	[6, 7]	c.652-14510C>T			no
chr1	107183755	None	T	[C]	NTNG1	ENST00000370067	ENSG00000162631	LOW	sequence_feature	region_of_interest:NGL_discriminant_loop_I	protein_coding	VQSRTrancheSNP95.00to98.00	T	T	T	C	38	44	[38, 0]	[34, 10]	c.246+34916T>C			no
chr1	107183755	None	T	[C]	NTNG1	ENST00000370066	ENSG00000162631	LOW	sequence_feature	region_of_interest:NGL_discriminant_loop_I	protein_coding	VQSRTrancheSNP95.00to98.00	T	T	T	C	38	44	[38, 0]	[34, 10]	c.246+34916T>C			no
chr1	107183755	None	T	[C]	NTNG1	ENST00000370073	ENSG00000162631	LOW	sequence_feature	domain:Laminin_N-terminal	protein_coding	VQSRTrancheSNP95.00to98.00	T	T	T	C	38	44	[38, 0]	[34, 10]	c.246+34916T>C			no
chr1	107183755	None	T	[C]	NTNG1	ENST00000370065	ENSG00000162631	LOW	sequence_feature	disulfide_bond	protein_coding	VQSRTrancheSNP95.00to98.00	T	T	T	C	38	44	[38, 0]	[34, 10]	c.246+34916T>C			no
chr1	107183755	None	T	[C]	NTNG1	ENST00000370065	ENSG00000162631	LOW	sequence_feature	region_of_interest:NGL_discriminant_loop_I	protein_coding	VQSRTrancheSNP95.00to98.00	T	T	T	C	38	44	[38, 0]	[34, 10]	c.246+34916T>C			no
chr1	107183755	None	T	[C]	NTNG1	ENST00000370065	ENSG00000162631	LOW	sequence_feature	domain:Laminin_N-terminal	protein_coding	VQSRTrancheSNP95.00to98.00	T	T	T	C	38	44	[38, 0]	[34, 10]	c.246+34916T>C			no
chr1	107183755	None	T	[C]	NTNG1	ENST00000370074	ENSG00000162631	LOW	sequence_feature	region_of_interest:NGL_discriminant_loop_I	protein_coding	VQSRTrancheSNP95.00to98.00	T	T	T	C	38	44	[38, 0]	[34, 10]	c.246+34916T>C			no
chr1	107183755	None	T	[C]	NTNG1	ENST00000370074	ENSG00000162631	LOW	sequence_feature	disulfide_bond	protein_coding	VQSRTrancheSNP95.00to98.00	T	T	T	C	38	44	[38, 0]	[34, 10]	c.246+34916T>C			no
chr1	107183755	None	T	[C]	NTNG1	ENST00000370073	ENSG00000162631	LOW	sequence_feature	disulfide_bond	protein_coding	VQSRTrancheSNP95.00to98.00	T	T	T	C	38	44	[38, 0]	[34, 10]	c.246+34916T>C			no
chr1	107183755	None	T	[C]	NTNG1	ENST00000370074	ENSG00000162631	LOW	sequence_feature	domain:Laminin_N-terminal	protein_coding	VQSRTrancheSNP95.00to98.00	T	T	T	C	38	44	[38, 0]	[34, 10]	c.246+34916T>C			no
chr1	107183755	None	T	[C]	NTNG1	ENST00000370066	ENSG00000162631	LOW	sequence_feature	disulfide_bond	protein_coding	VQSRTrancheSNP95.00to98.00	T	T	T	C	38	44	[38, 0]	[34, 10]	c.246+34916T>C			no
chr1	107183755	None	T	[C]	NTNG1	ENST00000370066	ENSG00000162631	LOW	sequence_feature	domain:Laminin_N-terminal	protein_coding	VQSRTrancheSNP95.00to98.00	T	T	T	C	38	44	[38, 0]	[34, 10]	c.246+34916T>C			no
chr1	107183755	None	T	[C]	NTNG1	ENST00000370073	ENSG00000162631	LOW	sequence_feature	region_of_interest:NGL_discriminant_loop_I	protein_coding	VQSRTrancheSNP95.00to98.00	T	T	T	C	38	44	[38, 0]	[34, 10]	c.246+34916T>C			no
chr1	107183755	None	T	[C]	NTNG1	ENST00000370067	ENSG00000162631	LOW	sequence_feature	domain:Laminin_N-terminal	protein_coding	VQSRTrancheSNP95.00to98.00	T	T	T	C	38	44	[38, 0]	[34, 10]	c.246+34916T>C			no
chr1	107183755	None	T	[C]	NTNG1	ENST00000370067	ENSG00000162631	LOW	sequence_feature	disulfide_bond	protein_coding	VQSRTrancheSNP95.00to98.00	T	T	T	C	38	44	[38, 0]	[34, 10]	c.246+34916T>C			no
chr1	107386147	None	G	[A]	NTNG1	ENST00000370073	ENSG00000162631	LOW	sequence_feature	beta_strand	protein_coding	VQSRTrancheSNP95.00to98.00	G	G	G	A	17	12	[17, 0]	[8, 4]	c.888-9007G>A			no
chr1	107386147	None	G	[A]	NTNG1	ENST00000370073	ENSG00000162631	LOW	sequence_feature	domain:Laminin_N-terminal	protein_coding	VQSRTrancheSNP95.00to98.00	G	G	G	A	17	12	[17, 0]	[8, 4]	c.888-9007G>A			no
chr1	107386147	None	G	[A]	NTNG1	ENST00000370067	ENSG00000162631	LOW	sequence_feature	beta_strand	protein_coding	VQSRTrancheSNP95.00to98.00	G	G	G	A	17	12	[17, 0]	[8, 4]	c.888-9007G>A			no
chr1	107386147	None	G	[A]	NTNG1	ENST00000370066	ENSG00000162631	LOW	sequence_feature	domain:Laminin_N-terminal	protein_coding	VQSRTrancheSNP95.00to98.00	G	G	G	A	17	12	[17, 0]	[8, 4]	c.888-9007G>A			no
chr1	107386147	None	G	[A]	NTNG1	ENST00000370074	ENSG00000162631	LOW	sequence_feature	domain:Laminin_N-terminal	protein_coding	VQSRTrancheSNP95.00to98.00	G	G	G	A	17	12	[17, 0]	[8, 4]	c.888-9007G>A			no
chr1	107386147	None	G	[A]	NTNG1	ENST00000370065	ENSG00000162631	LOW	sequence_feature	domain:Laminin_N-terminal	protein_coding	VQSRTrancheSNP95.00to98.00	G	G	G	A	17	12	[17, 0]	[8, 4]	c.888-9007G>A			no
chr1	107386147	None	G	[A]	NTNG1	ENST00000370066	ENSG00000162631	LOW	sequence_feature	beta_strand	protein_coding	VQSRTrancheSNP95.00to98.00	G	G	G	A	17	12	[17, 0]	[8, 4]	c.888-9007G>A			no
chr1	107386147	None	G	[A]	NTNG1	ENST00000370065	ENSG00000162631	LOW	sequence_feature	beta_strand	protein_coding	VQSRTrancheSNP95.00to98.00	G	G	G	A	17	12	[17, 0]	[8, 4]	c.888-9007G>A			no
chr1	107386147	None	G	[A]	NTNG1	ENST00000370067	ENSG00000162631	LOW	sequence_feature	domain:Laminin_N-terminal	protein_coding	VQSRTrancheSNP95.00to98.00	G	G	G	A	17	12	[17, 0]	[8, 4]	c.888-9007G>A			no
chr1	107386147	None	G	[A]	NTNG1	ENST00000370074	ENSG00000162631	LOW	sequence_feature	beta_strand	protein_coding	VQSRTrancheSNP95.00to98.00	G	G	G	A	17	12	[17, 0]	[8, 4]	c.888-9007G>A			no
chr1	107386149	rs2335411	G	[A]	NTNG1	ENST00000370065	ENSG00000162631	LOW	sequence_feature	beta_strand	protein_coding	VQSRTrancheSNP95.00to98.00	G	G	G	A	19	11	[19, 0]	[7, 4]	c.888-9005G>A			no
chr1	107386149	rs2335411	G	[A]	NTNG1	ENST00000370066	ENSG00000162631	LOW	sequence_feature	beta_strand	protein_coding	VQSRTrancheSNP95.00to98.00	G	G	G	A	19	11	[19, 0]	[7, 4]	c.888-9005G>A			no
chr1	107386149	rs2335411	G	[A]	NTNG1	ENST00000370073	ENSG00000162631	LOW	sequence_feature	beta_strand	protein_coding	VQSRTrancheSNP95.00to98.00	G	G	G	A	19	11	[19, 0]	[7, 4]	c.888-9005G>A			no
chr1	107386149	rs2335411	G	[A]	NTNG1	ENST00000370074	ENSG00000162631	LOW	sequence_feature	domain:Laminin_N-terminal	protein_coding	VQSRTrancheSNP95.00to98.00	G	G	G	A	19	11	[19, 0]	[7, 4]	c.888-9005G>A			no
chr1	107386149	rs2335411	G	[A]	NTNG1	ENST00000370067	ENSG00000162631	LOW	sequence_feature	beta_strand	protein_coding	VQSRTrancheSNP95.00to98.00	G	G	G	A	19	11	[19, 0]	[7, 4]	c.888-9005G>A			no
chr1	107386149	rs2335411	G	[A]	NTNG1	ENST00000370065	ENSG00000162631	LOW	sequence_feature	domain:Laminin_N-terminal	protein_coding	VQSRTrancheSNP95.00to98.00	G	G	G	A	19	11	[19, 0]	[7, 4]	c.888-9005G>A			no
chr1	107386149	rs2335411	G	[A]	NTNG1	ENST00000370067	ENSG00000162631	LOW	sequence_feature	domain:Laminin_N-terminal	protein_coding	VQSRTrancheSNP95.00to98.00	G	G	G	A	19	11	[19, 0]	[7, 4]	c.888-9005G>A			no
chr1	107386149	rs2335411	G	[A]	NTNG1	ENST00000370066	ENSG00000162631	LOW	sequence_feature	domain:Laminin_N-terminal	protein_coding	VQSRTrancheSNP95.00to98.00	G	G	G	A	19	11	[19, 0]	[7, 4]	c.888-9005G>A			no
chr1	107386149	rs2335411	G	[A]	NTNG1	ENST00000370074	ENSG00000162631	LOW	sequence_feature	beta_strand	protein_coding	VQSRTrancheSNP95.00to98.00	G	G	G	A	19	11	[19, 0]	[7, 4]	c.888-9005G>A			no
chr1	107386149	rs2335411	G	[A]	NTNG1	ENST00000370073	ENSG00000162631	LOW	sequence_feature	domain:Laminin_N-terminal	protein_coding	VQSRTrancheSNP95.00to98.00	G	G	G	A	19	11	[19, 0]	[7, 4]	c.888-9005G>A			no
chr1	107606815	None	T	[C]	VAV3	ENST00000415432	ENSG00000134215	LOW	sequence_feature	domain:SH2	protein_coding	VQSRTrancheSNP95.00to98.00	T	T	T	C	27	35	[25, 2]	[23, 12]	c.335+3116A>G			no
chr1	107606815	None	T	[C]	VAV3	ENST00000370056	ENSG00000134215	LOW	sequence_feature	domain:SH2	protein_coding	VQSRTrancheSNP95.00to98.00	T	T	T	C	27	35	[25, 2]	[23, 12]	c.2015+3116A>G			no
chr1	107606815	None	T	[C]	VAV3	ENST00000370056	ENSG00000134215	LOW	sequence_feature	region_of_interest:Sufficient_for_interaction_with_ROS1	protein_coding	VQSRTrancheSNP95.00to98.00	T	T	T	C	27	35	[25, 2]	[23, 12]	c.2015+3116A>G			no
chr1	107606815	None	T	[C]	VAV3	ENST00000527011	ENSG00000134215	LOW	sequence_feature	domain:SH2	protein_coding	VQSRTrancheSNP95.00to98.00	T	T	T	C	27	35	[25, 2]	[23, 12]	c.2015+3116A>G			no
chr1	107643139	None	C	[T]	VAV3	ENST00000370056	ENSG00000134215	LOW	sequence_feature	region_of_interest:Sufficient_for_interaction_with_ROS1	protein_coding	VQSRTrancheSNP95.00to98.00	C	C	C	T	24	29	[24, 0]	[21, 8]	c.1778-384G>A			no
chr1	107643139	None	C	[T]	VAV3	ENST00000527011	ENSG00000134215	LOW	sequence_feature	domain:SH3_1	protein_coding	VQSRTrancheSNP95.00to98.00	C	C	C	T	24	29	[24, 0]	[21, 8]	c.1778-384G>A			no
chr1	107643139	None	C	[T]	VAV3	ENST00000370056	ENSG00000134215	LOW	sequence_feature	domain:SH3_1	protein_coding	VQSRTrancheSNP95.00to98.00	C	C	C	T	24	29	[24, 0]	[21, 8]	c.1778-384G>A			no
chr1	107643139	None	C	[T]	VAV3	ENST00000415432	ENSG00000134215	LOW	sequence_feature	domain:SH3_1	protein_coding	VQSRTrancheSNP95.00to98.00	C	C	C	T	24	29	[24, 0]	[21, 8]	c.98-384G>A			no
chr1	108775905	None	T	[C]	STXBP3	ENST00000370008	ENSG00000116266	LOW	sequence_feature	region_of_interest:Mediates_interaction_with_DOC2B	protein_coding	VQSRTrancheSNP95.00to98.00	T	T	T	C	34	42	[34, 0]	[34, 8]	c.594-428T>C			no
chr1	109020241	None	T	[G]	WDR47	ENST00000369962	ENSG00000085433	LOW	sequence_feature	domain:CTLH	protein_coding	VQSRTrancheSNP95.00to98.00	G	G	T	G	25	21	[2, 23]	[4, 17]	c.159-2640A>C			no
chr1	109020241	None	T	[G]	WDR47	ENST00000400794	ENSG00000085433	LOW	sequence_feature	domain:CTLH	protein_coding	VQSRTrancheSNP95.00to98.00	G	G	T	G	25	21	[2, 23]	[4, 17]	c.159-2640A>C			no
chr1	109020241	None	T	[G]	WDR47	ENST00000369965	ENSG00000085433	LOW	sequence_feature	domain:CTLH	protein_coding	VQSRTrancheSNP95.00to98.00	G	G	T	G	25	21	[2, 23]	[4, 17]	c.159-2640A>C			no
chr1	109221990	None	A	[G]	SARS	ENST00000234677	ENSG00000031698	LOW	sequence_feature	helix	protein_coding	None	A	A	A	G	20	21	[20, 0]	[7, 14]	c.137-1988A>G			no
chr1	109221994	None	A	[G]	SARS	ENST00000234677	ENSG00000031698	LOW	sequence_feature	helix	protein_coding	VQSRTrancheSNP95.00to98.00	G	G	A	G	8	19	[0, 8]	[13, 6]	c.137-1984A>G			no
chr1	111542234	rs560384257	C	[T]	RAP1A	ENST00000356415.5	ENSG00000116473	LOW	5_prime_UTR_premature_start_codon_gain_variant	transcript	protein_coding	VQSRTrancheSNP95.00to98.00	C	C	C	T	37	40	[37, 0]	[30, 10]	c.-303C>T			no
chr1	114453810	None	A	[C]	TRIM33	ENST00000358465	ENSG00000197323	LOW	sequence_feature	region_of_interest:Necessary_for_oligomerization	protein_coding	VQSRTrancheSNP95.00to98.00	A	A	A	C	36	29	[36, 0]	[23, 6]	c.923+9294T>G			no
chr1	114453810	None	A	[C]	TRIM33	ENST00000369543	ENSG00000197323	LOW	sequence_feature	coiled-coil_region	protein_coding	VQSRTrancheSNP95.00to98.00	A	A	A	C	36	29	[36, 0]	[23, 6]	c.923+9294T>G			no
chr1	114453810	None	A	[C]	TRIM33	ENST00000358465	ENSG00000197323	LOW	sequence_feature	coiled-coil_region	protein_coding	VQSRTrancheSNP95.00to98.00	A	A	A	C	36	29	[36, 0]	[23, 6]	c.923+9294T>G			no
chr1	114453810	None	A	[C]	TRIM33	ENST00000358465	ENSG00000197323	LOW	sequence_feature	zinc_finger_region:B_box-type_2	protein_coding	VQSRTrancheSNP95.00to98.00	A	A	A	C	36	29	[36, 0]	[23, 6]	c.923+9294T>G			no
chr1	114453810	None	A	[C]	TRIM33	ENST00000369543	ENSG00000197323	LOW	sequence_feature	region_of_interest:Necessary_for_oligomerization	protein_coding	VQSRTrancheSNP95.00to98.00	A	A	A	C	36	29	[36, 0]	[23, 6]	c.923+9294T>G			no
chr1	114453810	None	A	[C]	TRIM33	ENST00000369543	ENSG00000197323	LOW	sequence_feature	zinc_finger_region:B_box-type_2	protein_coding	VQSRTrancheSNP95.00to98.00	A	A	A	C	36	29	[36, 0]	[23, 6]	c.923+9294T>G			no
chr1	114457337	None	C	[T]	TRIM33	ENST00000358465	ENSG00000197323	LOW	sequence_feature	region_of_interest:Necessary_for_oligomerization	protein_coding	VQSRTrancheSNP95.00to98.00	C	T	C	C	27	18	[11, 16]	[16, 2]	c.923+5767G>A			no
chr1	114457337	None	C	[T]	TRIM33	ENST00000358465	ENSG00000197323	LOW	sequence_feature	coiled-coil_region	protein_coding	VQSRTrancheSNP95.00to98.00	C	T	C	C	27	18	[11, 16]	[16, 2]	c.923+5767G>A			no
chr1	114457337	None	C	[T]	TRIM33	ENST00000369543	ENSG00000197323	LOW	sequence_feature	coiled-coil_region	protein_coding	VQSRTrancheSNP95.00to98.00	C	T	C	C	27	18	[11, 16]	[16, 2]	c.923+5767G>A			no
chr1	114457337	None	C	[T]	TRIM33	ENST00000369543	ENSG00000197323	LOW	sequence_feature	region_of_interest:Necessary_for_oligomerization	protein_coding	VQSRTrancheSNP95.00to98.00	C	T	C	C	27	18	[11, 16]	[16, 2]	c.923+5767G>A			no
chr1	114457337	None	C	[T]	TRIM33	ENST00000369543	ENSG00000197323	LOW	sequence_feature	zinc_finger_region:B_box-type_2	protein_coding	VQSRTrancheSNP95.00to98.00	C	T	C	C	27	18	[11, 16]	[16, 2]	c.923+5767G>A			no
chr1	114457337	None	C	[T]	TRIM33	ENST00000358465	ENSG00000197323	LOW	sequence_feature	zinc_finger_region:B_box-type_2	protein_coding	VQSRTrancheSNP95.00to98.00	C	T	C	C	27	18	[11, 16]	[16, 2]	c.923+5767G>A			no
chr1	116926969	None	G	[A]	PTGFRN	ENST00000393203	ENSG00000134247	LOW	sequence_feature	signal_peptide	protein_coding	VQSRTrancheSNP95.00to98.00	G	G	G	A	25	30	[25, 0]	[25, 5]	c.50-14746G>A			no
chr1	117391238	None	A	[G]	MAN1A2	ENST00000356554	ENSG00000198162	LOW	sequence_feature	topological_domain:Lumenal	protein_coding	VQSRTrancheSNP95.00to98.00	A	A	A	G	43	42	[43, 0]	[33, 9]	c.303-10948A>G			no
chr1	119765112	None	G	[A]	HMGCS2	ENST00000369406	ENSG00000134240	LOW	sequence_feature	transit_peptide:Mitochondrion	protein_coding	VQSRTrancheSNP95.00to98.00	G	G	G	A	29	25	[29, 0]	[21, 4]	c.105-486C>T			no
chr1	119765112	None	G	[A]	HMGCS2	ENST00000544913	ENSG00000134240	LOW	sequence_feature	transit_peptide:Mitochondrion	protein_coding	VQSRTrancheSNP95.00to98.00	G	G	G	A	29	25	[29, 0]	[21, 4]	c.105-486C>T			no
chr1	150384450	None	C	[T]	RPRD2	ENST00000369068	ENSG00000163125	LOW	sequence_feature	domain:CID	protein_coding	VQSRTrancheSNP95.00to98.00	C	T	C	C	12	25	[6, 5]	[25, 0]	c.205+19531C>T			no
chr1	151258457	None	T	[G]	PSMD4	ENST00000368884	ENSG00000159352	LOW	sequence_feature	domain:VWFA	protein_coding	VQSRTrancheSNP95.00to98.00	T	G	T	T	12	29	[9, 3]	[29, 0]	c.26+3649T>G			no
chr1	151258458	None	T	[G]	PSMD4	ENST00000368884	ENSG00000159352	LOW	sequence_feature	domain:VWFA	protein_coding	VQSRTrancheSNP95.00to98.00	T	T	T	G	28	17	[28, 0]	[10, 7]	c.26+3650T>G			no
chr1	153689405	None	G	[A]	NPR1	ENST00000368680	ENSG00000169418	LOW	sequence_feature	domain:Guanylate_cyclase	protein_coding	VQSRTrancheSNP95.00to98.00	G	G	G	A	31	26	[31, 0]	[20, 6]	c.2689-48G>A			no
chr1	153689405	None	G	[A]	NPR1	ENST00000368680	ENSG00000169418	LOW	sequence_feature	topological_domain:Cytoplasmic	protein_coding	VQSRTrancheSNP95.00to98.00	G	G	G	A	31	26	[31, 0]	[20, 6]	c.2689-48G>A			no
chr1	153993426	None	C	[T]	NUP210L	ENST00000368559	ENSG00000143552	LOW	sequence_feature	transmembrane_region:Transmembrane_region	protein_coding	VQSRTrancheSNP95.00to98.00	C	C	C	T	27	34	[27, 0]	[29, 5]	c.5492-337G>A			no
chr1	153993426	None	C	[T]	NUP210L	ENST00000271854	ENSG00000143552	LOW	sequence_feature	transmembrane_region:Transmembrane_region	protein_coding	VQSRTrancheSNP95.00to98.00	C	C	C	T	27	34	[27, 0]	[29, 5]	c.5036-337G>A			no
chr1	154423281	None	A	[G]	IL6R	ENST00000344086	ENSG00000160712	LOW	sequence_feature	domain:Ig-like_C2-type	protein_coding	VQSRTrancheSNP95.00to98.00	A	G	A	A	11	21	[8, 3]	[21, 0]	c.86-5915A>G			no
chr1	154423281	None	A	[G]	IL6R	ENST00000368485	ENSG00000160712	LOW	sequence_feature	disulfide_bond	protein_coding	VQSRTrancheSNP95.00to98.00	A	G	A	A	11	21	[8, 3]	[21, 0]	c.86-5915A>G			no
chr1	154423281	None	A	[G]	IL6R	ENST00000368485	ENSG00000160712	LOW	sequence_feature	domain:Ig-like_C2-type	protein_coding	VQSRTrancheSNP95.00to98.00	A	G	A	A	11	21	[8, 3]	[21, 0]	c.86-5915A>G			no
chr1	154423281	None	A	[G]	IL6R	ENST00000368485	ENSG00000160712	LOW	sequence_feature	topological_domain:Extracellular	protein_coding	VQSRTrancheSNP95.00to98.00	A	G	A	A	11	21	[8, 3]	[21, 0]	c.86-5915A>G			no
chr1	154423281	None	A	[G]	IL6R	ENST00000344086	ENSG00000160712	LOW	sequence_feature	disulfide_bond	protein_coding	VQSRTrancheSNP95.00to98.00	A	G	A	A	11	21	[8, 3]	[21, 0]	c.86-5915A>G			no
chr1	154991225	rs12038762	A	[T]	FLAD1	ENST00000315144	ENSG00000160688	LOW	sequence_feature	region_of_interest:FAD_synthase	protein_coding	VQSRTrancheSNP98.00to99.00	T	T	A	T	13	5	[0, 13]	[0, 5]	c.1263+697A>T			no
chr1	154991225	rs12038762	A	[T]	FLAD1	ENST00000292180	ENSG00000160688	LOW	sequence_feature	region_of_interest:FAD_synthase	protein_coding	VQSRTrancheSNP98.00to99.00	T	T	A	T	13	5	[0, 13]	[0, 5]	c.1554+697A>T			no
chr1	155964161	None	A	[T]	ARHGEF2	ENST00000313667	ENSG00000116584	LOW	sequence_feature	domain:DH	protein_coding	VQSRTrancheSNP95.00to98.00	T	T	A	T	13	5	[0, 13]	[1, 4]	c.721+827T>A			no
chr1	155964161	None	A	[T]	ARHGEF2	ENST00000361247	ENSG00000116584	LOW	sequence_feature	domain:DH	protein_coding	VQSRTrancheSNP95.00to98.00	T	T	A	T	13	5	[0, 13]	[1, 4]	c.724+827T>A			no
chr1	156169652	rs112948862	C	[T]	SEMA4A	ENST00000368284	ENSG00000196189	LOW	sequence_feature	disulfide_bond	protein_coding	VQSRTrancheSNP95.00to98.00	C	T	C	C	22	14	[12, 10]	[14, 0]	c.739-3174C>T			no
chr1	156169652	rs112948862	C	[T]	SEMA4A	ENST00000355014	ENSG00000196189	LOW	sequence_feature	topological_domain:Extracellular	protein_coding	VQSRTrancheSNP95.00to98.00	C	T	C	C	22	14	[12, 10]	[14, 0]	c.1135-3174C>T			no
chr1	156169652	rs112948862	C	[T]	SEMA4A	ENST00000355014	ENSG00000196189	LOW	sequence_feature	disulfide_bond	protein_coding	VQSRTrancheSNP95.00to98.00	C	T	C	C	22	14	[12, 10]	[14, 0]	c.1135-3174C>T			no
chr1	156169652	rs112948862	C	[T]	SEMA4A	ENST00000355014	ENSG00000196189	LOW	sequence_feature	domain:Sema	protein_coding	VQSRTrancheSNP95.00to98.00	C	T	C	C	22	14	[12, 10]	[14, 0]	c.1135-3174C>T			no
chr1	156746170	None	C	[A]	HDGF	ENST00000537739	ENSG00000143321	LOW	sequence_feature	domain:PWWP	protein_coding	VQSRTrancheSNP95.00to98.00	C	A	C	C	40	33	[34, 6]	[33, 0]	c.88-797G>T			no
chr1	156746170	None	C	[A]	HDGF	ENST00000537739	ENSG00000143321	LOW	sequence_feature	beta_strand	protein_coding	VQSRTrancheSNP95.00to98.00	C	A	C	C	40	33	[34, 6]	[33, 0]	c.88-797G>T			no
chr1	158254799	None	G	[C]	CD1A	ENST00000289429	ENSG00000158477	LOW	sequence_feature	topological_domain:Extracellular	protein_coding	VQSRTrancheSNP95.00to98.00	G	G	G	C	35	16	[35, 0]	[12, 4]	c.58+72G>C			no
chr1	158651021	None	T	[C]	SPTA1	ENST00000368147	ENSG00000163554	LOW	sequence_feature	repeat:Spectrin_11	protein_coding	VQSRTrancheSNP95.00to98.00	T	T	T	C	35	39	[35, 0]	[32, 7]	c.3477+346A>G			no
chr1	161233853	None	G	[A]	NR1I3	ENST00000428574	ENSG00000143257	LOW	sequence_feature	DNA-binding_region:Nuclear_receptor	protein_coding	VQSRTrancheSNP95.00to98.00	G	G	G	A	28	22	[28, 0]	[13, 9]	c.239-515C>T			no
chr1	161233853	None	G	[A]	NR1I3	ENST00000505005	ENSG00000143257	LOW	sequence_feature	DNA-binding_region:Nuclear_receptor	protein_coding	VQSRTrancheSNP95.00to98.00	G	G	G	A	28	22	[28, 0]	[13, 9]	c.239-515C>T			no
chr1	161233853	None	G	[A]	NR1I3	ENST00000367979	ENSG00000143257	LOW	sequence_feature	DNA-binding_region:Nuclear_receptor	protein_coding	VQSRTrancheSNP95.00to98.00	G	G	G	A	28	22	[28, 0]	[13, 9]	c.239-515C>T			no
chr1	161233853	None	G	[A]	NR1I3	ENST00000442691	ENSG00000143257	LOW	sequence_feature	DNA-binding_region:Nuclear_receptor	protein_coding	VQSRTrancheSNP95.00to98.00	G	G	G	A	28	22	[28, 0]	[13, 9]	c.239-515C>T			no
chr1	161233853	None	G	[A]	NR1I3	ENST00000367984	ENSG00000143257	LOW	sequence_feature	DNA-binding_region:Nuclear_receptor	protein_coding	VQSRTrancheSNP95.00to98.00	G	G	G	A	28	22	[28, 0]	[13, 9]	c.239-515C>T			no
chr1	161233853	None	G	[A]	NR1I3	ENST00000367985	ENSG00000143257	LOW	sequence_feature	DNA-binding_region:Nuclear_receptor	protein_coding	VQSRTrancheSNP95.00to98.00	G	G	G	A	28	22	[28, 0]	[13, 9]	c.239-515C>T			no
chr1	161233853	None	G	[A]	NR1I3	ENST00000367983	ENSG00000143257	LOW	sequence_feature	DNA-binding_region:Nuclear_receptor	protein_coding	VQSRTrancheSNP95.00to98.00	G	G	G	A	28	22	[28, 0]	[13, 9]	c.239-515C>T			no
chr1	161233853	None	G	[A]	NR1I3	ENST00000367982	ENSG00000143257	LOW	sequence_feature	DNA-binding_region:Nuclear_receptor	protein_coding	VQSRTrancheSNP95.00to98.00	G	G	G	A	28	22	[28, 0]	[13, 9]	c.239-515C>T			no
chr1	162082796	None	T	[C]	NOS1AP	ENST00000361897	ENSG00000198929	LOW	sequence_feature	domain:PID	protein_coding	VQSRTrancheSNP95.00to98.00	T	T	T	C	33	36	[33, 0]	[28, 8]	c.105+12514T>C			no
chr1	167443291	rs781073617	A	[G]	CD247	ENST00000362089	ENSG00000198821	LOW	sequence_feature	signal_peptide	protein_coding	VQSRTrancheSNP95.00to98.00	A	A	A	G	33	28	[33, 0]	[21, 7]	c.59-2524T>C			no
chr1	167443291	rs781073617	A	[G]	CD247	ENST00000392122	ENSG00000198821	LOW	sequence_feature	signal_peptide	protein_coding	VQSRTrancheSNP95.00to98.00	A	A	A	G	33	28	[33, 0]	[21, 7]	c.59-2524T>C			no
chr1	168293651	None	G	[A]	TBX19	ENST00000367821	ENSG00000143178	LOW	sequence_feature	DNA-binding_region:T-box	protein_coding	VQSRTrancheSNP95.00to98.00	G	G	G	A	36	36	[36, 0]	[28, 8]	c.603+373G>A			no
chr1	169973105	rs200250844	G	[A]	KIFAP3	ENST00000367767	ENSG00000075945	LOW	sequence_feature	repeat:ARM_5	protein_coding	VQSRTrancheSNP95.00to98.00	A	A	G	A	17	14	[0, 17]	[2, 12]	c.1766-507C>T			no
chr1	169973105	rs200250844	G	[A]	KIFAP3	ENST00000538366	ENSG00000075945	LOW	sequence_feature	repeat:ARM_5	protein_coding	VQSRTrancheSNP95.00to98.00	A	A	G	A	17	14	[0, 17]	[2, 12]	c.1664-507C>T			no
chr1	169973105	rs200250844	G	[A]	KIFAP3	ENST00000361580	ENSG00000075945	LOW	sequence_feature	repeat:ARM_5	protein_coding	VQSRTrancheSNP95.00to98.00	A	A	G	A	17	14	[0, 17]	[2, 12]	c.1898-507C>T			no
chr1	172261658	None	C	[T]	DNM3	ENST00000355305	ENSG00000197959	LOW	sequence_feature	domain:PH	protein_coding	VQSRTrancheSNP95.00to98.00	C	C	C	T	34	39	[34, 0]	[32, 7]	c.1799+7976C>T			no
chr1	172569208	None	T	[C]	SUCO	ENST00000263688	ENSG00000094975	LOW	sequence_feature	domain:SUN	protein_coding	VQSRTrancheSNP95.00to98.00	T	T	T	C	39	35	[39, 0]	[27, 8]	c.856+66T>C			no
chr1	172591322	None	G	[A]	SUCO	ENST00000263688	ENSG00000094975	LOW	sequence_feature	coiled-coil_region	protein_coding	VQSRTrancheSNP95.00to98.00	G	G	G	A	40	30	[40, 0]	[22, 8]	c.2913+251G>A			no
chr1	172591322	None	G	[A]	SUCO	ENST00000608151	ENSG00000094975	LOW	sequence_feature	coiled-coil_region	protein_coding	VQSRTrancheSNP95.00to98.00	G	G	G	A	40	30	[40, 0]	[22, 8]	c.3366+251G>A			no
chr1	174783715	None	T	[C]	RABGAP1L	ENST00000347255	ENSG00000152061	LOW	sequence_feature	helix	protein_coding	VQSRTrancheSNP95.00to98.00	T	T	T	C	36	11	[36, 0]	[4, 7]	c.193-28117T>C			no
chr1	174783715	None	T	[C]	RABGAP1L	ENST00000251507	ENSG00000152061	LOW	sequence_feature	helix	protein_coding	VQSRTrancheSNP95.00to98.00	T	T	T	C	36	11	[36, 0]	[4, 7]	c.2212-28117T>C			no
chr1	174783715	None	T	[C]	RABGAP1L	ENST00000367687	ENSG00000152061	LOW	sequence_feature	helix	protein_coding	VQSRTrancheSNP95.00to98.00	T	T	T	C	36	11	[36, 0]	[4, 7]	c.190-28117T>C			no
chr1	174799938	None	A	[G]	RABGAP1L	ENST00000347255	ENSG00000152061	LOW	sequence_feature	helix	protein_coding	VQSRTrancheSNP95.00to98.00	A	G	A	A	31	20	[19, 12]	[18, 2]	c.193-11894A>G			no
chr1	174799938	None	A	[G]	RABGAP1L	ENST00000367687	ENSG00000152061	LOW	sequence_feature	helix	protein_coding	VQSRTrancheSNP95.00to98.00	A	G	A	A	31	20	[19, 12]	[18, 2]	c.190-11894A>G			no
chr1	174799938	None	A	[G]	RABGAP1L	ENST00000251507	ENSG00000152061	LOW	sequence_feature	helix	protein_coding	VQSRTrancheSNP95.00to98.00	A	G	A	A	31	20	[19, 12]	[18, 2]	c.2212-11894A>G			no
chr1	175098483	None	G	[A]	TNN	ENST00000239462.8	ENSG00000120332	LOW	synonymous_variant	transcript	protein_coding	VQSRTrancheSNP95.00to98.00	G	G	G	A	27	33	[27, 0]	[27, 6]	c.2007G>A	p.Glu669Glu		no
chr1	175098483	None	G	[A]	TNN	ENST00000239462	ENSG00000120332	LOW	sequence_feature	domain:Fibronectin_type-III_5	protein_coding	VQSRTrancheSNP95.00to98.00	G	G	G	A	27	33	[27, 0]	[27, 6]	c.2007G>A			no
chr1	175376859	rs11586234	A	[G]	TNR	ENST00000263525	ENSG00000116147	LOW	sequence_feature	domain:Fibronectin_type-III_4	protein_coding	VQSRTrancheSNP95.00to98.00	A	G	A	A	13	17	[8, 5]	[17, 0]	c.1963+2693T>C			no
chr1	175991768	None	G	[A]	RFWD2	ENST00000367669	ENSG00000143207	LOW	sequence_feature	repeat:WD_4	protein_coding	VQSRTrancheSNP95.00to98.00	G	G	G	A	38	35	[38, 0]	[28, 7]	c.1730-2289C>T			no
chr1	175991768	None	G	[A]	RFWD2	ENST00000308769	ENSG00000143207	LOW	sequence_feature	repeat:WD_4	protein_coding	VQSRTrancheSNP95.00to98.00	G	G	G	A	38	35	[38, 0]	[28, 7]	c.1658-2289C>T			no
chr1	176077577	None	T	[C]	RFWD2	ENST00000308769	ENSG00000143207	LOW	sequence_feature	repeat:WD_1	protein_coding	VQSRTrancheSNP95.00to98.00	T	T	T	C	32	32	[32, 0]	[26, 6]	c.1205+3575A>G			no
chr1	176077577	None	T	[C]	RFWD2	ENST00000367669	ENSG00000143207	LOW	sequence_feature	repeat:WD_1	protein_coding	VQSRTrancheSNP95.00to98.00	T	T	T	C	32	32	[32, 0]	[26, 6]	c.1277+3575A>G			no
chr1	176168754	None	G	[T]	RFWD2	ENST00000491600.5	ENSG00000143207	LOW	splice_region_variant&intron_variant	transcript	nonsense_mediated_decay	VQSRTrancheSNP95.00to98.00	G	G	G	T	29	28	[29, 0]	[22, 6]	c.143-6C>A			no
chr1	176203046	None	C	[T]	RFWD2	ENST00000308769	ENSG00000143207	LOW	sequence_feature	zinc_finger_region:RING-type	protein_coding	VQSRTrancheSNP95.00to98.00	C	C	C	T	30	35	[30, 0]	[30, 5]	c.407+3526G>A			no
chr1	176203046	None	C	[T]	RFWD2	ENST00000367669	ENSG00000143207	LOW	sequence_feature	zinc_finger_region:RING-type	protein_coding	VQSRTrancheSNP95.00to98.00	C	C	C	T	30	35	[30, 0]	[30, 5]	c.407+3526G>A			no
chr1	176666610	None	A	[T]	PAPPA2	ENST00000367661	ENSG00000116183	LOW	sequence_feature	disulfide_bond	protein_coding	VQSRTrancheSNP95.00to98.00	A	A	A	T	20	8	[19, 1]	[5, 3]	c.1992-4360A>T			no
chr1	176666610	None	A	[T]	PAPPA2	ENST00000367661	ENSG00000116183	LOW	sequence_feature	region_of_interest:Metalloprotease	protein_coding	VQSRTrancheSNP95.00to98.00	A	A	A	T	20	8	[19, 1]	[5, 3]	c.1992-4360A>T			no
chr1	176666610	None	A	[T]	PAPPA2	ENST00000367662	ENSG00000116183	LOW	sequence_feature	disulfide_bond	protein_coding	VQSRTrancheSNP95.00to98.00	A	A	A	T	20	8	[19, 1]	[5, 3]	c.1992-4360A>T			no
chr1	176666610	None	A	[T]	PAPPA2	ENST00000367662	ENSG00000116183	LOW	sequence_feature	region_of_interest:Metalloprotease	protein_coding	VQSRTrancheSNP95.00to98.00	A	A	A	T	20	8	[19, 1]	[5, 3]	c.1992-4360A>T			no
chr1	176666612	None	A	[T]	PAPPA2	ENST00000367662	ENSG00000116183	LOW	sequence_feature	region_of_interest:Metalloprotease	protein_coding	VQSRTrancheSNP95.00to98.00	A	A	A	T	20	8	[19, 1]	[5, 3]	c.1992-4358A>T			no
chr1	176666612	None	A	[T]	PAPPA2	ENST00000367661	ENSG00000116183	LOW	sequence_feature	region_of_interest:Metalloprotease	protein_coding	VQSRTrancheSNP95.00to98.00	A	A	A	T	20	8	[19, 1]	[5, 3]	c.1992-4358A>T			no
chr1	176666612	None	A	[T]	PAPPA2	ENST00000367662	ENSG00000116183	LOW	sequence_feature	disulfide_bond	protein_coding	VQSRTrancheSNP95.00to98.00	A	A	A	T	20	8	[19, 1]	[5, 3]	c.1992-4358A>T			no
chr1	176666612	None	A	[T]	PAPPA2	ENST00000367661	ENSG00000116183	LOW	sequence_feature	disulfide_bond	protein_coding	VQSRTrancheSNP95.00to98.00	A	A	A	T	20	8	[19, 1]	[5, 3]	c.1992-4358A>T			no
chr1	176669151	None	C	[G]	PAPPA2	ENST00000367662	ENSG00000116183	LOW	sequence_feature	disulfide_bond	protein_coding	VQSRTrancheSNP95.00to98.00	C	G	C	C	31	36	[25, 6]	[36, 0]	c.1992-1819C>G			no
chr1	176669151	None	C	[G]	PAPPA2	ENST00000367661	ENSG00000116183	LOW	sequence_feature	region_of_interest:Metalloprotease	protein_coding	VQSRTrancheSNP95.00to98.00	C	G	C	C	31	36	[25, 6]	[36, 0]	c.1992-1819C>G			no
chr1	176669151	None	C	[G]	PAPPA2	ENST00000367661	ENSG00000116183	LOW	sequence_feature	disulfide_bond	protein_coding	VQSRTrancheSNP95.00to98.00	C	G	C	C	31	36	[25, 6]	[36, 0]	c.1992-1819C>G			no
chr1	176669151	None	C	[G]	PAPPA2	ENST00000367662	ENSG00000116183	LOW	sequence_feature	region_of_interest:Metalloprotease	protein_coding	VQSRTrancheSNP95.00to98.00	C	G	C	C	31	36	[25, 6]	[36, 0]	c.1992-1819C>G			no
chr1	178838385	None	G	[A]	RALGPS2	ENST00000367635	ENSG00000116191	LOW	sequence_feature	domain:Ras-GEF	protein_coding	VQSRTrancheSNP95.00to98.00	G	G	G	A	19	30	[19, 0]	[22, 8]	c.607+4835G>A			no
chr1	178838385	None	G	[A]	RALGPS2	ENST00000367634	ENSG00000116191	LOW	sequence_feature	domain:Ras-GEF	protein_coding	VQSRTrancheSNP95.00to98.00	G	G	G	A	19	30	[19, 0]	[22, 8]	c.607+4835G>A			no
chr1	179353225	rs76305459	C	[A]	SOAT1	ENST00000539888	ENSG00000057252	LOW	sequence_feature	disulfide_bond	protein_coding	VQSRTrancheSNP95.00to98.00	C	C	C	A	14	3	[14, 0]	[1, 2]	c.1402-360C>A			no
chr1	179353225	rs76305459	C	[A]	SOAT1	ENST00000540564	ENSG00000057252	LOW	sequence_feature	disulfide_bond	protein_coding	VQSRTrancheSNP95.00to98.00	C	C	C	A	14	3	[14, 0]	[1, 2]	c.1423-360C>A			no
chr1	179353225	rs76305459	C	[A]	SOAT1	ENST00000539888	ENSG00000057252	LOW	sequence_feature	topological_domain:Lumenal	protein_coding	VQSRTrancheSNP95.00to98.00	C	C	C	A	14	3	[14, 0]	[1, 2]	c.1402-360C>A			no
chr1	179353225	rs76305459	C	[A]	SOAT1	ENST00000367619	ENSG00000057252	LOW	sequence_feature	disulfide_bond	protein_coding	VQSRTrancheSNP95.00to98.00	C	C	C	A	14	3	[14, 0]	[1, 2]	c.1597-360C>A			no
chr1	179353225	rs76305459	C	[A]	SOAT1	ENST00000540564	ENSG00000057252	LOW	sequence_feature	topological_domain:Lumenal	protein_coding	VQSRTrancheSNP95.00to98.00	C	C	C	A	14	3	[14, 0]	[1, 2]	c.1423-360C>A			no
chr1	179353225	rs76305459	C	[A]	SOAT1	ENST00000367619	ENSG00000057252	LOW	sequence_feature	topological_domain:Lumenal	protein_coding	VQSRTrancheSNP95.00to98.00	C	C	C	A	14	3	[14, 0]	[1, 2]	c.1597-360C>A			no
chr1	179849772	None	C	[T]	TOR1AIP2	ENST00000609928	ENSG00000169905	LOW	sequence_feature	topological_domain:Cytoplasmic	protein_coding	VQSRTrancheSNP95.00to98.00	C	T	C	C	35	47	[24, 11]	[47, 0]	c.553+1073G>A			no
chr1	180262446	None	G	[A]	LHX4	ENST00000263726	ENSG00000121454	LOW	sequence_feature	domain:LIM_zinc-binding_1	protein_coding	VQSRTrancheSNP95.00to98.00	G	A	G	G	30	36	[22, 8]	[36, 0]	c.249-3946G>A			no
chr1	180809550	None	C	[T]	XPR1	ENST00000367590	ENSG00000143324	LOW	sequence_feature	topological_domain:Cytoplasmic	protein_coding	VQSRTrancheSNP95.00to98.00	C	C	C	T	36	38	[36, 0]	[31, 7]	c.682-1857C>T			no
chr1	180809550	None	C	[T]	XPR1	ENST00000367589	ENSG00000143324	LOW	sequence_feature	topological_domain:Cytoplasmic	protein_coding	VQSRTrancheSNP95.00to98.00	C	C	C	T	36	38	[36, 0]	[31, 7]	c.682-1857C>T			no
chr1	180942077	None	G	[C]	KIAA1614	ENST00000367587	ENSG00000135835	LOW	sequence_feature	compositionally_biased_region:Ser-rich	protein_coding	VQSRTrancheSNP98.00to99.00	G	G	G	C	20	18	[20, 0]	[14, 4]	c.2022+792G>C			no
chr1	180942077	None	G	[C]	KIAA1614	ENST00000367588	ENSG00000135835	LOW	sequence_feature	compositionally_biased_region:Ser-rich	protein_coding	VQSRTrancheSNP98.00to99.00	G	G	G	C	20	18	[20, 0]	[14, 4]	c.3159+792G>C			no
chr1	180942079	None	T	[C]	KIAA1614	ENST00000367588	ENSG00000135835	LOW	sequence_feature	compositionally_biased_region:Ser-rich	protein_coding	VQSRTrancheSNP95.00to98.00	T	T	T	C	19	16	[19, 0]	[14, 2]	c.3159+794T>C			no
chr1	180942079	None	T	[C]	KIAA1614	ENST00000367587	ENSG00000135835	LOW	sequence_feature	compositionally_biased_region:Ser-rich	protein_coding	VQSRTrancheSNP95.00to98.00	T	T	T	C	19	16	[19, 0]	[14, 2]	c.2022+794T>C			no
chr1	180996425	None	C	[T]	STX6	ENST00000258301	ENSG00000135823	LOW	sequence_feature	helix	protein_coding	VQSRTrancheSNP95.00to98.00	C	C	C	T	34	31	[34, 0]	[26, 5]	c.301-3000G>A			no
chr1	180996425	None	C	[T]	STX6	ENST00000258301	ENSG00000135823	LOW	sequence_feature	topological_domain:Cytoplasmic	protein_coding	VQSRTrancheSNP95.00to98.00	C	C	C	T	34	31	[34, 0]	[26, 5]	c.301-3000G>A			no
chr1	181629638	rs199945	G	[A]	CACNA1E	ENST00000367570	ENSG00000198216	LOW	sequence_feature	topological_domain:Extracellular	protein_coding	VQSRTrancheSNP95.00to98.00	G	A	A	A	30	31	[5, 25]	[0, 31]	c.952-21700G>A			no
chr1	181629638	rs199945	G	[A]	CACNA1E	ENST00000367573	ENSG00000198216	LOW	sequence_feature	topological_domain:Extracellular	protein_coding	VQSRTrancheSNP95.00to98.00	G	A	A	A	30	31	[5, 25]	[0, 31]	c.952-21700G>A			no
chr1	181629638	rs199945	G	[A]	CACNA1E	ENST00000367573	ENSG00000198216	LOW	sequence_feature	repeat:I	protein_coding	VQSRTrancheSNP95.00to98.00	G	A	A	A	30	31	[5, 25]	[0, 31]	c.952-21700G>A			no
chr1	181629638	rs199945	G	[A]	CACNA1E	ENST00000358338	ENSG00000198216	LOW	sequence_feature	topological_domain:Extracellular	protein_coding	VQSRTrancheSNP95.00to98.00	G	A	A	A	30	31	[5, 25]	[0, 31]	c.952-21700G>A			no
chr1	181629638	rs199945	G	[A]	CACNA1E	ENST00000367570	ENSG00000198216	LOW	sequence_feature	repeat:I	protein_coding	VQSRTrancheSNP95.00to98.00	G	A	A	A	30	31	[5, 25]	[0, 31]	c.952-21700G>A			no
chr1	183222785	None	A	[G]	LAMC2	ENST00000264144	ENSG00000058085	LOW	sequence_feature	domain:Laminin_IV_type_A	protein_coding	VQSRTrancheSNP95.00to98.00	A	A	A	G	37	34	[37, 0]	[28, 6]	c.764-350A>G			no
chr1	183222785	None	A	[G]	LAMC2	ENST00000493293	ENSG00000058085	LOW	sequence_feature	domain:Laminin_IV_type_A	protein_coding	VQSRTrancheSNP95.00to98.00	A	A	A	G	37	34	[37, 0]	[28, 6]	c.764-350A>G			no
chr1	183849492	None	T	[A]	RGL1	ENST00000360851	ENSG00000143344	LOW	sequence_feature	domain:N-terminal_Ras-GEF	protein_coding	VQSRTrancheSNP95.00to98.00	T	T	T	A	25	17	[21, 4]	[11, 6]	c.347+1718T>A			no
chr1	183849492	None	T	[A]	RGL1	ENST00000304685	ENSG00000143344	LOW	sequence_feature	domain:N-terminal_Ras-GEF	protein_coding	VQSRTrancheSNP95.00to98.00	T	T	T	A	25	17	[21, 4]	[11, 6]	c.452+1718T>A			no
chr1	183887208	None	T	[C]	RGL1	ENST00000304685	ENSG00000143344	LOW	sequence_feature	domain:Ras-GEF	protein_coding	VQSRTrancheSNP98.00to99.00	T	T	C	C	23	5	[23, 0]	[0, 5]	c.1057-1266T>C			no
chr1	183887208	None	T	[C]	RGL1	ENST00000360851	ENSG00000143344	LOW	sequence_feature	domain:Ras-GEF	protein_coding	VQSRTrancheSNP98.00to99.00	T	T	C	C	23	5	[23, 0]	[0, 5]	c.952-1266T>C			no
chr1	185798624	None	T	[C]	HMCN1	ENST00000271588	ENSG00000143341	LOW	sequence_feature	domain:VWFA	protein_coding	VQSRTrancheSNP95.00to98.00	T	T	T	C	28	28	[28, 0]	[22, 6]	c.269-47402T>C			no
chr1	186153690	None	T	[G]	HMCN1	ENST00000271588	ENSG00000143341	LOW	sequence_feature	domain:Nidogen_G2_beta-barrel	protein_coding	VQSRTrancheSNP95.00to98.00	T	T	T	G	29	44	[29, 0]	[37, 7]	c.15019-60T>G			no
chr1	186173155	None	T	[C]	HMCN1	ENST00000271588	ENSG00000143341	LOW	sequence_feature	domain:EGF-like_5	protein_coding	VQSRTrancheSNP95.00to98.00	T	T	T	C	36	51	[36, 0]	[43, 8]	c.15814+1024T>C			no
chr1	186968434	rs12063845	A	[G]	PLA2G4A	ENST00000367466	ENSG00000116711	LOW	sequence_feature	helix	protein_coding	VQSRTrancheSNP95.00to98.00	A	A	A	G	39	24	[39, 0]	[17, 7]	c.1764+2841A>G			no
chr1	186968434	rs12063845	A	[G]	PLA2G4A	ENST00000367466	ENSG00000116711	LOW	sequence_feature	domain:PLA2c	protein_coding	VQSRTrancheSNP95.00to98.00	A	A	A	G	39	24	[39, 0]	[17, 7]	c.1764+2841A>G			no
chr1	190301204	rs12732291	C	[T]	BRINP3	ENST00000367462	ENSG00000162670	LOW	sequence_feature	domain:MACPF	protein_coding	VQSRTrancheSNP95.00to98.00	T	T	C	T	6	10	[0, 6]	[2, 8]	c.237-19454G>A			no
chr1	190398969	None	A	[G]	BRINP3	ENST00000367462	ENSG00000162670	LOW	sequence_feature	domain:MACPF	protein_coding	VQSRTrancheSNP95.00to98.00	A	A	A	G	36	35	[36, 0]	[29, 6]	c.236+55686T>C			no
chr1	190398978	None	A	[G]	BRINP3	ENST00000367462	ENSG00000162670	LOW	sequence_feature	domain:MACPF	protein_coding	VQSRTrancheSNP95.00to98.00	A	A	A	G	36	33	[36, 0]	[27, 6]	c.236+55677T>C			no
chr1	193078652	None	G	[A]	TROVE2	ENST00000367443	ENSG00000116747	LOW	sequence_feature	domain:TROVE	protein_coding	VQSRTrancheSNP95.00to98.00	G	G	G	A	46	61	[46, 0]	[52, 9]	c.1086+1602G>A			no
chr1	193078652	None	G	[A]	TROVE2	ENST00000367444	ENSG00000116747	LOW	sequence_feature	domain:TROVE	protein_coding	VQSRTrancheSNP95.00to98.00	G	G	G	A	46	61	[46, 0]	[52, 9]	c.1086+1602G>A			no
chr1	193078652	None	G	[A]	TROVE2	ENST00000367441	ENSG00000116747	LOW	sequence_feature	domain:TROVE	protein_coding	VQSRTrancheSNP95.00to98.00	G	G	G	A	46	61	[46, 0]	[52, 9]	c.1086+1602G>A			no
chr1	193078652	None	G	[A]	TROVE2	ENST00000367441	ENSG00000116747	LOW	sequence_feature	region_of_interest:VWFA-like_domain	protein_coding	VQSRTrancheSNP95.00to98.00	G	G	G	A	46	61	[46, 0]	[52, 9]	c.1086+1602G>A			no
chr1	193078652	None	G	[A]	TROVE2	ENST00000367445	ENSG00000116747	LOW	sequence_feature	domain:TROVE	protein_coding	VQSRTrancheSNP95.00to98.00	G	G	G	A	46	61	[46, 0]	[52, 9]	c.1086+1602G>A			no
chr1	193161572	None	T	[C]	CDC73	ENST00000367435	ENSG00000134371	LOW	sequence_feature	interacting_region:Interaction_with_POLR2A_and_PAF1	protein_coding	VQSRTrancheSNP95.00to98.00	T	C	T	T	30	32	[16, 14]	[32, 0]	c.972+9128T>C			no
chr1	193161641	None	T	[C]	CDC73	ENST00000367435	ENSG00000134371	LOW	sequence_feature	interacting_region:Interaction_with_POLR2A_and_PAF1	protein_coding	VQSRTrancheSNP98.00to99.00	T	T	C	C	18	12	[18, 0]	[0, 12]	c.972+9197T>C			no
chr1	196246617	None	A	[G]	KCNT2	ENST00000294725	ENSG00000162687	LOW	sequence_feature	topological_domain:Cytoplasmic	protein_coding	VQSRTrancheSNP95.00to98.00	A	G	A	A	51	38	[42, 9]	[38, 0]	c.3212-10547T>C			no
chr1	196561672	rs56206834	A	[G]	KCNT2	ENST00000294725	ENSG00000162687	LOW	sequence_feature	topological_domain:Cytoplasmic	protein_coding	VQSRTrancheSNP95.00to98.00	A	A	A	G	27	14	[27, 0]	[7, 7]	c.95+46543T>C			no
chr1	196561672	rs56206834	A	[G]	KCNT2	ENST00000609185	ENSG00000162687	LOW	sequence_feature	topological_domain:Cytoplasmic	protein_coding	VQSRTrancheSNP95.00to98.00	A	A	A	G	27	14	[27, 0]	[7, 7]	c.95+46543T>C			no
chr1	196561672	rs56206834	A	[G]	KCNT2	ENST00000367433	ENSG00000162687	LOW	sequence_feature	topological_domain:Cytoplasmic	protein_coding	VQSRTrancheSNP95.00to98.00	A	A	A	G	27	14	[27, 0]	[7, 7]	c.95+46543T>C			no
chr1	196999699	rs370557227	A	[G]	CFHR5	ENST00000256785	ENSG00000134389	LOW	sequence_feature	domain:Sushi_6	protein_coding	VQSRTrancheSNP95.00to98.00	G	G	A	G	20	10	[0, 20]	[2, 8]	c.1147+1395A>G			no
chr1	196999722	rs12736087	T	[C]	CFHR5	ENST00000256785	ENSG00000134389	LOW	sequence_feature	domain:Sushi_6	protein_coding	None	C	C	T	C	14	7	[0, 14]	[0, 7]	c.1147+1418T>C			no
chr1	197114146	None	T	[C]	ASPM	ENST00000367409	ENSG00000066279	LOW	sequence_feature	domain:IQ_1	protein_coding	VQSRTrancheSNP95.00to98.00	T	T	T	C	36	35	[36, 0]	[28, 7]	c.4065+3643A>G			no
chr1	200841832	None	A	[G]	CAMSAP2	ENST00000236925	ENSG00000118200	LOW	sequence_feature	domain:CH	protein_coding	VQSRTrancheSNP95.00to98.00	A	A	A	G	32	48	[32, 0]	[41, 7]	c.961-162A>G			no
chr1	201075449	rs762596604	A	[C]	CACNA1S	ENST00000362061	ENSG00000081248	LOW	sequence_feature	transmembrane_region:Transmembrane_region	protein_coding	VQSRTrancheSNP98.00to99.00	A	A	A	C	20	22	[19, 1]	[17, 5]	c.1948+46T>G			no
chr1	201075449	rs762596604	A	[C]	CACNA1S	ENST00000362061	ENSG00000081248	LOW	sequence_feature	repeat:II	protein_coding	VQSRTrancheSNP98.00to99.00	A	A	A	C	20	22	[19, 1]	[17, 5]	c.1948+46T>G			no
chr1	201075455	rs767714654	T	[C]	CACNA1S	ENST00000362061	ENSG00000081248	LOW	sequence_feature	repeat:II	protein_coding	VQSRTrancheSNP95.00to98.00	T	T	T	C	20	21	[20, 0]	[17, 4]	c.1948+40A>G			no
chr1	201075455	rs767714654	T	[C]	CACNA1S	ENST00000362061	ENSG00000081248	LOW	sequence_feature	transmembrane_region:Transmembrane_region	protein_coding	VQSRTrancheSNP95.00to98.00	T	T	T	C	20	21	[20, 0]	[17, 4]	c.1948+40A>G			no
chr1	201075459	None	T	[C]	CACNA1S	ENST00000362061	ENSG00000081248	LOW	sequence_feature	repeat:II	protein_coding	VQSRTrancheSNP95.00to98.00	T	T	T	C	29	21	[29, 0]	[17, 4]	c.1948+36A>G			no
chr1	201075459	None	T	[C]	CACNA1S	ENST00000362061	ENSG00000081248	LOW	sequence_feature	transmembrane_region:Transmembrane_region	protein_coding	VQSRTrancheSNP95.00to98.00	T	T	T	C	29	21	[29, 0]	[17, 4]	c.1948+36A>G			no
chr1	202136840	None	C	[T]	ARL8A	ENST00000272217	ENSG00000143862	LOW	sequence_feature	beta_strand	protein_coding	VQSRTrancheSNP95.00to98.00	C	T	C	C	21	37	[17, 4]	[37, 0]	c.279-1040G>A			no
chr1	202227827	None	A	[G]	LGR6	ENST00000255432	ENSG00000133067	LOW	sequence_feature	repeat:LRR_1	protein_coding	VQSRTrancheSNP95.00to98.00	A	A	A	G	40	37	[40, 0]	[29, 8]	c.129-109A>G			no
chr1	202227827	None	A	[G]	LGR6	ENST00000367278	ENSG00000133067	LOW	sequence_feature	repeat:LRR_1	protein_coding	VQSRTrancheSNP95.00to98.00	A	A	A	G	40	37	[40, 0]	[29, 8]	c.285-109A>G			no
chr1	202227827	None	A	[G]	LGR6	ENST00000439764	ENSG00000133067	LOW	sequence_feature	repeat:LRR_1	protein_coding	VQSRTrancheSNP95.00to98.00	A	A	A	G	40	37	[40, 0]	[29, 8]	c.156-109A>G			no
chr1	202227827	None	A	[G]	LGR6	ENST00000367278	ENSG00000133067	LOW	sequence_feature	topological_domain:Extracellular	protein_coding	VQSRTrancheSNP95.00to98.00	A	A	A	G	40	37	[40, 0]	[29, 8]	c.285-109A>G			no
chr1	202293359	None	G	[A]	LGR6	ENST00000367278	ENSG00000133067	LOW	sequence_feature	repeat:LRR_7	protein_coding	VQSRTrancheSNP95.00to98.00	G	G	G	A	38	47	[38, 0]	[37, 10]	c.717-4149G>A			no
chr1	202293359	None	G	[A]	LGR6	ENST00000255432	ENSG00000133067	LOW	sequence_feature	repeat:LRR_7	protein_coding	VQSRTrancheSNP95.00to98.00	G	G	G	A	38	47	[38, 0]	[37, 10]	c.561-4149G>A			no
chr1	202293359	None	G	[A]	LGR6	ENST00000367278	ENSG00000133067	LOW	sequence_feature	topological_domain:Extracellular	protein_coding	VQSRTrancheSNP95.00to98.00	G	G	G	A	38	47	[38, 0]	[37, 10]	c.717-4149G>A			no
chr1	202376285	None	T	[G]	PPP1R12B	ENST00000608999	ENSG00000077157	LOW	sequence_feature	repeat:ANK_2	protein_coding	VQSRTrancheSNP95.00to98.00	T	T	T	G	39	37	[39, 0]	[31, 6]	c.291+27143T>G			no
chr1	202376285	None	T	[G]	PPP1R12B	ENST00000480184	ENSG00000077157	LOW	sequence_feature	repeat:ANK_2	protein_coding	VQSRTrancheSNP95.00to98.00	T	T	T	G	39	37	[39, 0]	[31, 6]	c.291+27143T>G			no
chr1	202376285	None	T	[G]	PPP1R12B	ENST00000356764	ENSG00000077157	LOW	sequence_feature	repeat:ANK_2	protein_coding	VQSRTrancheSNP95.00to98.00	T	T	T	G	39	37	[39, 0]	[31, 6]	c.291+27143T>G			no
chr1	205525215	None	C	[T]	CDK18	ENST00000506784	ENSG00000117266	LOW	sequence_feature	nucleotide_phosphate-binding_region:ATP	protein_coding	VQSRTrancheSNP95.00to98.00	C	C	C	T	32	31	[32, 0]	[26, 5]	c.546+20C>T			no
chr1	205525215	None	C	[T]	CDK18	ENST00000429964	ENSG00000117266	LOW	sequence_feature	nucleotide_phosphate-binding_region:ATP	protein_coding	VQSRTrancheSNP95.00to98.00	C	C	C	T	32	31	[32, 0]	[26, 5]	c.456+20C>T			no
chr1	205525215	None	C	[T]	CDK18	ENST00000429964	ENSG00000117266	LOW	sequence_feature	domain:Protein_kinase	protein_coding	VQSRTrancheSNP95.00to98.00	C	C	C	T	32	31	[32, 0]	[26, 5]	c.456+20C>T			no
chr1	205525215	None	C	[T]	CDK18	ENST00000506784	ENSG00000117266	LOW	sequence_feature	domain:Protein_kinase	protein_coding	VQSRTrancheSNP95.00to98.00	C	C	C	T	32	31	[32, 0]	[26, 5]	c.546+20C>T			no
chr1	205581649	rs2153901	C	[T]	MFSD4	ENST00000367147	ENSG00000174514	LOW	sequence_feature	transmembrane_region:Transmembrane_region	protein_coding	VQSRTrancheSNP95.00to98.00	C	T	T	T	22	21	[6, 16]	[4, 17]	c.690+728C>T			no
chr1	206524465	None	A	[G]	RASSF5	ENST00000579436	ENSG00000266094	LOW	sequence_feature	zinc_finger_region:Phorbol-ester/DAG-type	protein_coding	VQSRTrancheSNP95.00to98.00	A	A	A	G	33	26	[33, 0]	[10, 16]	c.458-13707A>G			no
chr1	206524465	None	A	[G]	RASSF5	ENST00000580449	ENSG00000266094	LOW	sequence_feature	zinc_finger_region:Phorbol-ester/DAG-type	protein_coding	VQSRTrancheSNP95.00to98.00	A	A	A	G	33	26	[33, 0]	[10, 16]	c.458-13707A>G			no
chr1	207657558	None	C	[T]	CR1L	ENST00000508064	ENSG00000197721	LOW	sequence_feature	domain:Sushi_1	protein_coding	VQSRTrancheSNP95.00to98.00	C	C	C	T	32	41	[32, 0]	[34, 7]	c.97+12228C>T			no
chr1	209778826	None	G	[A]	TRAF3IP3	ENST00000367025	ENSG00000009790	LOW	sequence_feature	topological_domain:Cytoplasmic	protein_coding	VQSRTrancheSNP95.00to98.00	G	G	G	A	34	33	[34, 0]	[25, 8]	c.1253-489G>A			no
chr1	209778826	None	G	[A]	TRAF3IP3	ENST00000367026	ENSG00000009790	LOW	sequence_feature	coiled-coil_region	protein_coding	VQSRTrancheSNP95.00to98.00	G	G	G	A	34	33	[34, 0]	[25, 8]	c.1193-489G>A			no
chr1	209778826	None	G	[A]	TRAF3IP3	ENST00000367025	ENSG00000009790	LOW	sequence_feature	coiled-coil_region	protein_coding	VQSRTrancheSNP95.00to98.00	G	G	G	A	34	33	[34, 0]	[25, 8]	c.1253-489G>A			no
chr1	210519166	None	T	[C]	HHAT	ENST00000413764	ENSG00000054392	LOW	sequence_feature	topological_domain:Cytoplasmic	protein_coding	VQSRTrancheSNP95.00to98.00	T	T	T	C	38	57	[38, 0]	[47, 10]	c.1043+5978T>C			no
chr1	210519166	None	T	[C]	HHAT	ENST00000537898	ENSG00000054392	LOW	sequence_feature	topological_domain:Cytoplasmic	protein_coding	VQSRTrancheSNP95.00to98.00	T	T	T	C	38	57	[38, 0]	[47, 10]	c.848+5978T>C			no
chr1	210519166	None	T	[C]	HHAT	ENST00000541565	ENSG00000054392	LOW	sequence_feature	topological_domain:Cytoplasmic	protein_coding	VQSRTrancheSNP95.00to98.00	T	T	T	C	38	57	[38, 0]	[47, 10]	c.632+5978T>C			no
chr1	210519166	None	T	[C]	HHAT	ENST00000545154	ENSG00000054392	LOW	sequence_feature	topological_domain:Cytoplasmic	protein_coding	VQSRTrancheSNP95.00to98.00	T	T	T	C	38	57	[38, 0]	[47, 10]	c.1046+5978T>C			no
chr1	210549109	None	C	[A]	HHAT	ENST00000541565	ENSG00000054392	LOW	sequence_feature	topological_domain:Cytoplasmic	protein_coding	VQSRTrancheSNP95.00to98.00	C	C	C	A	15	24	[15, 0]	[19, 5]	c.632+35921C>A			no
chr1	210549109	None	C	[A]	HHAT	ENST00000537898	ENSG00000054392	LOW	sequence_feature	topological_domain:Cytoplasmic	protein_coding	VQSRTrancheSNP95.00to98.00	C	C	C	A	15	24	[15, 0]	[19, 5]	c.848+35921C>A			no
chr1	210549109	None	C	[A]	HHAT	ENST00000545154	ENSG00000054392	LOW	sequence_feature	topological_domain:Cytoplasmic	protein_coding	VQSRTrancheSNP95.00to98.00	C	C	C	A	15	24	[15, 0]	[19, 5]	c.1046+35921C>A			no
chr1	210549109	None	C	[A]	HHAT	ENST00000413764	ENSG00000054392	LOW	sequence_feature	topological_domain:Cytoplasmic	protein_coding	VQSRTrancheSNP95.00to98.00	C	C	C	A	15	24	[15, 0]	[19, 5]	c.1043+35921C>A			no
chr1	210549117	None	A	[C]	HHAT	ENST00000541565	ENSG00000054392	LOW	sequence_feature	topological_domain:Cytoplasmic	protein_coding	VQSRTrancheSNP95.00to98.00	A	A	A	C	13	23	[13, 0]	[19, 4]	c.632+35929A>C			no
chr1	210549117	None	A	[C]	HHAT	ENST00000413764	ENSG00000054392	LOW	sequence_feature	topological_domain:Cytoplasmic	protein_coding	VQSRTrancheSNP95.00to98.00	A	A	A	C	13	23	[13, 0]	[19, 4]	c.1043+35929A>C			no
chr1	210549117	None	A	[C]	HHAT	ENST00000545154	ENSG00000054392	LOW	sequence_feature	topological_domain:Cytoplasmic	protein_coding	VQSRTrancheSNP95.00to98.00	A	A	A	C	13	23	[13, 0]	[19, 4]	c.1046+35929A>C			no
chr1	210549117	None	A	[C]	HHAT	ENST00000537898	ENSG00000054392	LOW	sequence_feature	topological_domain:Cytoplasmic	protein_coding	VQSRTrancheSNP95.00to98.00	A	A	A	C	13	23	[13, 0]	[19, 4]	c.848+35929A>C			no
chr1	210549119	None	T	[A]	HHAT	ENST00000413764	ENSG00000054392	LOW	sequence_feature	topological_domain:Cytoplasmic	protein_coding	VQSRTrancheSNP95.00to98.00	T	T	T	A	13	23	[13, 0]	[19, 4]	c.1043+35931T>A			no
chr1	210549119	None	T	[A]	HHAT	ENST00000545154	ENSG00000054392	LOW	sequence_feature	topological_domain:Cytoplasmic	protein_coding	VQSRTrancheSNP95.00to98.00	T	T	T	A	13	23	[13, 0]	[19, 4]	c.1046+35931T>A			no
chr1	210549119	None	T	[A]	HHAT	ENST00000541565	ENSG00000054392	LOW	sequence_feature	topological_domain:Cytoplasmic	protein_coding	VQSRTrancheSNP95.00to98.00	T	T	T	A	13	23	[13, 0]	[19, 4]	c.632+35931T>A			no
chr1	210549119	None	T	[A]	HHAT	ENST00000537898	ENSG00000054392	LOW	sequence_feature	topological_domain:Cytoplasmic	protein_coding	VQSRTrancheSNP95.00to98.00	T	T	T	A	13	23	[13, 0]	[19, 4]	c.848+35931T>A			no
chr1	211009871	None	A	[G]	KCNH1	ENST00000271751	ENSG00000143473	LOW	sequence_feature	topological_domain:Extracellular	protein_coding	VQSRTrancheSNP95.00to98.00	A	A	A	G	24	42	[24, 0]	[35, 7]	c.1032+8912T>C			no
chr1	211295066	rs11119719	T	[G]	RCOR3	ENST00000367006	ENSG00000117625	LOW	sequence_feature	coiled-coil_region	protein_coding	VQSRTrancheSNP95.00to98.00	T	G	G	G	32	28	[5, 27]	[1, 27]	c.940-610T>G			no
chr1	211295066	rs11119719	T	[G]	RCOR3	ENST00000419091	ENSG00000117625	LOW	sequence_feature	coiled-coil_region	protein_coding	VQSRTrancheSNP95.00to98.00	T	G	G	G	32	28	[5, 27]	[1, 27]	c.940-610T>G			no
chr1	211295066	rs11119719	T	[G]	RCOR3	ENST00000367006	ENSG00000117625	LOW	sequence_feature	helix	protein_coding	VQSRTrancheSNP95.00to98.00	T	G	G	G	32	28	[5, 27]	[1, 27]	c.940-610T>G			no
chr1	211295066	rs11119719	T	[G]	RCOR3	ENST00000419091	ENSG00000117625	LOW	sequence_feature	helix	protein_coding	VQSRTrancheSNP95.00to98.00	T	G	G	G	32	28	[5, 27]	[1, 27]	c.940-610T>G			no
chr1	211295066	rs11119719	T	[G]	RCOR3	ENST00000452621	ENSG00000117625	LOW	sequence_feature	helix	protein_coding	VQSRTrancheSNP95.00to98.00	T	G	G	G	32	28	[5, 27]	[1, 27]	c.940-610T>G			no
chr1	211295066	rs11119719	T	[G]	RCOR3	ENST00000452621	ENSG00000117625	LOW	sequence_feature	coiled-coil_region	protein_coding	VQSRTrancheSNP95.00to98.00	T	G	G	G	32	28	[5, 27]	[1, 27]	c.940-610T>G			no
chr1	212885569	rs7544562	G	[T]	FLVCR1	ENST00000366971	ENSG00000162769	LOW	sequence_feature	topological_domain:Cytoplasmic	protein_coding	VQSRTrancheSNP95.00to98.00	G	T	T	T	14	10	[7, 7]	[1, 9]	c.1196+173G>T			no
chr1	213072879	None	T	[C]	RPS6KC1	ENST00000366960	ENSG00000136643	LOW	sequence_feature	domain:PX	protein_coding	VQSRTrancheSNP95.00to98.00	T	T	T	C	34	41	[34, 0]	[34, 7]	c.141+1838T>C			no
chr1	214402692	rs556421274	A	[G]	PTPN14	ENST00000366956	ENSG00000152104	LOW	sequence_feature	domain:FERM	protein_coding	VQSRTrancheSNP95.00to98.00	A	G	A	A	6	19	[3, 3]	[19, 0]	c.581+191T>C			no
chr1	214402696	None	A	[G]	PTPN14	ENST00000366956	ENSG00000152104	LOW	sequence_feature	domain:FERM	protein_coding	VQSRTrancheSNP95.00to98.00	A	G	A	A	7	21	[4, 3]	[21, 0]	c.581+187T>C			no
chr1	214402698	None	C	[G]	PTPN14	ENST00000366956	ENSG00000152104	LOW	sequence_feature	domain:FERM	protein_coding	VQSRTrancheSNP95.00to98.00	C	G	C	C	7	15	[5, 2]	[15, 0]	c.581+185G>C			no
chr1	215230106	rs371854874	C	[T]	KCNK2	ENST00000391895	ENSG00000082482	LOW	sequence_feature	topological_domain:Cytoplasmic	protein_coding	VQSRTrancheSNP95.00to98.00	T	T	C	C	11	25	[1, 10]	[25, 0]	c.952-4722C>T			no
chr1	215230106	rs371854874	C	[T]	KCNK2	ENST00000391894	ENSG00000082482	LOW	sequence_feature	topological_domain:Cytoplasmic	protein_coding	VQSRTrancheSNP95.00to98.00	T	T	C	C	11	25	[1, 10]	[25, 0]	c.919-4722C>T			no
chr1	215230106	rs371854874	C	[T]	KCNK2	ENST00000444842	ENSG00000082482	LOW	sequence_feature	topological_domain:Cytoplasmic	protein_coding	VQSRTrancheSNP95.00to98.00	T	T	C	C	11	25	[1, 10]	[25, 0]	c.964-4722C>T			no
chr1	215824835	rs375483344	G	[A]	USH2A	ENST00000307340	ENSG00000042781	LOW	sequence_feature	topological_domain:Extracellular	protein_coding	VQSRTrancheSNP95.00to98.00	G	A	G	G	35	29	[29, 6]	[29, 0]	c.9372-7640C>T			no
chr1	215824835	rs375483344	G	[A]	USH2A	ENST00000307340	ENSG00000042781	LOW	sequence_feature	domain:Fibronectin_type-III_18	protein_coding	VQSRTrancheSNP95.00to98.00	G	A	G	G	35	29	[29, 6]	[29, 0]	c.9372-7640C>T			no
chr1	216065845	None	T	[C]	USH2A	ENST00000307340	ENSG00000042781	LOW	sequence_feature	domain:Fibronectin_type-III_6	protein_coding	VQSRTrancheSNP95.00to98.00	T	T	T	C	39	33	[39, 0]	[27, 6]	c.6049+4256A>G			no
chr1	216065845	None	T	[C]	USH2A	ENST00000307340	ENSG00000042781	LOW	sequence_feature	topological_domain:Extracellular	protein_coding	VQSRTrancheSNP95.00to98.00	T	T	T	C	39	33	[39, 0]	[27, 6]	c.6049+4256A>G			no
chr1	216155064	None	G	[A]	USH2A	ENST00000307340	ENSG00000042781	LOW	sequence_feature	domain:Laminin_G-like_1	protein_coding	VQSRTrancheSNP95.00to98.00	G	G	G	A	37	34	[37, 0]	[29, 5]	c.4627+20188C>T			no
chr1	216155064	None	G	[A]	USH2A	ENST00000307340	ENSG00000042781	LOW	sequence_feature	topological_domain:Extracellular	protein_coding	VQSRTrancheSNP95.00to98.00	G	G	G	A	37	34	[37, 0]	[29, 5]	c.4627+20188C>T			no
chr1	216200981	rs11120741	C	[A]	USH2A	ENST00000307340	ENSG00000042781	LOW	sequence_feature	domain:Fibronectin_type-III_1	protein_coding	VQSRTrancheSNP95.00to98.00	C	A	C	C	4	10	[1, 3]	[10, 0]	c.3317-860G>T			no
chr1	216200981	rs11120741	C	[A]	USH2A	ENST00000307340	ENSG00000042781	LOW	sequence_feature	topological_domain:Extracellular	protein_coding	VQSRTrancheSNP95.00to98.00	C	A	C	C	4	10	[1, 3]	[10, 0]	c.3317-860G>T			no
chr1	216200981	rs11120741	C	[A]	USH2A	ENST00000366942	ENSG00000042781	LOW	sequence_feature	domain:Fibronectin_type-III_1	protein_coding	VQSRTrancheSNP95.00to98.00	C	A	C	C	4	10	[1, 3]	[10, 0]	c.3317-860G>T			no
chr1	216233613	None	T	[C]	USH2A	ENST00000366942	ENSG00000042781	LOW	sequence_feature	disulfide_bond	protein_coding	VQSRTrancheSNP95.00to98.00	T	T	T	C	35	22	[35, 0]	[17, 5]	c.2810-1477A>G			no
chr1	216233613	None	T	[C]	USH2A	ENST00000366942	ENSG00000042781	LOW	sequence_feature	domain:Laminin_EGF-like_8	protein_coding	VQSRTrancheSNP95.00to98.00	T	T	T	C	35	22	[35, 0]	[17, 5]	c.2810-1477A>G			no
chr1	216233613	None	T	[C]	USH2A	ENST00000307340	ENSG00000042781	LOW	sequence_feature	disulfide_bond	protein_coding	VQSRTrancheSNP95.00to98.00	T	T	T	C	35	22	[35, 0]	[17, 5]	c.2810-1477A>G			no
chr1	216233613	None	T	[C]	USH2A	ENST00000307340	ENSG00000042781	LOW	sequence_feature	topological_domain:Extracellular	protein_coding	VQSRTrancheSNP95.00to98.00	T	T	T	C	35	22	[35, 0]	[17, 5]	c.2810-1477A>G			no
chr1	216233613	None	T	[C]	USH2A	ENST00000307340	ENSG00000042781	LOW	sequence_feature	domain:Laminin_EGF-like_8	protein_coding	VQSRTrancheSNP95.00to98.00	T	T	T	C	35	22	[35, 0]	[17, 5]	c.2810-1477A>G			no
chr1	216273734	None	A	[G]	USH2A	ENST00000366942	ENSG00000042781	LOW	sequence_feature	disulfide_bond	protein_coding	VQSRTrancheSNP95.00to98.00	A	A	A	G	29	32	[29, 0]	[27, 5]	c.1971+15546T>C			no
chr1	216273734	None	A	[G]	USH2A	ENST00000366942	ENSG00000042781	LOW	sequence_feature	domain:Laminin_EGF-like_3	protein_coding	VQSRTrancheSNP95.00to98.00	A	A	A	G	29	32	[29, 0]	[27, 5]	c.1971+15546T>C			no
chr1	216273734	None	A	[G]	USH2A	ENST00000307340	ENSG00000042781	LOW	sequence_feature	disulfide_bond	protein_coding	VQSRTrancheSNP95.00to98.00	A	A	A	G	29	32	[29, 0]	[27, 5]	c.1971+15546T>C			no
chr1	216273734	None	A	[G]	USH2A	ENST00000307340	ENSG00000042781	LOW	sequence_feature	topological_domain:Extracellular	protein_coding	VQSRTrancheSNP95.00to98.00	A	A	A	G	29	32	[29, 0]	[27, 5]	c.1971+15546T>C			no
chr1	216273734	None	A	[G]	USH2A	ENST00000307340	ENSG00000042781	LOW	sequence_feature	domain:Laminin_EGF-like_3	protein_coding	VQSRTrancheSNP95.00to98.00	A	A	A	G	29	32	[29, 0]	[27, 5]	c.1971+15546T>C			no
chr1	216279192	None	T	[A]	USH2A	ENST00000307340	ENSG00000042781	LOW	sequence_feature	topological_domain:Extracellular	protein_coding	VQSRTrancheSNP95.00to98.00	T	A	T	T	36	33	[30, 6]	[31, 2]	c.1971+10088A>T			no
chr1	216279192	None	T	[A]	USH2A	ENST00000307340	ENSG00000042781	LOW	sequence_feature	disulfide_bond	protein_coding	VQSRTrancheSNP95.00to98.00	T	A	T	T	36	33	[30, 6]	[31, 2]	c.1971+10088A>T			no
chr1	216279192	None	T	[A]	USH2A	ENST00000366942	ENSG00000042781	LOW	sequence_feature	domain:Laminin_EGF-like_3	protein_coding	VQSRTrancheSNP95.00to98.00	T	A	T	T	36	33	[30, 6]	[31, 2]	c.1971+10088A>T			no
chr1	216279192	None	T	[A]	USH2A	ENST00000307340	ENSG00000042781	LOW	sequence_feature	domain:Laminin_EGF-like_3	protein_coding	VQSRTrancheSNP95.00to98.00	T	A	T	T	36	33	[30, 6]	[31, 2]	c.1971+10088A>T			no
chr1	216279192	None	T	[A]	USH2A	ENST00000366942	ENSG00000042781	LOW	sequence_feature	disulfide_bond	protein_coding	VQSRTrancheSNP95.00to98.00	T	A	T	T	36	33	[30, 6]	[31, 2]	c.1971+10088A>T			no
chr1	216604739	None	A	[G]	ESRRG	ENST00000493748	ENSG00000196482	LOW	sequence_feature	DNA-binding_region:Nuclear_receptor	protein_coding	VQSRTrancheSNP95.00to98.00	A	G	A	A	40	36	[33, 7]	[36, 0]	c.521-36641T>C			no
chr1	216604739	None	A	[G]	ESRRG	ENST00000366937	ENSG00000196482	LOW	sequence_feature	DNA-binding_region:Nuclear_receptor	protein_coding	VQSRTrancheSNP95.00to98.00	A	G	A	A	40	36	[33, 7]	[36, 0]	c.605-36641T>C			no
chr1	216604739	None	A	[G]	ESRRG	ENST00000408911	ENSG00000196482	LOW	sequence_feature	DNA-binding_region:Nuclear_receptor	protein_coding	VQSRTrancheSNP95.00to98.00	A	G	A	A	40	36	[33, 7]	[36, 0]	c.590-36641T>C			no
chr1	218378727	None	C	[A]	TGFB2	ENST00000366929	ENSG00000092969	LOW	sequence_feature	maturation_peptide:Latency-associated_peptide	protein_coding	VQSRTrancheSNP95.00to98.00	C	C	C	A	32	25	[30, 2]	[18, 7]	c.430+15310C>A			no
chr1	218378727	None	C	[A]	TGFB2	ENST00000366930	ENSG00000092969	LOW	sequence_feature	maturation_peptide:Latency-associated_peptide	protein_coding	VQSRTrancheSNP95.00to98.00	C	C	C	A	32	25	[30, 2]	[18, 7]	c.347-26442C>A			no
chr1	218432889	None	A	[G]	TGFB2	ENST00000366929	ENSG00000092969	LOW	sequence_feature	maturation_peptide:Latency-associated_peptide	protein_coding	VQSRTrancheSNP95.00to98.00	A	G	A	A	27	35	[22, 5]	[35, 0]	c.595-1193A>G			no
chr1	218432889	None	A	[G]	TGFB2	ENST00000366930	ENSG00000092969	LOW	sequence_feature	maturation_peptide:Latency-associated_peptide	protein_coding	VQSRTrancheSNP95.00to98.00	A	G	A	A	27	35	[22, 5]	[35, 0]	c.511-1193A>G			no
chr1	220000673	None	A	[G]	EPRS	ENST00000366923	ENSG00000136628	LOW	sequence_feature	region_of_interest:Glutamate--tRNA_ligase	protein_coding	VQSRTrancheSNP95.00to98.00	A	G	A	A	43	42	[37, 6]	[42, 0]	c.2181+465T>C			no
chr1	220605021	None	T	[C]	MARK1	ENST00000366917	ENSG00000116141	LOW	sequence_feature	helix	protein_coding	VQSRTrancheSNP95.00to98.00	T	T	T	C	34	49	[34, 0]	[39, 10]	c.495+884T>C			no
chr1	220605021	None	T	[C]	MARK1	ENST00000366918	ENSG00000116141	LOW	sequence_feature	helix	protein_coding	VQSRTrancheSNP95.00to98.00	T	T	T	C	34	49	[34, 0]	[39, 10]	c.429+884T>C			no
chr1	220605021	None	T	[C]	MARK1	ENST00000366917	ENSG00000116141	LOW	sequence_feature	domain:Protein_kinase	protein_coding	VQSRTrancheSNP95.00to98.00	T	T	T	C	34	49	[34, 0]	[39, 10]	c.495+884T>C			no
chr1	222661429	None	A	[G]	MIA3	ENST00000344922	ENSG00000154305	LOW	sequence_feature	topological_domain:Cytoplasmic	protein_coding	VQSRTrancheSNP95.00to98.00	A	G	A	A	28	40	[22, 6]	[37, 3]	c.5114-627A>G			no
chr1	222661429	None	A	[G]	MIA3	ENST00000340535	ENSG00000154305	LOW	sequence_feature	compositionally_biased_region:Pro-rich	protein_coding	VQSRTrancheSNP95.00to98.00	A	G	A	A	28	40	[22, 6]	[37, 3]	c.1748-627A>G			no
chr1	222661429	None	A	[G]	MIA3	ENST00000340535	ENSG00000154305	LOW	sequence_feature	topological_domain:Cytoplasmic	protein_coding	VQSRTrancheSNP95.00to98.00	A	G	A	A	28	40	[22, 6]	[37, 3]	c.1748-627A>G			no
chr1	222661429	None	A	[G]	MIA3	ENST00000344922	ENSG00000154305	LOW	sequence_feature	compositionally_biased_region:Pro-rich	protein_coding	VQSRTrancheSNP95.00to98.00	A	G	A	A	28	40	[22, 6]	[37, 3]	c.5114-627A>G			no
chr1	222709302	None	G	[A]	AIDA	ENST00000355727	ENSG00000186063	LOW	sequence_feature	coiled-coil_region	protein_coding	VQSRTrancheSNP95.00to98.00	G	G	G	A	26	31	[26, 0]	[26, 5]	c.110+2906C>T			no
chr1	222709302	None	G	[A]	AIDA	ENST00000340020	ENSG00000186063	LOW	sequence_feature	coiled-coil_region	protein_coding	VQSRTrancheSNP95.00to98.00	G	G	G	A	26	31	[26, 0]	[26, 5]	c.110+2906C>T			no
chr1	223234561	None	A	[G]	SUSD4	ENST00000366878	ENSG00000143502	LOW	sequence_feature	domain:Sushi_4	protein_coding	VQSRTrancheSNP95.00to98.00	A	A	A	G	41	38	[41, 0]	[31, 7]	c.725-5173T>C			no
chr1	223234561	None	A	[G]	SUSD4	ENST00000366878	ENSG00000143502	LOW	sequence_feature	topological_domain:Extracellular	protein_coding	VQSRTrancheSNP95.00to98.00	A	A	A	G	41	38	[41, 0]	[31, 7]	c.725-5173T>C			no
chr1	223256385	None	C	[T]	SUSD4	ENST00000366878	ENSG00000143502	LOW	sequence_feature	topological_domain:Extracellular	protein_coding	VQSRTrancheSNP95.00to98.00	C	C	C	T	36	34	[36, 0]	[28, 6]	c.724+8245G>A			no
chr1	223256385	None	C	[T]	SUSD4	ENST00000366878	ENSG00000143502	LOW	sequence_feature	domain:Sushi_4	protein_coding	VQSRTrancheSNP95.00to98.00	C	C	C	T	36	34	[36, 0]	[28, 6]	c.724+8245G>A			no
chr1	223792211	None	C	[T]	TP53BP2	ENST00000343537	ENSG00000143514	LOW	sequence_feature	repeat:ANK_3	protein_coding	VQSRTrancheSNP95.00to98.00	C	C	C	T	24	34	[24, 0]	[28, 6]	c.2996+178G>A			no
chr1	223792211	None	C	[T]	TP53BP2	ENST00000343537	ENSG00000143514	LOW	sequence_feature	region_of_interest:Mediates_interaction_with_APC2	protein_coding	VQSRTrancheSNP95.00to98.00	C	C	C	T	24	34	[24, 0]	[28, 6]	c.2996+178G>A			no
chr1	223837154	rs78942879	A	[G]	TP53BP2	ENST00000343537	ENSG00000143514	LOW	sequence_feature	beta_strand	protein_coding	VQSRTrancheSNP95.00to98.00	A	A	A	G	11	10	[11, 0]	[5, 5]	c.27+8500T>C			no
chr1	223837155	rs114139578	A	[C]	TP53BP2	ENST00000343537	ENSG00000143514	LOW	sequence_feature	beta_strand	protein_coding	VQSRTrancheSNP95.00to98.00	A	A	A	C	9	10	[9, 0]	[5, 5]	c.27+8499T>G			no
chr1	224726554	None	G	[A]	CNIH3	ENST00000272133	ENSG00000143786	LOW	sequence_feature	topological_domain:Lumenal	protein_coding	VQSRTrancheSNP95.00to98.00	G	G	G	A	36	33	[36, 0]	[28, 5]	c.199-3908G>A			no
chr1	226158800	None	G	[A]	ACBD3	ENST00000366812	ENSG00000182827	LOW	sequence_feature	compositionally_biased_region:Gln-rich	protein_coding	VQSRTrancheSNP95.00to98.00	G	G	G	A	36	38	[36, 0]	[30, 8]	c.903+384C>T			no
chr1	227123642	None	T	[C]	CDC42BPA	ENST00000334218	ENSG00000143776	LOW	sequence_feature	coiled-coil_region	protein_coding	VQSRTrancheSNP95.00to98.00	T	T	T	C	27	32	[27, 0]	[25, 7]	c.1514-3705A>G			no
chr1	227123642	None	T	[C]	CDC42BPA	ENST00000366769	ENSG00000143776	LOW	sequence_feature	coiled-coil_region	protein_coding	VQSRTrancheSNP95.00to98.00	T	T	T	C	27	32	[27, 0]	[25, 7]	c.1514-3705A>G			no
chr1	228212335	None	C	[T]	OBSCN	ENST00000422127.5	ENSG00000154358	LOW	synonymous_variant	transcript	protein_coding	VQSRTrancheSNP95.00to98.00	C	C	C	T	19	35	[19, 0]	[26, 9]	c.552C>T	p.Val184Val		no
chr1	228212335	None	C	[T]	OBSCN	ENST00000284548.15	ENSG00000154358	LOW	synonymous_variant	transcript	protein_coding	VQSRTrancheSNP95.00to98.00	C	C	C	T	19	35	[19, 0]	[26, 9]	c.552C>T	p.Val184Val		no
chr1	228212335	None	C	[T]	OBSCN	ENST00000422127	ENSG00000154358	LOW	sequence_feature	domain:Ig-like_2	protein_coding	VQSRTrancheSNP95.00to98.00	C	C	C	T	19	35	[19, 0]	[26, 9]	c.552C>T			no
chr1	228212335	None	C	[T]	OBSCN	ENST00000366707.8	ENSG00000154358	LOW	synonymous_variant	transcript	protein_coding	VQSRTrancheSNP95.00to98.00	C	C	C	T	19	35	[19, 0]	[26, 9]	c.552C>T	p.Val184Val		no
chr1	228212335	None	C	[T]	OBSCN	ENST00000284548	ENSG00000154358	LOW	sequence_feature	domain:Ig-like_2	protein_coding	VQSRTrancheSNP95.00to98.00	C	C	C	T	19	35	[19, 0]	[26, 9]	c.552C>T			no
chr1	228212335	None	C	[T]	OBSCN	ENST00000570156.6	ENSG00000154358	LOW	synonymous_variant	transcript	protein_coding	VQSRTrancheSNP95.00to98.00	C	C	C	T	19	35	[19, 0]	[26, 9]	c.552C>T	p.Val184Val		no
chr1	228213931	rs2989563	G	[C]	OBSCN	ENST00000284548	ENSG00000154358	LOW	sequence_feature	domain:Ig-like_5	protein_coding	VQSRTrancheSNP95.00to98.00	G	C	G	G	7	13	[1, 6]	[13, 0]	c.1258+221G>C			no
chr1	228213931	rs2989563	G	[C]	OBSCN	ENST00000422127	ENSG00000154358	LOW	sequence_feature	domain:Ig-like_5	protein_coding	VQSRTrancheSNP95.00to98.00	G	C	G	G	7	13	[1, 6]	[13, 0]	c.1258+221G>C			no
chr1	230753826	rs2354846	A	[G]	CAPN9	ENST00000354537	ENSG00000135773	LOW	sequence_feature	helix	protein_coding	VQSRTrancheSNP95.00to98.00	A	G	A	A	20	28	[11, 9]	[28, 0]	c.214-1511A>G			no
chr1	230753826	rs2354846	A	[G]	CAPN9	ENST00000271971	ENSG00000135773	LOW	sequence_feature	helix	protein_coding	VQSRTrancheSNP95.00to98.00	A	G	A	A	20	28	[11, 9]	[28, 0]	c.214-1511A>G			no
chr1	230753826	rs2354846	A	[G]	CAPN9	ENST00000271971	ENSG00000135773	LOW	sequence_feature	domain:Calpain_catalytic	protein_coding	VQSRTrancheSNP95.00to98.00	A	G	A	A	20	28	[11, 9]	[28, 0]	c.214-1511A>G			no
chr1	233339452	rs61826061	C	[T]	MLK4	ENST00000366623	ENSG00000143674	LOW	sequence_feature	domain:Protein_kinase	protein_coding	VQSRTrancheSNP95.00to98.00	C	T	C	C	8	29	[2, 6]	[29, 0]	c.806-6990C>T			no
chr1	233339452	rs61826061	C	[T]	MLK4	ENST00000366624	ENSG00000143674	LOW	sequence_feature	domain:Protein_kinase	protein_coding	VQSRTrancheSNP95.00to98.00	C	T	C	C	8	29	[2, 6]	[29, 0]	c.806-6990C>T			no
chr1	235429881	None	C	[T]	TBCE	ENST00000543662	ENSG00000116957	LOW	sequence_feature	repeat:LRR_2	protein_coding	VQSRTrancheSNP95.00to98.00	C	C	C	T	38	30	[38, 0]	[24, 6]	c.561-824C>T			no
chr1	235429881	None	C	[T]	TBCE	ENST00000366601	ENSG00000116957	LOW	sequence_feature	repeat:LRR_2	protein_coding	VQSRTrancheSNP95.00to98.00	C	C	C	T	38	30	[38, 0]	[24, 6]	c.561-824C>T			no
chr1	236012578	rs10927242	A	[G]	NID1	ENST00000264187	ENSG00000116962	LOW	sequence_feature	domain:EGF-like_5	protein_coding	None	G	G	A	G	21	13	[0, 21]	[0, 10]	c.2405-535T>C			no
chr1	236228211	None	T	[C]	ERO1B	ENST00000354619	ENSG00000086619	LOW	sequence_feature	disulfide_bond	protein_coding	VQSRTrancheSNP95.00to98.00	T	T	T	C	22	34	[22, 0]	[29, 5]	c.713-1472A>G			no
chr1	236239897	None	A	[G]	ERO1B	ENST00000354619	ENSG00000086619	LOW	sequence_feature	disulfide_bond	protein_coding	VQSRTrancheSNP95.00to98.00	A	G	A	A	12	23	[9, 3]	[23, 0]	c.506-3499T>C			no
chr1	236884786	rs10925260	A	[C]	MTR	ENST00000366577	ENSG00000116984	LOW	sequence_feature	domain:B12-binding	protein_coding	VQSRTrancheSNP95.00to98.00	C	C	A	C	21	35	[0, 21]	[6, 29]	c.2677-335A>C			no
chr1	236884786	rs10925260	A	[C]	MTR	ENST00000535889	ENSG00000116984	LOW	sequence_feature	domain:B12-binding	protein_coding	VQSRTrancheSNP95.00to98.00	C	C	A	C	21	35	[0, 21]	[6, 29]	c.2524-335A>C			no
chr1	237057210	None	G	[A]	RYR2	ENST00000366574	ENSG00000198626	LOW	sequence_feature	topological_domain:Cytoplasmic	protein_coding	VQSRTrancheSNP95.00to98.00	G	G	G	A	37	21	[37, 0]	[17, 4]	c.48+14641G>A			no
chr1	237122156	None	T	[C]	RYR2	ENST00000366574	ENSG00000198626	LOW	sequence_feature	topological_domain:Cytoplasmic	protein_coding	VQSRTrancheSNP95.00to98.00	T	T	T	C	37	38	[37, 0]	[31, 7]	c.48+79587T>C			no
chr1	237302778	None	C	[A]	RYR2	ENST00000366574	ENSG00000198626	LOW	sequence_feature	topological_domain:Cytoplasmic	protein_coding	VQSRTrancheSNP95.00to98.00	C	C	C	A	26	36	[26, 0]	[30, 6]	c.169-28100C>A			no
chr1	237302778	None	C	[A]	RYR2	ENST00000366574	ENSG00000198626	LOW	sequence_feature	turn	protein_coding	VQSRTrancheSNP95.00to98.00	C	C	C	A	26	36	[26, 0]	[30, 6]	c.169-28100C>A			no
chr1	237556855	rs2805466	A	[G]	RYR2	ENST00000366574	ENSG00000198626	LOW	sequence_feature	domain:B30.2/SPRY_2	protein_coding	VQSRTrancheSNP95.00to98.00	A	G	G	G	28	14	[12, 16]	[0, 14]	c.3214+6164A>G			no
chr1	237556855	rs2805466	A	[G]	RYR2	ENST00000366574	ENSG00000198626	LOW	sequence_feature	region_of_interest:4_X_approximate_repeats	protein_coding	VQSRTrancheSNP95.00to98.00	A	G	G	G	28	14	[12, 16]	[0, 14]	c.3214+6164A>G			no
chr1	237556855	rs2805466	A	[G]	RYR2	ENST00000366574	ENSG00000198626	LOW	sequence_feature	topological_domain:Cytoplasmic	protein_coding	VQSRTrancheSNP95.00to98.00	A	G	G	G	28	14	[12, 16]	[0, 14]	c.3214+6164A>G			no
chr1	237556855	rs2805466	A	[G]	RYR2	ENST00000366574	ENSG00000198626	LOW	sequence_feature	repeat:2	protein_coding	VQSRTrancheSNP95.00to98.00	A	G	G	G	28	14	[12, 16]	[0, 14]	c.3214+6164A>G			no
chr1	237556909	rs2779390	A	[C]	RYR2	ENST00000366574	ENSG00000198626	LOW	sequence_feature	topological_domain:Cytoplasmic	protein_coding	VQSRTrancheSNP95.00to98.00	A	C	C	C	28	16	[14, 14]	[0, 16]	c.3214+6218A>C			no
chr1	237556909	rs2779390	A	[C]	RYR2	ENST00000366574	ENSG00000198626	LOW	sequence_feature	region_of_interest:4_X_approximate_repeats	protein_coding	VQSRTrancheSNP95.00to98.00	A	C	C	C	28	16	[14, 14]	[0, 16]	c.3214+6218A>C			no
chr1	237556909	rs2779390	A	[C]	RYR2	ENST00000366574	ENSG00000198626	LOW	sequence_feature	repeat:2	protein_coding	VQSRTrancheSNP95.00to98.00	A	C	C	C	28	16	[14, 14]	[0, 16]	c.3214+6218A>C			no
chr1	237556909	rs2779390	A	[C]	RYR2	ENST00000366574	ENSG00000198626	LOW	sequence_feature	domain:B30.2/SPRY_2	protein_coding	VQSRTrancheSNP95.00to98.00	A	C	C	C	28	16	[14, 14]	[0, 16]	c.3214+6218A>C			no
chr1	237615921	None	A	[G]	RYR2	ENST00000366574	ENSG00000198626	LOW	sequence_feature	region_of_interest:4_X_approximate_repeats	protein_coding	VQSRTrancheSNP95.00to98.00	A	A	A	G	34	32	[34, 0]	[26, 6]	c.5715+1078A>G			no
chr1	237615921	None	A	[G]	RYR2	ENST00000366574	ENSG00000198626	LOW	sequence_feature	topological_domain:Cytoplasmic	protein_coding	VQSRTrancheSNP95.00to98.00	A	A	A	G	34	32	[34, 0]	[26, 6]	c.5715+1078A>G			no
chr1	237820643	None	C	[T]	RYR2	ENST00000366574	ENSG00000198626	LOW	sequence_feature	transmembrane_region:Transmembrane_region	protein_coding	VQSRTrancheSNP95.00to98.00	C	C	C	T	31	36	[31, 0]	[27, 9]	c.14590+1451C>T			no
chr1	240457592	None	G	[T]	FMN2	ENST00000319653	ENSG00000155816	LOW	sequence_feature	domain:FH2	protein_coding	VQSRTrancheSNP95.00to98.00	G	T	G	G	35	29	[28, 7]	[29, 0]	c.5061-14780G>T			no
chr1	240457592	None	G	[T]	FMN2	ENST00000319653	ENSG00000155816	LOW	sequence_feature	coiled-coil_region	protein_coding	VQSRTrancheSNP95.00to98.00	G	T	G	G	35	29	[28, 7]	[29, 0]	c.5061-14780G>T			no
chr1	241025586	None	G	[A]	RGS7	ENST00000366564	ENSG00000182901	LOW	sequence_feature	domain:DEP	protein_coding	VQSRTrancheSNP95.00to98.00	G	G	G	A	36	35	[36, 0]	[27, 8]	c.176-42457C>T			no
chr1	241025586	None	G	[A]	RGS7	ENST00000366563	ENSG00000182901	LOW	sequence_feature	domain:DEP	protein_coding	VQSRTrancheSNP95.00to98.00	G	G	G	A	36	35	[36, 0]	[27, 8]	c.176-42457C>T			no
chr1	241025586	None	G	[A]	RGS7	ENST00000366565	ENSG00000182901	LOW	sequence_feature	domain:DEP	protein_coding	VQSRTrancheSNP95.00to98.00	G	G	G	A	36	35	[36, 0]	[27, 8]	c.176-42457C>T			no
chr1	241030536	rs1026705	T	[C]	RGS7	ENST00000366564	ENSG00000182901	LOW	sequence_feature	domain:DEP	protein_coding	VQSRTrancheSNP95.00to98.00	T	C	T	T	27	23	[11, 16]	[21, 2]	c.176-47407A>G			no
chr1	241030536	rs1026705	T	[C]	RGS7	ENST00000366565	ENSG00000182901	LOW	sequence_feature	domain:DEP	protein_coding	VQSRTrancheSNP95.00to98.00	T	C	T	T	27	23	[11, 16]	[21, 2]	c.176-47407A>G			no
chr1	241030536	rs1026705	T	[C]	RGS7	ENST00000366563	ENSG00000182901	LOW	sequence_feature	domain:DEP	protein_coding	VQSRTrancheSNP95.00to98.00	T	C	T	T	27	23	[11, 16]	[21, 2]	c.176-47407A>G			no
chr1	241068203	rs6667668	C	[T]	RGS7	ENST00000366563	ENSG00000182901	LOW	sequence_feature	domain:DEP	protein_coding	VQSRTrancheSNP95.00to98.00	C	T	C	C	27	18	[22, 5]	[18, 0]	c.175+30463G>A			no
chr1	241068203	rs6667668	C	[T]	RGS7	ENST00000366564	ENSG00000182901	LOW	sequence_feature	domain:DEP	protein_coding	VQSRTrancheSNP95.00to98.00	C	T	C	C	27	18	[22, 5]	[18, 0]	c.175+30463G>A			no
chr1	241068203	rs6667668	C	[T]	RGS7	ENST00000366565	ENSG00000182901	LOW	sequence_feature	domain:DEP	protein_coding	VQSRTrancheSNP95.00to98.00	C	T	C	C	27	18	[22, 5]	[18, 0]	c.175+30463G>A			no
chr1	241602639	None	G	[C]	OPN3	ENST00000366554	ENSG00000054277	LOW	sequence_feature	topological_domain:Cytoplasmic	protein_coding	VQSRTrancheSNP95.00to98.00	G	C	G	G	26	27	[20, 6]	[27, 0]	c.693+1621C>G			no
chr1	242096901	None	T	[C]	PLD5	ENST00000442594	ENSG00000180287	LOW	sequence_feature	domain:PLD_phosphodiesterase_2	protein_coding	VQSRTrancheSNP95.00to98.00	T	T	T	C	29	28	[29, 0]	[21, 7]	c.1354+3767A>G			no
chr1	242096901	None	T	[C]	PLD5	ENST00000427495	ENSG00000180287	LOW	sequence_feature	domain:PLD_phosphodiesterase_2	protein_coding	VQSRTrancheSNP95.00to98.00	T	T	T	C	29	28	[29, 0]	[21, 7]	c.1168+3767A>G			no
chr1	243389033	None	G	[A]	SDCCAG8	ENST00000366541	ENSG00000054282	LOW	sequence_feature	coiled-coil_region	protein_coding	VQSRTrancheSNP90.00to95.00	G	A	G	G	17	27	[8, 9]	[27, 0]	c.1616+10170G>A			no
chr1	243389033	None	G	[A]	SDCCAG8	ENST00000366541	ENSG00000054282	LOW	sequence_feature	region_of_interest:Mediates_interaction_with_OFD1	protein_coding	VQSRTrancheSNP90.00to95.00	G	A	G	G	17	27	[8, 9]	[27, 0]	c.1616+10170G>A			no
chr1	243389033	None	G	[A]	SDCCAG8	ENST00000366541	ENSG00000054282	LOW	sequence_feature	compositionally_biased_region:Gln-rich	protein_coding	VQSRTrancheSNP90.00to95.00	G	A	G	G	17	27	[8, 9]	[27, 0]	c.1616+10170G>A			no
chr1	243389033	None	G	[A]	SDCCAG8	ENST00000366541	ENSG00000054282	LOW	sequence_feature	region_of_interest:Sufficient_for_homodimerization	protein_coding	VQSRTrancheSNP90.00to95.00	G	A	G	G	17	27	[8, 9]	[27, 0]	c.1616+10170G>A			no
chr1	243414636	None	G	[A]	SDCCAG8	ENST00000366541	ENSG00000054282	LOW	sequence_feature	region_of_interest:Mediates_interaction_with_OFD1	protein_coding	VQSRTrancheSNP95.00to98.00	G	G	G	A	36	43	[36, 0]	[34, 9]	c.1617-1066G>A			no
chr1	243414636	None	G	[A]	SDCCAG8	ENST00000366541	ENSG00000054282	LOW	sequence_feature	compositionally_biased_region:Gln-rich	protein_coding	VQSRTrancheSNP95.00to98.00	G	G	G	A	36	43	[36, 0]	[34, 9]	c.1617-1066G>A			no
chr1	243414636	None	G	[A]	SDCCAG8	ENST00000366541	ENSG00000054282	LOW	sequence_feature	region_of_interest:Sufficient_for_homodimerization	protein_coding	VQSRTrancheSNP95.00to98.00	G	G	G	A	36	43	[36, 0]	[34, 9]	c.1617-1066G>A			no
chr1	243414636	None	G	[A]	SDCCAG8	ENST00000366541	ENSG00000054282	LOW	sequence_feature	coiled-coil_region	protein_coding	VQSRTrancheSNP95.00to98.00	G	G	G	A	36	43	[36, 0]	[34, 9]	c.1617-1066G>A			no
chr1	243438454	None	C	[T]	SDCCAG8	ENST00000366541	ENSG00000054282	LOW	sequence_feature	region_of_interest:Sufficient_for_homodimerization	protein_coding	VQSRTrancheSNP95.00to98.00	C	C	C	T	27	29	[27, 0]	[24, 5]	c.1985+11896C>T			no
chr1	243438454	None	C	[T]	SDCCAG8	ENST00000366541	ENSG00000054282	LOW	sequence_feature	region_of_interest:Mediates_interaction_with_OFD1	protein_coding	VQSRTrancheSNP95.00to98.00	C	C	C	T	27	29	[27, 0]	[24, 5]	c.1985+11896C>T			no
chr1	243438454	None	C	[T]	SDCCAG8	ENST00000366541	ENSG00000054282	LOW	sequence_feature	compositionally_biased_region:Gln-rich	protein_coding	VQSRTrancheSNP95.00to98.00	C	C	C	T	27	29	[27, 0]	[24, 5]	c.1985+11896C>T			no
chr1	243438454	None	C	[T]	SDCCAG8	ENST00000366541	ENSG00000054282	LOW	sequence_feature	coiled-coil_region	protein_coding	VQSRTrancheSNP95.00to98.00	C	C	C	T	27	29	[27, 0]	[24, 5]	c.1985+11896C>T			no
chr1	243574322	None	G	[C]	AKT3	ENST00000366539	ENSG00000117020	LOW	sequence_feature	domain:Protein_kinase	protein_coding	VQSRTrancheSNP95.00to98.00	G	G	G	C	28	28	[28, 0]	[23, 5]	c.697-1274C>G			no
chr1	243574322	None	G	[C]	AKT3	ENST00000366540	ENSG00000117020	LOW	sequence_feature	domain:Protein_kinase	protein_coding	VQSRTrancheSNP95.00to98.00	G	G	G	C	28	28	[28, 0]	[23, 5]	c.697-1274C>G			no
chr1	243586981	None	T	[C]	AKT3	ENST00000366540	ENSG00000117020	LOW	sequence_feature	domain:Protein_kinase	protein_coding	VQSRTrancheSNP95.00to98.00	T	T	T	C	38	42	[38, 0]	[33, 9]	c.697-13933A>G			no
chr1	243586981	None	T	[C]	AKT3	ENST00000366539	ENSG00000117020	LOW	sequence_feature	domain:Protein_kinase	protein_coding	VQSRTrancheSNP95.00to98.00	T	T	T	C	38	42	[38, 0]	[33, 9]	c.697-13933A>G			no
chr1	244501251	None	C	[A]	C1orf101	ENST00000366534	ENSG00000179397	LOW	sequence_feature	topological_domain:Extracellular	protein_coding	VQSRTrancheSNP95.00to98.00	C	C	C	A	35	36	[35, 0]	[30, 6]	c.429+2172C>A			no
chr1	245578151	None	C	[T]	KIF26B	ENST00000407071	ENSG00000162849	LOW	sequence_feature	domain:Kinesin_motor	protein_coding	VQSRTrancheSNP95.00to98.00	C	C	C	T	29	28	[29, 0]	[23, 5]	c.1351-24426C>T			no
chr1	245768214	None	G	[T]	SMYD3	ENST00000490107	ENSG00000185420	LOW	sequence_feature	helix	protein_coding	VQSRTrancheSNP95.00to98.00	G	G	G	T	38	41	[38, 0]	[34, 7]	c.1077-4065C>A			no
chr1	246100345	None	G	[A]	SMYD3	ENST00000490107	ENSG00000185420	LOW	sequence_feature	helix	protein_coding	VQSRTrancheSNP95.00to98.00	G	G	G	A	37	37	[37, 0]	[28, 9]	c.532-170408C>T			no
chr1	246100345	None	G	[A]	SMYD3	ENST00000490107	ENSG00000185420	LOW	sequence_feature	domain:SET	protein_coding	VQSRTrancheSNP95.00to98.00	G	G	G	A	37	37	[37, 0]	[28, 9]	c.532-170408C>T			no
chr1	246261830	None	G	[A]	SMYD3	ENST00000490107	ENSG00000185420	LOW	sequence_feature	helix	protein_coding	VQSRTrancheSNP95.00to98.00	G	G	G	A	40	40	[40, 0]	[32, 8]	c.531+65371C>T			no
chr1	246261830	None	G	[A]	SMYD3	ENST00000490107	ENSG00000185420	LOW	sequence_feature	domain:SET	protein_coding	VQSRTrancheSNP95.00to98.00	G	G	G	A	40	40	[40, 0]	[32, 8]	c.531+65371C>T			no
chr2	1438575	None	A	[C]	TPO	ENST00000329066	ENSG00000115705	LOW	sequence_feature	topological_domain:Extracellular	protein_coding	VQSRTrancheSNP95.00to98.00	A	C	A	A	13	20	[9, 4]	[20, 0]	c.482+2191A>C			no
chr2	1438579	None	A	[C]	TPO	ENST00000329066	ENSG00000115705	LOW	sequence_feature	topological_domain:Extracellular	protein_coding	VQSRTrancheSNP95.00to98.00	A	C	A	A	13	19	[9, 4]	[19, 0]	c.482+2195A>C			no
chr2	1438585	None	A	[C]	TPO	ENST00000329066	ENSG00000115705	LOW	sequence_feature	topological_domain:Extracellular	protein_coding	VQSRTrancheSNP95.00to98.00	A	C	A	A	12	22	[9, 3]	[22, 0]	c.482+2201A>C			no
chr2	1438589	None	T	[C]	TPO	ENST00000329066	ENSG00000115705	LOW	sequence_feature	topological_domain:Extracellular	protein_coding	VQSRTrancheSNP95.00to98.00	T	C	T	T	13	22	[11, 2]	[22, 0]	c.482+2205T>C			no
chr2	1438590	None	G	[C]	TPO	ENST00000329066	ENSG00000115705	LOW	sequence_feature	topological_domain:Extracellular	protein_coding	VQSRTrancheSNP95.00to98.00	G	C	G	G	13	22	[11, 2]	[22, 0]	c.482+2206G>C			no
chr2	1491300	None	C	[T]	TPO	ENST00000329066	ENSG00000115705	LOW	sequence_feature	topological_domain:Extracellular	protein_coding	VQSRTrancheSNP95.00to98.00	C	C	C	T	35	54	[35, 0]	[47, 7]	c.1769-2502C>T			no
chr2	1524430	None	C	[G]	TPO	ENST00000329066	ENSG00000115705	LOW	sequence_feature	topological_domain:Cytoplasmic	protein_coding	VQSRTrancheSNP95.00to98.00	C	C	C	G	13	5	[13, 0]	[2, 3]	c.2618+7448C>G			no
chr2	1524430	None	C	[G]	TPO	ENST00000346956	ENSG00000115705	LOW	sequence_feature	topological_domain:Cytoplasmic	protein_coding	VQSRTrancheSNP95.00to98.00	C	C	C	G	13	5	[13, 0]	[2, 3]	c.2486+7448C>G			no
chr2	1524430	None	C	[G]	TPO	ENST00000382198	ENSG00000115705	LOW	sequence_feature	topological_domain:Cytoplasmic	protein_coding	VQSRTrancheSNP95.00to98.00	C	C	C	G	13	5	[13, 0]	[2, 3]	c.2099+7448C>G			no
chr2	1524430	None	C	[G]	TPO	ENST00000382201	ENSG00000115705	LOW	sequence_feature	topological_domain:Cytoplasmic	protein_coding	VQSRTrancheSNP95.00to98.00	C	C	C	G	13	5	[13, 0]	[2, 3]	c.2447+7448C>G			no
chr2	1526400	None	C	[T]	TPO	ENST00000382201	ENSG00000115705	LOW	sequence_feature	topological_domain:Cytoplasmic	protein_coding	VQSRTrancheSNP95.00to98.00	T	T	C	C	2	16	[0, 2]	[16, 0]	c.2447+9418C>T			no
chr2	1526400	None	C	[T]	TPO	ENST00000346956	ENSG00000115705	LOW	sequence_feature	topological_domain:Cytoplasmic	protein_coding	VQSRTrancheSNP95.00to98.00	T	T	C	C	2	16	[0, 2]	[16, 0]	c.2486+9418C>T			no
chr2	1526400	None	C	[T]	TPO	ENST00000329066	ENSG00000115705	LOW	sequence_feature	topological_domain:Cytoplasmic	protein_coding	VQSRTrancheSNP95.00to98.00	T	T	C	C	2	16	[0, 2]	[16, 0]	c.2618+9418C>T			no
chr2	1526400	None	C	[T]	TPO	ENST00000382198	ENSG00000115705	LOW	sequence_feature	topological_domain:Cytoplasmic	protein_coding	VQSRTrancheSNP95.00to98.00	T	T	C	C	2	16	[0, 2]	[16, 0]	c.2099+9418C>T			no
chr2	1534649	None	C	[A]	TPO	ENST00000346956	ENSG00000115705	LOW	sequence_feature	topological_domain:Cytoplasmic	protein_coding	VQSRTrancheSNP95.00to98.00	C	A	C	C	15	8	[11, 4]	[8, 0]	c.2487-5945C>A			no
chr2	1534649	None	C	[A]	TPO	ENST00000329066	ENSG00000115705	LOW	sequence_feature	topological_domain:Cytoplasmic	protein_coding	VQSRTrancheSNP95.00to98.00	C	A	C	C	15	8	[11, 4]	[8, 0]	c.2619-5945C>A			no
chr2	1534649	None	C	[A]	TPO	ENST00000382201	ENSG00000115705	LOW	sequence_feature	topological_domain:Cytoplasmic	protein_coding	VQSRTrancheSNP95.00to98.00	C	A	C	C	15	8	[11, 4]	[8, 0]	c.2448-5945C>A			no
chr2	1534649	None	C	[A]	TPO	ENST00000382198	ENSG00000115705	LOW	sequence_feature	topological_domain:Cytoplasmic	protein_coding	VQSRTrancheSNP95.00to98.00	C	A	C	C	15	8	[11, 4]	[8, 0]	c.2100-5945C>A			no
chr2	1534652	None	T	[C]	TPO	ENST00000382198	ENSG00000115705	LOW	sequence_feature	topological_domain:Cytoplasmic	protein_coding	VQSRTrancheSNP95.00to98.00	T	C	T	T	16	8	[12, 4]	[8, 0]	c.2100-5942T>C			no
chr2	1534652	None	T	[C]	TPO	ENST00000346956	ENSG00000115705	LOW	sequence_feature	topological_domain:Cytoplasmic	protein_coding	VQSRTrancheSNP95.00to98.00	T	C	T	T	16	8	[12, 4]	[8, 0]	c.2487-5942T>C			no
chr2	1534652	None	T	[C]	TPO	ENST00000382201	ENSG00000115705	LOW	sequence_feature	topological_domain:Cytoplasmic	protein_coding	VQSRTrancheSNP95.00to98.00	T	C	T	T	16	8	[12, 4]	[8, 0]	c.2448-5942T>C			no
chr2	1534652	None	T	[C]	TPO	ENST00000329066	ENSG00000115705	LOW	sequence_feature	topological_domain:Cytoplasmic	protein_coding	VQSRTrancheSNP95.00to98.00	T	C	T	T	16	8	[12, 4]	[8, 0]	c.2619-5942T>C			no
chr2	1534963	None	C	[T]	TPO	ENST00000382198	ENSG00000115705	LOW	sequence_feature	topological_domain:Cytoplasmic	protein_coding	VQSRTrancheSNP95.00to98.00	C	T	C	C	13	53	[9, 4]	[53, 0]	c.2100-5631C>T			no
chr2	1534963	None	C	[T]	TPO	ENST00000382201	ENSG00000115705	LOW	sequence_feature	topological_domain:Cytoplasmic	protein_coding	VQSRTrancheSNP95.00to98.00	C	T	C	C	13	53	[9, 4]	[53, 0]	c.2448-5631C>T			no
chr2	1534963	None	C	[T]	TPO	ENST00000346956	ENSG00000115705	LOW	sequence_feature	topological_domain:Cytoplasmic	protein_coding	VQSRTrancheSNP95.00to98.00	C	T	C	C	13	53	[9, 4]	[53, 0]	c.2487-5631C>T			no
chr2	1534963	None	C	[T]	TPO	ENST00000329066	ENSG00000115705	LOW	sequence_feature	topological_domain:Cytoplasmic	protein_coding	VQSRTrancheSNP95.00to98.00	C	T	C	C	13	53	[9, 4]	[53, 0]	c.2619-5631C>T			no
chr2	1862063	rs73184902	C	[T]	MYT1L	ENST00000428368	ENSG00000186487	LOW	sequence_feature	zinc_finger_region:C2HC-type_4	protein_coding	VQSRTrancheSNP90.00to95.00	C	C	C	T	37	30	[37, 0]	[11, 19]	c.2706-10360G>A			no
chr2	1862063	rs73184902	C	[T]	MYT1L	ENST00000399161	ENSG00000186487	LOW	sequence_feature	zinc_finger_region:C2HC-type_4	protein_coding	VQSRTrancheSNP90.00to95.00	C	C	C	T	37	30	[37, 0]	[11, 19]	c.2712-10360G>A			no
chr2	3199889	rs56365427	G	[C]	TSSC1	ENST00000382125	ENSG00000032389	LOW	sequence_feature	repeat:WD_4	protein_coding	VQSRTrancheSNP95.00to98.00	G	G	G	C	27	6	[27, 0]	[3, 3]	c.517-2872C>G			no
chr2	3236127	None	C	[T]	TSSC1	ENST00000382125	ENSG00000032389	LOW	sequence_feature	repeat:WD_3	protein_coding	VQSRTrancheSNP95.00to98.00	C	C	C	T	36	44	[36, 0]	[37, 7]	c.416+21172G>A			no
chr2	3247105	rs11888450	G	[T]	TSSC1	ENST00000382125	ENSG00000032389	LOW	sequence_feature	repeat:WD_3	protein_coding	VQSRTrancheSNP95.00to98.00	G	G	G	T	12	7	[12, 0]	[4, 3]	c.416+10194C>A			no
chr2	3269515	rs4990232	A	[G]	TSSC1	ENST00000382125	ENSG00000032389	LOW	sequence_feature	repeat:WD_2	protein_coding	VQSRTrancheSNP95.00to98.00	A	G	A	A	5	17	[3, 2]	[17, 0]	c.260-12060T>C			no
chr2	3352841	None	A	[G]	TSSC1	ENST00000382125	ENSG00000032389	LOW	sequence_feature	repeat:WD_1	protein_coding	VQSRTrancheSNP95.00to98.00	A	A	A	G	33	47	[33, 0]	[38, 9]	c.126+1709T>C			no
chr2	3466745	None	C	[T]	TRAPPC12	ENST00000382110	ENSG00000171853	LOW	sequence_feature	repeat:TPR_2	protein_coding	VQSRTrancheSNP95.00to98.00	C	C	C	T	30	33	[30, 0]	[24, 9]	c.1776+1050C>T			no
chr2	17622430	rs13009645	G	[A]	VSNL1	ENST00000404666	ENSG00000163032	LOW	sequence_feature	domain:EF-hand_1	protein_coding	VQSRTrancheSNP95.00to98.00	G	A	G	G	29	22	[10, 19]	[22, 0]	c.163-26980G>A			no
chr2	17622481	rs13009836	G	[A]	VSNL1	ENST00000404666	ENSG00000163032	LOW	sequence_feature	domain:EF-hand_1	protein_coding	VQSRTrancheSNP95.00to98.00	G	A	G	G	21	20	[7, 14]	[20, 0]	c.163-26929G>A			no
chr2	17714419	None	A	[G]	SMC6	ENST00000402989	ENSG00000163029	LOW	sequence_feature	region_of_interest:Flexible_hinge	protein_coding	VQSRTrancheSNP95.00to98.00	A	A	A	G	26	30	[26, 0]	[23, 7]	c.1730+442T>C			no
chr2	26181286	None	G	[A]	GAREML	ENST00000401533	ENSG00000157833	LOW	sequence_feature	region_of_interest:CABIT	protein_coding	VQSRTrancheSNP95.00to98.00	G	G	G	A	27	43	[27, 0]	[33, 10]	c.254-1681G>A			no
chr2	26278608	None	C	[A]	HADHB	ENST00000545822.2	ENSG00000138029	LOW	splice_region_variant&intron_variant	transcript	protein_coding	VQSRTrancheSNP95.00to98.00	C	C	C	A	37	38	[37, 0]	[26, 12]	c.377-6C>A			no
chr2	26278608	None	C	[A]	HADHB	ENST00000537713.5	ENSG00000138029	LOW	splice_region_variant&intron_variant	transcript	protein_coding	VQSRTrancheSNP95.00to98.00	C	C	C	A	37	38	[37, 0]	[26, 12]	c.398-6C>A			no
chr2	26278608	None	C	[A]	HADHB	ENST00000448743.5	ENSG00000138029	LOW	splice_region_variant&intron_variant	transcript	protein_coding	VQSRTrancheSNP95.00to98.00	C	C	C	A	37	38	[37, 0]	[26, 12]	c.443-6C>A		WARNING_TRANSCRIPT_INCOMPLETE	no
chr2	26278608	None	C	[A]	HADHB	ENST00000317799.9	ENSG00000138029	LOW	splice_region_variant&intron_variant	transcript	protein_coding	VQSRTrancheSNP95.00to98.00	C	C	C	A	37	38	[37, 0]	[26, 12]	c.443-6C>A			no
chr2	26278608	None	C	[A]	HADHB	ENST00000494615.1	ENSG00000138029	LOW	splice_region_variant&intron_variant	transcript	processed_transcript	VQSRTrancheSNP95.00to98.00	C	C	C	A	37	38	[37, 0]	[26, 12]	n.1390-6C>A			no
chr2	26278608	None	C	[A]	HADHB	ENST00000425035.5	ENSG00000138029	LOW	splice_region_variant&intron_variant	transcript	protein_coding	VQSRTrancheSNP95.00to98.00	C	C	C	A	37	38	[37, 0]	[26, 12]	c.443-6C>A		WARNING_TRANSCRIPT_INCOMPLETE	no
chr2	26501166	None	G	[A]	OTOF	ENST00000272371	ENSG00000115155	LOW	sequence_feature	topological_domain:Cytoplasmic	protein_coding	VQSRTrancheSNP95.00to98.00	G	G	G	A	35	39	[35, 0]	[28, 11]	c.765+588C>T			no
chr2	26501166	None	G	[A]	OTOF	ENST00000272371	ENSG00000115155	LOW	sequence_feature	domain:C2_1	protein_coding	VQSRTrancheSNP95.00to98.00	G	G	G	A	35	39	[35, 0]	[28, 11]	c.765+588C>T			no
chr2	26501166	None	G	[A]	OTOF	ENST00000403946	ENSG00000115155	LOW	sequence_feature	domain:C2_1	protein_coding	VQSRTrancheSNP95.00to98.00	G	G	G	A	35	39	[35, 0]	[28, 11]	c.765+588C>T			no
chr2	26600058	rs184688506	C	[T]	CIB4	ENST00000288861	ENSG00000157884	LOW	sequence_feature	domain:EF-hand_1	protein_coding	VQSRTrancheSNP95.00to98.00	C	C	C	T	23	27	[23, 0]	[15, 12]	c.187-4741G>A			no
chr2	27387873	None	A	[G]	PPM1G	ENST00000344034	ENSG00000115241	LOW	sequence_feature	domain:PPM-type_phosphatase	protein_coding	VQSRTrancheSNP95.00to98.00	A	A	A	G	30	41	[30, 0]	[33, 8]	c.121-715T>C			no
chr2	28269776	None	C	[T]	BRE	ENST00000379624	ENSG00000158019	LOW	sequence_feature	region_of_interest:UEV-like_2	protein_coding	VQSRTrancheSNP95.00to98.00	C	T	C	C	36	34	[27, 9]	[32, 2]	c.934+24914C>T			no
chr2	28895194	None	G	[A]	WDR43	ENST00000407426	ENSG00000163811	LOW	sequence_feature	repeat:WD_2	protein_coding	VQSRTrancheSNP95.00to98.00	G	G	G	A	28	28	[28, 0]	[23, 5]	c.225+271G>A			no
chr2	29217159	rs62640421	G	[A]	ALK	ENST00000389048	ENSG00000171094	LOW	sequence_feature	domain:Protein_kinase	protein_coding	VQSRTrancheSNP95.00to98.00	G	G	G	A	16	26	[14, 2]	[9, 17]	c.3646-3078C>T			no
chr2	29217159	rs62640421	G	[A]	ALK	ENST00000389048	ENSG00000171094	LOW	sequence_feature	beta_strand	protein_coding	VQSRTrancheSNP95.00to98.00	G	G	G	A	16	26	[14, 2]	[9, 17]	c.3646-3078C>T			no
chr2	29217159	rs62640421	G	[A]	ALK	ENST00000389048	ENSG00000171094	LOW	sequence_feature	topological_domain:Cytoplasmic	protein_coding	VQSRTrancheSNP95.00to98.00	G	G	G	A	16	26	[14, 2]	[9, 17]	c.3646-3078C>T			no
chr2	29805033	None	T	[C]	ALK	ENST00000389048	ENSG00000171094	LOW	sequence_feature	topological_domain:Extracellular	protein_coding	VQSRTrancheSNP95.00to98.00	T	T	T	C	36	34	[36, 0]	[25, 9]	c.668-87336A>G			no
chr2	29830747	rs75288993	A	[C]	ALK	ENST00000389048	ENSG00000171094	LOW	sequence_feature	topological_domain:Extracellular	protein_coding	VQSRTrancheSNP95.00to98.00	A	C	A	A	13	14	[6, 7]	[14, 0]	c.667+89246T>G			no
chr2	29830764	rs4666280	C	[G]	ALK	ENST00000389048	ENSG00000171094	LOW	sequence_feature	topological_domain:Extracellular	protein_coding	VQSRTrancheSNP95.00to98.00	C	G	C	C	10	18	[5, 5]	[18, 0]	c.667+89229G>C			no
chr2	30756232	None	G	[A]	CAPN13	ENST00000458085	ENSG00000162949	LOW	sequence_feature	domain:Calpain_catalytic	nonsense_mediated_decay	VQSRTrancheSNP95.00to98.00	G	G	G	A	28	36	[28, 0]	[30, 6]	c.866+1814C>T			no
chr2	30756232	None	G	[A]	CAPN13	ENST00000295055	ENSG00000162949	LOW	sequence_feature	domain:Calpain_catalytic	protein_coding	VQSRTrancheSNP95.00to98.00	G	G	G	A	28	36	[28, 0]	[30, 6]	c.866+1814C>T			no
chr2	30759028	rs111067269	T	[C]	CAPN13	ENST00000458085	ENSG00000162949	LOW	sequence_feature	domain:Calpain_catalytic	nonsense_mediated_decay	VQSRTrancheSNP95.00to98.00	T	T	C	C	11	2	[11, 0]	[0, 2]	c.775-891A>G			no
chr2	30759028	rs111067269	T	[C]	CAPN13	ENST00000295055	ENSG00000162949	LOW	sequence_feature	domain:Calpain_catalytic	protein_coding	VQSRTrancheSNP95.00to98.00	T	T	C	C	11	2	[11, 0]	[0, 2]	c.775-891A>G			no
chr2	31387076	rs77775907	G	[A]	XDH	ENST00000379416	ENSG00000158125	LOW	sequence_feature	helix	protein_coding	VQSRTrancheSNP90.00to95.00	G	G	G	A	24	21	[24, 0]	[12, 9]	c.652-521C>T			no
chr2	32110738	rs111206654	G	[A]	SPAST	ENST00000315285	ENSG00000021574	LOW	sequence_feature	region_of_interest:Sufficient_for_microtubule_severing	protein_coding	VQSRTrancheSNP95.00to98.00	G	A	G	G	10	10	[3, 7]	[10, 0]	c.683-3900G>A			no
chr2	32110738	rs111206654	G	[A]	SPAST	ENST00000621856	ENSG00000021574	LOW	sequence_feature	region_of_interest:Sufficient_for_microtubule_severing	protein_coding	VQSRTrancheSNP95.00to98.00	G	A	G	G	10	10	[3, 7]	[10, 0]	c.425-3900G>A			no
chr2	32110738	rs111206654	G	[A]	SPAST	ENST00000621856	ENSG00000021574	LOW	sequence_feature	region_of_interest:Sufficient_for_interaction_with_microtubules	protein_coding	VQSRTrancheSNP95.00to98.00	G	A	G	G	10	10	[3, 7]	[10, 0]	c.425-3900G>A			no
chr2	32110738	rs111206654	G	[A]	SPAST	ENST00000315285	ENSG00000021574	LOW	sequence_feature	region_of_interest:Required_for_interaction_with_RTN1	protein_coding	VQSRTrancheSNP95.00to98.00	G	A	G	G	10	10	[3, 7]	[10, 0]	c.683-3900G>A			no
chr2	32110738	rs111206654	G	[A]	SPAST	ENST00000315285	ENSG00000021574	LOW	sequence_feature	region_of_interest:Sufficient_for_interaction_with_microtubules	protein_coding	VQSRTrancheSNP95.00to98.00	G	A	G	G	10	10	[3, 7]	[10, 0]	c.683-3900G>A			no
chr2	32233355	None	T	[A]	NLRC4	ENST00000402280	ENSG00000091106	LOW	sequence_feature	repeat:LRR_9	protein_coding	VQSRTrancheSNP95.00to98.00	T	A	T	T	15	13	[12, 3]	[12, 1]	c.2782+2046A>T			no
chr2	32233355	None	T	[A]	NLRC4	ENST00000342905	ENSG00000091106	LOW	sequence_feature	repeat:LRR_9	protein_coding	VQSRTrancheSNP95.00to98.00	T	A	T	T	15	13	[12, 3]	[12, 1]	c.787+2046A>T			no
chr2	32233357	None	T	[A]	NLRC4	ENST00000342905	ENSG00000091106	LOW	sequence_feature	repeat:LRR_9	protein_coding	VQSRTrancheSNP95.00to98.00	T	A	T	T	15	13	[12, 3]	[12, 1]	c.787+2044A>T			no
chr2	32233357	None	T	[A]	NLRC4	ENST00000402280	ENSG00000091106	LOW	sequence_feature	repeat:LRR_9	protein_coding	VQSRTrancheSNP95.00to98.00	T	A	T	T	15	13	[12, 3]	[12, 1]	c.2782+2044A>T			no
chr2	33144419	None	A	[G]	LTBP1	ENST00000407925	ENSG00000049323	LOW	sequence_feature	domain:EGF-like_2	protein_coding	VQSRTrancheSNP95.00to98.00	A	A	A	G	36	28	[36, 0]	[19, 9]	c.223+9459A>G			no
chr2	33144419	None	A	[G]	LTBP1	ENST00000404525	ENSG00000049323	LOW	sequence_feature	domain:EGF-like_2	protein_coding	VQSRTrancheSNP95.00to98.00	A	A	A	G	36	28	[36, 0]	[19, 9]	c.223+9459A>G			no
chr2	33144419	None	A	[G]	LTBP1	ENST00000404816	ENSG00000049323	LOW	sequence_feature	domain:EGF-like_2	protein_coding	VQSRTrancheSNP95.00to98.00	A	A	A	G	36	28	[36, 0]	[19, 9]	c.1201+9459A>G			no
chr2	33161650	None	G	[A]	LTBP1	ENST00000407925	ENSG00000049323	LOW	sequence_feature	domain:EGF-like_2	protein_coding	VQSRTrancheSNP95.00to98.00	G	G	G	A	22	43	[22, 0]	[36, 7]	c.224-25206G>A			no
chr2	33161650	None	G	[A]	LTBP1	ENST00000404816	ENSG00000049323	LOW	sequence_feature	domain:EGF-like_2	protein_coding	VQSRTrancheSNP95.00to98.00	G	G	G	A	22	43	[22, 0]	[36, 7]	c.1202-25206G>A			no
chr2	33161650	None	G	[A]	LTBP1	ENST00000404525	ENSG00000049323	LOW	sequence_feature	domain:EGF-like_2	protein_coding	VQSRTrancheSNP95.00to98.00	G	G	G	A	22	43	[22, 0]	[36, 7]	c.224-25206G>A			no
chr2	33332395	None	A	[G]	LTBP1	ENST00000407925	ENSG00000049323	LOW	sequence_feature	domain:EGF-like_13	protein_coding	VQSRTrancheSNP95.00to98.00	G	G	A	G	12	21	[0, 12]	[11, 10]	c.2753-10443A>G			no
chr2	33332395	None	A	[G]	LTBP1	ENST00000404816	ENSG00000049323	LOW	sequence_feature	domain:EGF-like_13	protein_coding	VQSRTrancheSNP95.00to98.00	G	G	A	G	12	21	[0, 12]	[11, 10]	c.3731-10443A>G			no
chr2	33332395	None	A	[G]	LTBP1	ENST00000404525	ENSG00000049323	LOW	sequence_feature	domain:EGF-like_13	protein_coding	VQSRTrancheSNP95.00to98.00	G	G	A	G	12	21	[0, 12]	[11, 10]	c.2594-10443A>G			no
chr2	33332397	rs77752674	A	[G]	LTBP1	ENST00000407925	ENSG00000049323	LOW	sequence_feature	domain:EGF-like_13	protein_coding	VQSRTrancheSNP95.00to98.00	G	G	A	G	12	21	[0, 12]	[11, 10]	c.2753-10441A>G			no
chr2	33332397	rs77752674	A	[G]	LTBP1	ENST00000404816	ENSG00000049323	LOW	sequence_feature	domain:EGF-like_13	protein_coding	VQSRTrancheSNP95.00to98.00	G	G	A	G	12	21	[0, 12]	[11, 10]	c.3731-10441A>G			no
chr2	33332397	rs77752674	A	[G]	LTBP1	ENST00000404525	ENSG00000049323	LOW	sequence_feature	domain:EGF-like_13	protein_coding	VQSRTrancheSNP95.00to98.00	G	G	A	G	12	21	[0, 12]	[11, 10]	c.2594-10441A>G			no
chr2	33382111	rs76991436	T	[G]	LTBP1	ENST00000404525	ENSG00000049323	LOW	sequence_feature	domain:TB_4	protein_coding	VQSRTrancheSNP95.00to98.00	G	G	T	G	4	10	[1, 3]	[6, 4]	c.3575-7073T>G			no
chr2	33382111	rs76991436	T	[G]	LTBP1	ENST00000407925	ENSG00000049323	LOW	sequence_feature	domain:TB_4	protein_coding	VQSRTrancheSNP95.00to98.00	G	G	T	G	4	10	[1, 3]	[6, 4]	c.3734-7073T>G			no
chr2	33382111	rs76991436	T	[G]	LTBP1	ENST00000404816	ENSG00000049323	LOW	sequence_feature	domain:TB_4	protein_coding	VQSRTrancheSNP95.00to98.00	G	G	T	G	4	10	[1, 3]	[6, 4]	c.4712-7073T>G			no
chr2	36371549	None	G	[A]	CRIM1	ENST00000280527	ENSG00000150938	LOW	sequence_feature	domain:IGFBP_N-terminal	protein_coding	VQSRTrancheSNP95.00to98.00	G	G	G	A	38	47	[38, 0]	[39, 8]	c.331+14926G>A			no
chr2	36371549	None	G	[A]	CRIM1	ENST00000280527	ENSG00000150938	LOW	sequence_feature	topological_domain:Extracellular	protein_coding	VQSRTrancheSNP95.00to98.00	G	G	G	A	38	47	[38, 0]	[39, 8]	c.331+14926G>A			no
chr2	36428399	None	T	[C]	CRIM1	ENST00000280527	ENSG00000150938	LOW	sequence_feature	topological_domain:Extracellular	protein_coding	VQSRTrancheSNP95.00to98.00	T	T	T	C	37	41	[37, 0]	[34, 7]	c.506-12859T>C			no
chr2	36495481	None	T	[A]	CRIM1	ENST00000280527	ENSG00000150938	LOW	sequence_feature	topological_domain:Extracellular	protein_coding	VQSRTrancheSNP95.00to98.00	T	T	T	A	19	30	[17, 2]	[22, 8]	c.1373-3738T>A			no
chr2	36495485	None	T	[A]	CRIM1	ENST00000280527	ENSG00000150938	LOW	sequence_feature	topological_domain:Extracellular	protein_coding	VQSRTrancheSNP95.00to98.00	T	T	T	A	19	30	[17, 2]	[22, 8]	c.1373-3734T>A			no
chr2	36927527	None	G	[A]	STRN	ENST00000263918	ENSG00000115808	LOW	sequence_feature	coiled-coil_region	protein_coding	VQSRTrancheSNP95.00to98.00	G	G	G	A	17	16	[15, 2]	[11, 5]	c.235-2319C>T			no
chr2	36927527	None	G	[A]	STRN	ENST00000379213	ENSG00000115808	LOW	sequence_feature	coiled-coil_region	protein_coding	VQSRTrancheSNP95.00to98.00	G	G	G	A	17	16	[15, 2]	[11, 5]	c.199-2319C>T			no
chr2	38327983	None	T	[C]	ATL2	ENST00000378954	ENSG00000119787	LOW	sequence_feature	domain:GB1/RHD3-type_G	protein_coding	VQSRTrancheSNP95.00to98.00	T	T	T	C	36	26	[36, 0]	[19, 7]	c.364-8964A>G			no
chr2	38327983	None	T	[C]	ATL2	ENST00000452935	ENSG00000119787	LOW	sequence_feature	domain:GB1/RHD3-type_G	protein_coding	VQSRTrancheSNP95.00to98.00	T	T	T	C	36	26	[36, 0]	[19, 7]	c.310-8964A>G			no
chr2	38327983	None	T	[C]	ATL2	ENST00000419554	ENSG00000119787	LOW	sequence_feature	domain:GB1/RHD3-type_G	protein_coding	VQSRTrancheSNP95.00to98.00	T	T	T	C	36	26	[36, 0]	[19, 7]	c.364-8964A>G			no
chr2	38327983	None	T	[C]	ATL2	ENST00000378954	ENSG00000119787	LOW	sequence_feature	topological_domain:Cytoplasmic	protein_coding	VQSRTrancheSNP95.00to98.00	T	T	T	C	36	26	[36, 0]	[19, 7]	c.364-8964A>G			no
chr2	38327983	None	T	[C]	ATL2	ENST00000419554	ENSG00000119787	LOW	sequence_feature	topological_domain:Cytoplasmic	protein_coding	VQSRTrancheSNP95.00to98.00	T	T	T	C	36	26	[36, 0]	[19, 7]	c.364-8964A>G			no
chr2	38350466	None	G	[A]	ATL2	ENST00000378954	ENSG00000119787	LOW	sequence_feature	topological_domain:Cytoplasmic	protein_coding	VQSRTrancheSNP95.00to98.00	G	A	G	G	31	38	[25, 6]	[38, 0]	c.119-6954C>T			no
chr2	38350466	None	G	[A]	ATL2	ENST00000419554	ENSG00000119787	LOW	sequence_feature	topological_domain:Cytoplasmic	protein_coding	VQSRTrancheSNP95.00to98.00	G	A	G	G	31	38	[25, 6]	[38, 0]	c.119-6954C>T			no
chr2	38351417	None	A	[G]	ATL2	ENST00000378954	ENSG00000119787	LOW	sequence_feature	topological_domain:Cytoplasmic	protein_coding	VQSRTrancheSNP95.00to98.00	A	A	A	G	44	48	[44, 0]	[41, 7]	c.119-7905T>C			no
chr2	38351417	None	A	[G]	ATL2	ENST00000419554	ENSG00000119787	LOW	sequence_feature	topological_domain:Cytoplasmic	protein_coding	VQSRTrancheSNP95.00to98.00	A	A	A	G	44	48	[44, 0]	[41, 7]	c.119-7905T>C			no
chr2	38371828	None	T	[C]	ATL2	ENST00000378954	ENSG00000119787	LOW	sequence_feature	topological_domain:Cytoplasmic	protein_coding	VQSRTrancheSNP95.00to98.00	T	C	T	T	21	13	[18, 3]	[13, 0]	c.118+5315A>G			no
chr2	38371828	None	T	[C]	ATL2	ENST00000419554	ENSG00000119787	LOW	sequence_feature	topological_domain:Cytoplasmic	protein_coding	VQSRTrancheSNP95.00to98.00	T	C	T	T	21	13	[18, 3]	[13, 0]	c.118+5315A>G			no
chr2	38371833	None	A	[G]	ATL2	ENST00000378954	ENSG00000119787	LOW	sequence_feature	topological_domain:Cytoplasmic	protein_coding	VQSRTrancheSNP95.00to98.00	A	G	A	A	22	13	[18, 4]	[13, 0]	c.118+5310T>C			no
chr2	38371833	None	A	[G]	ATL2	ENST00000419554	ENSG00000119787	LOW	sequence_feature	topological_domain:Cytoplasmic	protein_coding	VQSRTrancheSNP95.00to98.00	A	G	A	A	22	13	[18, 4]	[13, 0]	c.118+5310T>C			no
chr2	39098509	None	A	[G]	SOS1	ENST00000402219	ENSG00000115904	LOW	sequence_feature	helix	protein_coding	VQSRTrancheSNP95.00to98.00	A	A	A	G	38	40	[38, 0]	[34, 6]	c.87+21827T>C			no
chr2	39429243	None	C	[G]	MAP4K3	ENST00000263881	ENSG00000011566	LOW	sequence_feature	domain:Protein_kinase	protein_coding	VQSRTrancheSNP95.00to98.00	C	C	C	G	37	40	[37, 0]	[28, 12]	c.96+7649G>C			no
chr2	39429243	None	C	[G]	MAP4K3	ENST00000341681	ENSG00000011566	LOW	sequence_feature	domain:Protein_kinase	protein_coding	VQSRTrancheSNP95.00to98.00	C	C	C	G	37	40	[37, 0]	[28, 12]	c.96+7649G>C			no
chr2	40120272	None	T	[C]	SLC8A1	ENST00000405901	ENSG00000183023	LOW	sequence_feature	topological_domain:Cytoplasmic	protein_coding	VQSRTrancheSNP95.00to98.00	T	T	T	C	28	33	[28, 0]	[26, 7]	c.2531-4643A>G			no
chr2	40120272	None	T	[C]	SLC8A1	ENST00000405901	ENSG00000183023	LOW	sequence_feature	repeat:Alpha-2	protein_coding	VQSRTrancheSNP95.00to98.00	T	T	T	C	28	33	[28, 0]	[26, 7]	c.2531-4643A>G			no
chr2	40120272	None	T	[C]	SLC8A1	ENST00000332839	ENSG00000183023	LOW	sequence_feature	topological_domain:Cytoplasmic	protein_coding	VQSRTrancheSNP95.00to98.00	T	T	T	C	28	33	[28, 0]	[26, 7]	c.2546-4643A>G			no
chr2	40120272	None	T	[C]	SLC8A1	ENST00000406391	ENSG00000183023	LOW	sequence_feature	topological_domain:Cytoplasmic	protein_coding	VQSRTrancheSNP95.00to98.00	T	T	T	C	28	33	[28, 0]	[26, 7]	c.2438-4643A>G			no
chr2	40120272	None	T	[C]	SLC8A1	ENST00000408028	ENSG00000183023	LOW	sequence_feature	topological_domain:Cytoplasmic	protein_coding	VQSRTrancheSNP95.00to98.00	T	T	T	C	28	33	[28, 0]	[26, 7]	c.2522-4643A>G			no
chr2	40120272	None	T	[C]	SLC8A1	ENST00000406391	ENSG00000183023	LOW	sequence_feature	repeat:Alpha-2	protein_coding	VQSRTrancheSNP95.00to98.00	T	T	T	C	28	33	[28, 0]	[26, 7]	c.2438-4643A>G			no
chr2	40120272	None	T	[C]	SLC8A1	ENST00000408028	ENSG00000183023	LOW	sequence_feature	repeat:Alpha-2	protein_coding	VQSRTrancheSNP95.00to98.00	T	T	T	C	28	33	[28, 0]	[26, 7]	c.2522-4643A>G			no
chr2	40120272	None	T	[C]	SLC8A1	ENST00000332839	ENSG00000183023	LOW	sequence_feature	repeat:Alpha-2	protein_coding	VQSRTrancheSNP95.00to98.00	T	T	T	C	28	33	[28, 0]	[26, 7]	c.2546-4643A>G			no
chr2	40360223	None	C	[T]	SLC8A1	ENST00000405901	ENSG00000183023	LOW	sequence_feature	domain:Calx-beta_2	protein_coding	VQSRTrancheSNP95.00to98.00	C	C	C	T	36	29	[36, 0]	[24, 5]	c.1808+68250G>A			no
chr2	40360223	None	C	[T]	SLC8A1	ENST00000332839	ENSG00000183023	LOW	sequence_feature	topological_domain:Cytoplasmic	protein_coding	VQSRTrancheSNP95.00to98.00	C	C	C	T	36	29	[36, 0]	[24, 5]	c.1808+68250G>A			no
chr2	40360223	None	C	[T]	SLC8A1	ENST00000332839	ENSG00000183023	LOW	sequence_feature	domain:Calx-beta_2	protein_coding	VQSRTrancheSNP95.00to98.00	C	C	C	T	36	29	[36, 0]	[24, 5]	c.1808+68250G>A			no
chr2	42675090	None	C	[T]	MTA3	ENST00000407270	ENSG00000057935	LOW	sequence_feature	domain:ELM2	protein_coding	VQSRTrancheSNP95.00to98.00	C	C	C	T	28	30	[28, 0]	[24, 6]	c.703-7311C>T			no
chr2	42675090	None	C	[T]	MTA3	ENST00000405094	ENSG00000057935	LOW	sequence_feature	domain:ELM2	protein_coding	VQSRTrancheSNP95.00to98.00	C	C	C	T	28	30	[28, 0]	[24, 6]	c.703-7311C>T			no
chr2	43823276	None	A	[C]	ABCG5	ENST00000260645	ENSG00000138075	LOW	sequence_feature	domain:ABC_transmembrane_type-2	protein_coding	VQSRTrancheSNP95.00to98.00	A	A	A	C	29	12	[29, 0]	[8, 4]	c.1325-341T>G			no
chr2	43823276	None	A	[C]	ABCG5	ENST00000260645	ENSG00000138075	LOW	sequence_feature	transmembrane_region:Transmembrane_region	protein_coding	VQSRTrancheSNP95.00to98.00	A	A	A	C	29	12	[29, 0]	[8, 4]	c.1325-341T>G			no
chr2	43823281	None	A	[C]	ABCG5	ENST00000260645	ENSG00000138075	LOW	sequence_feature	domain:ABC_transmembrane_type-2	protein_coding	VQSRTrancheSNP95.00to98.00	A	A	A	C	26	12	[26, 0]	[8, 4]	c.1325-346T>G			no
chr2	43823281	None	A	[C]	ABCG5	ENST00000260645	ENSG00000138075	LOW	sequence_feature	transmembrane_region:Transmembrane_region	protein_coding	VQSRTrancheSNP95.00to98.00	A	A	A	C	26	12	[26, 0]	[8, 4]	c.1325-346T>G			no
chr2	43823286	None	G	[C]	ABCG5	ENST00000260645	ENSG00000138075	LOW	sequence_feature	transmembrane_region:Transmembrane_region	protein_coding	VQSRTrancheSNP95.00to98.00	G	G	G	C	26	13	[26, 0]	[9, 4]	c.1325-351C>G			no
chr2	43823286	None	G	[C]	ABCG5	ENST00000260645	ENSG00000138075	LOW	sequence_feature	domain:ABC_transmembrane_type-2	protein_coding	VQSRTrancheSNP95.00to98.00	G	G	G	C	26	13	[26, 0]	[9, 4]	c.1325-351C>G			no
chr2	43823292	None	A	[C]	ABCG5	ENST00000260645	ENSG00000138075	LOW	sequence_feature	domain:ABC_transmembrane_type-2	protein_coding	VQSRTrancheSNP95.00to98.00	A	A	A	C	28	14	[28, 0]	[12, 2]	c.1325-357T>G			no
chr2	43823292	None	A	[C]	ABCG5	ENST00000260645	ENSG00000138075	LOW	sequence_feature	transmembrane_region:Transmembrane_region	protein_coding	VQSRTrancheSNP95.00to98.00	A	A	A	C	28	14	[28, 0]	[12, 2]	c.1325-357T>G			no
chr2	43828118	None	G	[A]	ABCG5	ENST00000405322.5	ENSG00000138075	LOW	splice_region_variant&intron_variant	transcript	protein_coding	VQSRTrancheSNP95.00to98.00	G	G	G	A	23	38	[23, 0]	[32, 6]	c.259-3C>T			no
chr2	43828118	None	G	[A]	ABCG5	ENST00000260645	ENSG00000138075	LOW	sequence_feature	domain:ABC_transporter	protein_coding	VQSRTrancheSNP95.00to98.00	G	G	G	A	23	38	[23, 0]	[32, 6]	c.502-3C>T			no
chr2	43828118	None	G	[A]	ABCG5	ENST00000260645	ENSG00000138075	LOW	sequence_feature	topological_domain:Cytoplasmic	protein_coding	VQSRTrancheSNP95.00to98.00	G	G	G	A	23	38	[23, 0]	[32, 6]	c.502-3C>T			no
chr2	43828118	None	G	[A]	ABCG5	ENST00000260645.5	ENSG00000138075	LOW	splice_region_variant&intron_variant	transcript	protein_coding	VQSRTrancheSNP95.00to98.00	G	G	G	A	23	38	[23, 0]	[32, 6]	c.502-3C>T			no
chr2	43828118	None	G	[A]	ABCG5	ENST00000409962.1	ENSG00000138075	LOW	splice_region_variant&intron_variant	transcript	nonsense_mediated_decay	VQSRTrancheSNP95.00to98.00	G	G	G	A	23	38	[23, 0]	[32, 6]	c.259-3C>T			no
chr2	47383637	None	T	[C]	EPCAM	ENST00000263735	ENSG00000119888	LOW	sequence_feature	transmembrane_region:Transmembrane_region	protein_coding	VQSRTrancheSNP95.00to98.00	T	C	C	C	17	12	[5, 12]	[0, 12]	c.859-1529T>C			no
chr2	47425858	rs11686493	A	[C]	MSH2	ENST00000543555	ENSG00000095002	LOW	sequence_feature	helix	protein_coding	VQSRTrancheSNP95.00to98.00	A	C	C	C	30	30	[2, 28]	[0, 30]	c.879-3884A>C			no
chr2	47425858	rs11686493	A	[C]	MSH2	ENST00000233146	ENSG00000095002	LOW	sequence_feature	helix	protein_coding	VQSRTrancheSNP95.00to98.00	A	C	C	C	30	30	[2, 28]	[0, 30]	c.1077-3884A>C			no
chr2	47804566	None	T	[C]	MSH6	ENST00000234420	ENSG00000116062	LOW	sequence_feature	helix	protein_coding	VQSRTrancheSNP95.00to98.00	T	T	T	C	38	43	[38, 0]	[36, 7]	c.3439-344T>C			no
chr2	47804566	None	T	[C]	MSH6	ENST00000540021	ENSG00000116062	LOW	sequence_feature	helix	protein_coding	VQSRTrancheSNP95.00to98.00	T	T	T	C	38	43	[38, 0]	[36, 7]	c.3049-344T>C			no
chr2	49925087	None	G	[A]	NRXN1	ENST00000342183	ENSG00000179915	LOW	sequence_feature	topological_domain:Extracellular	protein_coding	VQSRTrancheSNP95.00to98.00	G	G	G	A	37	27	[37, 0]	[21, 6]	c.1022-2836C>T			no
chr2	49925087	None	G	[A]	NRXN1	ENST00000406316	ENSG00000179915	LOW	sequence_feature	topological_domain:Extracellular	protein_coding	VQSRTrancheSNP95.00to98.00	G	G	G	A	37	27	[37, 0]	[21, 6]	c.4127-2836C>T			no
chr2	49959799	None	A	[G]	NRXN1	ENST00000342183	ENSG00000179915	LOW	sequence_feature	topological_domain:Extracellular	protein_coding	VQSRTrancheSNP95.00to98.00	A	A	A	G	39	37	[39, 0]	[31, 6]	c.934-16008T>C			no
chr2	49959799	None	A	[G]	NRXN1	ENST00000406316	ENSG00000179915	LOW	sequence_feature	topological_domain:Extracellular	protein_coding	VQSRTrancheSNP95.00to98.00	A	A	A	G	39	37	[39, 0]	[31, 6]	c.4039-16008T>C			no
chr2	49997553	None	A	[G]	NRXN1	ENST00000342183	ENSG00000179915	LOW	sequence_feature	topological_domain:Extracellular	protein_coding	VQSRTrancheSNP95.00to98.00	A	A	A	G	36	33	[36, 0]	[26, 7]	c.934-53762T>C			no
chr2	49997553	None	A	[G]	NRXN1	ENST00000406316	ENSG00000179915	LOW	sequence_feature	topological_domain:Extracellular	protein_coding	VQSRTrancheSNP95.00to98.00	A	A	A	G	36	33	[36, 0]	[26, 7]	c.4039-53762T>C			no
chr2	50152935	None	C	[A]	NRXN1	ENST00000342183	ENSG00000179915	LOW	sequence_feature	beta_strand	protein_coding	VQSRTrancheSNP95.00to98.00	C	C	C	A	34	32	[34, 0]	[23, 9]	c.442-61441G>T			no
chr2	50152935	None	C	[A]	NRXN1	ENST00000342183	ENSG00000179915	LOW	sequence_feature	domain:Laminin_G-like	protein_coding	VQSRTrancheSNP95.00to98.00	C	C	C	A	34	32	[34, 0]	[23, 9]	c.442-61441G>T			no
chr2	50152935	None	C	[A]	NRXN1	ENST00000406316	ENSG00000179915	LOW	sequence_feature	topological_domain:Extracellular	protein_coding	VQSRTrancheSNP95.00to98.00	C	C	C	A	34	32	[34, 0]	[23, 9]	c.3547-61441G>T			no
chr2	50152935	None	C	[A]	NRXN1	ENST00000342183	ENSG00000179915	LOW	sequence_feature	topological_domain:Extracellular	protein_coding	VQSRTrancheSNP95.00to98.00	C	C	C	A	34	32	[34, 0]	[23, 9]	c.442-61441G>T			no
chr2	50152935	None	C	[A]	NRXN1	ENST00000406316	ENSG00000179915	LOW	sequence_feature	domain:Laminin_G-like_6	protein_coding	VQSRTrancheSNP95.00to98.00	C	C	C	A	34	32	[34, 0]	[23, 9]	c.3547-61441G>T			no
chr2	50182307	None	A	[G]	NRXN1	ENST00000406316	ENSG00000179915	LOW	sequence_feature	domain:Laminin_G-like_6	protein_coding	VQSRTrancheSNP95.00to98.00	A	A	A	G	31	22	[31, 0]	[16, 6]	c.3546+54482T>C			no
chr2	50182307	None	A	[G]	NRXN1	ENST00000406316	ENSG00000179915	LOW	sequence_feature	topological_domain:Extracellular	protein_coding	VQSRTrancheSNP95.00to98.00	A	A	A	G	31	22	[31, 0]	[16, 6]	c.3546+54482T>C			no
chr2	50182307	None	A	[G]	NRXN1	ENST00000342183	ENSG00000179915	LOW	sequence_feature	beta_strand	protein_coding	VQSRTrancheSNP95.00to98.00	A	A	A	G	31	22	[31, 0]	[16, 6]	c.441+54482T>C			no
chr2	50182307	None	A	[G]	NRXN1	ENST00000342183	ENSG00000179915	LOW	sequence_feature	domain:Laminin_G-like	protein_coding	VQSRTrancheSNP95.00to98.00	A	A	A	G	31	22	[31, 0]	[16, 6]	c.441+54482T>C			no
chr2	50182307	None	A	[G]	NRXN1	ENST00000342183	ENSG00000179915	LOW	sequence_feature	topological_domain:Extracellular	protein_coding	VQSRTrancheSNP95.00to98.00	A	A	A	G	31	22	[31, 0]	[16, 6]	c.441+54482T>C			no
chr2	50255357	None	T	[G]	NRXN1	ENST00000342183	ENSG00000179915	LOW	sequence_feature	topological_domain:Extracellular	protein_coding	VQSRTrancheSNP95.00to98.00	T	T	T	G	39	36	[39, 0]	[30, 6]	c.260-18387A>C			no
chr2	50255357	None	T	[G]	NRXN1	ENST00000406316	ENSG00000179915	LOW	sequence_feature	topological_domain:Extracellular	protein_coding	VQSRTrancheSNP95.00to98.00	T	T	T	G	39	36	[39, 0]	[30, 6]	c.3365-18387A>C			no
chr2	50375508	None	A	[G]	NRXN1	ENST00000406316	ENSG00000179915	LOW	sequence_feature	topological_domain:Extracellular	protein_coding	VQSRTrancheSNP95.00to98.00	A	G	A	A	31	29	[30, 1]	[29, 0]	c.3364+89934T>C			no
chr2	50471298	None	C	[T]	NRXN1	ENST00000406316	ENSG00000179915	LOW	sequence_feature	topological_domain:Extracellular	protein_coding	VQSRTrancheSNP95.00to98.00	C	C	C	T	24	41	[24, 0]	[30, 11]	c.3244+1000G>A			no
chr2	50611007	None	C	[T]	NRXN1	ENST00000406316	ENSG00000179915	LOW	sequence_feature	domain:Laminin_G-like_2	protein_coding	VQSRTrancheSNP95.00to98.00	C	C	C	T	25	28	[25, 0]	[22, 6]	c.1320+9015G>A			no
chr2	50611007	None	C	[T]	NRXN1	ENST00000406316	ENSG00000179915	LOW	sequence_feature	topological_domain:Extracellular	protein_coding	VQSRTrancheSNP95.00to98.00	C	C	C	T	25	28	[25, 0]	[22, 6]	c.1320+9015G>A			no
chr2	50611007	None	C	[T]	NRXN1	ENST00000406316	ENSG00000179915	LOW	sequence_feature	disulfide_bond	protein_coding	VQSRTrancheSNP95.00to98.00	C	C	C	T	25	28	[25, 0]	[22, 6]	c.1320+9015G>A			no
chr2	50611007	None	C	[T]	NRXN1	ENST00000404971	ENSG00000179915	LOW	sequence_feature	disulfide_bond	protein_coding	VQSRTrancheSNP95.00to98.00	C	C	C	T	25	28	[25, 0]	[22, 6]	c.1440+9015G>A			no
chr2	50631834	None	C	[T]	NRXN1	ENST00000406316	ENSG00000179915	LOW	sequence_feature	topological_domain:Extracellular	protein_coding	VQSRTrancheSNP95.00to98.00	C	C	C	T	41	31	[41, 0]	[23, 8]	c.833-8219G>A			no
chr2	50666956	None	C	[T]	NRXN1	ENST00000406316	ENSG00000179915	LOW	sequence_feature	topological_domain:Extracellular	protein_coding	VQSRTrancheSNP95.00to98.00	C	T	C	C	39	37	[30, 9]	[37, 0]	c.833-43341G>A			no
chr2	50671570	None	T	[C]	NRXN1	ENST00000406316	ENSG00000179915	LOW	sequence_feature	topological_domain:Extracellular	protein_coding	VQSRTrancheSNP95.00to98.00	T	T	T	C	38	39	[38, 0]	[30, 9]	c.833-47955A>G			no
chr2	50716570	None	C	[A]	NRXN1	ENST00000406316	ENSG00000179915	LOW	sequence_feature	topological_domain:Extracellular	protein_coding	VQSRTrancheSNP95.00to98.00	C	C	C	A	37	40	[37, 0]	[28, 12]	c.833-92955G>T			no
chr2	50766921	None	G	[T]	NRXN1	ENST00000406316	ENSG00000179915	LOW	sequence_feature	topological_domain:Extracellular	protein_coding	VQSRTrancheSNP95.00to98.00	G	G	G	T	37	35	[37, 0]	[29, 6]	c.833-143306C>A			no
chr2	50833339	None	A	[G]	NRXN1	ENST00000406316	ENSG00000179915	LOW	sequence_feature	topological_domain:Extracellular	protein_coding	VQSRTrancheSNP95.00to98.00	A	G	A	A	39	39	[33, 6]	[39, 0]	c.832+88530T>C			no
chr2	50981210	None	A	[G]	NRXN1	ENST00000406316	ENSG00000179915	LOW	sequence_feature	topological_domain:Extracellular	protein_coding	VQSRTrancheSNP95.00to98.00	A	A	A	G	33	32	[33, 0]	[25, 7]	c.772+46292T>C			no
chr2	53713924	rs537045538	A	[T]	ASB3	ENST00000394717	ENSG00000115239	LOW	sequence_feature	repeat:ANK_10	protein_coding	VQSRTrancheSNP95.00to98.00	A	A	A	T	33	41	[33, 0]	[33, 8]	c.761+460T>A			no
chr2	53748686	None	A	[G]	ASB3	ENST00000394717	ENSG00000115239	LOW	sequence_feature	repeat:ANK_4	protein_coding	VQSRTrancheSNP95.00to98.00	A	A	A	G	33	33	[33, 0]	[25, 8]	c.136+2097T>C			no
chr2	54143757	rs13001000	T	[G]	ACYP2	ENST00000394666	ENSG00000170634	LOW	sequence_feature	domain:Acylphosphatase-like	protein_coding	VQSRTrancheSNP95.00to98.00	T	G	T	T	18	19	[14, 4]	[18, 1]	c.185+5009T>G			no
chr2	54297387	None	A	[G]	ACYP2	ENST00000394666	ENSG00000170634	LOW	sequence_feature	domain:Acylphosphatase-like	protein_coding	VQSRTrancheSNP95.00to98.00	A	A	A	G	39	39	[39, 0]	[31, 8]	c.186-7301A>G			no
chr2	54831374	None	A	[G]	EML6	ENST00000356458	ENSG00000214595	LOW	sequence_feature	repeat:WD_6	protein_coding	VQSRTrancheSNP95.00to98.00	A	A	A	G	33	38	[33, 0]	[32, 6]	c.847+1897A>G			no
chr2	54917864	None	C	[T]	EML6	ENST00000356458	ENSG00000214595	LOW	sequence_feature	repeat:WD_19	protein_coding	VQSRTrancheSNP95.00to98.00	C	T	C	C	35	30	[30, 5]	[30, 0]	c.3675+929C>T			no
chr2	55638322	None	G	[A]	PNPT1	ENST00000415374	ENSG00000138035	LOW	sequence_feature	domain:S1_motif	nonsense_mediated_decay	VQSRTrancheSNP95.00to98.00	G	G	G	A	28	29	[28, 0]	[23, 6]	c.2149-723C>T			no
chr2	56360751	None	G	[C]	CCDC85A	ENST00000407595	ENSG00000055813	LOW	sequence_feature	coiled-coil_region	protein_coding	VQSRTrancheSNP95.00to98.00	G	G	G	C	35	37	[35, 0]	[30, 7]	c.1318-11593G>C			no
chr2	58163489	None	T	[C]	FANCL	ENST00000403676.5	ENSG00000115392	LOW	synonymous_variant	transcript	protein_coding	VQSRTrancheSNP95.00to98.00	T	T	T	C	31	28	[31, 0]	[21, 7]	c.369A>G	p.Val123Val		no
chr2	58163489	None	T	[C]	FANCL	ENST00000402135.7	ENSG00000115392	LOW	synonymous_variant	transcript	protein_coding	VQSRTrancheSNP95.00to98.00	T	T	T	C	31	28	[31, 0]	[21, 7]	c.735A>G	p.Val245Val		no
chr2	58163489	None	T	[C]	FANCL	ENST00000446381.5	ENSG00000115392	LOW	synonymous_variant	transcript	protein_coding	VQSRTrancheSNP95.00to98.00	T	T	T	C	31	28	[31, 0]	[21, 7]	c.276A>G	p.Val92Val	WARNING_TRANSCRIPT_INCOMPLETE	no
chr2	58163489	None	T	[C]	FANCL	ENST00000233741	ENSG00000115392	LOW	sequence_feature	region_of_interest:UBC-RWD_region__URD_	protein_coding	VQSRTrancheSNP95.00to98.00	T	T	T	C	31	28	[31, 0]	[21, 7]	c.720A>G			no
chr2	58163489	None	T	[C]	FANCL	ENST00000449070.5	ENSG00000115392	LOW	synonymous_variant	transcript	protein_coding	VQSRTrancheSNP95.00to98.00	T	T	T	C	31	28	[31, 0]	[21, 7]	c.543A>G	p.Val181Val	WARNING_TRANSCRIPT_INCOMPLETE	no
chr2	58163489	None	T	[C]	FANCL	ENST00000233741.8	ENSG00000115392	LOW	synonymous_variant	transcript	protein_coding	VQSRTrancheSNP95.00to98.00	T	T	T	C	31	28	[31, 0]	[21, 7]	c.720A>G	p.Val240Val		no
chr2	58163489	None	T	[C]	FANCL	ENST00000417361.1	ENSG00000115392	LOW	synonymous_variant	transcript	protein_coding	VQSRTrancheSNP95.00to98.00	T	T	T	C	31	28	[31, 0]	[21, 7]	c.384A>G	p.Val128Val	WARNING_TRANSCRIPT_INCOMPLETE	no
chr2	58163489	None	T	[C]	FANCL	ENST00000427708.6	ENSG00000115392	LOW	synonymous_variant	transcript	protein_coding	VQSRTrancheSNP95.00to98.00	T	T	T	C	31	28	[31, 0]	[21, 7]	c.762A>G	p.Val254Val	WARNING_TRANSCRIPT_INCOMPLETE	no
chr2	61970149	None	T	[C]	COMMD1	ENST00000311832	ENSG00000173163	LOW	sequence_feature	region_of_interest:Sufficient_for_interaction_with_SLC12A2	protein_coding	VQSRTrancheSNP95.00to98.00	T	T	T	C	31	30	[31, 0]	[21, 9]	c.181-30552T>C			no
chr2	61970149	None	T	[C]	COMMD1	ENST00000311832	ENSG00000173163	LOW	sequence_feature	helix	protein_coding	VQSRTrancheSNP95.00to98.00	T	T	T	C	31	30	[31, 0]	[21, 9]	c.181-30552T>C			no
chr2	61996316	rs13027945	G	[A]	COMMD1	ENST00000311832	ENSG00000173163	LOW	sequence_feature	helix	protein_coding	VQSRTrancheSNP95.00to98.00	G	G	G	A	24	28	[24, 0]	[22, 6]	c.181-4385G>A			no
chr2	61996316	rs13027945	G	[A]	COMMD1	ENST00000311832	ENSG00000173163	LOW	sequence_feature	region_of_interest:Sufficient_for_interaction_with_SLC12A2	protein_coding	VQSRTrancheSNP95.00to98.00	G	G	G	A	24	28	[24, 0]	[22, 6]	c.181-4385G>A			no
chr2	62046473	None	G	[A]	COMMD1	ENST00000311832	ENSG00000173163	LOW	sequence_feature	region_of_interest:Required_for_binding_to_PtdIns_4_5_P2	protein_coding	VQSRTrancheSNP95.00to98.00	G	G	G	A	35	41	[35, 0]	[31, 10]	c.462+45491G>A			no
chr2	62046473	None	G	[A]	COMMD1	ENST00000311832	ENSG00000173163	LOW	sequence_feature	domain:COMM	protein_coding	VQSRTrancheSNP95.00to98.00	G	G	G	A	35	41	[35, 0]	[31, 10]	c.462+45491G>A			no
chr2	66511000	None	G	[T]	MEIS1	ENST00000272369	ENSG00000143995	LOW	sequence_feature	compositionally_biased_region:Asp/Glu-rich__acidic_	protein_coding	VQSRTrancheSNP95.00to98.00	G	T	G	G	24	36	[21, 3]	[36, 0]	c.743-1149G>T			no
chr2	66511000	None	G	[T]	MEIS1	ENST00000398506	ENSG00000143995	LOW	sequence_feature	compositionally_biased_region:Asp/Glu-rich__acidic_	protein_coding	VQSRTrancheSNP95.00to98.00	G	T	G	G	24	36	[21, 3]	[36, 0]	c.737-1149G>T			no
chr2	66511001	None	C	[G]	MEIS1	ENST00000272369	ENSG00000143995	LOW	sequence_feature	compositionally_biased_region:Asp/Glu-rich__acidic_	protein_coding	VQSRTrancheSNP95.00to98.00	C	G	C	C	25	36	[22, 3]	[36, 0]	c.743-1148C>G			no
chr2	66511001	None	C	[G]	MEIS1	ENST00000398506	ENSG00000143995	LOW	sequence_feature	compositionally_biased_region:Asp/Glu-rich__acidic_	protein_coding	VQSRTrancheSNP95.00to98.00	C	G	C	C	25	36	[22, 3]	[36, 0]	c.737-1148C>G			no
chr2	69404620	None	T	[A]	NFU1	ENST00000410022	ENSG00000169599	LOW	sequence_feature	region_of_interest:NifU	protein_coding	VQSRTrancheSNP95.00to98.00	T	T	T	A	21	25	[19, 2]	[17, 8]	c.545+1402A>T			no
chr2	69404620	None	T	[A]	NFU1	ENST00000462320	ENSG00000169599	LOW	sequence_feature	helix	protein_coding	VQSRTrancheSNP95.00to98.00	T	T	T	A	21	25	[19, 2]	[17, 8]	c.122+1402A>T			no
chr2	69404620	None	T	[A]	NFU1	ENST00000462320	ENSG00000169599	LOW	sequence_feature	region_of_interest:NifU	protein_coding	VQSRTrancheSNP95.00to98.00	T	T	T	A	21	25	[19, 2]	[17, 8]	c.122+1402A>T			no
chr2	69404620	None	T	[A]	NFU1	ENST00000303698	ENSG00000169599	LOW	sequence_feature	region_of_interest:NifU	protein_coding	VQSRTrancheSNP95.00to98.00	T	T	T	A	21	25	[19, 2]	[17, 8]	c.473+1402A>T			no
chr2	69404620	None	T	[A]	NFU1	ENST00000410022	ENSG00000169599	LOW	sequence_feature	helix	protein_coding	VQSRTrancheSNP95.00to98.00	T	T	T	A	21	25	[19, 2]	[17, 8]	c.545+1402A>T			no
chr2	69404620	None	T	[A]	NFU1	ENST00000303698	ENSG00000169599	LOW	sequence_feature	helix	protein_coding	VQSRTrancheSNP95.00to98.00	T	T	T	A	21	25	[19, 2]	[17, 8]	c.473+1402A>T			no
chr2	69920271	None	C	[T]	MXD1	ENST00000264444	ENSG00000059728	LOW	sequence_feature	helix	protein_coding	VQSRTrancheSNP95.00to98.00	C	T	C	C	35	39	[28, 7]	[39, 0]	c.174-1465C>T			no
chr2	69920271	None	C	[T]	MXD1	ENST00000264444	ENSG00000059728	LOW	sequence_feature	domain:bHLH	protein_coding	VQSRTrancheSNP95.00to98.00	C	T	C	C	35	39	[28, 7]	[39, 0]	c.174-1465C>T			no
chr2	70504489	None	C	[T]	TGFA	ENST00000445399	ENSG00000163235	LOW	sequence_feature	maturation_peptide:Removed_in_mature_form	protein_coding	VQSRTrancheSNP95.00to98.00	C	T	C	C	7	20	[2, 5]	[20, 0]	c.94+10370G>A			no
chr2	70504489	None	C	[T]	TGFA	ENST00000418333	ENSG00000163235	LOW	sequence_feature	maturation_peptide:Removed_in_mature_form	protein_coding	VQSRTrancheSNP95.00to98.00	C	T	C	C	7	20	[2, 5]	[20, 0]	c.94+10370G>A			no
chr2	70504489	None	C	[T]	TGFA	ENST00000295400	ENSG00000163235	LOW	sequence_feature	maturation_peptide:Removed_in_mature_form	protein_coding	VQSRTrancheSNP95.00to98.00	C	T	C	C	7	20	[2, 5]	[20, 0]	c.94+10370G>A			no
chr2	70504489	None	C	[T]	TGFA	ENST00000295400	ENSG00000163235	LOW	sequence_feature	topological_domain:Extracellular	protein_coding	VQSRTrancheSNP95.00to98.00	C	T	C	C	7	20	[2, 5]	[20, 0]	c.94+10370G>A			no
chr2	74306869	None	C	[T]	SLC4A5	ENST00000423644	ENSG00000188687	LOW	sequence_feature	topological_domain:Cytoplasmic	protein_coding	VQSRTrancheSNP95.00to98.00	C	C	C	T	35	33	[35, 0]	[28, 5]	c.80-2189G>A			no
chr2	74306869	None	C	[T]	SLC4A5	ENST00000377634	ENSG00000188687	LOW	sequence_feature	topological_domain:Cytoplasmic	protein_coding	VQSRTrancheSNP95.00to98.00	C	C	C	T	35	33	[35, 0]	[28, 5]	c.80-2189G>A			no
chr2	74306869	None	C	[T]	SLC4A5	ENST00000377632	ENSG00000188687	LOW	sequence_feature	topological_domain:Cytoplasmic	protein_coding	VQSRTrancheSNP95.00to98.00	C	C	C	T	35	33	[35, 0]	[28, 5]	c.80-2189G>A			no
chr2	76756289	None	C	[T]	LRRTM4	ENST00000409884	ENSG00000176204	LOW	sequence_feature	topological_domain:Cytoplasmic	protein_coding	VQSRTrancheSNP95.00to98.00	C	C	C	T	35	39	[35, 0]	[32, 7]	c.1552-7373G>A			no
chr2	76897628	None	A	[G]	LRRTM4	ENST00000409884	ENSG00000176204	LOW	sequence_feature	topological_domain:Cytoplasmic	protein_coding	VQSRTrancheSNP95.00to98.00	A	A	A	G	34	55	[34, 0]	[47, 8]	c.1552-148712T>C			no
chr2	76930218	None	T	[C]	LRRTM4	ENST00000409884	ENSG00000176204	LOW	sequence_feature	topological_domain:Cytoplasmic	protein_coding	VQSRTrancheSNP95.00to98.00	T	T	T	C	30	20	[30, 0]	[15, 5]	c.1552-181302A>G			no
chr2	77080274	None	T	[C]	LRRTM4	ENST00000409884	ENSG00000176204	LOW	sequence_feature	topological_domain:Cytoplasmic	protein_coding	VQSRTrancheSNP95.00to98.00	T	T	T	C	35	34	[35, 0]	[24, 10]	c.1552-331358A>G			no
chr2	77207374	rs1659693	C	[T]	LRRTM4	ENST00000409884	ENSG00000176204	LOW	sequence_feature	topological_domain:Cytoplasmic	protein_coding	VQSRTrancheSNP95.00to98.00	C	T	T	T	22	7	[5, 17]	[0, 7]	c.1551+310944G>A			no
chr2	77370976	None	T	[C]	LRRTM4	ENST00000409884	ENSG00000176204	LOW	sequence_feature	topological_domain:Cytoplasmic	protein_coding	VQSRTrancheSNP95.00to98.00	T	C	T	T	30	36	[24, 6]	[36, 0]	c.1551+147342A>G			no
chr2	77444583	None	C	[T]	LRRTM4	ENST00000409884	ENSG00000176204	LOW	sequence_feature	topological_domain:Cytoplasmic	protein_coding	VQSRTrancheSNP95.00to98.00	C	C	C	T	34	33	[34, 0]	[28, 5]	c.1551+73735G>A			no
chr2	84571608	None	T	[C]	DNAH6	ENST00000237449	ENSG00000115423	LOW	sequence_feature	region_of_interest:Stem	protein_coding	VQSRTrancheSNP95.00to98.00	T	C	T	T	32	35	[24, 8]	[35, 0]	c.1804-1859T>C			no
chr2	84635444	None	C	[T]	DNAH6	ENST00000237449	ENSG00000115423	LOW	sequence_feature	region_of_interest:AAA_1	protein_coding	VQSRTrancheSNP95.00to98.00	C	C	C	T	27	39	[27, 0]	[32, 7]	c.4653+803C>T			no
chr2	86129458	None	T	[C]	PTCD3	ENST00000254630	ENSG00000132300	LOW	sequence_feature	repeat:PPR_6	protein_coding	VQSRTrancheSNP95.00to98.00	T	T	T	C	32	35	[32, 0]	[29, 6]	c.1148-1190T>C			no
chr2	86788509	rs748547810	C	[T]	CD8A	ENST00000283635	ENSG00000153563	LOW	sequence_feature	topological_domain:Cytoplasmic	protein_coding	VQSRTrancheSNP95.00to98.00	C	T	C	C	23	51	[18, 5]	[47, 4]	c.656+21G>A			no
chr2	88089594	None	T	[C]	SMYD1	ENST00000419482	ENSG00000115593	LOW	sequence_feature	domain:SET	protein_coding	VQSRTrancheSNP95.00to98.00	T	C	T	T	18	20	[11, 7]	[19, 1]	c.529-1418T>C			no
chr2	96667949	None	C	[A]	FER1L5	ENST00000623019	ENSG00000249715	LOW	sequence_feature	domain:C2_3	protein_coding	VQSRTrancheSNP95.00to98.00	C	C	C	A	39	25	[39, 0]	[18, 7]	c.1090-802C>A			no
chr2	96866421	rs751270367	C	[T]	SEMA4C	ENST00000449330.1	ENSG00000168758	LOW	synonymous_variant	transcript	protein_coding	VQSRTrancheSNP95.00to98.00	C	T	C	C	32	40	[26, 6]	[40, 0]	c.120G>A	p.Thr40Thr	WARNING_TRANSCRIPT_INCOMPLETE	no
chr2	96866421	rs751270367	C	[T]	SEMA4C	ENST00000305476	ENSG00000168758	LOW	sequence_feature	domain:Sema	protein_coding	VQSRTrancheSNP95.00to98.00	C	T	C	C	32	40	[26, 6]	[40, 0]	c.120G>A			no
chr2	96866421	rs751270367	C	[T]	SEMA4C	ENST00000305476	ENSG00000168758	LOW	sequence_feature	topological_domain:Extracellular	protein_coding	VQSRTrancheSNP95.00to98.00	C	T	C	C	32	40	[26, 6]	[40, 0]	c.120G>A			no
chr2	96866421	rs751270367	C	[T]	SEMA4C	ENST00000305476.9	ENSG00000168758	LOW	synonymous_variant	transcript	protein_coding	VQSRTrancheSNP95.00to98.00	C	T	C	C	32	40	[26, 6]	[40, 0]	c.120G>A	p.Thr40Thr		no
chr2	96866421	rs751270367	C	[T]	SEMA4C	ENST00000442264.5	ENSG00000168758	LOW	synonymous_variant	transcript	protein_coding	VQSRTrancheSNP95.00to98.00	C	T	C	C	32	40	[26, 6]	[40, 0]	c.120G>A	p.Thr40Thr	WARNING_TRANSCRIPT_INCOMPLETE	no
chr2	98533960	None	G	[A]	INPP4A	ENST00000409540	ENSG00000040933	LOW	sequence_feature	domain:C2	protein_coding	VQSRTrancheSNP95.00to98.00	G	G	G	A	37	46	[37, 0]	[37, 9]	c.270+465G>A			no
chr2	98533960	None	G	[A]	INPP4A	ENST00000523221	ENSG00000040933	LOW	sequence_feature	domain:C2	protein_coding	VQSRTrancheSNP95.00to98.00	G	G	G	A	37	46	[37, 0]	[37, 9]	c.270+465G>A			no
chr2	98533960	None	G	[A]	INPP4A	ENST00000409016	ENSG00000040933	LOW	sequence_feature	domain:C2	protein_coding	VQSRTrancheSNP95.00to98.00	G	G	G	A	37	46	[37, 0]	[37, 9]	c.270+465G>A			no
chr2	98533960	None	G	[A]	INPP4A	ENST00000409851	ENSG00000040933	LOW	sequence_feature	domain:C2	protein_coding	VQSRTrancheSNP95.00to98.00	G	G	G	A	37	46	[37, 0]	[37, 9]	c.270+465G>A			no
chr2	98611977	rs77831153	G	[C]	UNC50	ENST00000357765	ENSG00000115446	LOW	sequence_feature	transmembrane_region:Transmembrane_region	protein_coding	VQSRTrancheSNP95.00to98.00	G	G	G	C	35	10	[35, 0]	[7, 3]	c.401+1082G>C			no
chr2	98611985	None	A	[C]	UNC50	ENST00000357765	ENSG00000115446	LOW	sequence_feature	transmembrane_region:Transmembrane_region	protein_coding	VQSRTrancheSNP95.00to98.00	A	A	A	C	35	10	[35, 0]	[8, 2]	c.401+1090A>C			no
chr2	99407171	None	C	[T]	REV1	ENST00000393445	ENSG00000135945	LOW	sequence_feature	beta_strand	protein_coding	VQSRTrancheSNP95.00to98.00	C	C	C	T	26	22	[26, 0]	[16, 6]	c.2446-681G>A			no
chr2	99407171	None	C	[T]	REV1	ENST00000258428	ENSG00000135945	LOW	sequence_feature	beta_strand	protein_coding	VQSRTrancheSNP95.00to98.00	C	C	C	T	26	22	[26, 0]	[16, 6]	c.2449-681G>A			no
chr2	100295087	None	C	[T]	LONRF2	ENST00000393437	ENSG00000170500	LOW	sequence_feature	domain:Lon	protein_coding	VQSRTrancheSNP95.00to98.00	C	C	C	T	34	45	[34, 0]	[37, 8]	c.1598+345G>A			no
chr2	100295087	None	C	[T]	LONRF2	ENST00000409647	ENSG00000170500	LOW	sequence_feature	domain:Lon	protein_coding	VQSRTrancheSNP95.00to98.00	C	C	C	T	34	45	[34, 0]	[37, 8]	c.869+345G>A			no
chr2	102706040	None	C	[A]	SLC9A2	ENST00000233969	ENSG00000115616	LOW	sequence_feature	topological_domain:Cytoplasmic	protein_coding	VQSRTrancheSNP95.00to98.00	C	C	C	A	27	22	[27, 0]	[15, 7]	c.2068+104C>A			no
chr2	111925306	None	T	[A]	MERTK	ENST00000421804	ENSG00000153208	LOW	sequence_feature	topological_domain:Extracellular	protein_coding	VQSRTrancheSNP95.00to98.00	T	T	T	A	13	8	[12, 1]	[2, 6]	c.62-3814T>A			no
chr2	114784022	None	C	[T]	DPP10	ENST00000410059	ENSG00000175497	LOW	sequence_feature	region_of_interest:Mediates_effects_on_KCND2	protein_coding	VQSRTrancheSNP95.00to98.00	C	C	C	T	37	33	[37, 0]	[26, 7]	c.60+341184C>T			no
chr2	114784022	None	C	[T]	DPP10	ENST00000410059	ENSG00000175497	LOW	sequence_feature	topological_domain:Cytoplasmic	protein_coding	VQSRTrancheSNP95.00to98.00	C	C	C	T	37	33	[37, 0]	[26, 7]	c.60+341184C>T			no
chr2	114923464	None	C	[G]	DPP10	ENST00000410059	ENSG00000175497	LOW	sequence_feature	topological_domain:Cytoplasmic	protein_coding	VQSRTrancheSNP95.00to98.00	C	G	C	C	6	21	[4, 2]	[21, 0]	c.61-385775C>G			no
chr2	114923464	None	C	[G]	DPP10	ENST00000410059	ENSG00000175497	LOW	sequence_feature	region_of_interest:Mediates_effects_on_KCND2	protein_coding	VQSRTrancheSNP95.00to98.00	C	G	C	C	6	21	[4, 2]	[21, 0]	c.61-385775C>G			no
chr2	114942322	None	C	[T]	DPP10	ENST00000410059	ENSG00000175497	LOW	sequence_feature	region_of_interest:Mediates_effects_on_KCND2	protein_coding	VQSRTrancheSNP95.00to98.00	C	C	C	T	14	9	[14, 0]	[7, 2]	c.61-366917C>T			no
chr2	114942322	None	C	[T]	DPP10	ENST00000410059	ENSG00000175497	LOW	sequence_feature	topological_domain:Cytoplasmic	protein_coding	VQSRTrancheSNP95.00to98.00	C	C	C	T	14	9	[14, 0]	[7, 2]	c.61-366917C>T			no
chr2	114942324	None	C	[T]	DPP10	ENST00000410059	ENSG00000175497	LOW	sequence_feature	region_of_interest:Mediates_effects_on_KCND2	protein_coding	VQSRTrancheSNP95.00to98.00	C	C	C	T	13	9	[13, 0]	[7, 2]	c.61-366915C>T			no
chr2	114942324	None	C	[T]	DPP10	ENST00000410059	ENSG00000175497	LOW	sequence_feature	topological_domain:Cytoplasmic	protein_coding	VQSRTrancheSNP95.00to98.00	C	C	C	T	13	9	[13, 0]	[7, 2]	c.61-366915C>T			no
chr2	115018861	None	T	[A]	DPP10	ENST00000410059	ENSG00000175497	LOW	sequence_feature	region_of_interest:Mediates_effects_on_KCND2	protein_coding	VQSRTrancheSNP95.00to98.00	T	T	T	A	31	21	[31, 0]	[17, 4]	c.61-290378T>A			no
chr2	115018861	None	T	[A]	DPP10	ENST00000410059	ENSG00000175497	LOW	sequence_feature	topological_domain:Cytoplasmic	protein_coding	VQSRTrancheSNP95.00to98.00	T	T	T	A	31	21	[31, 0]	[17, 4]	c.61-290378T>A			no
chr2	115067568	rs141922245	A	[T]	DPP10	ENST00000410059	ENSG00000175497	LOW	sequence_feature	region_of_interest:Mediates_effects_on_KCND2	protein_coding	VQSRTrancheSNP95.00to98.00	A	T	A	A	19	9	[13, 6]	[8, 1]	c.61-241671A>T			no
chr2	115067568	rs141922245	A	[T]	DPP10	ENST00000410059	ENSG00000175497	LOW	sequence_feature	topological_domain:Cytoplasmic	protein_coding	VQSRTrancheSNP95.00to98.00	A	T	A	A	19	9	[13, 6]	[8, 1]	c.61-241671A>T			no
chr2	115086474	rs13028194	T	[A]	DPP10	ENST00000410059	ENSG00000175497	LOW	sequence_feature	region_of_interest:Mediates_effects_on_KCND2	protein_coding	VQSRTrancheSNP95.00to98.00	A	A	T	A	12	26	[1, 11]	[11, 15]	c.61-222765T>A			no
chr2	115086474	rs13028194	T	[A]	DPP10	ENST00000410059	ENSG00000175497	LOW	sequence_feature	topological_domain:Cytoplasmic	protein_coding	VQSRTrancheSNP95.00to98.00	A	A	T	A	12	26	[1, 11]	[11, 15]	c.61-222765T>A			no
chr2	115359812	rs530288818	A	[T]	DPP10	ENST00000393147	ENSG00000175497	LOW	sequence_feature	beta_strand	protein_coding	VQSRTrancheSNP95.00to98.00	A	A	A	T	33	46	[33, 0]	[33, 13]	c.283+15900A>T			no
chr2	115359812	rs530288818	A	[T]	DPP10	ENST00000410059	ENSG00000175497	LOW	sequence_feature	topological_domain:Extracellular	protein_coding	VQSRTrancheSNP95.00to98.00	A	A	A	T	33	46	[33, 0]	[33, 13]	c.271+15900A>T			no
chr2	115359812	rs530288818	A	[T]	DPP10	ENST00000393147	ENSG00000175497	LOW	sequence_feature	topological_domain:Extracellular	protein_coding	VQSRTrancheSNP95.00to98.00	A	A	A	T	33	46	[33, 0]	[33, 13]	c.283+15900A>T			no
chr2	115359812	rs530288818	A	[T]	DPP10	ENST00000310323	ENSG00000175497	LOW	sequence_feature	topological_domain:Extracellular	protein_coding	VQSRTrancheSNP95.00to98.00	A	A	A	T	33	46	[33, 0]	[33, 13]	c.250+15900A>T			no
chr2	115359812	rs530288818	A	[T]	DPP10	ENST00000310323	ENSG00000175497	LOW	sequence_feature	beta_strand	protein_coding	VQSRTrancheSNP95.00to98.00	A	A	A	T	33	46	[33, 0]	[33, 13]	c.250+15900A>T			no
chr2	115359812	rs530288818	A	[T]	DPP10	ENST00000410059	ENSG00000175497	LOW	sequence_feature	beta_strand	protein_coding	VQSRTrancheSNP95.00to98.00	A	A	A	T	33	46	[33, 0]	[33, 13]	c.271+15900A>T			no
chr2	115423636	None	T	[A]	DPP10	ENST00000410059	ENSG00000175497	LOW	sequence_feature	beta_strand	protein_coding	VQSRTrancheSNP95.00to98.00	T	A	T	T	24	33	[20, 4]	[33, 0]	c.272-75874T>A			no
chr2	115423636	None	T	[A]	DPP10	ENST00000393147	ENSG00000175497	LOW	sequence_feature	topological_domain:Extracellular	protein_coding	VQSRTrancheSNP95.00to98.00	T	A	T	T	24	33	[20, 4]	[33, 0]	c.284-75874T>A			no
chr2	115423636	None	T	[A]	DPP10	ENST00000310323	ENSG00000175497	LOW	sequence_feature	beta_strand	protein_coding	VQSRTrancheSNP95.00to98.00	T	A	T	T	24	33	[20, 4]	[33, 0]	c.251-75874T>A			no
chr2	115423636	None	T	[A]	DPP10	ENST00000310323	ENSG00000175497	LOW	sequence_feature	topological_domain:Extracellular	protein_coding	VQSRTrancheSNP95.00to98.00	T	A	T	T	24	33	[20, 4]	[33, 0]	c.251-75874T>A			no
chr2	115423636	None	T	[A]	DPP10	ENST00000410059	ENSG00000175497	LOW	sequence_feature	topological_domain:Extracellular	protein_coding	VQSRTrancheSNP95.00to98.00	T	A	T	T	24	33	[20, 4]	[33, 0]	c.272-75874T>A			no
chr2	115423636	None	T	[A]	DPP10	ENST00000393147	ENSG00000175497	LOW	sequence_feature	beta_strand	protein_coding	VQSRTrancheSNP95.00to98.00	T	A	T	T	24	33	[20, 4]	[33, 0]	c.284-75874T>A			no
chr2	115606001	None	T	[C]	DPP10	ENST00000393147	ENSG00000175497	LOW	sequence_feature	topological_domain:Extracellular	protein_coding	VQSRTrancheSNP95.00to98.00	T	T	T	C	31	38	[31, 0]	[32, 6]	c.453+80029T>C			no
chr2	115606001	None	T	[C]	DPP10	ENST00000310323	ENSG00000175497	LOW	sequence_feature	topological_domain:Extracellular	protein_coding	VQSRTrancheSNP95.00to98.00	T	T	T	C	31	38	[31, 0]	[32, 6]	c.420+80029T>C			no
chr2	115606001	None	T	[C]	DPP10	ENST00000410059	ENSG00000175497	LOW	sequence_feature	topological_domain:Extracellular	protein_coding	VQSRTrancheSNP95.00to98.00	T	T	T	C	31	38	[31, 0]	[32, 6]	c.441+80029T>C			no
chr2	119521983	None	C	[T]	SCTR	ENST00000019103	ENSG00000080293	LOW	sequence_feature	topological_domain:Extracellular	protein_coding	VQSRTrancheSNP95.00to98.00	C	T	C	C	24	37	[18, 6]	[37, 0]	c.72+2172G>A			no
chr2	119522895	None	G	[A]	SCTR	ENST00000019103	ENSG00000080293	LOW	sequence_feature	topological_domain:Extracellular	protein_coding	VQSRTrancheSNP95.00to98.00	G	G	G	A	33	28	[33, 0]	[22, 6]	c.72+1260C>T			no
chr2	119524238	None	G	[A]	SCTR	ENST00000019103.7	ENSG00000080293	LOW	5_prime_UTR_premature_start_codon_gain_variant	transcript	protein_coding	VQSRTrancheSNP95.00to98.00	G	G	G	A	21	25	[21, 0]	[19, 6]	c.-12C>T			no
chr2	119625443	None	G	[A]	CFAP221	ENST00000413369	ENSG00000163075	LOW	sequence_feature	interacting_region:Interaction_with_calmodulin	protein_coding	VQSRTrancheSNP95.00to98.00	G	G	G	A	26	32	[26, 0]	[27, 5]	c.1411-140G>A			no
chr2	119847311	rs187587040	C	[T]	PTPN4	ENST00000263708	ENSG00000088179	LOW	sequence_feature	domain:FERM	protein_coding	VQSRTrancheSNP95.00to98.00	C	T	C	C	7	35	[2, 5]	[35, 0]	c.139-15225C>T			no
chr2	119847313	rs191913070	C	[T]	PTPN4	ENST00000263708	ENSG00000088179	LOW	sequence_feature	domain:FERM	protein_coding	VQSRTrancheSNP95.00to98.00	C	T	C	C	7	35	[2, 5]	[35, 0]	c.139-15223C>T			no
chr2	119847332	None	T	[A]	PTPN4	ENST00000263708	ENSG00000088179	LOW	sequence_feature	domain:FERM	protein_coding	VQSRTrancheSNP95.00to98.00	T	T	T	A	22	12	[22, 0]	[2, 10]	c.139-15204T>A			no
chr2	119847334	None	T	[A]	PTPN4	ENST00000263708	ENSG00000088179	LOW	sequence_feature	domain:FERM	protein_coding	VQSRTrancheSNP95.00to98.00	T	T	T	A	20	11	[20, 0]	[2, 9]	c.139-15202T>A			no
chr2	120076456	None	G	[A]	EPB41L5	ENST00000263713	ENSG00000115109	LOW	sequence_feature	domain:FERM	protein_coding	VQSRTrancheSNP95.00to98.00	G	G	G	A	40	20	[40, 0]	[17, 3]	c.506-515G>A			no
chr2	120076456	None	G	[A]	EPB41L5	ENST00000331393	ENSG00000115109	LOW	sequence_feature	domain:FERM	protein_coding	VQSRTrancheSNP95.00to98.00	G	G	G	A	40	20	[40, 0]	[17, 3]	c.506-515G>A			no
chr2	120076456	None	G	[A]	EPB41L5	ENST00000452780	ENSG00000115109	LOW	sequence_feature	domain:FERM	protein_coding	VQSRTrancheSNP95.00to98.00	G	G	G	A	40	20	[40, 0]	[17, 3]	c.506-515G>A			no
chr2	120076456	None	G	[A]	EPB41L5	ENST00000443902	ENSG00000115109	LOW	sequence_feature	domain:FERM	protein_coding	VQSRTrancheSNP95.00to98.00	G	G	G	A	40	20	[40, 0]	[17, 3]	c.506-515G>A			no
chr2	124110654	None	G	[A]	CNTNAP5	ENST00000431078	ENSG00000155052	LOW	sequence_feature	topological_domain:Extracellular	protein_coding	VQSRTrancheSNP95.00to98.00	G	A	G	G	41	29	[33, 8]	[29, 0]	c.82+84922G>A			no
chr2	124451079	rs7608452	C	[T]	CNTNAP5	ENST00000431078	ENSG00000155052	LOW	sequence_feature	domain:Laminin_G-like_1	protein_coding	VQSRTrancheSNP95.00to98.00	T	T	C	T	11	13	[1, 10]	[6, 7]	c.918+4142C>T			no
[truncated: 59,644 more rows]

## Sheet: No matches with PRIMES network
Reference network - HCT116										Reference network - HKE3
[truncated: 1,309 more rows]
