# Supplementary material for: Transcriptional and metabolic rewiring of colorectal cancer cells expressing the oncogenic KRASG13D mutation
Source: Br J Cancer. 2019 May 28;121(1):37–50. doi: 10.1038/s41416-019-0477-7 (PMC6738113; doi:10.1038/s41416-019-0477-7)
Supplement: Supplementary file 4 — Supplementary Table 2 [file 41416_2019_477_MOESM4_ESM.xlsx]

## Sheet: Sheet1
Sample	Time	Replicate	Cell line	Sequenced Reads	Mapped Reads	% Uniquely Mapped Reads	Aligned to Genes	RIN	RNA concentration (ng/ul)	260/280	260/230
kmut	0	1	Hke3mutKRAS	44555305	42980910	97.3	32805783	10	1830	2.13	2.13
kmut	0	2	Hke3mutKRAS	42126661	40537235	97.2	30554161	10	2229	2.12	2.03
kmut	0	3	Hke3mutKRAS	44468283	42781537	97.3	31208066	10	2175	2.11	2.2
kmut	15	1	Hke3mutKRAS	31486671	30248564	97	21762276	9.8	1074	2.02	1.86
kmut	15	2	Hke3mutKRAS	53461926	51315938	96.9	34595072	9.7	978	2.04	2.03
kmut	15	3	Hke3mutKRAS	44303412	42224695	96.9	28613563	9.9	1089	2.18	1.92
kmut	30	1	Hke3mutKRAS	40341160	39115289	97.6	28345306	9.6	996	2.06	1.87
kmut	30	2	Hke3mutKRAS	44875069	43106512	97.1	30899856	9.8	759	2.06	1.97
kmut	30	3	Hke3mutKRAS	39766585	37472058	97.1	27792126	9.6	645	1.99	1.84
kmut	60	1	Hke3mutKRAS	40813216	39144760	97.1	27112106	9.6	2556	2.03	1.93
kmut	60	2	Hke3mutKRAS	44533873	42401750	97.5	31348443	9.5	1521	2.04	2.04
kmut	60	3	Hke3mutKRAS	83750166	80150271	97.6	59785556	9.5	1089	2.16	2.21
kmut	90	1	Hke3mutKRAS	31453511	30171838	97	21674630	9.7	1437	2.01	1.92
kmut	90	2	Hke3mutKRAS	50949360	49027442	97.5	35061163	9.6	852	2.05	2.11
kmut	90	3	Hke3mutKRAS	74061994	71373701	97.4	41834442	9.7	1320	2.01	1.87
kmut	120	1	Hke3mutKRAS	67943680	65134528	96.8	43100625	9.4	987	2.05	2.09
kmut	120	2	Hke3mutKRAS	44950362	40021112	90.3	27552672	9.7	720	2.04	2.11
kmut	120	3	Hke3mutKRAS	43607016	41865711	97.1	28694630	9.4	609	2.05	2.06
kwt	0	1	Hke3wtKRAS	71528916	68610549	96.9	50836303	10	1347	2.04	1.79
kwt	0	2	Hke3wtKRAS	42891431	40890520	96.8	29754815	10	1362	2.02	1.99
kwt	0	3	Hke3wtKRAS	50953341	49039794	97.2	37247368	10	1104	2.06	1.94
kwt	15	1	Hke3wtKRAS	48620275	46682785	97.2	31863602	10	382	2.11	1.91
kwt	15	2	Hke3wtKRAS	43344374	41775889	97.5	26941588	10	232	2.03	2.16
kwt	15	3	Hke3wtKRAS	31533744	30164775	97.2	21363532	10	586	2.09	2.07
kwt	30	1	Hke3wtKRAS	40871115	39107739	97.1	29786176	10	626	2.09	2.01
kwt	30	2	Hke3wtKRAS	39593899	37472105	97	28204477	10	640	2.11	1.94
kwt	30	3	Hke3wtKRAS	40660200	39094911	97	26364120	10	858	2.07	1.91
kwt	60	1	Hke3wtKRAS	44553782	42562894	96.9	31548218	10	286	2.08	2.16
kwt	60	2	Hke3wtKRAS	43541635	41850862	97.6	31368679	10	842	2.12	1.82
kwt	60	3	Hke3wtKRAS	43640591	41933206	97.1	29778810	10	738	2.1	1.83
kwt	90	1	Hke3wtKRAS	44639318	42425951	96.7	29986701	10	658	2.1	2.01
kwt	90	2	Hke3wtKRAS	48424158	40984754	85.8	25479053	10	602	2.06	1.83
kwt	90	3	Hke3wtKRAS	46812417	45001195	97.3	30925398	10	384	2.09	1.88
kwt	120	1	Hke3wtKRAS	43241008	41426654	96.8	27999712	10	720	2.1	2.03
kwt	120	2	Hke3wtKRAS	58044645	55724797	96.9	35286199	10	1064	2.06	2.22
kwt	120	3	Hke3wtKRAS	39354610	37881761	97.4	25577439	10	1174	2.07	1.91
hct116	0	1	HCT116	44873631	42090670	94.8	30287101	9.7	2748	2.11	1.84
hct116	0	2	HCT116	41986205	38415274	92.6	26215054	9.1	1449	2.08	2.07
hct116	0	3	HCT116	38935784	36036530	93.6	25390981	9.1	1098	2.03	1.81
hct116	15	1	HCT116	50458041	46454800	93	34744836	9.4	1413	2.03	1.95
hct116	15	2	HCT116	36926447	33564723	93.3	25131432	9.6	1518	2.07	1.9
hct116	15	3	HCT116	67111297	62534657	94.1	45572304	9.3	1005	2.05	1.86
hct116	30	1	HCT116	39876650	36224473	92.6	26233542	9.8	1557	2.06	1.88
hct116	30	2	HCT116	44497255	41920617	95.2	32965615	9.6	996	2.07	1.93
hct116	30	3	HCT116	44046051	40416031	95.6	32176005	9.4	759	2.07	1.99
hct116	60	1	HCT116	42244195	38968643	94.3	27354762	9.7	990	2.1	1.96
hct116	60	2	HCT116	89774044	85224528	95.8	61772780	8.9	378	2.11	2.06
hct116	60	3	HCT116	51439587	47809793	94.9	37318408	9.8	1332	2.12	2.01
hct116	90	1	HCT116	48979990	44477778	92.1	28312159	9.6	1110	2.08	1.93
hct116	90	2	HCT116	40674136	37339541	92.9	26860854	9.7	1167	2.05	1.78
hct116	90	3	HCT116	32107236	29371198	93.4	21623598	9.3	843	2.06	2.04
hct116	120	1	HCT116	34815170	31936843	92.7	23104363	9.1	1035	2.02	1.87
hct116	120	2	HCT116	67134321	61947846	93.4	44219352	10	273	2.09	2.25
hct116	120	3	HCT116	41720484	38810241	94.2	28962995	9.4	768	2.04	2.05
hke3	0	1	Hke3	41850845	40108181	96.6	24800897	10	1482	2.12	2.05
hke3	0	2	Hke3	48521731	45095821	96.2	29752429	10	1161	2.13	2.07
hke3	0	3	Hke3	38739058	37146164	97.1	23321809	10	942	2.1	1.95
hke3	15	1	Hke3	27184628	25962967	96.4	16936345	10	900	2.05	1.96
hke3	15	2	Hke3	47973718	46177021	97.3	30030952	10	1677	2	1.88
hke3	15	3	Hke3	46663107	44776468	97.2	31567216	10	1563	2.06	1.8
hke3	30	1	Hke3	44593168	42816545	97.2	32400326	10	2205	2.09	2.14
hke3	30	2	Hke3	47980597	44786840	97.4	35006538	10	1422	2.03	2.01
hke3	30	3	Hke3	54183450	52093286	97.5	40027976	10	1656	2.09	2.03
hke3	60	1	Hke3	36255210	34613919	97.2	24544295	10	1473	1.99	1.87
hke3	60	2	Hke3	41401608	39609066	97.1	28656600	10	1293	2.09	2.01
hke3	60	3	Hke3	41796189	40002404	97.3	29493037	10	1998	2.06	1.97
hke3	90	1	Hke3	29109742	27763179	96.2	16747054	10	2364	2.03	1.9
hke3	90	2	Hke3	54528735	52229308	96.9	35409661	10	1761	2	1.91
hke3	90	3	Hke3	52495508	50438530	97.5	35653664	9.9	1698	2.01	1.8
hke3	120	1	Hke3	25231320	23943619	95.8	16179150	9.7	1200	1.98	1.93
hke3	120	2	Hke3	55517617	53446856	97.5	34155276	10	1563	1.9	1.87
hke3	120	3	Hke3	53422996	51007857	97.2	34034866	9.7	1152	2.17	2.18
