# Supplementary material for: Transcriptional and metabolic rewiring of colorectal cancer cells expressing the oncogenic KRASG13D mutation
Source: Br J Cancer. 2019 May 28;121(1):37–50. doi: 10.1038/s41416-019-0477-7 (PMC6738113; doi:10.1038/s41416-019-0477-7)
Supplement: Supplementary file 5 — Supplementary Table 3 [file 41416_2019_477_MOESM5_ESM.xlsx]

## Sheet: HKe3 wt vs mtKRAS DE genes
ID	Symbol	logFC	logCPM	LR	PValue	FDR
ENSG00000038427	VCAN	7.65085	6.34869	1405.11	1.62632e-307	2.49754e-303
ENSG00000231023	LINC00326	7.27052	-0.39999	215.095	1.06277e-48	6.71643e-47
ENSG00000232803	SLCO4A1-AS1	7.25892	-0.406166	213.597	2.25527e-48	1.41943e-46
ENSG00000124882	EREG	7.23973	8.27185	1369.07	1.10829e-299	8.51e-296
ENSG00000109321	AREG	6.43283	7.34509	1110.87	1.43254e-243	3.66659e-240
ENSG00000255819	KLRC4-KLRK1	6.00604	-0.372778	194.73	2.95018e-44	1.60659e-42
ENSG00000118526	TCF21	5.92387	-1.02726	185.324	3.33513e-42	1.71296e-40
ENSG00000002745	WNT16	5.79622	5.94012	864.722	4.58192e-190	5.41266e-187
ENSG00000251893	SNORA70	5.68094	0.653614	159.723	1.30045e-36	5.60985e-35
ENSG00000163762	TM4SF18	5.53184	2.02274	456.304	3.06333e-101	6.35724e-99
ENSG00000133083	DCLK1	5.48367	1.19956	351.898	1.6362e-78	2.18497e-76
ENSG00000103355	PRSS33	5.47469	-0.485208	169.801	8.17862e-39	3.80603e-37
ENSG00000249992	TMEM158	5.36846	3.90941	578.108	9.67357e-128	2.75106e-125
ENSG00000108375	RNF43	5.3433	6.42609	873.923	4.5793e-192	6.39312e-189
ENSG00000139318	DUSP6	5.26319	7.90383	891.212	7.98393e-196	1.22609e-192
ENSG00000183542	KLRC4	5.20814	-0.731918	166.713	3.86397e-38	1.75041e-36
ENSG00000205810	KLRC3	5.19158	-0.336781	186.756	1.62314e-42	8.47842e-41
ENSG00000163032	VSNL1	4.94642	2.02407	509.042	1.02472e-112	2.38434e-110
ENSG00000205809	KLRC2	4.87337	1.25759	373.941	2.59559e-83	3.86995e-81
ENSG00000279806	RP11-58O9.2	4.83836	1.52926	298.414	7.29831e-67	7.37369e-65
ENSG00000258088	RP11-114H23.2	4.64371	2.68989	305.304	2.30225e-68	2.3889e-66
ENSG00000101188	NTSR1	4.61013	7.90005	732.027	3.24733e-161	1.91805e-158
ENSG00000258077	RP11-114H23.1	4.54731	3.06707	346.517	2.43004e-77	3.10985e-75
ENSG00000184588	PDE4B	4.53533	6.18928	685.369	4.54251e-151	1.99312e-148
ENSG00000213809	KLRK1	4.5201	-0.758002	159.152	1.73382e-36	7.41678e-35
ENSG00000131746	TNS4	4.45505	5.28301	602.382	5.07687e-133	1.59113e-130
ENSG00000164484	TMEM200A	4.42394	4.49156	610.706	7.85617e-135	2.68105e-132
ENSG00000148680	HTR7	4.42245	4.2138	543.319	3.57632e-120	9.30873e-118
ENSG00000196542	SPTSSB	4.42125	4.18933	584.051	4.93017e-129	1.45601e-126
ENSG00000187678	SPRY4	4.38155	7.33398	663.475	2.62165e-146	1.08813e-143
ENSG00000258245	RPL10P13	4.36313	1.33713	131.195	2.24406e-30	7.49175e-29
ENSG00000135318	NT5E	4.2899	6.396	635.883	2.62583e-140	1.00812e-137
ENSG00000171951	SCG2	4.27454	5.37561	517.678	1.35417e-114	3.30094e-112
ENSG00000170500	LONRF2	4.26717	2.86196	515.336	4.37743e-114	1.05038e-111
ENSG00000006468	ETV1	4.25214	4.60256	606.919	5.23526e-134	1.71059e-131
ENSG00000279692	RP11-1055B8.1	4.17668	0.646236	262.922	3.95994e-59	3.32311e-57
ENSG00000135074	ADAM19	4.17602	7.03506	613.986	1.51946e-135	5.30326e-133
ENSG00000147041	SYTL5	4.14299	0.925825	344.308	7.35599e-77	9.2595e-75
ENSG00000139289	PHLDA1	4.05465	8.94655	607.731	3.48463e-134	1.16334e-131
ENSG00000281881	SPRY4-IT1	3.96162	1.71265	250.791	1.74615e-56	1.38941e-54
ENSG00000177494	ZBED2	3.89777	2.12731	387.674	2.65552e-86	4.24801e-84
ENSG00000103522	IL21R	3.83854	0.468545	169.655	8.79925e-39	4.08248e-37
ENSG00000236714	AC005592.1	3.80856	1.05017	241.024	2.35196e-54	1.7619e-52
ENSG00000227954	TARID	3.80279	2.63693	420.22	2.18566e-93	3.72947e-91
ENSG00000162344	FGF19	3.72205	4.38817	445.91	5.60012e-99	1.10258e-96
ENSG00000168785	TSPAN5	3.69013	5.48008	485.234	1.55147e-107	3.35575e-105
ENSG00000164483	SAMD3	3.65912	0.860467	215.258	9.78931e-49	6.21216e-47
ENSG00000165617	DACT1	3.63226	4.7457	364.424	3.06382e-81	4.35658e-79
ENSG00000002587	HS3ST1	3.60172	5.67252	445.786	5.95905e-99	1.15839e-96
ENSG00000180644	PRF1	3.54679	3.32149	313.294	4.18476e-70	4.49408e-68
ENSG00000140297	GCNT3	3.47358	0.030429	153.137	3.57474e-35	1.46393e-33
ENSG00000236451	AC067956.1	3.42148	0.0647153	127.75	1.27289e-29	4.11533e-28
ENSG00000152766	ANKRD22	3.40556	2.05443	282.936	1.72124e-63	1.5734e-61
ENSG00000168306	ACOX2	3.38649	1.82737	237.933	1.11046e-53	8.1595e-52
ENSG00000168427	KLHL30	3.38422	1.53033	165.588	6.80495e-38	3.05566e-36
ENSG00000175832	ETV4	3.34271	5.71957	403.58	9.15493e-90	1.51174e-87
ENSG00000238178	RP11-431J24.2	3.3422	1.96801	279.942	7.72945e-63	6.98242e-61
ENSG00000154310	TNIK	3.2653	6.90887	418.722	4.63094e-93	7.81509e-91
ENSG00000256268	RP11-221N13.3	3.21287	0.0905392	100.213	1.36856e-23	3.53225e-22
ENSG00000168702	LRP1B	3.2043	3.90192	379.57	1.54408e-84	2.34776e-82
ENSG00000162490	DRAXIN	3.20242	3.32355	349.351	5.86878e-78	7.63788e-76
ENSG00000184845	DRD1	3.15704	2.80196	288.062	1.31502e-64	1.23139e-62
ENSG00000235008	RP3-497J21.1	3.15372	-0.457714	91.8323	9.43432e-22	2.27089e-20
ENSG00000235750	KIAA0040	3.14422	6.13662	381.368	6.26848e-85	9.82296e-83
ENSG00000023839	ABCC2	3.10075	6.42433	379.827	1.35733e-84	2.08445e-82
ENSG00000203943	SAMD13	3.01565	1.17036	160.938	7.05875e-37	3.07086e-35
ENSG00000118515	SGK1	2.97532	2.25648	234.875	5.15561e-53	3.6655e-51
ENSG00000103888	CEMIP	2.97164	6.50945	348.108	1.09409e-77	1.41192e-75
ENSG00000181418	DDN	2.95015	3.72855	285.192	5.54979e-64	5.13423e-62
ENSG00000165895	ARHGAP42	2.89723	4.39225	316.653	7.7605e-71	8.45234e-69
ENSG00000231185	AC005592.2	2.84951	1.70923	150.327	1.47064e-34	5.79092e-33
ENSG00000250920	RP11-297P16.4	2.84809	4.84929	313.313	4.14595e-70	4.48376e-68
ENSG00000261757	AC005592.3	2.83334	-0.750191	86.8578	1.1661e-20	2.60666e-19
ENSG00000255248	MIR100HG	2.83245	5.55067	317.353	5.46437e-71	6.0809e-69
ENSG00000138434	SSFA2	2.82185	9.6857	330.932	6.02188e-74	7.16884e-72
ENSG00000170647	TMEM133	2.80806	2.4084	235.012	4.81343e-53	3.45419e-51
ENSG00000149948	HMGA2	2.80419	7.97948	323.125	3.02118e-72	3.51487e-70
ENSG00000235884	LINC00941	2.77844	2.27159	202.406	6.23429e-46	3.61283e-44
ENSG00000134762	DSC3	2.70471	3.47096	237.514	1.36988e-53	1.00177e-51
ENSG00000125378	BMP4	2.701	6.59206	295.168	3.71904e-66	3.68472e-64
ENSG00000144824	PHLDB2	2.6906	6.95662	300.025	3.25252e-67	3.32993e-65
ENSG00000261780	CTD-2354A18.1	2.67291	4.57166	270.752	7.78083e-61	6.78922e-59
ENSG00000168772	CXXC4	2.66796	1.11904	156.939	5.27822e-36	2.23299e-34
ENSG00000156299	TIAM1	2.66371	6.9586	293.098	1.05106e-65	1.01516e-63
ENSG00000164292	RHOBTB3	2.65789	7.12882	295.151	3.75233e-66	3.69388e-64
ENSG00000136231	IGF2BP3	2.65638	6.25213	289.361	6.85121e-65	6.53503e-63
ENSG00000165376	CLDN2	2.61875	-0.0670101	114.234	1.15796e-26	3.3239e-25
ENSG00000128564	VGF	2.60411	4.07516	213.512	2.35329e-48	1.46908e-46
ENSG00000283541	RP11-101E5.7	2.60028	0.582212	128.576	8.39661e-30	2.73192e-28
ENSG00000197467	COL13A1	2.58071	4.9939	259.292	2.44803e-58	2.02121e-56
ENSG00000280407	RP13-516M14.8	2.53041	0.789016	95.2139	1.70882e-22	4.22582e-21
ENSG00000012124	CD22	2.52575	1.68369	159.54	1.42579e-36	6.11616e-35
ENSG00000069535	MAOB	2.52202	5.40513	254.125	3.27548e-57	2.64745e-55
ENSG00000143409	FAM63A	2.51608	1.75757	149.595	2.12553e-34	8.32698e-33
ENSG00000138134	STAMBPL1	2.51299	2.71968	186.67	1.69487e-42	8.82311e-41
ENSG00000257497	RP11-585P4.5	2.50095	2.2566	128.662	8.04228e-30	2.62219e-28
ENSG00000244405	ETV5	2.48677	6.52942	257.894	4.93908e-58	4.05612e-56
ENSG00000006459	KDM7A	2.47608	5.02397	248.304	6.08491e-56	4.76765e-54
ENSG00000144821	MYH15	2.46924	5.31897	241.78	1.60926e-54	1.21741e-52
ENSG00000164520	RAET1E	2.45193	1.3559	119.607	7.71332e-28	2.33102e-26
ENSG00000088992	TESC	2.4342	3.27945	216.906	4.27951e-49	2.77301e-47
ENSG00000059804	SLC2A3	2.41665	2.46902	159.592	1.38941e-36	5.97681e-35
ENSG00000233532	LINC00460	2.41409	-0.265932	71.2478	3.15061e-17	5.95861e-16
ENSG00000251292	ERVH-1	2.41335	3.28582	188.743	5.98139e-43	3.15657e-41
ENSG00000283633	AC005301.9	2.37957	4.72336	212.471	3.96938e-48	2.45797e-46
ENSG00000067798	NAV3	2.37293	4.20153	221.091	5.22826e-50	3.44653e-48
ENSG00000131620	ANO1	2.37064	6.60213	237.21	1.5961e-53	1.16167e-51
ENSG00000260641	RP11-1299A16.3	2.35059	0.99561	119.09	1.00087e-27	3.0079e-26
ENSG00000175745	NR2F1	2.35035	5.82245	231.905	2.29013e-52	1.60592e-50
ENSG00000131969	ABHD12B	2.34769	1.33558	89.4211	3.19109e-21	7.39149e-20
ENSG00000137868	STRA6	2.34571	2.3261	132.308	1.28144e-30	4.32506e-29
ENSG00000144136	SLC20A1	2.34116	7.95028	234.971	4.91321e-53	3.5094e-51
ENSG00000142875	PRKACB	2.33754	6.7619	231.696	2.54431e-52	1.77605e-50
ENSG00000156011	PSD3	2.32201	6.49234	226.676	3.16383e-51	2.16906e-49
ENSG00000127124	HIVEP3	2.32014	5.95084	223.002	2.00254e-50	1.34293e-48
ENSG00000132297	HHLA1	2.32002	5.0202	210.805	9.16575e-48	5.58565e-46
ENSG00000111700	SLCO1B3	2.28272	1.41711	145.404	1.75242e-33	6.59606e-32
ENSG00000260834	RP11-256I9.2	2.27078	4.3296	187.968	8.82789e-43	4.6428e-41
ENSG00000106714	CNTNAP3	2.26233	3.86911	201.921	7.95557e-46	4.593e-44
ENSG00000120693	SMAD9	2.25656	2.806	167.993	2.02988e-38	9.30532e-37
ENSG00000116285	ERRFI1	2.24314	9.84097	218.488	1.93317e-49	1.25795e-47
ENSG00000173530	TNFRSF10D	2.24307	6.13834	211.26	7.2931e-48	4.498e-46
ENSG00000168490	PHYHIP	2.24266	1.1457	83.0089	8.16856e-20	1.75202e-18
ENSG00000283378	CH17-296N19.1	2.23888	1.71768	146.247	1.14666e-33	4.36446e-32
ENSG00000167552	TUBA1A	2.23677	7.74497	216.129	6.32153e-49	4.07898e-47
ENSG00000145920	CPLX2	2.22724	-0.561238	76.1272	2.65966e-18	5.32521e-17
ENSG00000258947	TUBB3	2.2187	3.08451	169.303	1.05074e-38	4.86029e-37
ENSG00000253368	TRNP1	2.21216	5.2821	203.324	3.93068e-46	2.32167e-44
ENSG00000080819	CPOX	2.20763	7.7281	211.185	7.57565e-48	4.63503e-46
ENSG00000101384	JAG1	2.19052	6.23188	203.274	4.03125e-46	2.37195e-44
ENSG00000164932	CTHRC1	2.18308	3.17661	173.812	1.088e-39	5.23829e-38
ENSG00000135919	SERPINE2	2.16578	6.64679	200.475	1.64499e-45	9.42617e-44
ENSG00000180537	RNF182	2.16281	3.45204	179.216	7.18718e-41	3.58355e-39
ENSG00000130477	UNC13A	2.16084	7.0179	199.66	2.47756e-45	1.40918e-43
ENSG00000104419	NDRG1	2.15805	9.52201	203.016	4.58857e-46	2.66919e-44
ENSG00000104903	LYL1	2.1574	-0.0282446	65.1501	6.94048e-16	1.20845e-14
ENSG00000125266	EFNB2	2.15493	4.97162	191.693	1.35734e-43	7.28837e-42
ENSG00000102804	TSC22D1	2.12808	7.93235	197.672	6.72609e-45	3.79752e-43
ENSG00000276386	CNTNAP3P2	2.11895	2.49908	150.5	1.34796e-34	5.349e-33
ENSG00000186469	GNG2	2.11456	-0.66535	65.5289	5.72693e-16	1.00398e-14
ENSG00000180066	C10orf91	2.11425	0.679481	89.9856	2.39899e-21	5.57357e-20
ENSG00000152270	PDE3B	2.10455	2.5355	147.614	5.76242e-34	2.21788e-32
ENSG00000144730	IL17RD	2.10349	6.55909	191.237	1.70772e-43	9.10606e-42
ENSG00000236673	RP11-69I8.2	2.10278	4.26263	168.267	1.769e-38	8.13367e-37
ENSG00000151012	SLC7A11	2.09868	5.05228	185.958	2.42494e-42	1.25387e-40
ENSG00000157502	MUM1L1	2.098	2.79857	151.078	1.0079e-34	4.03081e-33
ENSG00000120875	DUSP4	2.09779	7.85962	191.534	1.47037e-43	7.86778e-42
ENSG00000175084	DES	2.07697	1.18393	81.1978	2.04217e-19	4.29612e-18
ENSG00000163110	PDLIM5	2.07408	7.20734	187.476	1.13044e-42	5.92497e-41
ENSG00000157514	TSC22D3	2.06681	5.01225	172.585	2.01616e-39	9.55623e-38
ENSG00000067715	SYT1	2.06357	6.90681	185.033	3.86057e-42	1.97623e-40
ENSG00000265992	ESRG	2.05966	7.17034	182.294	1.52976e-41	7.72782e-40
ENSG00000227308	AC009502.4	2.05257	1.73214	79.0479	6.06212e-19	1.26317e-17
ENSG00000008056	SYN1	2.04945	-0.393535	55.5817	8.96562e-14	1.36728e-12
ENSG00000103647	CORO2B	2.04304	1.80815	126.596	2.27771e-29	7.22703e-28
ENSG00000127528	KLF2	2.03848	5.21693	157.786	3.44664e-36	1.46216e-34
ENSG00000107960	OBFC1	2.02625	4.60404	168.816	1.34208e-38	6.18929e-37
ENSG00000126368	NR1D1	2.00863	7.47607	175.643	4.33343e-40	2.11265e-38
ENSG00000117586	TNFSF4	1.99905	1.41215	98.5554	3.16059e-23	8.02268e-22
ENSG00000170955	PRKCDBP	1.99813	2.891	132.256	1.31546e-30	4.42048e-29
ENSG00000174130	TLR6	1.99307	2.57482	130.332	3.46589e-30	1.15207e-28
ENSG00000120337	TNFSF18	1.98556	-0.0262856	57.7665	2.95147e-14	4.63452e-13
ENSG00000256235	SMIM3	1.98456	5.55552	162.265	3.62021e-37	1.593e-35
ENSG00000182389	CACNB4	1.9808	2.7162	108.118	2.53193e-25	6.96826e-24
ENSG00000268223	ARL14EPL	1.96732	0.784116	77.8882	1.09038e-18	2.23864e-17
ENSG00000254531	FLJ20021	1.96122	2.74696	126.166	2.82849e-29	8.90104e-28
ENSG00000154529	CNTNAP3B	1.96027	4.8808	163.505	1.93997e-37	8.58564e-36
ENSG00000091409	ITGA6	1.94762	7.29712	166.743	3.80768e-38	1.73001e-36
ENSG00000164647	STEAP1	1.93685	2.54633	113.137	2.01409e-26	5.70671e-25
ENSG00000080822	CLDND1	1.93364	7.23464	163.965	1.53925e-37	6.83185e-36
ENSG00000137331	IER3	1.93247	8.26711	164.856	9.8327e-38	4.40236e-36
ENSG00000128512	DOCK4	1.93174	3.29926	134.935	3.4124e-31	1.17235e-29
ENSG00000275491	RP5-1009E24.8	1.92729	0.223694	54.5791	1.49318e-13	2.25254e-12
ENSG00000179388	EGR3	1.92391	3.66677	106.68	5.23075e-25	1.41424e-23
ENSG00000196352	CD55	1.92149	5.63274	155.562	1.05531e-35	4.42799e-34
ENSG00000131069	ACSS2	1.91892	7.72467	162.008	4.11943e-37	1.80749e-35
ENSG00000138814	PPP3CA	1.90101	7.45869	159.946	1.16289e-36	5.03056e-35
ENSG00000278952	RP11-399J13.2	1.89663	0.880269	76.2884	2.45124e-18	4.91433e-17
ENSG00000167772	ANGPTL4	1.89201	5.80137	121.212	3.43426e-28	1.0506e-26
ENSG00000112182	BACH2	1.8869	3.8263	129.391	5.56828e-30	1.82718e-28
ENSG00000234327	AC012146.7	1.87777	0.10085	61.2882	4.93026e-15	8.15884e-14
ENSG00000282024	RP3-467D16.3	1.87358	3.36385	107.305	3.81759e-25	1.04504e-23
ENSG00000251348	HSPD1P11	1.86829	0.844001	72.346	1.80589e-17	3.4623e-16
ENSG00000261713	SSTR5-AS1	1.86469	1.17325	86.5128	1.38836e-20	3.09449e-19
ENSG00000100097	LGALS1	1.85843	7.32095	152.493	4.9433e-35	2.019e-33
ENSG00000143127	ITGA10	1.85755	2.19487	106.735	5.08778e-25	1.37801e-23
ENSG00000154122	ANKH	1.85536	5.52892	148.036	4.65952e-34	1.80242e-32
ENSG00000072657	TRHDE	1.85244	0.200572	61.8559	3.69539e-15	6.16179e-14
ENSG00000164949	GEM	1.84909	4.18606	136.143	1.85674e-31	6.52493e-30
ENSG00000186480	INSIG1	1.83701	8.08916	150.339	1.46205e-34	5.77192e-33
ENSG00000144827	ABHD10	1.83402	6.41577	147.24	6.95518e-34	2.67027e-32
ENSG00000203727	SAMD5	1.82887	3.42526	133.858	5.8676e-31	2.00688e-29
ENSG00000104081	BMF	1.82587	4.28756	136.165	1.83618e-31	6.4675e-30
ENSG00000067064	IDI1	1.81463	7.47519	146.244	1.14817e-33	4.36446e-32
ENSG00000261934	PCDHGA9	1.80854	-0.692092	41.1071	1.44115e-10	1.69722e-09
ENSG00000026025	VIM	1.80735	1.29021	99.2388	2.23813e-23	5.7e-22
ENSG00000181773	GPR3	1.80582	1.7345	75.223	4.20451e-18	8.32071e-17
ENSG00000100106	TRIOBP	1.80542	7.44875	144.361	2.96254e-33	1.10159e-31
ENSG00000091039	OSBPL8	1.80456	7.05425	144.552	2.69085e-33	1.003e-31
ENSG00000123989	CHPF	1.80299	8.75324	145.362	1.78967e-33	6.71981e-32
ENSG00000166780	C16orf45	1.79776	4.46239	132.319	1.27429e-30	4.31043e-29
ENSG00000151914	DST	1.79604	8.95845	144.765	2.41749e-33	9.03293e-32
ENSG00000177707	NECTIN3	1.79472	5.69734	138.313	6.22409e-32	2.22287e-30
ENSG00000230615	RP5-1198O20.4	1.79331	-0.639399	53.558	2.51068e-13	3.73247e-12
ENSG00000054598	FOXC1	1.78935	5.21138	138.613	5.35316e-32	1.91628e-30
ENSG00000273079	GRIN2B	1.78769	4.79047	133.013	8.98073e-31	3.05126e-29
ENSG00000065618	COL17A1	1.78543	2.34754	75.3557	3.9312e-18	7.78986e-17
ENSG00000099194	SCD	1.783	12.352	143.281	5.10283e-33	1.88375e-31
ENSG00000179094	PER1	1.77644	7.12835	138.251	6.42357e-32	2.28879e-30
ENSG00000095739	BAMBI	1.7763	2.64469	90.2142	2.1372e-21	4.98041e-20
ENSG00000134686	PHC2	1.77327	6.90142	139.082	4.22697e-32	1.52379e-30
ENSG00000174028	FAM3C2	1.77148	3.9478	122.739	1.59061e-28	4.90504e-27
ENSG00000157111	TMEM171	1.76467	1.14678	57.1011	4.13977e-14	6.44117e-13
ENSG00000156384	SFR1	1.76453	3.45545	118.819	1.14733e-27	3.43462e-26
ENSG00000213190	MLLT11	1.75872	-0.0593905	45.1255	1.84807e-11	2.35721e-10
ENSG00000243406	MRPS31P5	1.75395	0.803919	67.4612	2.14873e-16	3.84145e-15
ENSG00000175592	FOSL1	1.7479	6.4385	129.078	6.52201e-30	2.13103e-28
ENSG00000124766	SOX4	1.7419	8.15284	136.292	1.72222e-31	6.08004e-30
ENSG00000282304	RP11-1223D19.3	1.74015	3.55118	117.086	2.74823e-27	8.1007e-26
ENSG00000130066	SAT1	1.73478	9.13594	135.377	2.7309e-31	9.44561e-30
ENSG00000237187	NR2F1-AS1	1.73441	3.57058	117.689	2.02801e-27	6.0124e-26
ENSG00000163814	CDCP1	1.7342	9.16803	135.322	2.80722e-31	9.68775e-30
ENSG00000166401	SERPINB8	1.73336	2.96804	109.336	1.3697e-25	3.78319e-24
ENSG00000104368	PLAT	1.73101	5.76851	124.649	6.07536e-29	1.89633e-27
ENSG00000181649	PHLDA2	1.72743	6.67901	130.008	4.08198e-30	1.34521e-28
ENSG00000280206	CTB-193M12.5	1.72388	2.08408	90.4361	1.91052e-21	4.49308e-20
ENSG00000102554	KLF5	1.71388	5.66129	126.862	1.99178e-29	6.34601e-28
ENSG00000169047	IRS1	1.71326	7.64652	131.494	1.93043e-30	6.45875e-29
ENSG00000163297	ANTXR2	1.71161	3.96781	112.465	2.82652e-26	7.97922e-25
ENSG00000159216	RUNX1	1.702	6.44173	127.528	1.42346e-29	4.59246e-28
ENSG00000144063	MALL	1.70058	8.23443	130.125	3.84767e-30	1.27346e-28
ENSG00000034510	TMSB10	1.69911	8.98525	130.325	3.4793e-30	1.15403e-28
ENSG00000156535	CD109	1.69651	8.30878	129.172	6.21802e-30	2.03604e-28
ENSG00000114529	C3orf52	1.68961	4.08507	114.365	1.08418e-26	3.11794e-25
ENSG00000145349	CAMK2D	1.68732	6.67948	126.471	2.42468e-29	7.67749e-28
ENSG00000226549	SCDP1	1.68303	1.42286	75.2139	4.2238e-18	8.34812e-17
ENSG00000196937	FAM3C	1.68061	8.15575	127.147	1.72472e-29	5.52956e-28
ENSG00000002079	MYH16	1.67569	0.474062	46.1093	1.11838e-11	1.46295e-10
ENSG00000196782	MAML3	1.67275	4.02788	106.284	6.38955e-25	1.71846e-23
ENSG00000101187	SLCO4A1	1.66906	6.70309	120.471	4.99023e-28	1.52356e-26
ENSG00000111199	TRPV4	1.66646	0.164103	44.1632	3.02115e-11	3.78741e-10
ENSG00000096060	FKBP5	1.66571	6.39867	122.874	1.48568e-28	4.59067e-27
ENSG00000128965	CHAC1	1.65784	2.31915	86.3785	1.48592e-20	3.29757e-19
ENSG00000280693	SH3PXD2A-AS1	1.64654	0.779059	45.4212	1.58909e-11	2.049e-10
ENSG00000240476	LINC00973	1.63448	-0.0410611	38.7201	4.89146e-10	5.4552e-09
ENSG00000143494	VASH2	1.6253	3.37239	105.541	9.29589e-25	2.47412e-23
ENSG00000237813	AC002066.1	1.62462	0.715578	43.6196	3.98822e-11	4.93132e-10
ENSG00000132470	ITGB4	1.62438	9.51272	119.516	8.07279e-28	2.43086e-26
ENSG00000101457	DNTTIP1	1.62232	5.71652	113.082	2.07021e-26	5.85492e-25
ENSG00000104783	KCNN4	1.61684	6.03098	113.219	1.93227e-26	5.48501e-25
ENSG00000196950	SLC39A10	1.61096	6.28405	114.941	8.10681e-27	2.35343e-25
ENSG00000182957	SPATA13	1.60894	5.6322	113.259	1.8937e-26	5.39547e-25
ENSG00000103018	CYB5B	1.60861	8.64819	117.44	2.29934e-27	6.80123e-26
ENSG00000164211	STARD4	1.59954	6.78842	114.551	9.86731e-27	2.85371e-25
ENSG00000148671	ADIRF	1.59627	5.51538	110.821	6.47458e-26	1.81111e-24
ENSG00000262877	RP11-1055B8.4	1.58798	2.05369	80.814	2.47989e-19	5.18852e-18
ENSG00000279673	RP11-185E8.2	1.58576	0.112043	42.8511	5.90678e-11	7.21643e-10
ENSG00000010438	PRSS3	1.58164	3.33384	85.9894	1.80901e-20	3.99726e-19
ENSG00000138311	ZNF365	1.57908	3.18322	90.476	1.87234e-21	4.41004e-20
ENSG00000197093	GAL3ST4	1.57877	4.26746	100.158	1.40715e-23	3.62577e-22
ENSG00000248780	ARL4AP2	1.57235	0.0134543	39.8043	2.80732e-10	3.20059e-09
ENSG00000166582	CENPV	1.5703	4.02273	99.7344	1.74268e-23	4.46039e-22
ENSG00000102879	CORO1A	1.56966	0.603497	49.0999	2.43252e-12	3.36542e-11
ENSG00000105516	DBP	1.56965	5.60245	106.871	4.75074e-25	1.29128e-23
ENSG00000121552	CSTA	1.55526	0.42739	39.7604	2.87112e-10	3.26364e-09
ENSG00000179941	BBS10	1.55324	4.96785	104.625	1.47617e-24	3.89511e-23
ENSG00000152056	AP1S3	1.55263	6.48938	107.736	3.07087e-25	8.43638e-24
ENSG00000176438	SYNE3	1.55189	3.60265	87.7266	7.5155e-21	1.70986e-19
ENSG00000264215	RP11-283C24.1	1.53444	0.669331	51.1377	8.61079e-13	1.23585e-11
ENSG00000138678	GPAT3	1.53404	2.99481	88.4025	5.34033e-21	1.22405e-19
ENSG00000117394	SLC2A1	1.53041	7.59538	105.712	8.526e-25	2.27711e-23
ENSG00000101695	RNF125	1.52988	4.31917	95.9935	1.15262e-22	2.86884e-21
ENSG00000170345	FOS	1.52916	4.66329	90.2738	2.07377e-21	4.8547e-20
ENSG00000196420	S100A5	1.52738	0.451189	39.434	3.3934e-10	3.83462e-09
ENSG00000198945	L3MBTL3	1.52621	5.46991	102.007	5.53308e-24	1.44509e-22
ENSG00000197959	DNM3	1.52279	2.63188	84.6275	3.60226e-20	7.85795e-19
ENSG00000197442	MAP3K5	1.52172	4.7685	98.5337	3.19541e-23	8.09768e-22
ENSG00000165507	C10orf10	1.51425	4.21396	91.4664	1.13504e-21	2.71508e-20
ENSG00000100055	CYTH4	1.50659	2.10786	59.3722	1.30501e-14	2.10294e-13
ENSG00000167508	MVD	1.50163	7.66566	101.859	5.96135e-24	1.5543e-22
ENSG00000181104	F2R	1.49189	5.90153	98.2822	3.62816e-23	9.14903e-22
ENSG00000175183	CSRP2	1.49139	4.20523	92.3359	7.31452e-22	1.77175e-20
ENSG00000113161	HMGCR	1.49132	8.66837	101.485	7.19939e-24	1.87392e-22
ENSG00000116990	MYCL	1.48854	3.03338	84.0592	4.8018e-20	1.04007e-18
ENSG00000142227	EMP3	1.48573	5.07732	95.2867	1.6472e-22	4.08001e-21
ENSG00000169247	SH3TC2	1.48541	3.97758	90.2793	2.068e-21	4.8486e-20
ENSG00000148737	TCF7L2	1.48463	7.83115	100.062	1.47695e-23	3.79926e-22
ENSG00000174460	ZCCHC12	1.48212	1.9396	74.1194	7.35309e-18	1.44032e-16
ENSG00000218582	GAPDHP63	1.47086	0.976164	45.63	1.42834e-11	1.84639e-10
ENSG00000159733	ZFYVE28	1.4706	5.04367	91.2608	1.25931e-21	3.00766e-20
ENSG00000144485	HES6	1.46718	4.54085	88.1333	6.11892e-21	1.39834e-19
ENSG00000128342	LIF	1.466	6.31896	95.7108	1.32954e-22	3.30383e-21
ENSG00000163659	TIPARP	1.46522	5.84101	94.3472	2.6476e-22	6.50548e-21
ENSG00000272870	RP11-798M19.6	1.46395	0.771839	34.93	3.41774e-09	3.4921e-08
ENSG00000248323	LUCAT1	1.46006	2.50521	51.3552	7.70795e-13	1.10731e-11
ENSG00000167771	RCOR2	1.45891	3.97156	85.4013	2.43561e-20	5.36638e-19
ENSG00000120437	ACAT2	1.45726	6.20127	94.9244	1.97797e-22	4.88354e-21
ENSG00000197168	NEK5	1.45636	3.67551	86.4133	1.45996e-20	3.24467e-19
ENSG00000111674	ENO2	1.45532	7.55327	95.4299	1.53224e-22	3.8014e-21
ENSG00000114023	FAM162A	1.4518	5.26171	90.9745	1.45539e-21	3.47056e-20
ENSG00000024526	DEPDC1	1.44119	5.11238	90.6955	1.67577e-21	3.97143e-20
ENSG00000068024	HDAC4	1.43818	5.28861	90.5477	1.80573e-21	4.26484e-20
ENSG00000064300	NGFR	1.43696	4.66133	86.5063	1.39294e-20	3.10021e-19
ENSG00000153234	NR4A2	1.43534	5.61159	90.5453	1.80791e-21	4.26484e-20
ENSG00000132563	REEP2	1.43526	2.42001	70.4119	4.81289e-17	9.0246e-16
ENSG00000112972	HMGCS1	1.43475	8.22755	94.0885	3.0172e-22	7.38997e-21
ENSG00000120738	EGR1	1.4328	8.12969	92.6331	6.29466e-22	1.52954e-20
ENSG00000137819	PAQR5	1.43225	5.08509	86.7702	1.2189e-20	2.72074e-19
ENSG00000130164	LDLR	1.42743	8.59626	93.0804	5.02131e-22	1.224e-20
ENSG00000135519	KCNH3	1.42732	5.8871	88.9687	4.01112e-21	9.26297e-20
ENSG00000084112	SSH1	1.42465	8.18416	92.3245	7.35689e-22	1.77921e-20
ENSG00000115844	DLX2	1.42448	1.68922	50.084	1.47303e-12	2.07726e-11
ENSG00000185716	C16orf52	1.42336	4.53529	87.2685	9.47459e-21	2.13658e-19
ENSG00000172893	DHCR7	1.42147	8.1586	92.1804	7.91233e-22	1.91053e-20
ENSG00000052802	MSMO1	1.4198	7.45492	91.7081	1.00452e-21	2.41414e-20
ENSG00000196569	LAMA2	1.41586	1.30405	43.3589	4.55652e-11	5.61142e-10
ENSG00000138439	FAM117B	1.4158	5.2724	87.9083	6.85607e-21	1.56215e-19
ENSG00000225205	AC093818.1	1.41445	1.15584	51.4307	7.41709e-13	1.06752e-11
ENSG00000186007	LEMD1	1.40953	2.64667	69.3191	8.37562e-17	1.54597e-15
ENSG00000105784	RUNDC3B	1.40922	2.6986	66.9524	2.78138e-16	4.94371e-15
ENSG00000160752	FDPS	1.40798	7.70847	90.2613	2.08698e-21	4.8782e-20
ENSG00000240891	PLCXD2	1.40767	4.61974	83.6169	6.00569e-20	1.29718e-18
ENSG00000109680	TBC1D19	1.4069	2.84621	70.6166	4.3385e-17	8.16499e-16
ENSG00000272734	ADIRF-AS1	1.40648	4.15322	79.2156	5.56891e-19	1.16198e-17
ENSG00000156869	FRRS1	1.40479	3.52306	76.5589	2.1374e-18	4.30197e-17
ENSG00000104059	FAM189A1	1.40442	1.37733	42.7329	6.27476e-11	7.64774e-10
ENSG00000197457	STMN3	1.39581	6.12608	87.1019	1.03073e-20	2.31416e-19
ENSG00000197261	C6orf141	1.38659	2.90664	70.5494	4.48882e-17	8.43755e-16
ENSG00000173852	DPY19L1	1.38248	6.69372	86.9869	1.09245e-20	2.44559e-19
ENSG00000072571	HMMR	1.37989	4.7352	82.4315	1.09396e-19	2.33009e-18
ENSG00000165029	ABCA1	1.3773	3.22573	75.6334	3.41538e-18	6.79405e-17
ENSG00000116741	RGS2	1.37728	3.6371	78.8627	6.65789e-19	1.38356e-17
ENSG00000233588	CYP51A1P2	1.37687	0.259021	30.3284	3.64749e-08	3.24158e-07
ENSG00000274862	U2	1.36915	0.726853	29.3634	5.99987e-08	5.15037e-07
ENSG00000092758	COL9A3	1.36869	5.72124	83.4371	6.57748e-20	1.4167e-18
ENSG00000132429	POPDC3	1.36821	2.78036	68.9816	9.93852e-17	1.83005e-15
ENSG00000170456	DENND5B	1.36603	5.81811	84.3212	4.20589e-20	9.13576e-19
ENSG00000134755	DSC2	1.36502	6.67597	84.6166	3.62218e-20	7.89019e-19
ENSG00000115758	ODC1	1.36383	7.42225	85.0444	2.91734e-20	6.38199e-19
ENSG00000157343	ARMC12	1.36268	1.21168	45.2721	1.71477e-11	2.20182e-10
ENSG00000091428	RAPGEF4	1.36075	0.87204	37.8956	7.46316e-10	8.15162e-09
ENSG00000070669	ASNS	1.36019	5.53208	81.987	1.36985e-19	2.90965e-18
ENSG00000224081	LINC01057	1.35858	6.09487	80.9824	2.27741e-19	4.77137e-18
ENSG00000261488	RP11-757F18.5	1.35744	1.51746	49.4383	2.04707e-12	2.8553e-11
ENSG00000111615	KRR1	1.35007	6.98825	82.5635	1.02328e-19	2.1856e-18
ENSG00000081189	MEF2C	1.3437	7.03821	81.396	1.84734e-19	3.90227e-18
ENSG00000148175	STOM	1.34257	4.55009	72.6165	1.57461e-17	3.03023e-16
ENSG00000124006	OBSL1	1.34203	2.88602	61.3304	4.82569e-15	7.9944e-14
ENSG00000157510	AFAP1L1	1.34142	2.84758	60.7887	6.35412e-15	1.04812e-13
ENSG00000143369	ECM1	1.34048	1.60453	44.1738	3.00476e-11	3.77303e-10
ENSG00000133135	RNF128	1.33994	3.01802	64.4607	9.84749e-16	1.69728e-14
ENSG00000105997	HOXA3	1.33652	2.49807	64.4958	9.67401e-16	1.66926e-14
ENSG00000198363	ASPH	1.3337	6.9929	81.0812	2.16636e-19	4.54491e-18
ENSG00000227946	AC007383.3	1.33283	0.707816	45.0321	1.93834e-11	2.46825e-10
ENSG00000248383	PCDHAC1	1.32715	1.26128	51.3644	7.67153e-13	1.10311e-11
ENSG00000197747	S100A10	1.32651	6.3421	79.6792	4.40413e-19	9.20193e-18
ENSG00000154359	LONRF1	1.32525	4.69484	74.9153	4.91351e-18	9.67394e-17
ENSG00000114115	RBP1	1.31989	5.18167	77.4961	1.32984e-18	2.71545e-17
ENSG00000114268	PFKFB4	1.31694	6.43771	76.9474	1.7557e-18	3.543e-17
ENSG00000185262	UBALD2	1.31658	5.23303	73.9134	8.16191e-18	1.59266e-16
ENSG00000176171	BNIP3	1.31618	6.04545	77.3935	1.40076e-18	2.84543e-17
ENSG00000114378	HYAL1	1.31202	3.74088	52.2076	4.9933e-13	7.30305e-12
ENSG00000109929	SC5D	1.31142	6.25439	77.7837	1.14966e-18	2.35719e-17
ENSG00000133703	KRAS	1.30836	6.67135	78.4771	8.0929e-19	1.67047e-17
ENSG00000005249	PRKAR2B	1.30654	4.1082	72.2772	1.86998e-17	3.5807e-16
ENSG00000260328	RP11-416I2.1	1.30501	2.06206	51.4746	7.2529e-13	1.04585e-11
ENSG00000197462	AC005276.1	1.30417	0.371068	30.8604	2.77272e-08	2.50917e-07
ENSG00000165757	KIAA1462	1.30137	5.89453	76.5619	2.13415e-18	4.30107e-17
ENSG00000071575	TRIB2	1.30073	5.1654	74.0391	7.65862e-18	1.49826e-16
ENSG00000169710	FASN	1.29344	12.1274	77.4642	1.35152e-18	2.74904e-17
ENSG00000105197	TIMM50	1.29221	6.10882	74.7927	5.2283e-18	1.02674e-16
ENSG00000188215	DCUN1D3	1.29199	5.85972	74.9174	4.90835e-18	9.67394e-17
ENSG00000131979	GCH1	1.29043	4.24745	70.3861	4.87632e-17	9.13239e-16
ENSG00000151748	SAV1	1.28994	6.31803	74.8445	5.09291e-18	1.00143e-16
ENSG00000274585	RNU2-1	1.28718	0.708045	26.5875	2.51872e-07	1.98359e-06
ENSG00000148516	ZEB1	1.28691	1.45199	47.8479	4.60589e-12	6.22647e-11
ENSG00000084628	NKAIN1	1.28326	0.783735	34.6515	3.94335e-09	3.99723e-08
ENSG00000197358	BNIP3P1	1.28241	1.47097	41.6835	1.07312e-10	1.28249e-09
ENSG00000164056	SPRY1	1.27904	3.92096	62.272	2.99155e-15	5.00449e-14
ENSG00000147010	SH3KBP1	1.27714	6.40177	73.9798	7.89204e-18	1.54196e-16
ENSG00000137309	HMGA1	1.27663	10.6509	75.3777	3.88748e-18	7.71318e-17
ENSG00000196110	ZNF699	1.27474	2.90184	58.7253	1.81299e-14	2.89419e-13
ENSG00000109189	USP46	1.27329	5.58044	72.9867	1.30527e-17	2.53413e-16
ENSG00000162745	OLFML2B	1.27129	2.92414	57.4628	3.44435e-14	5.38645e-13
ENSG00000109265	KIAA1211	1.27129	5.11492	71.2924	3.08015e-17	5.83254e-16
ENSG00000114771	AADAC	1.26958	1.52009	44.194	2.97396e-11	3.74047e-10
ENSG00000254726	MEX3A	1.26581	4.95151	69.9707	6.01933e-17	1.12183e-15
ENSG00000253846	PCDHGA10	1.25935	3.31428	61.9658	3.49471e-15	5.83985e-14
ENSG00000100979	PLTP	1.25748	0.963783	32.0859	1.47504e-08	1.39313e-07
ENSG00000108854	SMURF2	1.25697	7.92576	72.6446	1.55232e-17	2.99484e-16
ENSG00000114796	KLHL24	1.25617	6.11064	71.4327	2.86882e-17	5.4458e-16
ENSG00000179598	PLD6	1.25406	2.73921	54.39	1.64398e-13	2.47031e-12
ENSG00000186115	CYP4F2	1.25308	0.955983	37.484	9.21683e-10	9.98186e-09
ENSG00000049130	KITLG	1.2519	9.77705	72.6234	1.56909e-17	3.02341e-16
ENSG00000145358	DDIT4L	1.25182	3.84259	63.9198	1.29589e-15	2.20632e-14
ENSG00000113356	POLR3G	1.2517	4.28472	65.2887	6.46912e-16	1.13022e-14
ENSG00000110921	MVK	1.25164	5.46634	68.9435	1.01324e-16	1.86128e-15
ENSG00000146112	PPP1R18	1.25128	5.92591	69.3199	8.37205e-17	1.54597e-15
ENSG00000120149	MSX2	1.24865	3.37229	61.0644	5.52384e-15	9.13128e-14
ENSG00000151276	MAGI1	1.24303	7.28645	70.8427	3.86874e-17	7.28985e-16
ENSG00000152422	XRCC4	1.24275	3.3785	63.9338	1.28669e-15	2.19309e-14
ENSG00000173221	GLRX	1.2422	4.51362	64.6188	9.08863e-16	1.57001e-14
ENSG00000276203	ANKRD20A3	1.2409	0.664179	27.4977	1.57285e-07	1.2848e-06
ENSG00000115756	HPCAL1	1.24027	6.02375	68.7548	1.11501e-16	2.04335e-15
ENSG00000113916	BCL6	1.23931	5.32326	67.7895	1.8192e-16	3.27137e-15
ENSG00000136560	TANK	1.23875	5.76768	68.5177	1.25745e-16	2.28799e-15
ENSG00000143847	PPFIA4	1.23662	4.87587	64.8624	8.0316e-16	1.39526e-14
ENSG00000124216	SNAI1	1.23559	3.65983	53.9818	2.02352e-13	3.02288e-12
ENSG00000204634	TBC1D8	1.23541	6.82278	69.379	8.12502e-17	1.50332e-15
ENSG00000259358	RP11-456J20.1	1.23413	-0.205602	23.9327	9.97647e-07	7.14593e-06
ENSG00000164221	CCDC112	1.2341	3.59416	60.2689	8.27432e-15	1.35036e-13
ENSG00000104967	NOVA2	1.23221	4.86497	65.2664	6.54268e-16	1.14177e-14
ENSG00000104833	TUBB4A	1.23192	5.84235	67.561	2.04269e-16	3.66467e-15
ENSG00000122547	EEPD1	1.2318	3.10223	55.3488	1.00933e-13	1.53316e-12
ENSG00000145675	PIK3R1	1.22976	5.63707	68.0359	1.60542e-16	2.90053e-15
ENSG00000155090	KLF10	1.22967	6.72235	68.7733	1.10458e-16	2.02664e-15
ENSG00000214274	ANG	1.22921	1.95287	41.6427	1.09575e-10	1.30749e-09
ENSG00000231952	DPY19L1P2	1.22737	1.11019	41.6146	1.11163e-10	1.32438e-09
ENSG00000111145	ELK3	1.22605	7.03412	68.5305	1.24928e-16	2.27582e-15
ENSG00000265185	SNORD3B-1	1.22567	2.4564	40.0552	2.46893e-10	2.8295e-09
ENSG00000185567	AHNAK2	1.22555	8.82273	69.524	7.54898e-17	1.39843e-15
ENSG00000121101	TEX14	1.22193	0.437321	28.2793	1.05014e-07	8.76465e-07
ENSG00000082497	SERTAD4	1.22001	1.00472	40.2224	2.26633e-10	2.60314e-09
ENSG00000134324	LPIN1	1.21968	6.50609	67.5529	2.05104e-16	3.67537e-15
ENSG00000204876	AC021218.2	1.218	0.797153	32.2348	1.36621e-08	1.29993e-07
ENSG00000169306	IL1RAPL1	1.21687	1.33764	32.2422	1.36105e-08	1.29583e-07
ENSG00000249210	GAPDHP38	1.21601	0.161254	22.2227	2.42792e-06	1.63318e-05
ENSG00000177173	NAP1L4P1	1.2116	0.722849	26.4077	2.76443e-07	2.15938e-06
ENSG00000100027	YPEL1	1.21137	3.66346	60.7129	6.60352e-15	1.08693e-13
ENSG00000131473	ACLY	1.21006	8.68029	67.7078	1.89612e-16	3.4057e-15
ENSG00000122644	ARL4A	1.20792	3.63648	59.9927	9.52101e-15	1.55052e-13
ENSG00000230734	RPL10P3	1.20653	0.956131	25.3893	4.68503e-07	3.53033e-06
ENSG00000214110	LDHAP4	1.20607	5.30766	63.9998	1.2443e-15	2.12319e-14
ENSG00000105383	CD33	1.20568	1.7369	30.2796	3.74043e-08	3.31547e-07
ENSG00000109107	ALDOC	1.20299	8.1897	66.7026	3.15724e-16	5.59235e-15
ENSG00000249741	RP11-673E1.3	1.20268	1.51732	36.7121	1.36928e-09	1.46333e-08
ENSG00000157193	LRP8	1.20228	6.68632	65.9258	4.68212e-16	8.22693e-15
ENSG00000166510	CCDC68	1.20111	3.45985	55.8982	7.63208e-14	1.16855e-12
ENSG00000206228	HNRNPA1P4	1.20023	1.28025	36.5169	1.51351e-09	1.60518e-08
ENSG00000134333	LDHA	1.19918	10.12	66.7791	3.03697e-16	5.38553e-15
ENSG00000197635	DPP4	1.19773	3.85097	54.6568	1.43526e-13	2.16728e-12
ENSG00000229589	ACVR2B-AS1	1.19584	0.737578	31.5973	1.89697e-08	1.76449e-07
ENSG00000176749	CDK5R1	1.19556	3.13021	54.5205	1.53835e-13	2.3184e-12
ENSG00000261189	RP3-512B11.3	1.19264	-0.39773	24.033	9.47006e-07	6.80542e-06
ENSG00000149218	ENDOD1	1.19219	7.24746	65.3588	6.24306e-16	1.09197e-14
ENSG00000233966	UBE2SP1	1.191	2.63444	47.4766	5.56648e-12	7.4399e-11
ENSG00000092421	SEMA6A	1.18829	3.80627	57.5784	3.2478e-14	5.08425e-13
ENSG00000264940	SNORD3C	1.18717	2.38559	39.2807	3.67054e-10	4.13259e-09
ENSG00000105810	CDK6	1.18666	5.88743	63.1581	1.90762e-15	3.21574e-14
ENSG00000263934	SNORD3A	1.18507	2.90488	43.9814	3.31519e-11	4.13577e-10
ENSG00000105255	FSD1	1.18385	4.09332	57.3125	3.71779e-14	5.79636e-13
ENSG00000213420	GPC2	1.18373	3.65392	56.0102	7.20948e-14	1.10605e-12
ENSG00000179046	TRIML2	1.18233	2.66359	50.3599	1.27982e-12	1.81144e-11
ENSG00000154447	SH3RF1	1.18208	6.13746	62.9962	2.07101e-15	3.48734e-14
ENSG00000152503	TRIM36	1.17794	3.26379	52.8029	3.68748e-13	5.4242e-12
ENSG00000134827	TCN1	1.17735	0.110751	20.5533	5.79928e-06	3.66953e-05
ENSG00000005020	SKAP2	1.17714	5.53902	62.3972	2.80716e-15	4.70628e-14
ENSG00000173210	ABLIM3	1.1753	5.71327	60.8333	6.21184e-15	1.02576e-13
ENSG00000162009	SSTR5	1.17252	1.37247	35.2549	2.89253e-09	2.98165e-08
ENSG00000134294	SLC38A2	1.17206	9.29828	63.7807	1.39072e-15	2.36229e-14
ENSG00000164611	PTTG1	1.17136	4.41606	58.4621	2.07246e-14	3.27436e-13
ENSG00000091844	RGS17	1.16871	2.28292	46.1971	1.06933e-11	1.40236e-10
ENSG00000132196	HSD17B7	1.1671	5.00257	59.7905	1.05514e-14	1.71287e-13
ENSG00000180881	CAPS2	1.16664	3.76764	55.3609	1.0031e-13	1.52521e-12
ENSG00000169174	PCSK9	1.16641	7.74552	62.7483	2.34886e-15	3.94654e-14
ENSG00000116815	CD58	1.16594	3.60085	54.8906	1.27429e-13	1.93181e-12
ENSG00000171435	KSR2	1.16588	5.56054	60.5312	7.2422e-15	1.18823e-13
ENSG00000185269	NOTUM	1.16455	4.23634	57.0104	4.33506e-14	6.73139e-13
ENSG00000164850	GPER1	1.16364	2.00924	43.9094	3.43936e-11	4.28719e-10
ENSG00000273709	U2	1.16174	0.752425	20.9411	4.73613e-06	3.04194e-05
ENSG00000151612	ZNF827	1.16146	6.22828	60.5408	7.20682e-15	1.18369e-13
ENSG00000105668	UPK1A	1.15648	1.13702	33.2907	7.93602e-09	7.78165e-08
ENSG00000242349	NPPA-AS1	1.15406	1.7343	29.2628	6.31975e-08	5.39917e-07
ENSG00000103740	ACSBG1	1.15317	0.646714	25.7119	3.96368e-07	3.02085e-06
ENSG00000153993	SEMA3D	1.15285	1.13987	38.1621	6.51036e-10	7.15674e-09
ENSG00000065613	SLK	1.15222	6.39154	60.6699	6.74948e-15	1.10976e-13
ENSG00000279145	RP11-547D13.1	1.15189	0.654024	23.8252	1.0549e-06	7.51049e-06
ENSG00000202058	RN7SKP80	1.15113	3.6663	44.9321	2.03984e-11	2.59105e-10
ENSG00000136854	STXBP1	1.1507	6.77696	60.4267	7.6371e-15	1.25169e-13
ENSG00000109084	TMEM97	1.15056	6.4541	60.3377	7.99015e-15	1.30676e-13
ENSG00000112144	ICK	1.15018	5.6731	59.7282	1.08903e-14	1.76602e-13
ENSG00000172927	MYEOV	1.14729	6.63837	58.5002	2.03272e-14	3.21488e-13
ENSG00000072182	ASIC4	1.14521	1.46663	31.151	2.38714e-08	2.18471e-07
ENSG00000184557	SOCS3	1.14516	4.68099	56.5885	5.37251e-14	8.30873e-13
ENSG00000226510	UPK1A-AS1	1.14403	1.60456	31.9441	1.58674e-08	1.49037e-07
ENSG00000107554	DNMBP	1.13993	7.47625	59.9566	9.69746e-15	1.57758e-13
ENSG00000197380	DACT3	1.13974	1.98377	37.0969	1.124e-09	1.21217e-08
ENSG00000179833	SERTAD2	1.1393	7.41447	59.4733	1.23962e-14	2.00177e-13
ENSG00000158164	TMSB15A	1.13768	1.57909	39.732	2.91314e-10	3.30895e-09
ENSG00000197329	PELI1	1.13664	3.14002	49.9583	1.57048e-12	2.21265e-11
ENSG00000112414	ADGRG6	1.13661	6.15622	59.0688	1.52256e-14	2.43562e-13
ENSG00000104689	TNFRSF10A	1.13621	5.17273	56.2968	6.23159e-14	9.59865e-13
ENSG00000119630	PGF	1.13489	2.06701	39.2414	3.74512e-10	4.21347e-09
ENSG00000183496	MEX3B	1.13426	2.98166	49.1754	2.34071e-12	3.24718e-11
ENSG00000079459	FDFT1	1.13382	8.20602	59.5735	1.17812e-14	1.90647e-13
ENSG00000173546	CSPG4	1.13297	6.18188	57.6883	3.0713e-14	4.81285e-13
ENSG00000162426	SLC45A1	1.13213	4.24547	49.6172	1.86869e-12	2.61361e-11
ENSG00000163536	SERPINI1	1.13013	1.97947	43.6542	3.91833e-11	4.86057e-10
ENSG00000074800	ENO1	1.12921	11.046	59.4571	1.24991e-14	2.01626e-13
ENSG00000143067	ZNF697	1.12836	3.56978	51.6534	6.6217e-13	9.57528e-12
ENSG00000267787	RP11-35G9.5	1.12747	0.405124	21.7377	3.12585e-06	2.06379e-05
ENSG00000107719	PALD1	1.12714	5.93968	57.0043	4.3485e-14	6.74544e-13
ENSG00000250722	SEPP1	1.12046	3.88476	52.8519	3.59665e-13	5.30014e-12
ENSG00000084731	KIF3C	1.12021	4.84128	54.8308	1.31367e-13	1.98759e-12
ENSG00000166886	NAB2	1.11991	6.19242	56.3242	6.1454e-14	9.47539e-13
ENSG00000014257	ACPP	1.11734	0.432797	24.8087	6.33097e-07	4.68327e-06
ENSG00000156427	FGF18	1.11424	0.42146	24.6292	6.94891e-07	5.11084e-06
ENSG00000118263	KLF7	1.11103	5.73909	54.8858	1.2774e-13	1.93462e-12
ENSG00000262074	SNORD3B-2	1.11097	2.44175	32.8584	9.91219e-09	9.59783e-08
ENSG00000185168	LINC00482	1.10628	3.06338	44.3559	2.73787e-11	3.44917e-10
ENSG00000267919	RP11-256I23.3	1.10603	0.537825	23.7829	1.07838e-06	7.65993e-06
ENSG00000253552	HOXA-AS2	1.1042	0.948754	35.042	3.2267e-09	3.31011e-08
ENSG00000145730	PAM	1.1029	8.33479	56.4778	5.68377e-14	8.77243e-13
ENSG00000187231	SESTD1	1.10189	4.65976	53.4446	2.65984e-13	3.94658e-12
ENSG00000240602	AADACP1	1.09977	1.44084	34.5021	4.25789e-09	4.30187e-08
ENSG00000169213	RAB3B	1.09783	7.2726	55.7538	8.21395e-14	1.25639e-12
ENSG00000068489	PRR11	1.0977	5.5427	53.9472	2.0595e-13	3.07364e-12
ENSG00000123983	ACSL3	1.09681	7.58373	55.7221	8.34767e-14	1.27557e-12
ENSG00000134531	EMP1	1.09427	7.4356	54.3397	1.68659e-13	2.53187e-12
ENSG00000137285	TUBB2B	1.09404	3.84094	47.518	5.45026e-12	7.30363e-11
ENSG00000123364	HOXC13	1.09248	1.39225	30.8918	2.72817e-08	2.47177e-07
ENSG00000059728	MXD1	1.09199	4.23444	48.6636	3.03854e-12	4.16261e-11
ENSG00000123146	ADGRE5	1.09026	6.66424	54.2123	1.79956e-13	2.69881e-12
ENSG00000188610	FAM72B	1.08911	2.21258	40.9484	1.56302e-10	1.83091e-09
ENSG00000147155	EBP	1.08835	5.65947	53.0556	3.24244e-13	4.79251e-12
ENSG00000115461	IGFBP5	1.08785	1.6726	40.276	2.20499e-10	2.5422e-09
ENSG00000152601	MBNL1	1.08676	7.16363	54.5019	1.55299e-13	2.33816e-12
ENSG00000102144	PGK1	1.08469	8.96632	54.765	1.35837e-13	2.05319e-12
ENSG00000108106	UBE2S	1.08446	6.37858	53.4736	2.62093e-13	3.89262e-12
ENSG00000137267	TUBB2A	1.08205	4.85087	50.2316	1.36628e-12	1.93204e-11
ENSG00000124191	TOX2	1.08045	5.33109	50.6064	1.12877e-12	1.60505e-11
ENSG00000257698	RP11-620J15.3	1.08041	-0.756195	18.489	1.70889e-05	9.78864e-05
ENSG00000154217	PITPNC1	1.07767	5.32253	51.1101	8.73259e-13	1.25099e-11
ENSG00000255234	RP11-727A23.10	1.07651	2.04878	28.6772	8.55056e-08	7.21092e-07
ENSG00000168453	HR	1.07639	5.83198	51.9358	5.73467e-13	8.35553e-12
ENSG00000158246	FAM46B	1.07594	3.77313	46.9377	7.32795e-12	9.71807e-11
ENSG00000281103	TRG-AS1	1.0737	-0.117928	21.6286	3.30872e-06	2.17239e-05
ENSG00000134070	IRAK2	1.07337	2.1954	34.149	5.10506e-09	5.11739e-08
ENSG00000270441	RP11-694I15.7	1.07244	1.56413	30.6333	3.11698e-08	2.80255e-07
ENSG00000197813	CTC-301O7.4	1.07174	2.80274	43.0469	5.34422e-11	6.56045e-10
ENSG00000099617	EFNA2	1.07098	2.54961	38.4486	5.62163e-10	6.22881e-09
ENSG00000167244	IGF2	1.06958	5.80403	51.7367	6.34663e-13	9.18617e-12
ENSG00000106799	TGFBR1	1.06912	6.07549	52.188	5.04338e-13	7.36929e-12
ENSG00000260526	RP11-73K9.2	1.06883	-0.643404	18.4704	1.72566e-05	9.87737e-05
ENSG00000159921	GNE	1.0665	4.68243	49.826	1.68005e-12	2.36269e-11
ENSG00000206075	SERPINB5	1.06519	4.26339	48.5734	3.18154e-12	4.34301e-11
ENSG00000152061	RABGAP1L	1.06438	5.41746	50.8812	9.81311e-13	1.40056e-11
ENSG00000213609	RP11-170M17.2	1.06272	2.07216	28.9937	7.26148e-08	6.16784e-07
ENSG00000168874	ATOH8	1.0606	0.978397	34.3789	4.53609e-09	4.56493e-08
ENSG00000170161	RP11-262H14.4	1.06003	1.36912	33.0024	9.20451e-09	8.93513e-08
ENSG00000239713	APOBEC3G	1.05691	3.45218	45.1299	1.84386e-11	2.3538e-10
ENSG00000139438	FAM222A	1.05635	3.10955	43.1286	5.12567e-11	6.29719e-10
ENSG00000123094	RASSF8	1.05543	4.38705	48.8134	2.8151e-12	3.87032e-11
ENSG00000173517	PEAK1	1.05527	7.00666	51.4546	7.32738e-13	1.0556e-11
ENSG00000064225	ST3GAL6	1.05317	2.95995	42.1005	8.67021e-11	1.04267e-09
ENSG00000151729	SLC25A4	1.05001	4.14751	45.6857	1.38829e-11	1.79764e-10
ENSG00000019505	SYT13	1.04466	1.71496	32.7337	1.0569e-08	1.01825e-07
ENSG00000102897	LYRM1	1.04324	5.00104	48.6292	3.09229e-12	4.2287e-11
ENSG00000165169	DYNLT3	1.04282	4.48615	47.8158	4.68205e-12	6.31275e-11
ENSG00000090863	GLG1	1.04146	9.08515	50.6443	1.10718e-12	1.57581e-11
ENSG00000268896	RP11-256I23.1	1.04045	0.340942	19.8604	8.33099e-06	5.08502e-05
ENSG00000147383	NSDHL	1.03957	5.17113	47.7912	4.74126e-12	6.38137e-11
ENSG00000108960	MMD	1.0366	4.35257	46.1902	1.07314e-11	1.40616e-10
ENSG00000204869	IGFL4	1.03628	-0.135092	17.5151	2.85037e-05	0.0001555
ENSG00000237238	BMS1P10	1.03483	0.847111	22.6878	1.9057e-06	1.30302e-05
ENSG00000226007	RP11-211N8.2	1.0337	0.35745	21.5697	3.41205e-06	2.23449e-05
ENSG00000115355	CCDC88A	1.03176	4.39607	46.6179	8.62707e-12	1.1382e-10
ENSG00000110888	CAPRIN2	1.03072	5.8919	47.9716	4.3243e-12	5.87174e-11
ENSG00000261168	RP11-68I18.10	1.02943	-0.0939137	17.0038	3.73049e-05	0.000198438
ENSG00000064651	SLC12A2	1.02899	7.33985	48.9619	2.60989e-12	3.59538e-11
ENSG00000057657	PRDM1	1.02768	1.33996	22.8855	1.71944e-06	1.18357e-05
ENSG00000160789	LMNA	1.02683	8.73261	49.108	2.42249e-12	3.35456e-11
ENSG00000216819	TUBB2BP1	1.02627	0.328411	16.2344	5.59698e-05	0.000286892
ENSG00000112378	PERP	1.02611	7.74404	48.9616	2.61018e-12	3.59538e-11
ENSG00000147251	DOCK11	1.02498	0.65892	23.689	1.13227e-06	8.02042e-06
ENSG00000267737	AC061992.2	1.02435	0.0981647	16.2481	5.5566e-05	0.000285107
ENSG00000143256	PFDN2	1.02381	4.35031	44.4217	2.6473e-11	3.33781e-10
ENSG00000131459	GFPT2	1.02244	4.1943	44.026	3.2405e-11	4.04588e-10
ENSG00000233837	EIF3LP2	1.02213	2.59878	34.3997	4.48797e-09	4.52243e-08
ENSG00000116717	GADD45A	1.02038	4.89446	45.6464	1.41645e-11	1.83256e-10
ENSG00000150722	PPP1R1C	1.01972	2.6858	37.5792	8.77755e-10	9.53301e-09
ENSG00000204899	MZT1	1.01969	3.08587	40.9845	1.53439e-10	1.8015e-09
ENSG00000171517	LPAR3	1.01902	4.51558	45.0806	1.89089e-11	2.40982e-10
ENSG00000250451	HOXC-AS1	1.01813	0.17064	18.2077	1.9808e-05	0.000111671
ENSG00000255200	AP003068.18	1.01775	0.704044	23.9797	9.73565e-07	6.9832e-06
ENSG00000174951	FUT1	1.01734	4.45494	42.9713	5.55493e-11	6.80823e-10
ENSG00000125968	ID1	1.0164	7.37159	47.8595	4.57873e-12	6.20066e-11
ENSG00000105971	CAV2	1.01532	6.98943	47.4151	5.74399e-12	7.67048e-11
ENSG00000154237	LRRK1	1.01432	7.99045	47.7665	4.80124e-12	6.45645e-11
ENSG00000172059	KLF11	1.01331	4.75903	44.1387	3.05908e-11	3.82872e-10
ENSG00000170231	FABP6	1.0131	0.43451	19.7806	8.68587e-06	5.28901e-05
ENSG00000008083	JARID2	1.01244	5.81494	46.3126	1.00811e-11	1.32434e-10
ENSG00000060140	STYK1	1.01182	3.33098	41.2625	1.33096e-10	1.57713e-09
ENSG00000110841	PPFIBP1	1.01076	7.54108	47.3342	5.98575e-12	7.97944e-11
ENSG00000205129	C4orf47	1.00882	2.26298	31.1247	2.41968e-08	2.21053e-07
ENSG00000269906	RP11-248J18.2	1.00871	1.29432	20.5376	5.84709e-06	3.69826e-05
ENSG00000111640	GAPDH	1.00871	11.9952	47.7034	4.95842e-12	6.65616e-11
ENSG00000260461	RP11-541N10.3	1.00569	3.22661	39.3239	3.59019e-10	4.04806e-09
ENSG00000112183	RBM24	1.00392	2.60252	36.6267	1.43055e-09	1.52351e-08
ENSG00000215784	FAM72D	1.00276	2.42127	34.7963	3.66072e-09	3.71949e-08
ENSG00000178150	ZNF114	1.00245	1.94586	32.1819	1.40396e-08	1.3309e-07
ENSG00000227615	RP11-864N7.2	1.00186	2.02573	24.2971	8.25654e-07	5.9979e-06
ENSG00000229644	NAMPTP1	1.00069	2.89186	38.108	6.69368e-10	7.34774e-09
ENSG00000075568	TMEM131	1.00059	7.24498	46.3898	9.69171e-12	1.27646e-10
ENSG00000108176	DNAJC12	1.00009	1.01296	25.6758	4.03865e-07	3.07037e-06
ENSG00000281406	BLACAT1	0.999739	4.21224	41.5525	1.14748e-10	1.36287e-09
ENSG00000267751	AC009005.2	0.999506	1.71316	28.8641	7.76386e-08	6.57637e-07
ENSG00000188322	SBK1	0.997549	6.07873	45.2166	1.76405e-11	2.25567e-10
ENSG00000164104	HMGB2	0.997116	6.57304	45.8734	1.26146e-11	1.64032e-10
ENSG00000164171	ITGA2	0.997042	7.52291	46.1704	1.08403e-11	1.41922e-10
ENSG00000124813	RUNX2	0.994486	5.01474	42.7332	6.27395e-11	7.64774e-10
ENSG00000225695	HNRNPA1P35	0.99442	2.78921	36.9813	1.19266e-09	1.28082e-08
ENSG00000198648	STK39	0.994321	7.38574	45.7241	1.36139e-11	1.76578e-10
ENSG00000129991	TNNI3	0.99339	2.12217	31.7947	1.71356e-08	1.60067e-07
ENSG00000204802	RP11-111F5.4	0.989947	0.850633	25.7304	3.92597e-07	2.99658e-06
ENSG00000160179	ABCG1	0.988305	1.6741	30.905	2.70973e-08	2.45941e-07
ENSG00000175556	LONRF3	0.983497	1.31484	24.6393	6.91269e-07	5.08908e-06
ENSG00000163171	CDC42EP3	0.979087	5.98398	43.6871	3.853e-11	4.79502e-10
ENSG00000149809	TM7SF2	0.977999	6.07474	43.6428	3.9412e-11	4.88499e-10
ENSG00000104290	FZD3	0.977474	4.87342	42.0496	8.89873e-11	1.06931e-09
ENSG00000196154	S100A4	0.9762	7.41979	44.3099	2.80293e-11	3.52824e-10
ENSG00000138430	OLA1	0.976193	6.89893	44.1161	3.09462e-11	3.87004e-10
ENSG00000151726	ACSL1	0.975979	5.28811	42.6978	6.38857e-11	7.78028e-10
ENSG00000104549	SQLE	0.975793	7.29844	44.1695	3.01131e-11	3.77817e-10
ENSG00000188488	SERPINA5	0.975553	2.4023	35.9308	2.04452e-09	2.14465e-08
ENSG00000128016	ZFP36	0.974638	6.52463	42.4437	7.2748e-11	8.8176e-10
ENSG00000082781	ITGB5	0.974383	6.83208	43.6744	3.87819e-11	4.82245e-10
ENSG00000129757	CDKN1C	0.97373	3.79255	36.9109	1.23652e-09	1.32514e-08
ENSG00000083857	FAT1	0.973633	11.4772	44.503	2.53968e-11	3.20739e-10
ENSG00000134318	ROCK2	0.971031	6.79654	43.6219	3.98351e-11	4.92947e-10
ENSG00000167619	TMEM145	0.970824	2.12366	25.1094	5.41684e-07	4.0421e-06
ENSG00000165424	ZCCHC24	0.968923	4.05547	39.8347	2.76384e-10	3.15337e-09
ENSG00000074590	NUAK1	0.968467	5.08626	41.7103	1.05851e-10	1.26601e-09
ENSG00000183508	FAM46C	0.968297	2.49947	32.3675	1.276e-08	1.21863e-07
ENSG00000254682	RP11-660L16.2	0.967256	2.76556	33.3743	7.60227e-09	7.46471e-08
ENSG00000215492	HNRNPA1P7	0.964876	5.42551	41.9602	9.31507e-11	1.11846e-09
ENSG00000279865	RP11-69M1.6	0.963663	2.71897	32.4844	1.20155e-08	1.15038e-07
ENSG00000138606	SHF	0.963236	0.0537564	17.9558	2.2609e-05	0.000126028
ENSG00000171877	FRMD5	0.962304	6.05473	41.928	9.46988e-11	1.13616e-09
ENSG00000251493	FOXD1	0.960355	3.0457	34.0023	5.50475e-09	5.49651e-08
ENSG00000137841	PLCB2	0.959133	1.06692	19.0237	1.29106e-05	7.56749e-05
ENSG00000102007	PLP2	0.958062	7.2386	42.3393	7.67349e-11	9.27888e-10
ENSG00000196850	PPTC7	0.95645	5.71962	41.203	1.37214e-10	1.62238e-09
ENSG00000235823	OLMALINC	0.955759	6.03827	41.2125	1.36549e-10	1.61679e-09
ENSG00000168298	HIST1H1E	0.955387	1.36274	18.0227	2.18286e-05	0.000122077
ENSG00000137941	TTLL7	0.95478	4.9236	40.575	1.89211e-10	2.2013e-09
ENSG00000142627	EPHA2	0.954498	7.20359	41.8487	9.86163e-11	1.18224e-09
ENSG00000135406	PRPH	0.953062	0.959089	19.1332	1.21905e-05	7.20589e-05
ENSG00000186854	TRABD2A	0.951703	1.59677	19.9519	7.94148e-06	4.87327e-05
ENSG00000123095	BHLHE41	0.951679	1.93959	25.9384	3.52478e-07	2.71465e-06
ENSG00000180818	HOXC10	0.94929	1.13382	23.2926	1.39133e-06	9.73421e-06
ENSG00000171223	JUNB	0.948684	7.1439	41.2012	1.37338e-10	1.62238e-09
ENSG00000105202	FBL	0.94835	6.39382	41.1532	1.40755e-10	1.66019e-09
ENSG00000274432	U2	0.948114	0.693249	14.2921	0.000156523	0.000725326
ENSG00000100344	PNPLA3	0.947463	4.86302	39.2322	3.76286e-10	4.23033e-09
ENSG00000274628	FAM95B1	0.947315	3.06419	31.4504	2.04605e-08	1.89285e-07
ENSG00000102984	ZNF821	0.947266	2.22033	30.4762	3.37994e-08	3.02129e-07
ENSG00000108828	VAT1	0.944526	8.18954	41.5981	1.12103e-10	1.33248e-09
ENSG00000275029	HMGB1P24	0.944492	-0.0758823	14.8633	0.000115589	0.000554719
ENSG00000196104	SPOCK3	0.9443	0.442418	17.8728	2.36169e-05	0.000131265
ENSG00000273987	RP11-585P4.6	0.94245	0.493213	16.1803	5.75907e-05	0.000293827
ENSG00000091317	CMTM6	0.941361	6.82807	41.1709	1.39481e-10	1.64643e-09
ENSG00000123352	SPATS2	0.939958	6.27692	40.432	2.03575e-10	2.35947e-09
ENSG00000196415	PRTN3	0.938908	1.24195	17.0507	3.63942e-05	0.000193997
ENSG00000241839	PLEKHO2	0.937792	4.25459	36.9976	1.18277e-09	1.27108e-08
ENSG00000105835	NAMPT	0.937583	6.58651	40.5534	1.91316e-10	2.2241e-09
ENSG00000125398	SOX9	0.937534	7.87356	40.9459	1.56506e-10	1.8319e-09
ENSG00000180776	ZDHHC20	0.9375	7.655	40.9714	1.54476e-10	1.81229e-09
ENSG00000164284	GRPEL2	0.935751	5.01832	38.937	4.37706e-10	4.89574e-09
ENSG00000111319	SCNN1A	0.935745	8.45701	40.8346	1.65678e-10	1.93779e-09
ENSG00000237686	RP5-1120P11.1	0.935719	0.966405	20.9072	4.82083e-06	3.09375e-05
ENSG00000223839	FAM95B1	0.935685	3.05192	31.1767	2.3558e-08	2.15859e-07
ENSG00000189060	H1F0	0.935246	9.34578	41.0085	1.51571e-10	1.78093e-09
ENSG00000072864	NDE1	0.935132	5.23188	39.0346	4.16371e-10	4.67071e-09
ENSG00000188643	S100A16	0.934673	6.44007	39.9754	2.57185e-10	2.94526e-09
ENSG00000101224	CDC25B	0.933976	7.52037	40.5124	1.95376e-10	2.26787e-09
ENSG00000201428	RN7SKP71	0.93393	3.51745	30.2312	3.83499e-08	3.39251e-07
ENSG00000085433	WDR47	0.932958	4.00445	36.6235	1.43291e-09	1.52497e-08
ENSG00000021300	PLEKHB1	0.93253	5.85524	39.7871	2.83214e-10	3.22171e-09
ENSG00000130958	SLC35D2	0.931902	4.82585	38.283	6.11927e-10	6.74613e-09
ENSG00000170899	GSTA4	0.931419	0.807168	20.8393	4.99485e-06	3.19608e-05
ENSG00000135821	GLUL	0.9291	7.76224	40.2435	2.24195e-10	2.57732e-09
ENSG00000133935	C14orf1	0.927619	6.34761	39.4504	3.36499e-10	3.80531e-09
ENSG00000266869	RP6-114E22.1	0.927302	0.304067	17.645	2.6621e-05	0.000146059
ENSG00000172840	PDP2	0.92577	5.67163	39.0318	4.16952e-10	4.67382e-09
ENSG00000205639	MFSD2B	0.9248	0.757094	15.9679	6.4426e-05	0.000325136
ENSG00000175691	ZNF77	0.924144	2.38843	30.8069	2.85018e-08	2.57472e-07
ENSG00000273284	RP11-888D10.4	0.923833	0.24659	13.8469	0.000198324	0.000900018
ENSG00000068001	HYAL2	0.92342	5.0925	37.6634	8.40672e-10	9.1432e-09
ENSG00000224126	UBE2SP2	0.923102	0.88132	18.2428	1.9446e-05	0.000109872
ENSG00000198088	NUP62CL	0.922633	3.09718	32.7663	1.03932e-08	1.00257e-07
ENSG00000128917	DLL4	0.922479	0.408441	13.0505	0.0003032	0.00131384
ENSG00000161243	FBXO27	0.921595	3.43867	33.5578	6.91776e-09	6.8407e-08
ENSG00000275216	RP11-54H7.4	0.921268	8.5365	39.632	3.06613e-10	3.47503e-09
ENSG00000139354	GAS2L3	0.921131	4.52925	36.9745	1.19683e-09	1.2844e-08
ENSG00000135540	NHSL1	0.919521	4.94365	37.6015	8.67778e-10	9.43133e-09
ENSG00000023902	PLEKHO1	0.916915	2.94857	32.1039	1.46143e-08	1.38197e-07
ENSG00000232445	RP11-132A1.4	0.916028	2.33702	28.7973	8.03647e-08	6.7923e-07
ENSG00000138660	AP1AR	0.915119	4.9145	37.0976	1.12363e-09	1.21217e-08
ENSG00000256167	ATF4P4	0.913666	2.13607	28.7247	8.3431e-08	7.0437e-07
ENSG00000033170	FUT8	0.912047	4.87476	37.1955	1.0686e-09	1.15404e-08
ENSG00000105649	RAB3A	0.911218	3.3273	30.2135	3.87014e-08	3.42164e-07
ENSG00000198873	GRK5	0.909522	4.16441	33.3872	7.55203e-09	7.42012e-08
ENSG00000110660	SLC35F2	0.908578	5.63312	37.5218	9.03986e-10	9.80403e-09
ENSG00000263513	FAM72C	0.90742	2.29856	28.2351	1.07438e-07	8.95724e-07
ENSG00000087884	AAMDC	0.907402	2.03109	26.545	2.57473e-07	2.02148e-06
ENSG00000150768	DLAT	0.906313	6.27623	37.7433	8.06917e-10	8.79476e-09
ENSG00000256625	RP11-582E3.4	0.90616	1.68801	23.9694	9.78776e-07	7.01731e-06
ENSG00000105808	RASA4	0.905835	4.43071	34.6281	3.99111e-09	4.04297e-08
ENSG00000016082	ISL1	0.905813	-0.198125	15.1432	9.96547e-05	0.000483538
ENSG00000154608	CEP170P1	0.90579	3.73671	34.4747	4.3182e-09	4.35994e-08
ENSG00000272750	RP11-378J18.8	0.904042	0.270835	15.3026	9.15917e-05	0.000447241
ENSG00000164105	SAP30	0.902407	2.00515	24.9547	5.86933e-07	4.36068e-06
ENSG00000256433	RP1-102E24.8	0.900796	0.773228	14.9414	0.000110901	0.000533389
ENSG00000271576	RP11-486G15.2	0.90047	0.0475541	13.6595	0.000219125	0.000984235
ENSG00000108924	HLF	0.899622	1.40291	19.6106	9.49416e-06	5.72393e-05
ENSG00000214223	HNRNPA1P10	0.898518	4.79016	35.751	2.24218e-09	2.33762e-08
ENSG00000152133	GPATCH11	0.895682	2.66626	29.2765	6.27531e-08	5.36581e-07
ENSG00000214182	PTMAP5	0.895562	7.36914	37.3841	9.70119e-10	1.0499e-08
ENSG00000130956	HABP4	0.894556	4.85408	35.3581	2.7432e-09	2.84069e-08
ENSG00000113594	LIFR	0.894272	5.25115	35.9251	2.05051e-09	2.14947e-08
ENSG00000162813	BPNT1	0.893022	4.66844	34.8191	3.61802e-09	3.68204e-08
ENSG00000175906	ARL4D	0.892399	3.11216	31.5001	1.99428e-08	1.84829e-07
ENSG00000162194	LBHD1	0.891932	4.39984	33.1548	8.51052e-09	8.30344e-08
ENSG00000253741	CTD-2292P10.4	0.891298	2.61915	29.6391	5.20452e-08	4.51559e-07
ENSG00000259781	RP11-673C5.1	0.889796	4.5412	35.1994	2.97609e-09	3.06121e-08
ENSG00000063127	SLC6A16	0.888112	4.36864	33.7798	6.17176e-09	6.12931e-08
ENSG00000167880	EVPL	0.887455	7.19275	36.6293	1.42866e-09	1.52351e-08
ENSG00000079150	FKBP7	0.886496	1.79831	26.6619	2.42347e-07	1.91644e-06
ENSG00000254614	AP003068.23	0.884825	2.69598	28.095	1.15506e-07	9.57275e-07
ENSG00000213246	SUPT4H1	0.884759	5.97598	35.8556	2.125e-09	2.223e-08
ENSG00000187109	NAP1L1	0.884719	8.55158	36.703	1.37568e-09	1.46914e-08
ENSG00000137876	RSL24D1	0.883975	5.9395	35.7939	2.19337e-09	2.28829e-08
ENSG00000185022	MAFF	0.883949	4.3898	31.734	1.76799e-08	1.64852e-07
ENSG00000198576	ARC	0.882192	3.60944	29.7012	5.04035e-08	4.3905e-07
ENSG00000176678	FOXL1	0.88175	2.00624	22.7604	1.83509e-06	1.25698e-05
ENSG00000104998	IL27RA	0.881302	4.73202	34.3026	4.71749e-09	4.74127e-08
ENSG00000106780	MEGF9	0.881105	5.11218	34.7999	3.65394e-09	3.71613e-08
ENSG00000197860	SGTB	0.880167	4.38724	33.5557	6.92505e-09	6.8435e-08
ENSG00000256616	RP11-815J4.6	0.879855	0.340299	15.0683	0.000103688	0.000501683
ENSG00000149485	FADS1	0.879536	7.12155	36.0099	1.9632e-09	2.06217e-08
ENSG00000198900	TOP1	0.879208	7.66453	36.1294	1.84637e-09	1.94343e-08
ENSG00000128383	APOBEC3A	0.87912	1.08234	17.0718	3.59937e-05	0.000192242
ENSG00000117155	SSX2IP	0.878904	5.35621	35.0685	3.18304e-09	3.26751e-08
ENSG00000164466	SFXN1	0.878708	6.87448	35.8369	2.14543e-09	2.24284e-08
ENSG00000100100	PIK3IP1	0.878631	2.87896	29.658	5.15389e-08	4.47418e-07
ENSG00000079337	RAPGEF3	0.878407	1.09965	15.7246	7.32636e-05	0.000365295
ENSG00000178401	DNAJC22	0.877562	5.90158	35.335	2.77596e-09	2.87267e-08
ENSG00000149084	HSD17B12	0.876918	6.85517	35.6432	2.36972e-09	2.46557e-08
ENSG00000163898	LIPH	0.87662	5.07121	33.4882	7.16984e-09	7.07176e-08
ENSG00000065911	MTHFD2	0.876354	6.71605	35.604	2.41789e-09	2.51398e-08
ENSG00000260809	VPS35P1	0.876049	0.908908	19.4952	1.00855e-05	6.05483e-05
ENSG00000140678	ITGAX	0.875517	3.11842	28.3016	1.03809e-07	8.66879e-07
ENSG00000164976	KIAA1161	0.875125	5.11678	34.1934	4.98988e-09	5.00847e-08
ENSG00000117632	STMN1	0.874709	7.23842	35.7117	2.28788e-09	2.38365e-08
ENSG00000067225	PKM	0.872743	11.2286	35.877	2.1018e-09	2.20022e-08
ENSG00000213707	HMGB1P10	0.872177	3.03152	30.8259	2.82244e-08	2.55116e-07
ENSG00000170464	DNAJC18	0.8708	3.18779	30.5201	3.30424e-08	2.95879e-07
ENSG00000203867	RBM20	0.870348	3.79921	30.9247	2.6823e-08	2.43596e-07
ENSG00000204520	MICA	0.869188	4.8983	33.2535	8.08949e-09	7.92285e-08
ENSG00000143776	CDC42BPA	0.86903	7.52046	35.2199	2.94506e-09	3.03131e-08
ENSG00000141576	RNF157	0.868754	1.36288	20.2608	6.75695e-06	4.22297e-05
ENSG00000237190	CDKN2AIPNL	0.868299	3.93506	32.2124	1.38204e-08	1.31124e-07
ENSG00000251141	RP11-53O19.1	0.867785	0.7808	16.1572	5.82963e-05	0.000296934
ENSG00000170522	ELOVL6	0.867219	7.27605	35.0699	3.18087e-09	3.26747e-08
ENSG00000270069	MIR222HG	0.863965	5.03647	32.1445	1.4312e-08	1.35506e-07
ENSG00000129195	FAM64A	0.863595	3.79491	30.9933	2.58922e-08	2.35421e-07
ENSG00000131773	KHDRBS3	0.862416	2.75741	26.8211	2.23189e-07	1.77133e-06
ENSG00000148841	ITPRIP	0.862357	4.55881	31.9926	1.54757e-08	1.45715e-07
ENSG00000099953	MMP11	0.861147	4.41498	31.9624	1.5719e-08	1.47824e-07
ENSG00000254759	NAP1L1P1	0.860722	1.53756	22.2869	2.348e-06	1.58707e-05
ENSG00000133131	MORC4	0.860488	5.63994	33.8684	5.89682e-09	5.86512e-08
ENSG00000125531	FNDC11	0.860312	2.4774	24.9673	5.83107e-07	4.33436e-06
ENSG00000231652	RP11-553A21.3	0.860203	-0.0729774	14.2201	0.00016262	0.000751538
ENSG00000260877	RP11-211G23.2	0.858758	0.713804	11.2239	0.000807513	0.00315627
ENSG00000124788	ATXN1	0.858584	6.0537	33.7881	6.14536e-09	6.10837e-08
ENSG00000108830	RND2	0.858132	0.466726	15.5616	7.98607e-05	0.000395237
ENSG00000227939	RPL3P2	0.857914	2.61306	26.0861	3.26521e-07	2.52741e-06
ENSG00000070759	TESK2	0.856642	3.32751	28.3491	1.01295e-07	8.47273e-07
ENSG00000143702	CEP170	0.856402	5.93082	33.7564	6.24648e-09	6.19624e-08
ENSG00000123178	SPRYD7	0.856084	3.63095	29.819	4.7431e-08	4.14333e-07
ENSG00000167895	TMC8	0.855938	3.98188	29.7213	4.98834e-08	4.34767e-07
ENSG00000266401	RP11-874J12.4	0.855702	0.476986	11.9576	0.000544251	0.00222171
ENSG00000122378	FAM213A	0.855124	3.58932	29.3123	6.1602e-08	5.28209e-07
ENSG00000196449	YRDC	0.853456	3.7329	29.1622	6.6565e-08	5.66966e-07
ENSG00000173894	CBX2	0.853423	5.50849	33.1005	8.75185e-09	8.52805e-08
ENSG00000151743	AMN1	0.853338	3.26895	29.0727	6.97118e-08	5.9311e-07
ENSG00000126821	SGPP1	0.853258	4.02598	31.2716	2.24335e-08	2.05679e-07
ENSG00000073756	PTGS2	0.852964	0.710731	16.0729	6.09503e-05	0.000308915
ENSG00000151640	DPYSL4	0.852304	3.41612	28.5143	9.30068e-08	7.80921e-07
ENSG00000177917	ARL6IP6	0.85148	4.25671	31.1386	2.4024e-08	2.19736e-07
ENSG00000137558	PI15	0.851286	-0.316206	11.6472	0.000643007	0.00257757
ENSG00000058085	LAMC2	0.850845	6.31857	33.2262	8.20379e-09	8.02967e-08
ENSG00000164849	GPR146	0.849913	1.04576	15.7571	7.20184e-05	0.000360139
ENSG00000105048	TNNT1	0.84989	6.21432	33.207	8.28527e-09	8.0991e-08
ENSG00000279117	CTD-2562J17.6	0.849665	4.40991	31.3604	2.14305e-08	1.97071e-07
ENSG00000138669	PRKG2	0.849276	1.99522	22.7362	1.85831e-06	1.27175e-05
ENSG00000132432	SEC61G	0.848415	4.398	31.3677	2.13501e-08	1.96449e-07
ENSG00000112984	KIF20A	0.848325	5.47681	32.5965	1.13419e-08	1.08861e-07
ENSG00000207513	RNU1-3	0.848228	1.77747	16.4618	4.96414e-05	0.000257635
ENSG00000119878	CRIPT	0.847392	3.39068	28.8338	7.88644e-08	6.67284e-07
ENSG00000157483	MYO1E	0.847058	7.19957	33.2189	8.23455e-09	8.05465e-08
ENSG00000092068	SLC7A8	0.846862	4.80449	31.355	2.14903e-08	1.97503e-07
ENSG00000251259	AC004069.2	0.845888	4.20409	30.4984	3.34139e-08	2.98857e-07
ENSG00000183778	B3GALT5	0.845445	3.4414	29.5747	5.3804e-08	4.65766e-07
ENSG00000167553	TUBA1C	0.844316	8.60654	33.421	7.42179e-09	7.3015e-08
ENSG00000119929	CUTC	0.844135	3.96061	30.1567	3.98513e-08	3.52127e-07
ENSG00000092964	DPYSL2	0.843696	7.15732	33.1939	8.34116e-09	8.14337e-08
ENSG00000166860	ZBTB39	0.843501	5.17268	31.9276	1.60026e-08	1.50215e-07
ENSG00000165716	FAM69B	0.843255	3.52383	27.645	1.45746e-07	1.19819e-06
ENSG00000164687	FABP5	0.842437	5.57691	32.1795	1.40566e-08	1.33169e-07
ENSG00000173875	ZNF791	0.840377	5.47285	32.0778	1.48117e-08	1.39805e-07
ENSG00000117133	RPF1	0.839445	5.16172	31.5023	1.99201e-08	1.8473e-07
ENSG00000225031	EIF4BP7	0.838714	4.73405	30.7783	2.89259e-08	2.6115e-07
ENSG00000262652	RP13-638C3.2	0.838492	0.938629	12.8322	0.000340714	0.00145869
ENSG00000125657	TNFSF9	0.838405	4.75637	29.8971	4.55602e-08	3.98899e-07
ENSG00000105227	PRX	0.837524	3.35214	26.7955	2.26162e-07	1.79399e-06
ENSG00000140545	MFGE8	0.83679	6.66915	32.2195	1.37705e-08	1.30781e-07
ENSG00000235847	LDHAP7	0.836598	0.232936	11.1143	0.000856665	0.00332637
ENSG00000100290	BIK	0.836349	3.88487	27.3265	1.71844e-07	1.39483e-06
ENSG00000186897	C1QL4	0.836149	3.09141	25.8233	3.74141e-07	2.86711e-06
ENSG00000105479	CCDC114	0.835993	3.76295	27.4086	1.64697e-07	1.33965e-06
ENSG00000267073	AC005256.1	0.835869	1.88635	19.894	8.18582e-06	5.00436e-05
ENSG00000137936	BCAR3	0.835555	5.68644	30.615	3.14657e-08	2.8275e-07
ENSG00000187079	TEAD1	0.835434	7.79837	32.6971	1.077e-08	1.03631e-07
ENSG00000283199	ABC13-47488600E17.1	0.835314	2.16875	17.6743	2.62149e-05	0.000144093
ENSG00000170412	GPRC5C	0.83526	5.6307	31.4436	2.05319e-08	1.89716e-07
ENSG00000160867	FGFR4	0.835252	6.26602	31.9047	1.61922e-08	1.51717e-07
ENSG00000148429	USP6NL	0.834925	5.84942	31.8424	1.67205e-08	1.56571e-07
ENSG00000147872	PLIN2	0.834912	4.34421	29.2987	6.20377e-08	5.31648e-07
ENSG00000198959	TGM2	0.834665	5.41774	31.3236	2.1841e-08	2.00486e-07
ENSG00000196550	FAM72A	0.834429	2.64478	25.7168	3.9537e-07	3.01474e-06
ENSG00000210151	MT-TS1	0.833584	0.498139	25.5014	4.4206e-07	3.34749e-06
ENSG00000166851	PLK1	0.831479	6.04189	31.5178	1.9762e-08	1.83375e-07
ENSG00000231464	AC024937.4	0.831376	-0.0330207	11.8455	0.000578016	0.00234706
ENSG00000241458	RPL7P19	0.831159	1.95974	22.4752	2.12878e-06	1.44334e-05
ENSG00000214784	AC010468.1	0.831086	2.424	24.4494	7.6286e-07	5.56808e-06
ENSG00000169504	CLIC4	0.830686	6.88356	32.1306	1.44149e-08	1.36395e-07
ENSG00000255737	AGAP2-AS1	0.830616	2.91267	25.7247	3.93763e-07	3.00399e-06
ENSG00000116675	DNAJC6	0.830403	4.0614	29.0334	7.11393e-08	6.04585e-07
ENSG00000170340	B3GNT2	0.828712	5.09635	30.7056	3.00301e-08	2.70744e-07
ENSG00000186417	GLDN	0.828496	3.37332	28.2588	1.06132e-07	8.85317e-07
ENSG00000266278	RP11-41O4.2	0.82839	1.39792	21.0496	4.47535e-06	2.88047e-05
ENSG00000160285	LSS	0.828217	8.10087	32.0959	1.46744e-08	1.38679e-07
ENSG00000119950	MXI1	0.827852	6.45815	31.3973	2.10277e-08	1.93714e-07
ENSG00000155093	PTPRN2	0.827308	2.8049	25.6818	4.026e-07	3.06379e-06
ENSG00000147036	LANCL3	0.827227	3.07882	26.3273	2.88193e-07	2.24431e-06
ENSG00000206596	RNU1-27P	0.824672	1.78204	15.5095	8.20933e-05	0.000404851
ENSG00000164610	RP9	0.824577	3.02239	26.4929	2.64512e-07	2.07462e-06
ENSG00000241429	EEF1A1P25	0.823928	0.283932	12.3003	0.000452891	0.00188791
ENSG00000248663	LINC00992	0.823712	-0.400642	12.1605	0.000488114	0.00201157
ENSG00000138386	NAB1	0.823269	5.15534	30.6575	3.07832e-08	2.77265e-07
ENSG00000174125	TLR1	0.823195	1.29678	20.2442	6.81614e-06	4.25683e-05
ENSG00000125827	TMX4	0.822549	4.53509	30.3044	3.69282e-08	3.27807e-07
ENSG00000234797	RPS3AP6	0.821466	4.91172	29.786	4.82472e-08	4.20984e-07
ENSG00000133687	TMTC1	0.821221	2.89039	26.1361	3.18186e-07	2.46787e-06
ENSG00000120802	TMPO	0.820899	6.97729	31.4669	2.02866e-08	1.87789e-07
ENSG00000153140	CETN3	0.8196	3.32459	27.477	1.58976e-07	1.29586e-06
ENSG00000173269	MMRN2	0.818741	3.2755	25.0794	5.50172e-07	4.10145e-06
ENSG00000113140	SPARC	0.81856	0.491633	16.7157	4.34198e-05	0.000228355
ENSG00000126218	F10	0.818245	-0.127585	12.9969	0.000312	0.00134783
ENSG00000063046	EIF4B	0.818011	9.65662	31.5239	1.96995e-08	1.82906e-07
ENSG00000125772	GPCPD1	0.817996	4.98114	30.2391	3.81924e-08	3.38052e-07
ENSG00000118513	MYB	0.81791	2.18038	22.1849	2.47614e-06	1.66416e-05
ENSG00000043355	ZIC2	0.817865	4.41881	28.3409	1.01721e-07	8.50373e-07
ENSG00000029993	HMGB3	0.817201	6.115	30.8994	2.71759e-08	2.46509e-07
ENSG00000160691	SHC1	0.81713	7.09239	31.049	2.51594e-08	2.29438e-07
ENSG00000168078	PBK	0.816981	4.47277	29.277	6.2736e-08	5.36581e-07
ENSG00000236264	RPL26P30	0.816251	1.35363	19.2788	1.12955e-05	6.73129e-05
ENSG00000235508	RPS2P7	0.815359	1.03944	15.7546	7.21129e-05	0.000360377
ENSG00000198406	BZW1P2	0.81474	3.7623	27.5506	1.53035e-07	1.25208e-06
ENSG00000233589	RP4-694A7.2	0.814145	3.11683	27.2539	1.78417e-07	1.44208e-06
ENSG00000105290	APLP1	0.814047	4.88719	29.566	5.40456e-08	4.67256e-07
ENSG00000103316	CRYM	0.813592	2.10676	21.586	3.38315e-06	2.21651e-05
ENSG00000234964	FABP5P7	0.813546	3.00825	24.3739	7.93382e-07	5.77166e-06
ENSG00000113070	HBEGF	0.813087	2.73073	23.2915	1.39217e-06	9.73571e-06
ENSG00000139675	HNRNPA1L2	0.811733	5.79314	30.1125	4.07694e-08	3.59825e-07
ENSG00000230896	RP11-767N6.7	0.811706	0.382262	14.1988	0.000164475	0.000758511
ENSG00000152952	PLOD2	0.811239	6.85765	30.5929	3.18259e-08	2.85485e-07
ENSG00000170852	KBTBD2	0.810733	5.52797	29.9415	4.45278e-08	3.90082e-07
ENSG00000134909	ARHGAP32	0.810704	6.56	30.4227	3.47431e-08	3.09843e-07
ENSG00000147231	CXorf57	0.809745	2.80946	24.4472	7.63744e-07	5.57188e-06
ENSG00000128849	CGNL1	0.809508	3.14245	26.7266	2.3437e-07	1.85718e-06
ENSG00000104765	BNIP3L	0.80938	7.3984	30.6012	3.16904e-08	2.84436e-07
ENSG00000148339	SLC25A25	0.809014	4.54332	28.1548	1.11988e-07	9.31132e-07
ENSG00000174444	RPL4	0.808668	10.4494	30.8425	2.7984e-08	2.53092e-07
ENSG00000115091	ACTR3	0.80779	7.01615	30.4153	3.48769e-08	3.10676e-07
ENSG00000263069	CTD-2047H16.4	0.807603	1.38886	16.5602	4.71289e-05	0.000245591
ENSG00000229132	EIF4A1P10	0.807486	1.31996	18.7255	1.5095e-05	8.73453e-05
ENSG00000243477	NAT6	0.807023	3.92732	25.0685	5.53287e-07	4.12068e-06
ENSG00000134057	CCNB1	0.806975	5.84513	29.8327	4.70981e-08	4.12128e-07
ENSG00000153044	CENPH	0.805421	2.36312	22.6828	1.91066e-06	1.30583e-05
ENSG00000117399	CDC20	0.804199	6.11317	29.6292	5.23097e-08	4.53596e-07
ENSG00000004799	PDK4	0.803987	2.30524	23.0525	1.5764e-06	1.09147e-05
ENSG00000185834	RPL12P4	0.802878	0.129968	11.602	0.0006588	0.00263331
ENSG00000155330	C16orf87	0.802637	3.10881	25.4108	4.63317e-07	3.49468e-06
ENSG00000182459	TEX19	0.801005	0.255947	11.5775	0.000667551	0.00266291
ENSG00000150782	IL18	0.800707	6.58808	29.5543	5.43711e-08	4.69571e-07
ENSG00000142657	PGD	0.800628	7.62141	30.0321	4.24956e-08	3.73558e-07
ENSG00000200488	RN7SKP203	0.800607	1.9337	14.7762	0.000121054	0.000577874
ENSG00000082153	BZW1	0.800413	8.10045	30.0689	4.16958e-08	3.6734e-07
ENSG00000132326	PER2	0.800235	4.81089	27.4328	1.6265e-07	1.3244e-06
ENSG00000160271	RALGDS	0.800079	6.79495	29.5652	5.40675e-08	4.67256e-07
ENSG00000230207	RPL4P5	0.799872	3.38734	25.0853	5.48481e-07	4.09083e-06
ENSG00000262001	DLGAP1-AS2	0.799771	4.48041	28.2016	1.09315e-07	9.10879e-07
ENSG00000189171	S100A13	0.799514	3.88291	26.8822	2.16241e-07	1.72063e-06
ENSG00000206737	RNVU1-18	0.799273	1.75048	14.0687	0.000176248	0.00080699
ENSG00000132967	HMGB1P5	0.799223	5.07627	28.8471	7.83243e-08	6.63079e-07
ENSG00000241990	PRR34-AS1	0.799045	0.451841	12.3815	0.000433611	0.00181329
ENSG00000121621	KIF18A	0.797378	4.7559	28.357	1.00882e-07	8.44271e-07
ENSG00000148672	GLUD1	0.797286	6.62003	29.4082	5.86303e-08	5.03572e-07
ENSG00000120137	PANK3	0.796951	7.08117	29.6139	5.2726e-08	4.56949e-07
ENSG00000229638	RPL4P4	0.796662	6.36064	29.3185	6.14055e-08	5.26818e-07
ENSG00000166046	TCP11L2	0.796431	4.45978	27.1025	1.92947e-07	1.55054e-06
ENSG00000115310	RTN4	0.795285	7.35634	29.5534	5.43965e-08	4.69571e-07
ENSG00000143228	NUF2	0.794593	3.52652	25.9258	3.54793e-07	2.72974e-06
ENSG00000168758	SEMA4C	0.794447	5.53513	28.5579	9.09396e-08	7.644e-07
ENSG00000197930	ERO1A	0.794158	7.95152	29.4998	5.59225e-08	4.81931e-07
ENSG00000064309	CDON	0.793805	4.88395	27.9908	1.21893e-07	1.00912e-06
ENSG00000224596	ZMIZ1-AS1	0.793555	1.07851	13.6545	0.000219718	0.000986324
ENSG00000224578	HNRNPA1P48	0.792431	4.56303	27.4961	1.5741e-07	1.28514e-06
ENSG00000139112	GABARAPL1	0.791768	5.53246	28.6211	8.80164e-08	7.41046e-07
ENSG00000260585	RP13-192B19.2	0.791441	-0.0633893	12.2971	0.000453664	0.0018901
ENSG00000187514	PTMA	0.791318	10.8074	29.5674	5.40052e-08	4.67244e-07
ENSG00000109255	NMU	0.789856	3.48316	24.2508	8.45708e-07	6.12042e-06
ENSG00000230067	HSPD1P6	0.789381	0.851208	15.3505	8.92967e-05	0.00043659
ENSG00000100129	EIF3L	0.789369	7.33459	29.0685	6.98654e-08	5.94088e-07
ENSG00000160326	SLC2A6	0.789	4.72933	27.2922	1.74913e-07	1.41599e-06
ENSG00000172382	PRSS27	0.788988	1.59126	16.7954	4.16332e-05	0.000219805
ENSG00000101255	TRIB3	0.788566	5.19631	27.4525	1.60997e-07	1.31164e-06
ENSG00000174010	KLHL15	0.788241	4.16588	26.8709	2.17513e-07	1.72896e-06
ENSG00000172014	ANKRD20A4	0.786341	0.677373	11.6778	0.000632492	0.00254072
ENSG00000260400	RP11-119F7.5	0.78567	1.9388	22.1413	2.53298e-06	1.69716e-05
ENSG00000164465	DCBLD1	0.785479	5.00369	27.4924	1.57714e-07	1.28694e-06
ENSG00000147437	GNRH1	0.785226	1.27009	16.6706	4.44653e-05	0.000233374
ENSG00000116128	BCL9	0.784561	6.42151	28.4934	9.40187e-08	7.88987e-07
ENSG00000204516	MICB	0.784171	5.39356	27.5982	1.49319e-07	1.2256e-06
ENSG00000171522	PTGER4	0.783265	1.82732	18.8863	1.38746e-05	8.08818e-05
ENSG00000005448	WDR54	0.782654	4.54134	26.188	3.09738e-07	2.40356e-06
ENSG00000138336	TET1	0.782152	4.54264	27.0344	1.99868e-07	1.59946e-06
ENSG00000213866	YBX1P10	0.780457	0.958808	14.2008	0.000164298	0.000757924
ENSG00000213390	ARHGAP19	0.780275	4.32482	26.22	3.04652e-07	2.36649e-06
ENSG00000173812	EIF1	0.778778	7.89628	28.4394	9.66789e-08	8.10616e-07
ENSG00000097021	ACOT7	0.778706	5.74884	27.6479	1.45528e-07	1.19704e-06
ENSG00000099954	CECR2	0.778618	5.11606	26.8888	2.155e-07	1.71562e-06
ENSG00000135486	HNRNPA1	0.778228	9.57446	28.5646	9.06251e-08	7.62174e-07
ENSG00000122877	EGR2	0.777774	3.16765	18.5789	1.63019e-05	9.36932e-05
ENSG00000109787	KLF3	0.777688	6.33918	27.9072	1.27275e-07	1.05254e-06
ENSG00000205871	RPS3AP47	0.77726	3.69018	23.7533	1.09506e-06	7.77088e-06
ENSG00000084444	FAM234B	0.77686	4.41104	26.0424	3.33995e-07	2.58136e-06
ENSG00000144635	DYNC1LI1	0.776166	4.95879	27.0141	2.01975e-07	1.61465e-06
ENSG00000180773	SLC36A4	0.776046	4.61492	26.7026	2.37305e-07	1.87947e-06
ENSG00000278175	GLIDR	0.775593	0.738627	15.1792	9.77739e-05	0.000475313
ENSG00000137693	YAP1	0.77419	7.3746	28.0842	1.16149e-07	9.62085e-07
ENSG00000184489	PTP4A3	0.773732	4.00542	24.7805	6.42432e-07	4.75004e-06
ENSG00000188910	GJB3	0.773587	5.30734	25.475	4.48161e-07	3.39035e-06
ENSG00000273449	RP11-218F10.3	0.773566	-0.0559927	11.3142	0.000769174	0.00302334
ENSG00000144895	EIF2A	0.7732	6.5982	27.6296	1.46913e-07	1.20714e-06
ENSG00000142606	MMEL1	0.772289	1.78756	16.9068	3.9261e-05	0.000208338
ENSG00000279259	RP11-334C17.3	0.772046	0.270533	13.1904	0.000281388	0.00122833
ENSG00000121957	GPSM2	0.771408	5.45767	26.8602	2.18713e-07	1.73759e-06
ENSG00000164199	ADGRV1	0.771323	3.56059	24.848	6.20347e-07	4.59338e-06
ENSG00000115738	ID2	0.771206	6.04548	27.2125	1.82279e-07	1.4702e-06
ENSG00000175063	UBE2C	0.768764	5.53531	26.3817	2.80178e-07	2.18411e-06
ENSG00000181652	ATG9B	0.76844	3.0164	17.7792	2.48074e-05	0.000137137
ENSG00000114739	ACVR2B	0.768007	6.16885	27.0888	1.94323e-07	1.56078e-06
ENSG00000145623	OSMR	0.767471	7.16202	27.485	1.58316e-07	1.29117e-06
ENSG00000134852	CLOCK	0.767217	6.66983	27.3033	1.73917e-07	1.40942e-06
ENSG00000129116	PALLD	0.76646	6.34468	26.8808	2.16393e-07	1.72095e-06
ENSG00000134986	NREP	0.766061	3.93753	25.2576	5.01624e-07	3.75401e-06
ENSG00000230383	AC009245.3	0.765571	3.93142	24.7577	6.50085e-07	4.802e-06
ENSG00000186451	SPATA12	0.76555	-0.359283	9.69107	0.00185165	0.006546
ENSG00000169220	RGS14	0.765173	3.20459	21.8776	2.90606e-06	1.93029e-05
ENSG00000114480	GBE1	0.764815	5.14702	26.2204	3.04582e-07	2.36649e-06
ENSG00000147894	C9orf72	0.764749	3.75331	24.2907	8.28362e-07	6.01473e-06
ENSG00000122884	P4HA1	0.764365	7.6766	27.3158	1.72794e-07	1.40179e-06
ENSG00000163590	PPM1L	0.763987	5.17579	26.4014	2.77338e-07	2.16527e-06
ENSG00000240024	LINC00888	0.763092	2.52777	22.1656	2.50114e-06	1.67876e-05
ENSG00000272990	RP11-305K5.1	0.763026	0.199923	10.9559	0.000933081	0.00358412
ENSG00000133789	SWAP70	0.762909	5.35482	26.4156	2.75311e-07	2.15382e-06
ENSG00000122406	RPL5	0.762737	9.09285	27.4249	1.63311e-07	1.32908e-06
ENSG00000182175	RGMA	0.762102	3.63131	23.0977	1.53973e-06	1.06849e-05
ENSG00000006016	CRLF1	0.761958	5.59399	26.419	2.74826e-07	2.15112e-06
ENSG00000107338	SHB	0.761576	3.68117	22.0493	2.65739e-06	1.77587e-05
ENSG00000184702	SEPT.5	0.761054	3.64574	23.5681	1.20569e-06	8.51688e-06
ENSG00000170542	SERPINB9	0.761036	5.58986	26.4117	2.75863e-07	2.15594e-06
ENSG00000189403	HMGB1	0.760867	7.9338	27.2271	1.80903e-07	1.46141e-06
ENSG00000151458	ANKRD50	0.759308	5.91971	26.6303	2.4635e-07	1.94409e-06
ENSG00000081320	STK17B	0.75885	4.11932	24.5627	7.19316e-07	5.27533e-06
ENSG00000165782	TMEM55B	0.758331	5.18959	25.6951	3.99838e-07	3.04428e-06
ENSG00000189334	S100A14	0.757929	6.77845	26.4537	2.6993e-07	2.11495e-06
ENSG00000164109	MAD2L1	0.757174	4.80348	25.6762	4.03786e-07	3.07037e-06
ENSG00000250182	EEF1A1P13	0.756136	6.96729	26.5822	2.52566e-07	1.98803e-06
ENSG00000071054	MAP4K4	0.755928	7.42645	26.7845	2.27455e-07	1.80332e-06
ENSG00000242265	PEG10	0.755833	4.80035	25.7969	3.79288e-07	2.9022e-06
ENSG00000214796	RP11-480I12.5	0.754431	1.60289	18.0351	2.1687e-05	0.000121417
ENSG00000198355	PIM3	0.753958	6.12476	25.9004	3.59489e-07	2.7631e-06
ENSG00000139800	ZIC5	0.753663	3.73676	23.27	1.40782e-06	9.82723e-06
ENSG00000129990	SYT5	0.753114	0.900571	12.7249	0.000360821	0.00153792
ENSG00000257511	RP11-278C7.1	0.752694	0.020892	9.83232	0.00171471	0.00613105
ENSG00000124570	SERPINB6	0.75187	5.9444	26.0361	3.35097e-07	2.58672e-06
ENSG00000230524	COL6A4P1	0.751463	1.09967	13.5462	0.000232759	0.00103758
ENSG00000160471	COX6B2	0.751381	0.534243	9.80687	0.00173861	0.00619485
ENSG00000066855	MTFR1	0.751244	4.56833	24.9037	6.02681e-07	4.47335e-06
ENSG00000273554	AC136616.1	0.750656	1.00792	13.8255	0.000200599	0.000908731
ENSG00000197279	ZNF165	0.750503	3.10007	21.78	3.05766e-06	2.02224e-05
ENSG00000213186	TRIM59	0.750258	4.16766	24.6823	6.76009e-07	4.9863e-06
ENSG00000163577	EIF5A2	0.750162	3.35083	22.8062	1.79188e-06	1.2294e-05
ENSG00000100625	SIX4	0.750126	5.81874	25.8366	3.71576e-07	2.8503e-06
ENSG00000138764	CCNG2	0.74992	6.32351	26.0562	3.31628e-07	2.56565e-06
ENSG00000125821	DTD1	0.749674	4.35194	24.3931	7.85511e-07	5.71982e-06
ENSG00000248112	RP11-78C3.1	0.74909	1.71046	16.0949	6.02466e-05	0.00030555
ENSG00000072042	RDH11	0.748986	6.52291	26.0893	3.25979e-07	2.52704e-06
ENSG00000240914	RPL15P2	0.748543	1.68086	17.4932	2.88332e-05	0.000156996
ENSG00000104756	KCTD9	0.748424	5.30955	25.4094	4.63649e-07	3.49546e-06
ENSG00000188760	TMEM198	0.747696	1.16254	12.4828	0.000410714	0.00172473
ENSG00000196230	TUBB	0.747432	9.53494	26.3715	2.81662e-07	2.19457e-06
ENSG00000179361	ARID3B	0.747094	4.47237	22.9796	1.63732e-06	1.13059e-05
ENSG00000127507	ADGRE2	0.747022	4.27977	23.181	1.4745e-06	1.02577e-05
ENSG00000117602	RCAN3	0.74594	5.46421	25.3832	4.70003e-07	3.53816e-06
ENSG00000204178	TMEM57	0.745498	4.95064	24.8753	6.11613e-07	4.53308e-06
ENSG00000111669	TPI1	0.743144	9.43292	26.0513	3.32471e-07	2.57087e-06
ENSG00000179148	ALOXE3	0.743092	2.45154	16.2576	5.52888e-05	0.000283875
ENSG00000146648	EGFR	0.742962	8.22442	25.9522	3.49973e-07	2.69671e-06
ENSG00000143590	EFNA3	0.74281	3.44516	21.4878	3.56086e-06	2.325e-05
ENSG00000116670	MAD2L2	0.7425	5.0239	24.5879	7.09971e-07	5.20928e-06
ENSG00000238103	RPL9P7	0.741413	1.97864	18.2632	1.92392e-05	0.000108864
ENSG00000164032	H2AFZ	0.74132	6.61092	25.5034	4.41602e-07	3.34567e-06
ENSG00000271601	LIX1L	0.741128	4.55222	24.4582	7.59408e-07	5.54552e-06
ENSG00000120727	PAIP2	0.741023	6.0629	25.3841	4.69773e-07	3.53816e-06
ENSG00000268573	RP11-158H5.7	0.740923	2.00001	17.7053	2.57913e-05	0.000142065
ENSG00000255650	FAM222A-AS1	0.740544	0.909213	10.448	0.00122783	0.00454029
ENSG00000126787	DLGAP5	0.740283	4.78802	24.4958	7.44718e-07	5.44861e-06
ENSG00000127589	TUBBP1	0.739968	3.00427	21.3014	3.92441e-06	2.54829e-05
ENSG00000100422	CERK	0.739261	6.36374	25.3145	4.87032e-07	3.65559e-06
ENSG00000152256	PDK1	0.73894	5.67927	24.4909	7.46605e-07	5.45981e-06
ENSG00000229251	HNRNPA1P8	0.738736	1.79172	16.7582	4.24584e-05	0.000223605
ENSG00000124496	TRERF1	0.738476	5.50232	24.7289	6.59873e-07	4.86962e-06
ENSG00000207870	MIR221	0.737892	1.73692	12.4683	0.000413917	0.00173723
ENSG00000069849	ATP1B3	0.73785	6.08384	25.1492	5.30624e-07	3.96342e-06
ENSG00000148180	GSN	0.737459	3.06357	20.7566	5.21503e-06	3.3245e-05
ENSG00000176973	FAM89B	0.737044	2.82313	18.8741	1.39633e-05	8.12869e-05
ENSG00000011021	CLCN6	0.736989	5.76971	24.5993	7.05782e-07	5.1835e-06
ENSG00000263266	RPS7P1	0.736976	2.84938	19.9511	7.945e-06	4.87327e-05
ENSG00000163449	TMEM169	0.736611	-0.0463583	11.92	0.000555332	0.00226273
ENSG00000228218	ATF4P3	0.736236	3.3334	21.7061	3.1778e-06	2.09449e-05
ENSG00000099840	IZUMO4	0.735603	2.08319	13.9189	0.000190866	0.000868998
ENSG00000089723	OTUB2	0.73504	4.46562	23.277	1.40266e-06	9.80457e-06
ENSG00000273706	LHX1	0.734199	0.55353	11.5323	0.000683992	0.00272196
ENSG00000183955	KMT5A	0.733616	5.1078	24.1348	8.98228e-07	6.4761e-06
ENSG00000164463	CREBRF	0.732908	4.64925	23.868	1.03173e-06	7.35916e-06
ENSG00000214049	UCA1	0.732699	8.49256	25.225	5.10171e-07	3.81251e-06
ENSG00000005238	FAM214B	0.732446	4.74492	23.1189	1.52284e-06	1.0582e-05
ENSG00000101132	PFDN4	0.732055	2.95938	20.8735	4.90646e-06	3.14345e-05
ENSG00000182287	AP1S2	0.732002	3.72879	23.0463	1.58144e-06	1.09446e-05
ENSG00000116584	ARHGEF2	0.73187	5.93455	24.3779	7.91716e-07	5.76227e-06
ENSG00000186280	KDM4D	0.731736	1.09211	14.6298	0.000130829	0.000619147
ENSG00000228217	PNRC2P1	0.73165	0.933052	14.5748	0.000134707	0.000634571
ENSG00000170667	RASA4B	0.731411	2.24668	15.8201	6.96592e-05	0.000349593
ENSG00000197258	EIF4BP6	0.729481	4.45832	23.0688	1.5631e-06	1.08373e-05
ENSG00000116883	RP11-268J15.5	0.728917	3.55609	19.6176	9.45942e-06	5.71248e-05
ENSG00000177879	AP3S1	0.728088	5.99047	24.4196	7.74765e-07	5.64692e-06
ENSG00000169926	KLF13	0.727963	6.93331	24.6572	6.84886e-07	5.04692e-06
ENSG00000023330	ALAS1	0.727265	5.93975	24.2538	8.44393e-07	6.11379e-06
ENSG00000103160	HSDL1	0.726457	5.18818	23.8699	1.0307e-06	7.35526e-06
ENSG00000167711	SERPINF2	0.726141	2.1083	17.7044	2.58026e-05	0.000142076
ENSG00000127947	PTPN12	0.725879	6.75024	24.5411	7.27424e-07	5.3251e-06
ENSG00000188229	TUBB4B	0.725037	7.66213	24.6222	6.97441e-07	5.12469e-06
ENSG00000228502	EEF1A1P11	0.724838	6.92135	24.4722	7.53883e-07	5.51041e-06
ENSG00000174718	KIAA1551	0.7246	5.86924	24.1643	8.84589e-07	6.38376e-06
ENSG00000157557	ETS2	0.724532	5.93914	24.1494	8.91421e-07	6.43004e-06
ENSG00000184454	NCMAP	0.724121	2.00194	17.9668	2.24789e-05	0.000125439
ENSG00000167720	SRR	0.723885	2.80788	20.1468	7.17205e-06	4.45195e-05
ENSG00000086730	LAT2	0.723516	2.84336	19.1139	1.23145e-05	7.26804e-05
ENSG00000181690	PLAG1	0.723374	1.16991	9.19439	0.00242758	0.00833452
ENSG00000163322	FAM175A	0.721715	4.77411	23.2192	1.44547e-06	1.00809e-05
ENSG00000100242	SUN2	0.720966	6.24409	23.9062	1.01144e-06	7.23303e-06
ENSG00000106105	GARS	0.720957	6.86551	24.2327	8.53711e-07	6.17543e-06
ENSG00000057468	MSH4	0.720952	2.4479	18.2797	1.90727e-05	0.000108001
ENSG00000224861	YBX1P1	0.720733	4.7554	23.0081	1.61322e-06	1.11546e-05
ENSG00000069812	HES2	0.720062	4.21197	22.2872	2.34763e-06	1.58707e-05
ENSG00000104427	ZC2HC1A	0.720044	4.16939	22.4614	2.14413e-06	1.4531e-05
ENSG00000023608	SNAPC1	0.720026	2.32369	17.6327	2.67942e-05	0.000146781
ENSG00000081026	MAGI3	0.7199	4.78732	22.9731	1.64281e-06	1.13387e-05
ENSG00000163235	TGFA	0.719552	6.00848	23.572	1.20328e-06	8.50382e-06
ENSG00000203705	TATDN3	0.71955	2.8784	19.806	8.57142e-06	5.22346e-05
ENSG00000153179	RASSF3	0.719095	5.94101	23.8193	1.05819e-06	7.53039e-06
ENSG00000172974	AC007318.5	0.718884	2.87777	18.9315	1.35498e-05	7.90894e-05
ENSG00000231747	AC079922.2	0.71822	1.29999	13.0351	0.000305706	0.0013232
ENSG00000269293	ZSCAN16-AS1	0.718123	-0.0166606	9.62421	0.00192029	0.00676529
ENSG00000166793	YPEL4	0.717352	-0.254205	8.4699	0.00361072	0.0117454
ENSG00000273066	RP11-216L13.19	0.717081	1.54946	13.6824	0.000216469	0.0009743
ENSG00000127418	FGFRL1	0.716751	6.6721	23.7982	1.06984e-06	7.60274e-06
ENSG00000183688	FAM101B	0.716736	5.42324	23.0895	1.54636e-06	1.07261e-05
ENSG00000125753	VASP	0.71672	6.46599	23.4755	1.26512e-06	8.91215e-06
ENSG00000136161	RCBTB2	0.716521	1.40155	16.5571	4.72065e-05	0.000245912
ENSG00000061656	SPAG4	0.71651	1.66814	10.7287	0.00105487	0.00399693
ENSG00000047634	SCML1	0.716348	3.07173	20.4018	6.27709e-06	3.94748e-05
ENSG00000196639	HRH1	0.715897	3.58303	20.8415	4.98895e-06	3.19364e-05
ENSG00000147689	FAM83A	0.715592	0.344686	8.82922	0.00296445	0.00991047
ENSG00000101745	ANKRD12	0.714921	5.74212	23.2975	1.3878e-06	9.714e-06
ENSG00000022267	FHL1	0.714706	4.57749	21.9534	2.79358e-06	1.8601e-05
ENSG00000067082	KLF6	0.714513	7.78098	23.8009	1.06832e-06	7.59543e-06
ENSG00000078399	HOXA9	0.713056	5.29296	23.3932	1.32041e-06	9.27187e-06
ENSG00000188070	C11orf95	0.712954	5.04817	22.859	1.7433e-06	1.19892e-05
ENSG00000198551	ZNF627	0.712911	4.21153	22.289	2.34549e-06	1.58677e-05
ENSG00000245648	RP11-277P12.20	0.712355	2.39747	20.0273	7.63463e-06	4.70297e-05
ENSG00000107443	CCNJ	0.712105	4.27731	22.2419	2.40367e-06	1.61829e-05
ENSG00000158470	B4GALT5	0.711345	8.53761	23.8707	1.03028e-06	7.35526e-06
ENSG00000186522	SEPT.10	0.710339	6.46649	23.403	1.31376e-06	9.22936e-06
ENSG00000130270	ATP8B3	0.70942	4.69816	22.277	2.36021e-06	1.59392e-05
ENSG00000176390	CRLF3	0.70884	4.66654	22.169	2.49677e-06	1.67656e-05
ENSG00000164070	HSPA4L	0.708559	4.51256	22.0921	2.59875e-06	1.73895e-05
ENSG00000198839	ZNF277	0.708101	4.21514	21.4416	3.64769e-06	2.37564e-05
ENSG00000062485	CS	0.708001	7.3243	23.4607	1.27491e-06	8.97701e-06
ENSG00000033327	GAB2	0.708001	3.85092	20.4266	6.19636e-06	3.8999e-05
ENSG00000125744	RTN2	0.707026	4.44026	21.0889	4.38454e-06	2.82676e-05
ENSG00000257086	RP11-783K16.13	0.706914	2.32096	16.5687	4.69192e-05	0.000244748
ENSG00000240342	RPS2P5	0.706898	7.22283	23.3818	1.32827e-06	9.3228e-06
ENSG00000145386	CCNA2	0.706263	5.21341	22.5496	2.04788e-06	1.39341e-05
ENSG00000188511	C22orf34	0.705313	3.6509	20.6715	5.45216e-06	3.46273e-05
ENSG00000006634	DBF4	0.703543	4.43184	21.6532	3.26668e-06	2.14873e-05
ENSG00000130558	OLFM1	0.703541	2.90582	19.0361	1.2827e-05	7.52815e-05
ENSG00000138629	UBL7	0.703512	5.02076	21.8823	2.899e-06	1.92644e-05
ENSG00000100504	PYGL	0.703443	7.7171	23.1916	1.46638e-06	1.02082e-05
ENSG00000065978	YBX1	0.703395	8.89255	23.3591	1.34405e-06	9.4292e-06
ENSG00000113758	DBN1	0.70282	7.76897	23.2065	1.45505e-06	1.01385e-05
ENSG00000165355	FBXO33	0.702743	4.43962	21.7565	3.09537e-06	2.04454e-05
ENSG00000131019	ULBP3	0.702248	2.88464	18.7915	1.45815e-05	8.47249e-05
ENSG00000145425	RPS3A	0.702247	8.76348	23.274	1.40488e-06	9.81115e-06
ENSG00000154429	CCSAP	0.702203	4.41868	21.4846	3.56684e-06	2.32792e-05
ENSG00000058668	ATP2B4	0.702175	7.44903	23.1046	1.53423e-06	1.06564e-05
ENSG00000228903	RASA4CP	0.701986	3.08685	18.3399	1.848e-05	0.000105149
ENSG00000057019	DCBLD2	0.70196	9.71582	23.31	1.3788e-06	9.65535e-06
ENSG00000169826	CSGALNACT2	0.701901	4.01108	21.2217	4.09098e-06	2.64527e-05
ENSG00000198369	SPRED2	0.701775	6.59603	22.8192	1.77974e-06	1.22289e-05
ENSG00000145780	FEM1C	0.701709	5.36878	22.2534	2.38938e-06	1.61149e-05
ENSG00000108840	HDAC5	0.701502	6.6395	22.7495	1.8455e-06	1.26354e-05
ENSG00000240240	RP11-146D12.2	0.700915	1.10201	9.26372	0.00233738	0.00807175
ENSG00000175130	MARCKSL1	0.700599	6.98071	22.9683	1.64692e-06	1.13569e-05
ENSG00000165359	INTS6L	0.70049	3.53262	19.9789	7.83011e-06	4.81373e-05
ENSG00000198825	INPP5F	0.700077	5.37716	22.1838	2.47755e-06	1.66438e-05
ENSG00000149798	CDC42EP2	0.699929	4.38461	20.3703	6.38137e-06	4.00649e-05
ENSG00000120051	CFAP58	0.69949	0.482983	9.94313	0.00161451	0.00580384
ENSG00000243926	TIPARP-AS1	0.699363	-0.315085	9.61282	0.00193224	0.00680271
ENSG00000204569	PPP1R10	0.69892	6.82958	22.8085	1.78976e-06	1.22867e-05
ENSG00000113327	GABRG2	0.698803	2.64279	18.4689	1.72702e-05	9.88146e-05
ENSG00000163682	RPL9	0.698206	8.47397	22.9859	1.63193e-06	1.12738e-05
ENSG00000180667	YOD1	0.697902	5.07903	21.72	3.1548e-06	2.08111e-05
ENSG00000267809	NDUFV2P1	0.697779	0.700456	11.0682	0.00087819	0.00339878
ENSG00000085552	IGSF9	0.697756	5.43552	21.9654	2.77613e-06	1.84959e-05
ENSG00000197744	PTMAP2	0.697014	0.249573	9.1605	0.00247295	0.00846193
ENSG00000100316	RPL3	0.69654	10.3986	22.9613	1.65294e-06	1.13933e-05
ENSG00000113328	CCNG1	0.696493	6.72221	22.6796	1.91392e-06	1.30721e-05
ENSG00000198915	RASGEF1A	0.696416	5.44356	21.825	2.98677e-06	1.97876e-05
ENSG00000172137	CALB2	0.696038	2.61564	14.5172	0.000138887	0.000652062
ENSG00000166848	TERF2IP	0.694867	5.09684	21.7769	3.06268e-06	2.02469e-05
ENSG00000126351	THRA	0.694714	5.59437	21.9884	2.74305e-06	1.82914e-05
ENSG00000118922	KLF12	0.694698	5.11663	21.86	2.93291e-06	1.94729e-05
ENSG00000143751	SDE2	0.693994	4.75581	21.3626	3.80122e-06	2.47039e-05
ENSG00000106367	AP1S1	0.69322	5.33561	21.6201	3.32351e-06	2.18023e-05
ENSG00000232573	RPL3P4	0.692886	4.73532	21.242	4.04796e-06	2.62076e-05
ENSG00000078124	ACER3	0.692608	5.24372	21.6843	3.21419e-06	2.11665e-05
ENSG00000113739	STC2	0.692493	5.68059	21.4766	3.5818e-06	2.3357e-05
ENSG00000100564	PIGH	0.691956	3.37486	18.9369	1.35116e-05	7.89264e-05
ENSG00000155918	RAET1L	0.691847	0.540418	8.32784	0.0039042	0.0125937
ENSG00000260793	RP5-882C2.2	0.691677	0.992753	12.1102	0.000501457	0.00206237
ENSG00000237330	RNF223	0.691509	2.25978	13.3581	0.000257309	0.00113546
ENSG00000173267	SNCG	0.691075	4.63312	20.7548	5.22001e-06	3.3263e-05
ENSG00000260822	GS1-358P8.4	0.690426	4.42156	20.811	5.06906e-06	3.24221e-05
ENSG00000177868	SVBP	0.689929	2.33684	16.7913	4.17234e-05	0.000220112
ENSG00000178445	GLDC	0.689841	2.16089	16.4587	4.97224e-05	0.000257895
ENSG00000136830	FAM129B	0.689782	7.69011	22.2658	2.37396e-06	1.6025e-05
ENSG00000167658	EEF2	0.689563	11.6	22.5252	2.07402e-06	1.40907e-05
ENSG00000176903	PNMA1	0.68922	4.86216	21.2659	3.99775e-06	2.59263e-05
ENSG00000174738	NR1D2	0.688773	6.99589	22.245	2.39979e-06	1.61709e-05
ENSG00000196465	MYL6B	0.688745	4.96283	21.3634	3.79964e-06	2.47039e-05
ENSG00000164086	DUSP7	0.688635	5.18915	20.7502	5.23258e-06	3.33292e-05
ENSG00000166171	DPCD	0.688624	4.03772	19.9212	8.07021e-06	4.93959e-05
ENSG00000173846	PLK3	0.688581	5.01251	20.2759	6.7039e-06	4.19185e-05
ENSG00000247596	TWF2	0.688355	4.97208	20.9919	4.61229e-06	2.96488e-05
ENSG00000263786	RP11-649A18.4	0.687792	2.2412	15.5922	7.85777e-05	0.000389893
ENSG00000224546	EIF4BP3	0.686481	3.12492	18.1304	2.06277e-05	0.000115909
ENSG00000283103	LLNLR-245B6.1	0.686318	1.85213	14.6217	0.00013139	0.00062123
ENSG00000021355	SERPINB1	0.686049	5.99523	21.7634	3.08421e-06	2.03805e-05
ENSG00000100532	CGRRF1	0.685383	2.55221	17.1546	3.44573e-05	0.00018541
ENSG00000141458	NPC1	0.685321	7.04155	21.8281	2.982e-06	1.97646e-05
ENSG00000174032	SLC25A30	0.684575	4.44687	20.6736	5.44631e-06	3.46045e-05
ENSG00000237357	RP11-475I24.3	0.684329	0.712583	10.6794	0.00108337	0.0040908
ENSG00000163535	SGO2	0.683968	3.88796	20.205	6.9571e-06	4.33957e-05
ENSG00000118620	ZNF430	0.683523	3.26624	18.6892	1.53855e-05	8.88923e-05
ENSG00000135454	B4GALNT1	0.683294	5.73579	21.253	4.02484e-06	2.60799e-05
ENSG00000273306	RP11-527J8.1	0.68314	0.659157	8.47207	0.0036064	0.0117338
ENSG00000180354	MTURN	0.682676	4.55878	20.0953	7.36774e-06	4.56052e-05
ENSG00000099251	HSD17B7P2	0.68226	3.5264	18.8628	1.40465e-05	8.1709e-05
ENSG00000177706	FAM20C	0.68163	4.66642	20.3494	6.45117e-06	4.047e-05
ENSG00000226278	PSPHP1	0.680908	0.226667	9.56582	0.00198233	0.0069615
ENSG00000173207	CKS1B	0.680832	5.53573	21.0589	4.45385e-06	2.86904e-05
ENSG00000115525	ST3GAL5	0.680817	2.78486	17.2667	3.24838e-05	0.000175406
ENSG00000105376	ICAM5	0.680672	5.04589	19.8639	8.3157e-06	5.0777e-05
ENSG00000178385	PLEKHM3	0.680382	4.75938	20.4502	6.12036e-06	3.85364e-05
ENSG00000139146	FAM60A	0.679982	6.54652	21.5534	3.44106e-06	2.25253e-05
ENSG00000240771	ARHGEF25	0.679829	2.32429	16.1828	5.75146e-05	0.000293634
ENSG00000101189	MRGBP	0.679678	5.04162	20.6572	5.49292e-06	3.48574e-05
ENSG00000089009	RPL6	0.679348	8.82214	21.79	3.04177e-06	2.01275e-05
ENSG00000186665	C17orf58	0.679263	3.99211	19.5565	9.7667e-06	5.88152e-05
ENSG00000133069	TMCC2	0.679138	2.96876	16.899	3.94218e-05	0.000209047
ENSG00000140262	TCF12	0.678885	6.52353	21.49	3.55684e-06	2.32337e-05
ENSG00000228106	RP11-452F19.3	0.678508	0.659312	8.84506	0.00293883	0.0098369
ENSG00000235552	RPL6P27	0.678072	5.48396	20.846	4.97737e-06	3.18755e-05
ENSG00000133731	IMPA1	0.677736	4.28874	20.375	6.36552e-06	3.99964e-05
ENSG00000006555	TTC22	0.6772	-0.207905	8.17708	0.00424229	0.0135473
ENSG00000177181	RIMKLA	0.67652	5.17312	20.4823	6.0186e-06	3.79891e-05
ENSG00000025156	HSF2	0.67649	4.4267	20.1876	7.02067e-06	4.37389e-05
ENSG00000161638	ITGA5	0.676301	6.64878	21.1521	4.24244e-06	2.73744e-05
ENSG00000107957	SH3PXD2A	0.676187	4.80006	20.1275	7.24464e-06	4.49156e-05
ENSG00000231313	CLIC1P1	0.676025	0.224221	7.5734	0.00592358	0.0179673
ENSG00000138180	CEP55	0.675837	5.22826	20.6218	5.59539e-06	3.54637e-05
ENSG00000223572	CKMT1A	0.674599	3.71501	17.0609	3.62004e-05	0.000193233
ENSG00000141526	SLC16A3	0.674461	8.29386	21.381	3.76485e-06	2.44883e-05
ENSG00000100505	TRIM9	0.674207	2.75078	15.3398	8.98032e-05	0.000438927
ENSG00000249855	EEF1A1P19	0.674193	7.2742	21.2618	4.00634e-06	2.5971e-05
ENSG00000184599	FAM19A3	0.67412	0.298527	8.10313	0.00441888	0.0140382
ENSG00000156795	WDYHV1	0.674063	3.82969	18.9677	1.32951e-05	7.78096e-05
ENSG00000144857	BOC	0.674012	1.85455	13.5989	0.000226314	0.00101179
ENSG00000124380	SNRNP27	0.673769	3.77901	19.0374	1.28183e-05	7.52775e-05
ENSG00000056277	ZNF280C	0.672445	4.07284	19.4036	1.05808e-05	6.32995e-05
ENSG00000213280	RP11-212P7.1	0.672435	1.10184	8.66365	0.00324621	0.0107071
ENSG00000151532	VTI1A	0.672413	5.59696	20.6144	5.61711e-06	3.55866e-05
ENSG00000072422	RHOBTB1	0.672262	2.25904	14.9041	0.000113117	0.000543363
ENSG00000105974	CAV1	0.67224	8.67891	21.3005	3.92625e-06	2.54841e-05
ENSG00000012232	EXTL3	0.672095	6.69541	20.9805	4.63973e-06	2.98127e-05
ENSG00000213997	PGAM1P7	0.671521	0.635283	8.20631	0.00417448	0.0133613
ENSG00000174684	B4GAT1	0.671388	2.46726	16.6495	4.49619e-05	0.000235578
ENSG00000165929	TC2N	0.67129	4.5897	19.5453	9.824e-06	5.90709e-05
ENSG00000221887	HMSD	0.671215	0.501579	8.85475	0.00292327	0.00979334
ENSG00000220842	RP11-572P18.1	0.670943	3.86376	19.1431	1.21273e-05	7.1824e-05
ENSG00000177125	ZBTB34	0.670796	4.34967	19.5435	9.83336e-06	5.91041e-05
ENSG00000175602	CCDC85B	0.670687	5.11152	19.8967	8.17431e-06	4.99932e-05
ENSG00000102003	SYP	0.670242	0.236534	9.47694	0.00208071	0.00726215
ENSG00000134684	YARS	0.669871	6.3335	20.8057	5.08314e-06	3.24987e-05
ENSG00000104219	ZDHHC2	0.66981	5.11928	20.3286	6.52185e-06	4.08467e-05
ENSG00000174021	GNG5	0.669737	5.80319	20.3389	6.48695e-06	4.06612e-05
ENSG00000173261	PLAC8L1	0.6695	0.468702	7.84516	0.00509569	0.0158602
ENSG00000170915	PAQR8	0.66884	4.20354	19.7114	9.00645e-06	5.4604e-05
ENSG00000239797	RPL21P39	0.667619	0.23941	7.94936	0.00481044	0.015101
ENSG00000215039	CD27-AS1	0.667151	1.28012	12.5146	0.000403792	0.00169985
ENSG00000167355	AC104389.28	0.666972	4.65375	18.4587	1.73622e-05	9.92672e-05
ENSG00000163947	ARHGEF3	0.666754	5.7428	20.2815	6.68442e-06	4.18137e-05
ENSG00000102781	KATNAL1	0.666585	4.81061	19.7016	9.05248e-06	5.48398e-05
ENSG00000159128	IFNGR2	0.666275	5.14166	19.9641	7.8911e-06	4.84928e-05
ENSG00000111647	UHRF1BP1L	0.666024	4.83664	19.9566	7.92184e-06	4.86623e-05
ENSG00000165997	ARL5B	0.665359	6.15024	20.5214	5.89672e-06	3.72658e-05
ENSG00000162702	ZNF281	0.665091	5.43571	20.1796	7.05009e-06	4.38866e-05
ENSG00000100644	HIF1A	0.663998	7.35037	20.726	5.29928e-06	3.37261e-05
ENSG00000135048	TMEM2	0.663506	5.99122	20.3367	6.4943e-06	4.06908e-05
ENSG00000260290	CTD-2033A16.2	0.66311	3.27463	18.1703	2.02005e-05	0.000113717
ENSG00000167397	VKORC1	0.662218	3.66421	17.6323	2.68001e-05	0.000146781
ENSG00000116852	KIF21B	0.662077	4.63052	18.9553	1.33814e-05	7.82552e-05
ENSG00000129538	RNASE1	0.662053	1.82844	11.0745	0.000875218	0.00339064
ENSG00000110925	CSRNP2	0.661769	5.32252	19.9526	7.9387e-06	4.87327e-05
ENSG00000170545	SMAGP	0.661675	4.79941	19.104	1.23785e-05	7.2996e-05
ENSG00000198408	MGEA5	0.661216	8.66926	20.6544	5.50096e-06	3.48939e-05
ENSG00000122729	ACO1	0.66104	5.87684	20.1445	7.18052e-06	4.4554e-05
ENSG00000225292	RP11-57H14.3	0.660784	0.853381	10.5952	0.00113382	0.0042427
ENSG00000067955	CBFB	0.660536	5.98486	20.2131	6.92784e-06	4.32483e-05
ENSG00000128573	FOXP2	0.660478	2.09957	13.9364	0.000189103	0.000861739
ENSG00000067057	PFKP	0.660087	8.33159	20.4845	6.01154e-06	3.79602e-05
ENSG00000226950	DANCR	0.660013	4.5426	19.1511	1.20769e-05	7.16083e-05
ENSG00000115866	DARS	0.659717	6.55132	20.2602	6.75918e-06	4.22297e-05
ENSG00000140299	BNIP2	0.659246	5.99946	20.1205	7.27134e-06	4.50629e-05
ENSG00000096092	TMEM14A	0.65894	3.94442	18.5799	1.62932e-05	9.36784e-05
ENSG00000063180	CA11	0.658733	4.76508	19.208	1.17221e-05	6.96119e-05
ENSG00000244021	RP11-50D9.1	0.65786	3.73938	18.2851	1.90192e-05	0.000107778
ENSG00000180389	ATP5EP2	0.657742	0.395726	8.52473	0.00350352	0.01145
ENSG00000278845	MRPL45	0.657296	5.66703	19.7415	8.86571e-06	5.38784e-05
ENSG00000117543	DPH5	0.657041	3.84243	18.0713	2.12784e-05	0.000119347
ENSG00000168566	SNRNP48	0.65671	5.26939	19.5057	1.00301e-05	6.02394e-05
ENSG00000185641	CTD-2287O16.1	0.656054	2.38514	14.5343	0.000137632	0.000646761
ENSG00000184500	PROS1	0.655784	4.67082	19.2422	1.1514e-05	6.85352e-05
ENSG00000163738	MTHFD2L	0.655603	2.92267	17.0059	3.72629e-05	0.000198284
ENSG00000157456	CCNB2	0.655548	4.93463	19.2217	1.16385e-05	6.91692e-05
ENSG00000124466	LYPD3	0.655195	3.23462	15.4157	8.6268e-05	0.000423264
ENSG00000105355	PLIN3	0.654469	7.38764	20.0471	7.55567e-06	4.65994e-05
ENSG00000196205	EEF1A1P5	0.654378	10.3474	20.2874	6.66366e-06	4.17009e-05
ENSG00000100167	SEPT.3	0.65428	5.56381	19.5559	9.76997e-06	5.88152e-05
ENSG00000272831	RP11-792A8.4	0.654248	0.943538	11.8135	0.000588026	0.0023848
ENSG00000164251	F2RL1	0.654168	7.9314	20.0545	7.52652e-06	4.648e-05
ENSG00000279124	RP11-341D18.5	0.653241	0.139014	7.61404	0.00579157	0.0176568
ENSG00000135365	PHF21A	0.652991	6.04123	19.6239	9.42829e-06	5.69592e-05
ENSG00000136826	KLF4	0.652945	5.52694	17.9235	2.29965e-05	0.000128095
ENSG00000206588	RNU1-28P	0.652911	1.77244	10.052	0.00152179	0.00550532
ENSG00000173848	NET1	0.652826	5.39249	19.1337	1.21874e-05	7.20589e-05
ENSG00000168906	MAT2A	0.652593	7.97659	20.0503	7.5432e-06	4.65412e-05
ENSG00000082458	DLG3	0.652362	6.18206	19.7062	9.03067e-06	5.47293e-05
ENSG00000078804	TP53INP2	0.652281	5.25055	19.2706	1.13441e-05	6.75764e-05
ENSG00000128272	ATF4	0.652245	7.87351	20.017	7.67573e-06	4.7245e-05
ENSG00000115548	KDM3A	0.651821	7.27745	19.8205	8.50643e-06	5.18592e-05
ENSG00000110395	CBL	0.651387	7.18942	19.8362	8.43686e-06	5.14759e-05
ENSG00000237550	RPL9P9	0.651016	4.89472	18.8784	1.39321e-05	8.11356e-05
ENSG00000106089	STX1A	0.650194	4.79052	18.1074	2.0879e-05	0.000117236
ENSG00000158859	ADAMTS4	0.650188	0.902264	7.56137	0.00596325	0.0180662
ENSG00000249087	ZNF436-AS1	0.650175	1.21418	11.7938	0.000594296	0.00240744
ENSG00000276337	RP11-106D4.2	0.650159	1.26172	8.12129	0.00437483	0.0139213
ENSG00000197044	ZNF441	0.649804	0.824883	11.8133	0.000588087	0.0023848
ENSG00000163328	GPR155	0.649738	3.34078	16.8172	4.11587e-05	0.000217656
ENSG00000096384	HSP90AB1	0.649697	10.9115	20.0132	7.69076e-06	4.73185e-05
ENSG00000150867	PIP4K2A	0.649597	6.13586	19.4057	1.05694e-05	6.32556e-05
ENSG00000196371	FUT4	0.649326	3.17109	16.6589	4.47394e-05	0.000234653
ENSG00000214389	RPS3AP26	0.649308	4.9162	18.6263	1.59013e-05	9.16236e-05
ENSG00000203760	CENPW	0.649213	1.42734	12.3418	0.000442919	0.00184835
ENSG00000114923	SLC4A3	0.649161	5.7839	19.1171	1.22941e-05	7.25874e-05
ENSG00000226221	RPL26P19	0.648646	4.88128	18.5114	1.68894e-05	9.68887e-05
ENSG00000225159	NPM1P39	0.648431	0.67379	8.82888	0.002965	0.00991047
ENSG00000153551	CMTM7	0.647768	6.66387	19.3957	1.06248e-05	6.35378e-05
ENSG00000109654	TRIM2	0.646809	7.6999	19.7133	8.99721e-06	5.45696e-05
ENSG00000117724	CENPF	0.646758	7.33985	19.6623	9.24088e-06	5.58929e-05
ENSG00000100823	APEX1	0.64593	7.23089	19.5561	9.76909e-06	5.88152e-05
ENSG00000151917	BEND6	0.645829	1.92027	14.9633	0.00010962	0.000527394
ENSG00000275405	U1	0.645319	1.76128	9.37833	0.00219566	0.00761317
ENSG00000213260	YWHAZP5	0.645293	3.68225	17.3118	3.17206e-05	0.000171646
ENSG00000115596	WNT6	0.645249	2.30749	11.1117	0.000857846	0.00332927
ENSG00000096654	ZNF184	0.645139	3.46711	17.3184	3.1611e-05	0.000171114
ENSG00000257074	RPL29P33	0.644763	0.508816	7.84688	0.00509084	0.0158516
ENSG00000138495	COX17	0.644751	2.53049	15.3019	9.16257e-05	0.000447265
ENSG00000137970	RPL7P9	0.644316	6.28409	19.2394	1.15309e-05	6.85825e-05
ENSG00000100281	HMGXB4	0.644159	5.72053	19.032	1.28546e-05	7.54042e-05
ENSG00000138778	CENPE	0.644051	4.52829	18.4002	1.79041e-05	0.000102137
ENSG00000132000	PODNL1	0.643063	0.308825	6.77214	0.00925917	0.0263711
ENSG00000156508	EEF1A1	0.642953	12.8446	19.6156	9.4691e-06	5.71545e-05
ENSG00000133488	SEC14L4	0.64284	3.82825	17.363	3.08778e-05	0.00016744
ENSG00000145335	SNCA	0.642657	0.800273	9.16734	0.00246372	0.00843786
ENSG00000120688	WBP4	0.642573	4.28788	17.9641	2.25113e-05	0.000125575
ENSG00000171847	FAM90A1	0.642199	0.504233	10.2845	0.00134155	0.00491935
ENSG00000122026	RPL21	0.641907	7.58271	19.386	1.06789e-05	6.38312e-05
ENSG00000111144	LTA4H	0.641838	7.91978	19.3854	1.06822e-05	6.38312e-05
ENSG00000114391	RPL24	0.641481	7.62358	19.3326	1.09818e-05	6.5545e-05
ENSG00000115520	COQ10B	0.641386	4.01769	17.6759	2.61922e-05	0.000144066
ENSG00000198189	HSD17B11	0.640905	4.87095	18.4344	1.75853e-05	0.000100505
ENSG00000175536	LIPT2	0.640886	0.0136398	7.44076	0.00637631	0.0191739
ENSG00000184009	ACTG1	0.640592	11.6418	19.463	1.02566e-05	6.14793e-05
ENSG00000156515	HK1	0.640324	6.92598	19.144	1.21217e-05	7.1818e-05
ENSG00000119138	KLF9	0.639894	3.49311	15.4027	8.68623e-05	0.000425637
ENSG00000042445	RETSAT	0.639846	6.68888	19.1034	1.23823e-05	7.2996e-05
ENSG00000244462	RBM12	0.639825	6.79819	19.0999	1.2405e-05	7.31019e-05
ENSG00000120910	PPP3CC	0.639776	3.09366	15.6141	7.76738e-05	0.000385888
ENSG00000114126	TFDP2	0.639712	6.75675	19.1091	1.23453e-05	7.28338e-05
ENSG00000141447	OSBPL1A	0.639682	4.63373	18.1414	2.05095e-05	0.000115287
ENSG00000119669	IRF2BPL	0.639616	7.18233	19.0495	1.27371e-05	7.48865e-05
ENSG00000127663	KDM4B	0.638843	6.93114	19.01	1.30035e-05	7.61901e-05
ENSG00000139323	POC1B	0.638599	4.34066	17.6833	2.60907e-05	0.000143559
ENSG00000100296	THOC5	0.638581	5.96586	18.775	1.4708e-05	8.53957e-05
ENSG00000213860	RPL21P75	0.638356	3.7943	17.256	3.26657e-05	0.000176326
ENSG00000184060	ADAP2	0.638305	3.9127	17.0578	3.62584e-05	0.000193475
ENSG00000219133	RP11-203F10.6	0.637562	2.36002	15.1877	9.73329e-05	0.000473319
ENSG00000118193	KIF14	0.637155	4.65486	18.0081	2.19965e-05	0.000122926
ENSG00000244509	APOBEC3C	0.637061	7.10279	18.9968	1.30941e-05	7.66916e-05
ENSG00000165097	KDM1B	0.636523	5.33538	18.3258	1.86168e-05	0.000105732
ENSG00000218739	CEBPZOS	0.636097	5.1144	18.3185	1.86881e-05	0.000106097
ENSG00000131188	PRR7	0.635868	3.71205	15.8331	6.91819e-05	0.000347652
ENSG00000175061	LRRC75A-AS1	0.635792	8.05442	19.0649	1.26346e-05	7.43409e-05
ENSG00000136237	RAPGEF5	0.635596	5.02848	17.9581	2.2582e-05	0.000125923
ENSG00000188338	SLC38A3	0.635304	2.66355	13.3164	0.000263095	0.00115604
ENSG00000279453	RP3-425C14.4	0.635182	1.45749	10.9456	0.000938285	0.00359871
ENSG00000148303	RPL7A	0.635055	9.38513	19.0903	1.24676e-05	7.34143e-05
ENSG00000224631	RPS27AP16	0.634111	2.00381	11.9062	0.000559462	0.00227654
ENSG00000125691	RPL23	0.633941	8.02599	18.9489	1.34264e-05	7.84885e-05
ENSG00000110711	AIP	0.633553	4.6243	17.6864	2.60488e-05	0.00014338
ENSG00000145782	ATG12	0.633485	5.71176	18.4031	1.7877e-05	0.000102021
ENSG00000134222	PSRC1	0.633362	3.79594	16.667	4.45502e-05	0.00023374
ENSG00000164038	SLC9B2	0.633274	3.56937	16.5472	4.74546e-05	0.000247121
ENSG00000228477	RP3-342P20.2	0.633217	0.694477	7.82335	0.00515755	0.0160041
ENSG00000197019	SERTAD1	0.632551	4.27782	16.6754	4.43528e-05	0.000232864
ENSG00000172292	CERS6	0.631727	6.99702	18.68	1.54595e-05	8.9286e-05
ENSG00000168389	MFSD2A	0.631494	2.48248	13.3766	0.000254782	0.00112498
ENSG00000074219	TEAD2	0.631375	5.62831	18.2588	1.92836e-05	0.000109075
ENSG00000213889	PPM1N	0.631339	1.43106	10.64	0.00110667	0.00415834
ENSG00000155755	TMEM237	0.631332	3.95249	17.0882	3.5684e-05	0.000190807
ENSG00000277998	RP11-452N17.1	0.630395	0.485782	7.7047	0.00550771	0.0169265
ENSG00000156970	BUB1B	0.630371	5.20128	18.0194	2.18665e-05	0.000122244
ENSG00000115539	PDCL3	0.63034	3.89771	17.0786	3.58633e-05	0.000191699
ENSG00000101076	HNF4A	0.629351	2.47368	13.5219	0.000235796	0.0010496
ENSG00000173660	UQCRH	0.629195	5.74821	18.2227	1.9652e-05	0.000110941
ENSG00000126261	UBA2	0.629125	6.55776	18.4107	1.78053e-05	0.000101649
ENSG00000158402	CDC25C	0.629095	3.30864	15.6165	7.75766e-05	0.000385643
ENSG00000178082	TWF1P1	0.629094	1.69273	12.7193	0.000361909	0.0015417
ENSG00000171444	MCC	0.628965	5.40754	18.0301	2.17444e-05	0.000121694
ENSG00000164695	CHMP4C	0.628734	3.66487	16.7091	4.35721e-05	0.000229078
ENSG00000077312	SNRPA	0.628128	5.93355	18.0635	2.13657e-05	0.000119749
ENSG00000166313	APBB1	0.628042	3.41455	15.9581	6.47597e-05	0.000326499
ENSG00000186132	C2orf76	0.627817	1.60346	12.2135	0.000474454	0.00196446
ENSG00000165502	RPL36AL	0.62775	5.91268	18.2223	1.96569e-05	0.000110941
ENSG00000075239	ACAT1	0.627591	5.24021	17.7307	2.54487e-05	0.000140329
ENSG00000243742	RPLP0P2	0.627558	2.87018	14.1349	0.000170156	0.000782595
ENSG00000124767	GLO1	0.62729	7.25007	18.4604	1.73471e-05	9.92178e-05
ENSG00000040608	RTN4R	0.627192	4.65864	16.9673	3.80292e-05	0.000202065
ENSG00000083444	PLOD1	0.627188	8.44533	18.5583	1.64785e-05	9.46375e-05
ENSG00000280316	AL365181.1	0.627009	1.22224	10.2821	0.00134329	0.00492453
ENSG00000115648	MLPH	0.626756	6.40298	18.1768	2.01315e-05	0.00011337
ENSG00000259820	AC083843.1	0.626567	3.21614	15.5027	8.23875e-05	0.000406041
ENSG00000216866	RPS2P55	0.62647	4.24038	16.9	3.94017e-05	0.000209013
ENSG00000111981	ULBP1	0.625936	3.65747	16.4446	5.00916e-05	0.000259446
ENSG00000225339	RP11-513I15.6	0.62576	1.5321	8.44858	0.00365328	0.0118712
ENSG00000177483	RBM44	0.624761	0.0662025	6.8933	0.00865194	0.0249054
ENSG00000107643	MAPK8	0.624372	5.55035	17.8877	2.34328e-05	0.000130336
ENSG00000140199	SLC12A6	0.624162	6.02002	17.9921	2.2182e-05	0.000123918
ENSG00000176371	ZSCAN2	0.624127	4.03044	16.913	3.91318e-05	0.000207724
ENSG00000128944	KNSTRN	0.624019	4.48347	17.0491	3.64253e-05	0.000194028
ENSG00000124104	SNX21	0.623873	4.46485	16.4238	5.06452e-05	0.000261959
ENSG00000029639	TFB1M	0.62371	3.67763	16.0713	6.10003e-05	0.000309067
ENSG00000182117	NOP10	0.622292	4.91334	17.1209	3.50747e-05	0.000187942
ENSG00000166250	CLMP	0.622236	0.801033	10.241	0.00137354	0.00502584
ENSG00000156831	NSMCE2	0.62214	3.54855	15.8155	6.98272e-05	0.000350208
ENSG00000155304	HSPA13	0.621208	5.19578	17.5901	2.74011e-05	0.000149964
ENSG00000242445	RPL7AP11	0.620903	0.426811	6.49209	0.0108356	0.0301617
ENSG00000215424	MCM3AP-AS1	0.620464	1.959	12.1945	0.000479314	0.00198085
ENSG00000173542	MOB1B	0.620196	6.03905	17.8536	2.38561e-05	0.000132307
ENSG00000168214	RBPJ	0.62009	6.72985	17.9041	2.32316e-05	0.000129313
ENSG00000256576	RP13-977J11.2	0.61991	1.72552	12.0643	0.000513965	0.00210704
ENSG00000119042	SATB2	0.619522	4.77123	16.7689	4.22195e-05	0.000222577
ENSG00000117143	UAP1	0.619413	5.39158	17.3585	3.09505e-05	0.000167775
ENSG00000179241	LDLRAD3	0.61937	5.18184	17.2112	3.34463e-05	0.000180286
ENSG00000248593	DSTNP2	0.619344	1.83647	11.9909	0.000534599	0.00218405
ENSG00000198743	SLC5A3	0.619146	7.23914	17.9041	2.32321e-05	0.000129313
ENSG00000153898	MCOLN2	0.618895	3.01944	14.4812	0.000141564	0.000663413
ENSG00000145555	MYO10	0.61727	7.48135	17.8708	2.3642e-05	0.000131357
ENSG00000176105	YES1	0.616975	6.57223	17.7776	2.48294e-05	0.00013721
ENSG00000185499	MUC1	0.616634	3.1935	14.0669	0.000176423	0.000807549
ENSG00000205609	EIF3CL	0.61658	7.58206	17.8601	2.37757e-05	0.000131957
ENSG00000141391	PRELID3A	0.616474	2.24929	12.913	0.000326309	0.00140368
ENSG00000080824	HSP90AA1	0.616443	10.5577	18.0292	2.17537e-05	0.000121702
ENSG00000169258	GPRIN1	0.616029	4.85177	17.037	3.66586e-05	0.000195203
ENSG00000170145	SIK2	0.615766	6.26089	17.6323	2.68005e-05	0.000146781
ENSG00000204856	FAM216A	0.615635	2.46677	12.6128	0.000383108	0.00162077
ENSG00000254858	MPV17L2	0.615469	3.78248	15.4418	8.50869e-05	0.00041787
ENSG00000182831	C16orf72	0.614266	6.15891	17.5018	2.87042e-05	0.000156427
ENSG00000232112	TMA7	0.613904	4.76539	16.8964	3.94767e-05	0.000209266
ENSG00000166165	CKB	0.613233	7.52428	17.6352	2.67596e-05	0.000146767
ENSG00000130340	SNX9	0.613214	6.7736	17.4958	2.87949e-05	0.000156865
ENSG00000241556	RP11-490G8.1	0.612193	1.52774	10.7185	0.0010607	0.00401607
ENSG00000280088	RP11-135F9.3	0.6121	1.28495	10.1003	0.00148245	0.00538077
ENSG00000102547	CAB39L	0.611719	2.85638	14.406	0.000147331	0.00068792
ENSG00000220793	RPL21P119	0.611417	3.7714	15.8413	6.88812e-05	0.000346368
ENSG00000131981	LGALS3	0.611122	5.75833	17.1307	3.48935e-05	0.000187232
ENSG00000117906	RCN2	0.610969	5.89267	17.3372	3.12992e-05	0.000169606
ENSG00000018408	WWTR1	0.610476	6.60162	17.4144	3.0054e-05	0.000163146
ENSG00000184517	ZFP1	0.609907	3.71962	15.7672	7.16339e-05	0.000358567
ENSG00000189343	RPS2P46	0.609897	7.81057	17.4928	2.88393e-05	0.000156996
ENSG00000182890	GLUD2	0.609307	1.37202	9.47801	0.00207949	0.00725956
ENSG00000147604	RPL7	0.609301	8.86784	17.5697	2.7697e-05	0.000151314
ENSG00000111231	GPN3	0.609185	3.34617	14.8418	0.000116914	0.000560379
ENSG00000117318	ID3	0.608995	5.98715	17.0946	3.55625e-05	0.000190224
ENSG00000155592	ZKSCAN2	0.608779	4.98357	16.7357	4.29659e-05	0.000226123
ENSG00000233476	EEF1A1P6	0.60875	10.0107	17.5678	2.77236e-05	0.00015136
ENSG00000136930	PSMB7	0.608686	5.81567	17.0218	3.69525e-05	0.0001967
ENSG00000242262	RP11-100N21.1	0.608616	3.11203	14.3566	0.000151252	0.000704297
ENSG00000214194	LINC00998	0.608411	4.42901	16.3846	5.1703e-05	0.000267071
ENSG00000230629	RPS23P8	0.608275	3.6818	15.169	9.83027e-05	0.000477581
ENSG00000099804	CDC34	0.608061	5.36369	16.537	4.77098e-05	0.000248366
ENSG00000035499	DEPDC1B	0.608016	3.85734	15.6183	7.75023e-05	0.000385429
ENSG00000178035	IMPDH2	0.607861	8.26689	17.4334	2.97559e-05	0.000161699
ENSG00000198754	OXCT2	0.607669	1.30441	8.71673	0.00315303	0.0104446
ENSG00000165322	ARHGAP12	0.607394	6.97911	17.2846	3.21786e-05	0.00017388
ENSG00000164615	CAMLG	0.606741	4.64828	16.2211	5.63616e-05	0.000288515
ENSG00000151014	NOCT	0.606115	3.13836	13.7716	0.000206438	0.000932708
ENSG00000181163	NPM1	0.606112	9.31368	17.4022	3.02471e-05	0.000164078
ENSG00000215030	RPL13P12	0.605924	4.5444	16.0449	6.18576e-05	0.000313204
ENSG00000196418	ZNF124	0.60562	2.47464	13.6132	0.0002246	0.0010053
ENSG00000178127	NDUFV2	0.604561	1.9922	10.8597	0.000982802	0.00374885
ENSG00000172164	SNTB1	0.603883	4.42633	15.9093	6.64518e-05	0.00033481
ENSG00000178429	RPS3AP5	0.603692	3.60028	14.7767	0.000121024	0.000577874
ENSG00000155189	AGPAT5	0.603675	5.97575	16.8957	3.94909e-05	0.000209269
ENSG00000069956	MAPK6	0.6035	5.91661	16.7808	4.19547e-05	0.000221256
ENSG00000187193	MT1X	0.603236	2.48077	12.596	0.000386564	0.0016324
ENSG00000233045	AC097523.1	0.602956	3.83894	15.574	7.93395e-05	0.000393164
ENSG00000159556	ISL2	0.602818	2.14555	12.0656	0.000513602	0.00210611
ENSG00000068650	ATP11A	0.602342	7.70957	17.0713	3.60023e-05	0.000192242
ENSG00000158828	PINK1	0.602209	5.60306	16.4845	4.90502e-05	0.000254826
ENSG00000168280	KIF5C	0.602111	4.28826	15.9927	6.35878e-05	0.000321117
ENSG00000155099	TMEM55A	0.601783	3.24695	14.3093	0.000155096	0.000720013
ENSG00000176624	MEX3C	0.601653	6.16558	16.7983	4.15695e-05	0.000219602
ENSG00000134602	STK26	0.60126	4.74007	16.166	5.80251e-05	0.000295847
ENSG00000243902	ELFN2	0.601175	1.38412	9.49406	0.00206138	0.00719937
ENSG00000178163	ZNF518B	0.600432	6.15167	16.76	4.24186e-05	0.000223472
ENSG00000118181	RPS25	0.600069	7.96072	16.9738	3.78993e-05	0.000201461
ENSG00000244733	RP11-506M13.3	0.600056	1.13391	9.12998	0.00251455	0.0085775
ENSG00000198542	ITGBL1	0.599406	0.751597	10.6234	0.00111665	0.00418868
ENSG00000188856	RPSAP47	0.599369	3.70139	15.1633	9.85993e-05	0.000478871
ENSG00000117054	ACADM	0.59932	5.10216	16.2672	5.50078e-05	0.000282621
ENSG00000184384	MAML2	0.599259	5.12516	16.119	5.94832e-05	0.000302178
ENSG00000105329	TGFB1	0.599126	6.61768	16.6061	4.60025e-05	0.000240784
ENSG00000198142	SOWAHC	0.598973	4.83507	15.9497	6.50469e-05	0.000327839
ENSG00000159753	CARMIL2	0.59891	2.90568	12.6033	0.000385063	0.00162751
ENSG00000136802	LRRC8A	0.598737	5.5797	16.2393	5.58229e-05	0.000286234
ENSG00000134419	RPS15A	0.598691	6.8306	16.7532	4.25714e-05	0.000224124
ENSG00000185519	FAM131C	0.598439	3.48075	13.0863	0.000297467	0.00129191
ENSG00000255135	RP11-111M22.3	0.598306	1.44188	11.2821	0.000782599	0.00306748
ENSG00000111875	ASF1A	0.598233	3.99057	15.616	7.75956e-05	0.000385643
ENSG00000160767	FAM189B	0.597865	6.01965	16.3343	5.30929e-05	0.000273698
ENSG00000183298	RPSAP19	0.596367	0.610439	7.81914	0.00516958	0.016035
ENSG00000231131	LINC01468	0.595996	3.17509	12.1938	0.000479477	0.00198099
ENSG00000109762	SNX25	0.595972	4.96398	15.8486	6.86187e-05	0.000345274
ENSG00000242071	RPL7AP6	0.595608	4.24949	15.3643	8.86483e-05	0.000433834
ENSG00000065485	PDIA5	0.595069	5.40271	16.0953	6.02337e-05	0.00030555
ENSG00000214391	TUBAP2	0.594649	4.48224	15.4983	8.25781e-05	0.00040685
ENSG00000086300	SNX10	0.594612	4.25345	15.5869	7.88007e-05	0.000390873
ENSG00000168301	KCTD6	0.594412	2.89963	13.5906	0.000227318	0.00101569
ENSG00000100523	DDHD1	0.594132	5.79324	16.1454	5.86616e-05	0.000298635
ENSG00000151414	NEK7	0.594123	4.8978	15.8438	6.8791e-05	0.000346028
ENSG00000165637	VDAC2	0.593716	6.80951	16.4467	5.00367e-05	0.000259249
ENSG00000239559	RPL37P2	0.593528	0.723302	6.80529	0.00908881	0.025992
ENSG00000253626	EIF5AL1	0.593218	2.47839	12.8741	0.000333155	0.00142952
ENSG00000171150	SOCS5	0.593208	5.11691	15.8596	6.82202e-05	0.000343382
ENSG00000128791	TWSG1	0.59303	5.53785	16.1808	5.75748e-05	0.000293827
ENSG00000085741	WNT11	0.593014	0.775225	6.54968	0.0104903	0.0293441
ENSG00000072401	UBE2D1	0.592825	3.85125	14.9384	0.000111082	0.000533921
ENSG00000213598	RP11-112J1.1	0.592362	-0.0981491	6.74882	0.00938099	0.0266686
ENSG00000155792	DEPTOR	0.592358	3.07721	13.842	0.000198837	0.000901811
ENSG00000249353	NPM1P27	0.592093	0.393004	7.04397	0.00795323	0.0231981
ENSG00000234354	RPS26P47	0.591065	3.43835	12.758	0.000354485	0.00151314
ENSG00000007314	SCN4A	0.591054	1.74804	8.71881	0.00314943	0.0104366
ENSG00000075142	SRI	0.590773	4.85115	15.5393	8.08079e-05	0.00039941
ENSG00000005022	SLC25A5	0.590605	7.47076	16.3973	5.13594e-05	0.000265386
ENSG00000067992	PDK3	0.590428	3.76755	14.3543	0.00015143	0.000704912
ENSG00000102218	RP2	0.590169	3.60593	14.5775	0.000134508	0.000633828
ENSG00000184110	EIF3C	0.590089	7.65808	16.3794	5.18455e-05	0.000267718
ENSG00000146426	TIAM2	0.590087	3.88397	14.5613	0.000135672	0.000638334
ENSG00000147403	RPL10	0.589804	9.39822	16.4803	4.91593e-05	0.000255306
ENSG00000011426	ANLN	0.589715	6.77629	16.2119	5.66387e-05	0.00028974
ENSG00000228705	LINC00659	0.589389	0.913511	8.09952	0.0044277	0.0140546
ENSG00000185585	OLFML2A	0.589301	5.45495	15.7531	7.21712e-05	0.000360551
ENSG00000128165	ADM2	0.58929	3.70231	14.5215	0.000138571	0.000650775
ENSG00000100121	GGTLC2	0.589264	0.175602	6.85265	0.008851	0.0254018
ENSG00000204287	HLA-DRA	0.589242	1.72029	11.187	0.000823718	0.00321143
ENSG00000175550	DRAP1	0.589002	4.83834	15.4098	8.65396e-05	0.000424462
ENSG00000149925	ALDOA	0.588685	10.7009	16.4406	5.01979e-05	0.000259821
ENSG00000272909	CTD-2555O16.4	0.588408	0.680882	7.5968	0.0058472	0.0177755
ENSG00000134107	BHLHE40	0.588387	8.04716	16.2916	5.43048e-05	0.000279383
ENSG00000227540	DNAJC9-AS1	0.588374	-0.207137	5.84837	0.0155915	0.0410349
ENSG00000244716	RP11-20O24.4	0.587979	5.47809	15.7407	7.26431e-05	0.000362555
ENSG00000090889	KIF4A	0.587785	4.865	15.5521	8.02614e-05	0.000397092
ENSG00000139668	WDFY2	0.587777	4.59297	15.2742	9.29758e-05	0.000453423
ENSG00000171867	PRNP	0.587291	6.63885	16.1449	5.86764e-05	0.000298635
ENSG00000251026	RP11-138J23.1	0.587159	0.709948	7.83214	0.00513252	0.0159523
ENSG00000117650	NEK2	0.586918	4.30358	15.0544	0.000104456	0.000504918
ENSG00000174501	ANKRD36C	0.586565	4.84266	15.4288	8.56708e-05	0.000420469
ENSG00000186468	RPS23	0.586527	7.95794	16.2239	5.62795e-05	0.000288191
ENSG00000186076	RP11-887P2.3	0.586523	4.82814	15.4801	8.33792e-05	0.000410402
ENSG00000124942	AHNAK	0.586478	11.217	16.3335	5.31154e-05	0.000273723
ENSG00000244041	LINC01011	0.586408	1.55231	9.87649	0.00167404	0.00599819
ENSG00000282100	HSP90AB4P	0.586078	0.950901	9.1309	0.00251327	0.00857506
ENSG00000033867	SLC4A7	0.586038	5.29564	15.5098	8.20805e-05	0.000404851
ENSG00000004487	KDM1A	0.586021	7.19742	16.1327	5.90565e-05	0.000300209
ENSG00000123416	TUBA1B	0.585951	9.03187	16.2503	5.54998e-05	0.000284863
ENSG00000207389	RNU1-4	0.585747	1.74021	8.1704	0.00425795	0.0135831
ENSG00000108306	FBXL20	0.585138	5.91952	15.748	7.23642e-05	0.00036128
ENSG00000213931	HBE1	0.585012	5.59423	15.6911	7.45759e-05	0.000371597
ENSG00000066027	PPP2R5A	0.584605	5.92808	15.7841	7.09962e-05	0.000355606
ENSG00000275004	ZNF280B	0.584521	3.99599	14.5971	0.000133123	0.000628069
ENSG00000171314	PGAM1	0.58449	8.33031	16.1445	5.86886e-05	0.000298635
ENSG00000243517	RP11-627K11.1	0.584195	0.943585	8.12549	0.00436472	0.0138978
ENSG00000092847	AGO1	0.583981	7.08147	15.9939	6.35475e-05	0.000321019
ENSG00000154553	PDLIM3	0.583538	3.29528	12.3118	0.000450105	0.0018768
ENSG00000010292	NCAPD2	0.583441	7.7188	16.0292	6.23729e-05	0.000315501
ENSG00000100814	CCNB1IP1	0.583315	5.62344	15.5132	8.19301e-05	0.000404306
ENSG00000211454	AKR7L	0.58295	1.15312	7.96585	0.00476681	0.0149947
ENSG00000140564	FURIN	0.582456	6.85496	15.8169	6.97754e-05	0.000350062
ENSG00000167972	ABCA3	0.581946	5.35729	15.2331	9.5021e-05	0.000462516
ENSG00000213281	NRAS	0.581712	6.50896	15.8036	7.02671e-05	0.000352299
ENSG00000137094	DNAJB5	0.581457	2.97745	13.2166	0.000277482	0.00121301
ENSG00000106415	GLCCI1	0.580349	2.78765	12.2772	0.000458523	0.00190828
ENSG00000087586	AURKA	0.579961	4.48825	14.713	0.000125179	0.000595531
ENSG00000197006	METTL9	0.579777	4.88205	15.0774	0.000103189	0.000499582
ENSG00000140988	RPS2	0.578764	10.7647	15.9026	6.66862e-05	0.000335771
ENSG00000235459	RPS26P31	0.578305	3.47862	12.3768	0.000434699	0.00181701
ENSG00000249264	EEF1A1P9	0.578292	3.07861	12.9215	0.000324833	0.0013985
ENSG00000183723	CMTM4	0.578135	6.99406	15.6422	7.65262e-05	0.000380821
ENSG00000136810	TXN	0.57769	6.07903	15.4517	8.46391e-05	0.000415963
ENSG00000171954	CYP4F22	0.577594	2.47636	10.8783	0.000972999	0.00371608
ENSG00000225756	DBH-AS1	0.577419	2.11052	11.1992	0.000818339	0.00319289
ENSG00000141127	PRPSAP2	0.577333	4.51684	14.7118	0.000125257	0.000595717
ENSG00000134058	CDK7	0.577326	5.2414	15.0748	0.000103335	0.000500129
ENSG00000224411	HSP90AA2P	0.577266	3.49245	13.7913	0.000204284	0.000923788
ENSG00000152990	ADGRA3	0.577198	6.05864	15.4731	8.36896e-05	0.000411687
ENSG00000176490	DIRAS1	0.576821	5.31497	15.0471	0.000104863	0.00050641
ENSG00000245205	EEF1A1P4	0.576734	4.27149	14.5718	0.000134915	0.000635355
ENSG00000143418	CERS2	0.576523	7.18293	15.6029	7.81359e-05	0.000387826
ENSG00000233913	RPL10P9	0.576127	1.04916	7.89276	0.00496331	0.0155048
ENSG00000246705	H2AFJ	0.575689	2.63788	12.8194	0.000343044	0.00146785
ENSG00000105220	GPI	0.575089	9.48382	15.6646	7.56265e-05	0.000376588
ENSG00000224858	RPL29P11	0.574648	3.70206	13.4969	0.000238953	0.0010615
ENSG00000165943	MOAP1	0.574388	4.31013	14.4576	0.000143349	0.000670959
ENSG00000105717	PBX4	0.57432	2.72571	11.4443	0.000717154	0.00283849
ENSG00000077152	UBE2T	0.574263	4.14067	14.0118	0.000181668	0.000829825
ENSG00000148834	GSTO1	0.573679	5.10255	14.9649	0.000109532	0.000527132
ENSG00000106688	SLC1A1	0.573661	4.67411	14.7415	0.000123299	0.000587317
ENSG00000229891	LINC01315	0.573602	1.61432	10.1071	0.00147703	0.00536488
ENSG00000137642	SORL1	0.573507	7.16067	15.4516	8.46444e-05	0.000415963
ENSG00000174749	C4orf32	0.573313	5.42691	14.8558	0.000116051	0.000556762
ENSG00000189433	GJB4	0.573163	1.16496	8.32702	0.00390596	0.0125937
ENSG00000107077	KDM4C	0.57313	3.87461	13.8013	0.000203196	0.000919412
ENSG00000276248	RP11-230F18.5	0.573068	2.30727	11.2157	0.000811087	0.00316701
ENSG00000162390	ACOT11	0.572782	5.52654	14.8685	0.00011527	0.000553361
ENSG00000164237	CMBL	0.57274	5.7468	15.1018	0.000101868	0.000493963
ENSG00000138172	CALHM2	0.572716	5.18522	14.6982	0.000126166	0.000599296
ENSG00000234608	MAPKAPK5-AS1	0.572446	3.32516	13.4204	0.000248897	0.00110185
ENSG00000204252	HLA-DOA	0.572213	0.83605	8.58889	0.00338221	0.0111008
ENSG00000249550	LINC01234	0.572024	4.88193	14.622	0.000131374	0.00062123
ENSG00000164924	YWHAZ	0.57185	10.2461	15.5253	8.14068e-05	0.000402241
ENSG00000186918	ZNF395	0.571664	5.84704	15.0108	0.0001069	0.000515435
ENSG00000073060	SCARB1	0.571658	7.45986	15.3269	9.04187e-05	0.000441654
ENSG00000171858	RPS21	0.57118	6.04189	14.9395	0.000111017	0.000533779
ENSG00000119397	CNTRL	0.570964	4.21673	14.1006	0.000173291	0.000795108
ENSG00000230202	RP11-632C17__A.1	0.57063	4.79949	14.5687	0.000135139	0.000636216
ENSG00000111450	STX2	0.570462	4.4553	14.4015	0.000147683	0.000689353
ENSG00000244363	RPL7P23	0.570338	2.76783	11.8571	0.000574416	0.00233368
ENSG00000105767	CADM4	0.569924	4.73255	14.6399	0.000130132	0.00061623
ENSG00000166508	MCM7	0.569909	7.38925	15.2651	9.34248e-05	0.000455468
ENSG00000204580	DDR1	0.569783	8.91364	15.3538	8.91409e-05	0.000436106
ENSG00000144724	PTPRG	0.56954	6.0273	15.0523	0.000104571	0.000505319
ENSG00000136108	CKAP2	0.569434	5.78221	15.0059	0.000107176	0.000516602
ENSG00000138316	ADAMTS14	0.569407	6.61104	15.0365	0.000105452	0.000509096
ENSG00000072682	P4HA2	0.569273	5.8952	14.9008	0.000113316	0.000544149
ENSG00000132471	WBP2	0.568959	7.49203	15.159	9.88248e-05	0.000479814
ENSG00000164291	ARSK	0.568637	2.62053	12.1044	0.000503025	0.00206771
ENSG00000168807	SNTB2	0.568365	6.32495	15.0192	0.000106421	0.000513448
ENSG00000258365	RP11-1105G2.3	0.568345	0.649624	7.36125	0.00666445	0.0199427
ENSG00000233223	AC113189.5	0.568332	1.39573	9.02447	0.0026639	0.00903079
ENSG00000105856	HBP1	0.568319	5.53059	14.8107	0.000118859	0.000568459
ENSG00000212664	RP11-592N21.1	0.567707	4.33436	13.9055	0.000192231	0.000874694
ENSG00000132623	ANKEF1	0.567623	4.37469	14.291	0.000156615	0.000725532
ENSG00000125352	RNF113A	0.567315	1.93155	9.91866	0.00163611	0.00587503
ENSG00000248275	TRIM52-AS1	0.567184	1.84626	8.96498	0.00275204	0.00927839
ENSG00000156273	BACH1	0.567176	5.16473	14.6187	0.000131601	0.000621926
ENSG00000049449	RCN1	0.567136	7.80497	15.1903	9.72027e-05	0.000472836
ENSG00000170293	CMTM8	0.567134	3.64961	12.905	0.000327706	0.0014089
ENSG00000233429	HOTAIRM1	0.567099	0.691938	8.32756	0.00390481	0.0125937
ENSG00000170537	TMC7	0.567091	2.94171	11.7779	0.00059939	0.00242679
ENSG00000239246	RP11-464D20.2	0.567055	0.947634	7.23061	0.00716709	0.0212399
ENSG00000147140	NONO	0.566958	8.90328	15.229	9.52284e-05	0.000463379
ENSG00000094975	SUCO	0.566707	5.75899	14.8487	0.00011649	0.00055852
ENSG00000137486	ARRB1	0.566295	5.03406	14.4181	0.00014639	0.000683734
ENSG00000213326	RPS7P11	0.565843	2.91695	12.2063	0.000476274	0.00197041
ENSG00000162998	FRZB	0.56554	0.452159	5.46831	0.0193644	0.0493002
ENSG00000227036	LINC00511	0.565509	4.78806	14.3771	0.000149608	0.000697912
ENSG00000213553	RPLP0P6	0.565442	6.06066	14.7245	0.000124418	0.000592092
ENSG00000109805	NCAPG	0.565301	5.55257	14.6843	0.000127101	0.000603179
ENSG00000141424	SLC39A6	0.56452	7.28153	14.9856	0.000108333	0.000521692
ENSG00000100578	KIAA0586	0.564449	4.36107	13.9283	0.000189918	0.000865194
ENSG00000121879	PIK3CA	0.564444	5.28041	14.4952	0.000140515	0.000658896
ENSG00000232931	LINC00342	0.564246	3.96309	13.8305	0.000200067	0.000906857
ENSG00000187605	TET3	0.564181	6.10403	14.703	0.000125848	0.00059816
ENSG00000128050	PAICS	0.56389	7.94305	15.0016	0.000107421	0.00051746
ENSG00000197142	ACSL5	0.563487	7.57271	14.7292	0.000124106	0.000590792
ENSG00000198742	SMURF1	0.563168	6.19837	14.6599	0.000128756	0.000609904
ENSG00000118276	B4GALT6	0.563157	3.66666	13.4363	0.000246804	0.00109321
ENSG00000100580	TMED8	0.562978	5.84152	14.5981	0.000133045	0.000627897
ENSG00000109099	PMP22	0.562836	5.01468	14.2159	0.000162991	0.000752799
ENSG00000008294	SPAG9	0.562653	7.02972	14.8283	0.000117756	0.000563885
ENSG00000204778	RP11-15J10.1	0.56237	1.47109	9.60723	0.00193813	0.00682189
ENSG00000241685	ARPC1A	0.562343	6.57	14.751	0.00012268	0.000584546
ENSG00000173598	NUDT4	0.562017	5.38013	14.44	0.000144694	0.000676426
ENSG00000178026	LRRC75B	0.561644	3.44069	12.1637	0.00048728	0.00200896
ENSG00000266074	BAHCC1	0.561616	6.45019	14.6817	0.000127278	0.000603833
ENSG00000100116	GCAT	0.561403	4.7045	13.7077	0.000213572	0.000962671
ENSG00000156671	SAMD8	0.561251	5.68782	14.4564	0.00014344	0.000671179
ENSG00000090097	PCBP4	0.561086	5.23404	14.1475	0.000169018	0.000777592
ENSG00000141622	RNF165	0.560937	3.96314	13.3302	0.000261167	0.00114954
ENSG00000119927	GPAM	0.560684	4.83802	14.2049	0.00016394	0.0007565
ENSG00000088325	TPX2	0.560532	6.7878	14.697	0.000126247	0.000599497
ENSG00000214193	SH3D21	0.560253	4.60591	13.3456	0.000259034	0.00114113
ENSG00000068305	MEF2A	0.560214	6.1479	14.5298	0.000137963	0.000648118
ENSG00000166526	ZNF3	0.560018	5.26139	14.3058	0.000155385	0.000720921
ENSG00000104343	UBE2W	0.559906	5.51654	14.3685	0.000150298	0.000700705
ENSG00000165244	ZNF367	0.559895	4.04399	13.661	0.000218958	0.000983774
ENSG00000259295	CSPG4P12	0.559757	2.72678	12.2774	0.000458485	0.00190828
ENSG00000110880	CORO1C	0.559514	6.93556	14.6676	0.000128229	0.000607782
ENSG00000249345	RP11-575F12.1	0.559477	0.657098	6.54371	0.0105255	0.0294159
ENSG00000244398	RP11-466H18.1	0.559396	4.78639	13.9406	0.000188684	0.000860081
ENSG00000122643	NT5C3A	0.559257	3.66523	13.2547	0.000271899	0.00119132
ENSG00000101544	ADNP2	0.559132	6.59202	14.5634	0.000135519	0.000637809
ENSG00000179104	TMTC2	0.559082	5.23629	14.2162	0.000162961	0.000752799
ENSG00000162769	FLVCR1	0.558914	5.264	14.2112	0.000163395	0.000754209
ENSG00000242574	HLA-DMB	0.558821	1.77717	10.7241	0.00105749	0.00400488
ENSG00000072274	TFRC	0.558629	8.43294	14.7633	0.000121886	0.000581484
ENSG00000175886	RPL7AP66	0.558315	4.13073	13.2844	0.000267618	0.00117423
ENSG00000123836	PFKFB2	0.557751	4.60058	13.8521	0.000197776	0.000898064
ENSG00000091436	AC013461.1	0.557745	5.63863	14.3151	0.000154618	0.000718229
ENSG00000275110	MIR6087	0.557708	2.49709	9.66355	0.0018796	0.0066402
ENSG00000271109	CTC-523E23.11	0.557516	0.419689	5.66716	0.0172854	0.0447808
ENSG00000246263	UBR5-AS1	0.5573	1.86492	10.0649	0.00151121	0.00547351
ENSG00000214485	RPL7P1	0.5573	4.71776	13.8027	0.000203046	0.000919003
ENSG00000213235	EEF1A1P16	0.557198	1.50522	9.1094	0.002543	0.00865532
ENSG00000203644	RP11-332M2.1	0.557063	1.64434	10.0008	0.00156475	0.00563686
ENSG00000110619	CARS	0.556986	5.95067	14.3004	0.00015583	0.00072255
ENSG00000228929	RPS13P2	0.556929	2.99307	12.1983	0.000478339	0.00197735
ENSG00000168237	GLYCTK	0.55681	2.07789	9.64872	0.00189484	0.00668482
ENSG00000116918	TSNAX	0.556742	4.56947	13.8481	0.000198202	0.000899731
ENSG00000205940	HSP90AB2P	0.556371	2.47858	11.7668	0.000602973	0.00243745
ENSG00000231006	RPL7P32	0.556361	3.29321	12.2077	0.000475928	0.0019695
ENSG00000248866	USP46-AS1	0.556325	1.3491	10.6024	0.00112942	0.00422728
ENSG00000156172	C8orf37	0.555964	3.68282	13.06	0.000301664	0.00130792
ENSG00000133134	BEX2	0.555905	3.77264	13.1805	0.000282877	0.00123343
ENSG00000075651	PLD1	0.555554	3.50776	13.2663	0.000270213	0.0011846
ENSG00000121207	LRAT	0.555513	3.51783	12.8395	0.000339376	0.00145337
ENSG00000233994	GDI2P2	0.555482	1.77505	9.56443	0.00198384	0.00696416
ENSG00000143434	SEMA6C	0.555265	4.72656	13.5131	0.000236902	0.00105381
ENSG00000196405	EVL	0.554997	3.5397	12.7146	0.000362819	0.00154472
ENSG00000103034	NDRG4	0.554969	4.51544	13.6439	0.000220962	0.000991038
ENSG00000164758	MED30	0.554913	3.25496	11.8489	0.000576953	0.00234337
ENSG00000155368	DBI	0.554721	6.34178	14.3635	0.000150697	0.000702355
ENSG00000168734	PKIG	0.554717	3.4882	12.6526	0.000375044	0.00159236
ENSG00000066084	DIP2B	0.554627	6.7494	14.341	0.000152504	0.000709052
ENSG00000146109	ABT1	0.554588	4.42206	13.382	0.000254056	0.00112242
ENSG00000173715	C11orf80	0.554359	4.19311	13.0575	0.000302065	0.00130929
ENSG00000163818	LZTFL1	0.55422	4.80564	13.6905	0.000215548	0.000970723
ENSG00000128656	CHN1	0.554176	1.02304	8.78209	0.00304203	0.0101337
ENSG00000166897	ELFN2	0.554161	7.40918	14.3978	0.000147972	0.000690489
ENSG00000103707	MTFMT	0.554141	3.83363	13.0687	0.000300278	0.00130302
ENSG00000125743	SNRPD2	0.553618	5.84419	14.1278	0.000170798	0.000785315
ENSG00000206652	RNU1-1	0.553469	1.72993	7.03436	0.00799605	0.0233052
ENSG00000167207	NOD2	0.553201	3.34934	11.6822	0.000631017	0.00253568
ENSG00000188846	RPL14	0.553021	8.34606	14.4543	0.000143603	0.000671737
ENSG00000122203	KIAA1191	0.552888	6.79303	14.3099	0.000155045	0.000719998
ENSG00000185591	SP1	0.552836	8.17111	14.4351	0.000145076	0.000678005
ENSG00000131187	F12	0.552616	3.28731	11.0834	0.000871049	0.0033754
ENSG00000189221	MAOA	0.552605	3.70814	12.8402	0.000339256	0.00145337
ENSG00000216285	RP11-490H24.5	0.552234	3.8776	13.0306	0.000306441	0.00132601
ENSG00000142546	NOSIP	0.552145	5.59246	13.9542	0.000187314	0.000854094
ENSG00000217624	RP11-204C16.4	0.552101	1.69866	9.31907	0.00226782	0.00784919
ENSG00000140406	MESDC1	0.552044	5.41412	13.4983	0.000238774	0.00106101
ENSG00000169093	ASMTL	0.551841	4.92246	13.4814	0.000240935	0.00107
ENSG00000131724	IL13RA1	0.551216	5.79085	14.0849	0.000174742	0.000800811
ENSG00000152102	FAM168B	0.551197	7.32058	14.2845	0.00015715	0.000727791
ENSG00000171863	RPS7	0.551054	8.12556	14.3382	0.000152736	0.000709822
ENSG00000184117	NIPSNAP1	0.550959	6.76391	14.212	0.000163325	0.000754115
ENSG00000196470	SIAH1	0.550711	4.25617	13.0994	0.000295385	0.00128323
ENSG00000135482	ZC3H10	0.550632	3.58058	12.3811	0.000433693	0.00181329
ENSG00000136149	RPL13AP25	0.550279	2.39128	10.4966	0.00119593	0.0044405
ENSG00000220749	RPL21P28	0.550227	0.959434	7.61741	0.00578074	0.0176281
ENSG00000250608	RP11-933H2.4	0.549637	0.612774	6.3188	0.0119464	0.0328078
ENSG00000079462	PAFAH1B3	0.549486	4.97382	13.4743	0.000241855	0.00107346
ENSG00000152556	PFKM	0.549359	6.79816	14.1257	0.000170992	0.000785736
ENSG00000066248	NGEF	0.548055	3.1653	11.6698	0.000635219	0.00254968
ENSG00000148730	EIF4EBP2	0.547974	7.60041	14.1623	0.000167696	0.000771977
ENSG00000196182	STK40	0.547538	5.19953	13.3238	0.000262061	0.00115314
ENSG00000178464	RPL10P16	0.54696	4.12924	12.6412	0.000377339	0.00160077
ENSG00000185414	MRPL30	0.546656	4.35373	13.1797	0.000282991	0.00123358
ENSG00000065802	ASB1	0.546469	5.37697	13.5281	0.000235019	0.00104644
ENSG00000169100	SLC25A6	0.546263	7.68286	14.0352	0.000179417	0.000820275
ENSG00000178409	BEND3	0.546063	3.59154	12.282	0.000457343	0.0019044
ENSG00000143799	PARP1	0.545965	7.67801	14.0693	0.000176196	0.00080699
ENSG00000148444	COMMD3	0.545936	2.06714	10.4542	0.00122372	0.00452834
ENSG00000095209	TMEM38B	0.5458	3.28919	12.0144	0.000527919	0.00215963
ENSG00000169902	TPST1	0.545675	3.63634	12.3688	0.000436567	0.00182432
ENSG00000084693	AGBL5	0.545556	5.30897	13.5062	0.000237777	0.00105719
ENSG00000115504	EHBP1	0.545535	6.14744	13.8691	0.000195996	0.000890505
ENSG00000136158	SPRY2	0.545484	3.11388	11.5828	0.000665643	0.00265721
ENSG00000227347	HNRNPKP2	0.545404	0.0458848	5.77467	0.0162587	0.0425044
ENSG00000121743	GJA3	0.545181	4.50021	13.0789	0.000298633	0.00129661
ENSG00000108298	RPL19	0.54514	9.14493	14.0903	0.000174243	0.00079876
ENSG00000203791	METTL10	0.544926	2.91377	11.3249	0.000764745	0.00300824
ENSG00000144320	LNPK	0.544228	5.64244	13.6145	0.000224441	0.00100488
ENSG00000183199	HSP90AB3P	0.544187	3.96467	12.7579	0.000354515	0.00151314
ENSG00000116641	DOCK7	0.544109	6.37753	13.7747	0.000206093	0.000931423
ENSG00000166136	NDUFB8	0.543982	2.579	10.5071	0.00118919	0.00441975
ENSG00000010810	FYN	0.543707	4.11815	12.6507	0.000375429	0.00159331
ENSG00000187634	SAMD11	0.543688	3.34019	12.1094	0.00050169	0.00206277
ENSG00000184005	ST6GALNAC3	0.543477	2.01055	8.49525	0.00356075	0.0116222
ENSG00000135678	CPM	0.543397	1.96335	9.1926	0.00242995	0.00834081
ENSG00000204628	RACK1	0.543269	9.87167	14.0073	0.000182104	0.00083157
ENSG00000196812	ZSCAN16	0.543018	2.58573	11.2868	0.000780581	0.00306191
ENSG00000005513	SOX8	0.542976	3.49386	11.5148	0.000690434	0.00274618
ENSG00000198826	ARHGAP11A	0.542803	5.6662	13.5539	0.000231809	0.00103395
ENSG00000198824	CHAMP1	0.542702	5.76466	13.5762	0.000229067	0.00102291
ENSG00000233297	RASA4DP	0.542277	1.19861	6.77799	0.00922888	0.0263051
ENSG00000139971	C14orf37	0.540928	1.89255	10.1566	0.00143784	0.00524238
ENSG00000027075	PRKCH	0.540409	4.72955	12.7435	0.000357247	0.00152311
ENSG00000233984	RPSAP14	0.540362	0.67335	6.41095	0.0113419	0.031372
ENSG00000140941	MAP1LC3B	0.539875	6.45909	13.6124	0.000224697	0.00100544
ENSG00000223764	RP11-54O7.3	0.539641	2.94109	11.7661	0.000603188	0.00243767
ENSG00000166068	SPRED1	0.539358	5.85293	13.4596	0.00024375	0.00108093
ENSG00000078369	GNB1	0.539269	8.45703	13.7644	0.000207221	0.000935418
ENSG00000173473	SMARCC1	0.539253	7.9959	13.7426	0.000209642	0.000946068
ENSG00000157227	MMP14	0.539214	5.36149	13.3576	0.000257378	0.00113546
ENSG00000137154	RPS6	0.539204	9.82323	13.8044	0.000202858	0.000918423
ENSG00000113048	MRPS27	0.538337	6.41016	13.5018	0.000238328	0.00105934
ENSG00000068366	ACSL4	0.537836	7.00464	13.5922	0.000227121	0.00101511
ENSG00000138166	DUSP5	0.537816	7.25197	13.3901	0.000252957	0.00111821
ENSG00000140807	NKD1	0.537591	5.12245	13.1169	0.000292649	0.00127206
ENSG00000179477	ALOX12B	0.537537	0.885284	6.22215	0.0126162	0.0344622
ENSG00000165410	CFL2	0.537515	4.48684	12.897	0.000329113	0.00141336
ENSG00000104408	EIF3E	0.537504	8.66258	13.6807	0.00021667	0.00097492
ENSG00000089157	RPLP0	0.53741	10.5866	13.7231	0.000211832	0.00095511
ENSG00000075415	SLC25A3	0.53706	8.3953	13.6536	0.000219821	0.000986499
ENSG00000112031	MTRF1L	0.536975	4.6955	12.9077	0.00032724	0.00140729
ENSG00000109572	CLCN3	0.536701	7.04048	13.5519	0.000232061	0.00103477
ENSG00000197956	S100A6	0.536472	7.57764	13.5826	0.00022829	0.00101973
ENSG00000198546	ZNF511	0.536322	2.40586	9.83651	0.00171082	0.00611855
ENSG00000183814	LIN9	0.536178	2.74832	10.361	0.00128705	0.00473304
ENSG00000100003	SEC14L2	0.536155	4.23311	12.224	0.000471793	0.00195661
ENSG00000159588	CCDC17	0.536091	2.15803	7.74336	0.00539103	0.0166081
ENSG00000140307	GTF2A2	0.535852	3.90371	12.3249	0.000446964	0.00186421
ENSG00000260917	RP11-57H14.4	0.535825	4.14712	12.2328	0.000469563	0.00194894
ENSG00000170175	CHRNB1	0.535317	4.61278	12.4612	0.000415492	0.00174241
ENSG00000107863	ARHGAP21	0.534391	6.83911	13.3776	0.000254646	0.0011247
ENSG00000113552	GNPDA1	0.534266	5.3534	12.9036	0.000327948	0.00140915
ENSG00000197958	RPL12	0.534067	9.43101	13.53	0.000234779	0.00104568
ENSG00000253982	CTD-2336O2.1	0.533561	2.33489	10.4366	0.00123544	0.00456293
ENSG00000111605	CPSF6	0.53308	6.71408	13.3224	0.00026225	0.00115331
ENSG00000166471	TMEM41B	0.532672	5.96813	13.1395	0.000289133	0.00125714
ENSG00000137575	SDCBP	0.532245	6.90496	13.2966	0.000265885	0.0011673
ENSG00000164823	OSGIN2	0.532028	5.36127	12.9384	0.000321917	0.00138711
ENSG00000155980	KIF5A	0.531991	4.49013	12.5063	0.000405573	0.00170547
ENSG00000141522	ARHGDIA	0.531804	7.88559	13.3232	0.000262149	0.0011532
ENSG00000123213	NLN	0.531707	6.32089	13.1437	0.000288494	0.00125507
ENSG00000143621	ILF2	0.53152	7.47047	13.3091	0.000264118	0.0011602
ENSG00000143578	CREB3L4	0.531306	3.55311	11.6514	0.000641552	0.00257313
ENSG00000108799	EZH1	0.531265	5.47197	12.8644	0.0003349	0.00143621
ENSG00000125863	MKKS	0.531131	4.41657	12.4943	0.000408203	0.00171606
ENSG00000226415	TPI1P1	0.530828	1.46539	7.0912	0.00774635	0.0227198
ENSG00000237289	CKMT1B	0.53075	3.81241	10.5351	0.0011713	0.00436381
ENSG00000145741	BTF3	0.530705	8.21586	13.3165	0.000263075	0.00115604
ENSG00000215021	PHB2	0.530514	7.64712	13.2245	0.000276312	0.00120827
ENSG00000100353	EIF3D	0.529871	7.90258	13.2293	0.000275603	0.00120617
ENSG00000104381	GDAP1	0.529675	4.0713	12.1603	0.000488188	0.00201157
ENSG00000247735	CTD-2574D22.2	0.529289	0.514919	6.02325	0.0141186	0.0377997
ENSG00000168653	NDUFS5	0.528483	5.19217	12.7542	0.000355207	0.00151525
ENSG00000046604	DSG2	0.528339	8.43913	13.2126	0.000278071	0.00121523
ENSG00000229932	YWHAZP3	0.528326	3.4363	11.4046	0.000732612	0.0028937
ENSG00000119121	TRPM6	0.528296	0.923935	6.76372	0.00930295	0.0264664
ENSG00000101442	ACTR5	0.528065	4.56672	12.173	0.000484867	0.00200057
ENSG00000273604	C17orf96	0.527617	5.51856	12.655	0.000374572	0.00159079
ENSG00000111716	LDHB	0.527582	8.56424	13.1873	0.000281853	0.00123001
ENSG00000117600	PLPPR4	0.527528	0.216744	6.54475	0.0105194	0.0294042
ENSG00000104892	KLC3	0.527491	4.66239	12.0534	0.000516993	0.00211832
ENSG00000136044	APPL2	0.527188	5.23998	12.6748	0.00037061	0.00157571
ENSG00000186017	ZNF566	0.526903	2.62205	10.5663	0.00115171	0.0043023
ENSG00000042429	MED17	0.526754	5.21319	12.5876	0.000388323	0.00163893
ENSG00000156261	CCT8	0.526195	7.45998	13.0383	0.000305185	0.00132169
ENSG00000124831	LRRFIP1	0.526189	7.03245	12.9858	0.000313867	0.00135509
ENSG00000139926	FRMD6	0.525683	4.13718	11.9989	0.000532322	0.00217532
ENSG00000164659	KIAA1324L	0.524717	5.43101	12.5959	0.000386602	0.0016324
ENSG00000099956	SMARCB1	0.524698	5.85406	12.6944	0.000366756	0.00156019
ENSG00000173457	PPP1R14B	0.52377	5.76525	12.5651	0.000393024	0.00165724
ENSG00000169679	BUB1	0.522787	5.75256	12.5736	0.000391242	0.00165018
ENSG00000171988	JMJD1C	0.522707	7.11473	12.8512	0.000337268	0.00144596
ENSG00000165704	HPRT1	0.522571	4.58602	12.0908	0.000506715	0.0020812
ENSG00000120053	GOT1	0.522398	5.48332	12.4026	0.000428727	0.00179535
ENSG00000173825	TIGD3	0.522316	0.913196	6.45798	0.0110455	0.0306737
ENSG00000069482	GAL	0.522313	3.4106	10.4834	0.00120449	0.00446689
ENSG00000170776	AKAP13	0.52201	7.14956	12.7969	0.000347199	0.00148439
ENSG00000132170	PPARG	0.521978	3.94726	10.7062	0.0010678	0.00403796
ENSG00000179134	SAMD4B	0.52177	7.66689	12.8011	0.000346421	0.00148148
ENSG00000213719	CLIC1	0.52171	7.70716	12.8206	0.00034283	0.00146734
ENSG00000105254	TBCB	0.521596	5.11391	12.2603	0.000462702	0.00192358
ENSG00000023287	RB1CC1	0.521553	6.13551	12.6179	0.000382068	0.00161904
ENSG00000172638	EFEMP2	0.521538	2.28178	7.31045	0.00685547	0.0204466
ENSG00000163689	C3orf67	0.521322	2.46118	9.44978	0.00211174	0.00735208
ENSG00000114107	CEP70	0.521286	4.68376	12.1826	0.000482372	0.00199081
ENSG00000197140	ADAM32	0.521186	1.90823	8.80536	0.00300347	0.010027
ENSG00000138443	ABI2	0.52113	6.61684	12.713	0.000363117	0.00154556
ENSG00000138385	SSB	0.520604	5.76866	12.5068	0.000405467	0.00170547
ENSG00000134690	CDCA8	0.520511	4.78345	12.0165	0.000527329	0.00215779
ENSG00000186352	ANKRD37	0.520143	3.68666	7.9469	0.00481697	0.0151122
ENSG00000107959	PITRM1	0.52009	6.6761	12.603	0.000385126	0.00162751
ENSG00000165731	RET	0.51999	3.9578	11.4585	0.000711662	0.00281966
ENSG00000196081	ZNF724	0.519852	0.851816	6.70882	0.00959372	0.0272179
ENSG00000054523	KIF1B	0.519636	7.03956	12.6707	0.000371434	0.00157876
ENSG00000129355	CDKN2D	0.519614	2.58107	9.09214	0.0025671	0.00872767
ENSG00000197429	IPP	0.519443	3.975	11.7418	0.000611118	0.00246324
ENSG00000174173	TRMT10C	0.519314	4.41843	11.8585	0.000573982	0.00233253
ENSG00000163001	CFAP36	0.51927	4.85549	12.1518	0.0004904	0.00202014
ENSG00000136098	NEK3	0.518619	3.66709	10.8824	0.000970829	0.00370963
ENSG00000278129	ZNF8	0.518618	5.11573	12.0176	0.000526991	0.00215698
ENSG00000126457	PRMT1	0.518541	7.30369	12.6204	0.000381561	0.00161734
ENSG00000164985	PSIP1	0.518473	6.62525	12.6161	0.000382442	0.00161973
ENSG00000259306	RP11-108K3.2	0.518323	0.384344	5.47523	0.0192878	0.0491542
ENSG00000153944	MSI2	0.51745	7.67593	12.6568	0.000374201	0.00158966
ENSG00000128536	CDHR3	0.51724	2.35127	9.21693	0.00239788	0.00824729
ENSG00000174136	RGMB	0.517029	4.11375	11.4961	0.000697415	0.00277107
ENSG00000138160	KIF11	0.516714	5.29476	12.2317	0.000469842	0.00194957
ENSG00000110200	ANAPC15	0.516562	3.6086	11.2862	0.000780849	0.00306218
ENSG00000155760	FZD7	0.516175	4.80952	11.802	0.000591669	0.00239831
ENSG00000113430	IRX4	0.516062	3.74288	10.3119	0.00132177	0.00485376
ENSG00000119547	ONECUT2	0.51586	4.56704	11.8149	0.000587586	0.00238403
ENSG00000110906	KCTD10	0.515813	6.32676	12.3513	0.000440681	0.0018405
ENSG00000167565	SERTAD3	0.515774	4.57803	11.5491	0.000677832	0.00270025
ENSG00000226084	RP4-706A16.3	0.515433	4.16986	11.3383	0.000759243	0.00298813
ENSG00000179222	MAGED1	0.515412	6.38713	12.3597	0.000438703	0.00183274
ENSG00000135069	PSAT1	0.515264	5.5097	12.2503	0.000465178	0.00193231
ENSG00000110987	BCL7A	0.515064	4.35912	11.4101	0.000730447	0.0028859
ENSG00000204311	DFNB59	0.514922	1.32661	8.11874	0.004381	0.0139352
ENSG00000076864	RAP1GAP	0.514865	4.67743	11.5339	0.000683374	0.00272021
ENSG00000159445	THEM4	0.514591	3.96785	11.3614	0.00074987	0.00295579
ENSG00000197063	MAFG	0.514462	6.06976	12.1637	0.000487295	0.00200896
ENSG00000165879	FRAT1	0.514189	1.20111	7.0595	0.00788459	0.0230241
ENSG00000135316	SYNCRIP	0.514053	7.92643	12.4888	0.000409395	0.0017206
ENSG00000104611	SH2D4A	0.514024	4.93736	11.9084	0.000558806	0.00227447
ENSG00000064726	BTBD1	0.513918	6.43817	12.3307	0.000445565	0.00185888
ENSG00000007080	CCDC124	0.513735	5.3612	11.9354	0.000550775	0.00224535
ENSG00000213178	RP11-641D5.1	0.513555	4.96034	11.9538	0.000545353	0.00222561
ENSG00000167315	ACAA2	0.513369	3.58908	11.0473	0.00088817	0.00343308
ENSG00000085415	SEH1L	0.513153	5.51592	12.0015	0.000531579	0.00217344
ENSG00000169607	CKAP2L	0.51262	4.12016	11.4209	0.000726217	0.0028714
ENSG00000169155	ZBTB43	0.512619	4.62218	11.5664	0.000671529	0.00267723
ENSG00000110090	CPT1A	0.512099	6.76174	12.2717	0.000459877	0.00191339
ENSG00000113368	LMNB1	0.511869	6.0429	12.1884	0.000480877	0.0019857
ENSG00000137337	MDC1	0.51184	6.83403	12.2683	0.000460728	0.00191641
ENSG00000162775	RBM15	0.511478	5.18404	11.8173	0.000586818	0.00238154
ENSG00000198315	ZKSCAN8	0.511475	6.70226	12.2597	0.000462854	0.00192369
ENSG00000167074	TEF	0.51145	5.32314	11.9253	0.000553757	0.00225691
ENSG00000104856	RELB	0.511219	3.60908	10.4944	0.00119734	0.00444359
ENSG00000176826	FKBP9P1	0.511061	2.74653	10.0974	0.00148481	0.00538677
ENSG00000167981	ZNF597	0.510754	3.51911	10.7879	0.00102167	0.00388363
ENSG00000005073	HOXA11	0.51071	1.96461	8.48081	0.00358912	0.011685
ENSG00000164975	SNAPC3	0.510494	5.08821	11.7531	0.000607416	0.00245089
ENSG00000165417	GTF2A1	0.510191	5.45224	11.9505	0.000546327	0.00222899
ENSG00000203879	GDI1	0.510079	7.14673	12.1663	0.000486596	0.00200716
ENSG00000145050	MANF	0.509975	5.44738	11.912	0.000557738	0.00227073
ENSG00000176055	MBLAC2	0.509884	3.1542	10.6203	0.00111853	0.00419366
ENSG00000164162	ANAPC10	0.509491	2.61976	9.76303	0.00178057	0.00632235
ENSG00000132507	EIF5A	0.509304	8.00388	12.2544	0.000464156	0.00192858
ENSG00000006831	ADIPOR2	0.509146	6.79366	12.1497	0.000490951	0.00202187
ENSG00000237506	RPSAP15	0.509144	4.29374	11.3043	0.000773262	0.00303786
ENSG00000134056	MRPS36	0.509084	2.81404	9.85235	0.00169615	0.00607457
ENSG00000198755	RPL10A	0.508971	8.46524	12.2605	0.000462644	0.00192358
ENSG00000116983	HPCAL4	0.508683	3.87717	10.868	0.000978423	0.00373401
ENSG00000145439	CBR4	0.508631	4.84661	11.6918	0.00062776	0.00252369
ENSG00000214199	EEF1A1P12	0.508366	2.68887	9.546	0.00200385	0.00702584
ENSG00000139624	CERS5	0.508103	4.92593	11.5445	0.0006795	0.00270549
ENSG00000183248	PRR36	0.508004	5.42927	11.3887	0.000738924	0.00291638
ENSG00000204253	HNRNPCP2	0.507936	2.09065	8.97219	0.0027412	0.00925346
ENSG00000164970	FAM219A	0.507801	4.29467	10.9877	0.000917182	0.00353011
ENSG00000272316	XXbac-BPGBPG55C20.2	0.507517	2.81438	9.76739	0.00177634	0.00631026
ENSG00000174775	HRAS	0.507293	4.24791	10.9414	0.000940411	0.00360506
ENSG00000228532	RP1-241P17.4	0.507207	2.07115	9.14994	0.00248727	0.00850334
ENSG00000243199	RP11-408P14.1	0.507123	2.1213	8.83691	0.00295198	0.00987511
ENSG00000225170	RP5-828K20.1	0.506948	0.698172	6.65274	0.00990032	0.0279381
ENSG00000196227	FAM217B	0.50592	4.08315	11.204	0.000816223	0.00318545
ENSG00000197121	PGAP1	0.505657	4.20316	11.1505	0.000840092	0.00327029
ENSG00000139515	PDX1	0.505549	0.954758	6.03515	0.0140238	0.0375786
ENSG00000144713	RPL32	0.505495	8.05378	12.0691	0.000512651	0.00210277
ENSG00000010017	RANBP9	0.505394	5.62788	11.7598	0.000605229	0.00244463
ENSG00000167291	TBC1D16	0.504721	6.64621	11.9169	0.000556281	0.002266
ENSG00000186648	CARMIL3	0.504661	1.75521	7.51185	0.00612945	0.0185186
ENSG00000111897	SERINC1	0.504568	6.45477	11.8992	0.000561579	0.00228455
ENSG00000235954	TTC28-AS1	0.504524	2.64154	9.73583	0.00180711	0.00640474
ENSG00000129197	RPAIN	0.504419	5.55903	11.7215	0.000617835	0.0024877
ENSG00000244165	P2RY11	0.504357	3.48369	10.141	0.00145004	0.00527933
ENSG00000122140	MRPS2	0.503729	5.81959	11.5648	0.000672127	0.00267891
ENSG00000223416	RPS26P15	0.503535	3.20206	9.01204	0.00268207	0.00908237
ENSG00000107833	NPM3	0.503254	4.90724	11.1675	0.000832416	0.00324205
ENSG00000049246	PER3	0.503218	3.59685	10.4085	0.00125436	0.00462612
ENSG00000117036	ETV3	0.502708	5.6246	11.595	0.000661279	0.00264185
ENSG00000273768	U1	0.502684	1.75411	5.63261	0.0176294	0.0455321
ENSG00000131788	PIAS3	0.502676	6.15015	11.682	0.000631073	0.00253568
ENSG00000233087	WTH3DI	0.502576	2.45641	9.23513	0.00237416	0.00818038
ENSG00000185686	PRAME	0.502381	5.18365	11.3789	0.000742815	0.00293099
ENSG00000184661	CDCA2	0.502356	4.51511	11.1947	0.000820314	0.00319979
ENSG00000011422	PLAUR	0.5023	6.03584	11.4546	0.000713161	0.00282414
ENSG00000099219	ERMP1	0.502276	6.43402	11.7958	0.000593639	0.00240541
ENSG00000025772	TOMM34	0.502247	5.64065	11.5513	0.000677024	0.00269773
ENSG00000189159	HN1	0.501657	6.61231	11.7628	0.000604252	0.00244133
ENSG00000102760	RGCC	0.501345	2.22343	7.96092	0.0047798	0.0150263
ENSG00000130829	DUSP9	0.500999	3.13312	9.14124	0.00249911	0.00853433
ENSG00000239672	NME1	0.500583	4.73032	11.1767	0.00082831	0.00322688
ENSG00000177119	ANO6	0.500582	7.11969	11.7863	0.000596692	0.00241651
ENSG00000125629	INSIG2	0.500539	4.83491	10.9641	0.000928925	0.00356905
ENSG00000082515	MRPL22	0.500418	3.56157	10.4404	0.00123286	0.00455546
ENSG00000077713	SLC25A43	0.500237	4.68049	10.983	0.000919531	0.00353827
ENSG00000145431	PDGFC	0.500151	4.92763	11.4366	0.000720124	0.00284878
ENSG00000029153	ARNTL2	0.499896	4.75432	11.1451	0.00084256	0.00327741
ENSG00000065150	IPO5	0.499282	7.65172	11.77	0.000601925	0.00243385
ENSG00000170832	USP32	0.498828	6.57703	11.6156	0.000654008	0.00261756
ENSG00000122591	FAM126A	0.498826	4.97724	11.219	0.000809626	0.00316292
ENSG00000246695	RASSF8-AS1	0.498498	1.04849	7.27028	0.00701049	0.0208522
ENSG00000205339	IPO7	0.498287	7.9799	11.7475	0.000609263	0.0024577
ENSG00000111775	COX6A1	0.498265	5.40828	11.3213	0.000766241	0.00301259
ENSG00000118655	DCLRE1B	0.498059	3.91444	10.6167	0.00112073	0.00420088
ENSG00000166575	TMEM135	0.497931	5.40557	11.3659	0.000748044	0.00295011
ENSG00000093183	SEC22C	0.497836	5.65757	11.4174	0.000727598	0.00287612
ENSG00000218358	RAET1K	0.497834	1.6337	7.46921	0.00627631	0.0189028
ENSG00000137825	ITPKA	0.497703	2.20489	7.99012	0.00470334	0.0148315
ENSG00000103257	SLC7A5	0.497562	8.22725	11.6966	0.00062616	0.00251858
ENSG00000260966	RP11-690D19.3	0.497499	2.23338	8.53964	0.00347494	0.0113733
ENSG00000197535	MYO5A	0.497334	6.31746	11.5066	0.000693501	0.00275695
ENSG00000228451	SDAD1P1	0.497192	1.67481	7.81776	0.00517354	0.0160435
ENSG00000126259	KIRREL2	0.497067	1.33132	5.90847	0.0150683	0.0398973
ENSG00000151690	MFSD6	0.497033	5.79912	11.4409	0.000718464	0.00284294
ENSG00000096746	HNRNPH3	0.496892	6.92033	11.5818	0.000666009	0.00265798
ENSG00000198937	CCDC167	0.496688	1.61683	7.08195	0.00778643	0.0228019
ENSG00000181826	RELL1	0.496633	3.76988	10.3624	0.0012861	0.00473071
ENSG00000105991	HOXA1	0.496479	1.32182	6.25149	0.0124089	0.0339503
ENSG00000226784	PGAM4	0.496426	2.68563	9.16171	0.00247131	0.00845819
ENSG00000182518	FAM104B	0.496046	2.08281	8.52802	0.00349721	0.0114318
ENSG00000196262	PPIA	0.495768	9.30346	11.6711	0.00063478	0.00254858
ENSG00000166881	NEMP1	0.495474	5.63542	11.231	0.000804406	0.00314572
ENSG00000080031	PTPRH	0.495163	5.01897	10.6633	0.00109281	0.00411532
[truncated: 4,049 more rows]

## Sheet: HKe3 wt vs HCT116 DE genes
ID	Symbol	logFC	logCPM	LR	PValue	FDR
ENSG00000109511	ANXA10	9.50729	-0.280564	311.984	8.07e-70	5.79e-68
ENSG00000250748	RP11-230G5.2	8.63815	1.67001	656.014	1.1e-144	2.77e-142
ENSG00000154165	GPR15	8.49919	0.247929	390.817	5.49e-87	5.55e-85
ENSG00000185847	LINC01405	8.48291	2.02679	856.471	2.85e-188	1.68e-185
ENSG00000251893	SNORA70	7.83111	0.600602	479.02	3.49e-106	4.62e-104
ENSG00000109321	AREG	7.50797	7.32152	1413.43	0	1.29e-305
ENSG00000124882	EREG	7.4984	8.25459	1453.22	5.71e-318	4.39e-314
ENSG00000002745	WNT16	7.31575	5.90864	1276.51	1.44e-279	3.67e-276
ENSG00000139278	GLIPR1	7.12172	1.06109	567.079	2.43e-125	4.23e-123
ENSG00000258245	RPL10P13	6.75218	1.27111	486.91	6.7e-108	9.02e-106
ENSG00000171951	SCG2	6.70751	5.32338	1140.52	5.15e-250	5.65e-247
ENSG00000258088	RP11-114H23.2	6.70334	2.62906	740.946	3.73e-163	1.15e-160
ENSG00000258077	RP11-114H23.1	6.65008	3.01779	816.525	1.38e-179	5.88e-177
ENSG00000279688	AQP7P3	6.46696	-0.0890588	290.138	4.64e-65	2.89e-63
ENSG00000015413	DPEP1	6.32248	0.144852	341.547	2.94e-76	2.42e-74
ENSG00000100170	SLC5A1	6.24792	1.91165	620.333	6.33e-137	1.41e-134
ENSG00000163071	SPATA18	6.102	-0.888337	236.65	2.11e-53	1.01e-51
ENSG00000152661	GJA1	6.05999	0.0105938	326.146	6.64e-73	5.2e-71
ENSG00000176134	RP11-574E24.3	5.95348	0.0747681	308.218	5.34e-69	3.78e-67
ENSG00000237452	BHMG1	5.8597	0.875627	446.073	5.16e-99	6.34e-97
ENSG00000165617	DACT1	5.84326	4.72048	891.637	6.46e-196	4.13e-193
ENSG00000124203	ZNF831	5.79957	-0.677701	257.354	6.48e-58	3.44e-56
ENSG00000163762	TM4SF18	5.77736	1.9935	503.218	1.9e-111	2.72e-109
ENSG00000249992	TMEM158	5.73282	3.90754	663.432	2.68e-146	6.97e-144
ENSG00000010610	CD4	5.71504	-0.650305	270.465	8.98e-61	5.07e-59
ENSG00000176049	JAKMIP2	5.46408	0.147256	354.622	4.17e-79	3.56e-77
ENSG00000176115	AQP7P4	5.33156	-0.179185	215.483	8.74e-49	3.71e-47
ENSG00000002587	HS3ST1	5.22911	5.63756	848.564	1.49e-186	7.64e-184
ENSG00000167772	ANGPTL4	5.11427	5.79869	798.603	1.09e-175	4.07e-173
ENSG00000187678	SPRY4	4.91523	7.33033	805.539	3.37e-177	1.33e-174
ENSG00000184588	PDE4B	4.85168	6.17008	771.667	7.81e-170	2.72e-167
ENSG00000108375	RNF43	4.84166	6.42268	751.633	1.77e-165	6.04e-163
ENSG00000184906	AC129778.2	4.82764	-0.176714	224.861	7.87e-51	3.5e-49
ENSG00000249631	RP11-281P23.2	4.7574	-0.929686	177.054	2.13e-40	6.99e-39
ENSG00000181997	AQP7P2	4.7154	-0.396734	185.135	3.67e-42	1.27e-40
ENSG00000135074	ADAM19	4.68224	7.02245	746.673	2.12e-164	6.93e-162
ENSG00000180644	PRF1	4.67326	3.29629	550.948	7.83e-122	1.34e-119
ENSG00000277737	FP325317.1	4.65509	1.09088	355.523	2.66e-79	2.29e-77
ENSG00000148680	HTR7	4.55575	4.20308	576.016	2.76e-127	4.87e-125
ENSG00000038427	VCAN	4.55061	6.36283	601.292	8.77e-133	1.75e-130
ENSG00000139318	DUSP6	4.53357	7.91138	710.938	1.25e-156	3.56e-154
ENSG00000186466	AQP7P1	4.50985	1.39537	388.245	2e-86	1.98e-84
ENSG00000168427	KLHL30	4.44447	1.50621	321.567	6.6e-72	4.92e-70
ENSG00000131746	TNS4	4.42766	5.28309	598.91	2.89e-132	5.69e-130
ENSG00000101188	NTSR1	4.4006	7.89694	685.873	3.53e-151	9.51e-149
ENSG00000128564	VGF	4.35867	4.04405	579.067	5.99e-128	1.08e-125
ENSG00000239498	AC114765.1	4.31576	-0.486307	119.091	1e-27	2.03e-26
ENSG00000140459	CYP11A1	4.28	-0.26852	205.395	1.39e-46	5.49e-45
ENSG00000205809	KLRC2	4.26035	1.2421	258.703	3.29e-58	1.75e-56
ENSG00000264063	MIR3687-2	4.24185	0.244551	260.741	1.18e-58	6.39e-57
ENSG00000135318	NT5E	4.23783	6.38076	628.486	1.07e-138	2.48e-136
ENSG00000169908	TM4SF1	4.14966	-0.483762	200.921	1.31e-45	5.12e-44
ENSG00000281881	SPRY4-IT1	4.12842	1.70462	270.573	8.51e-61	4.82e-59
ENSG00000277945	RP11-677M24.1	4.09389	0.876152	173.866	1.06e-39	3.43e-38
ENSG00000114378	HYAL1	4.06498	3.70301	516.368	2.61e-114	3.97e-112
ENSG00000139289	PHLDA1	3.99163	8.94195	598.293	3.94e-132	7.65e-130
ENSG00000248323	LUCAT1	3.97676	2.45997	437.003	4.86e-97	5.78e-95
ENSG00000165269	AQP7	3.97291	0.991325	283.607	1.23e-63	7.49e-62
ENSG00000279806	RP11-58O9.2	3.94905	1.53548	162.819	2.74e-37	8.07e-36
ENSG00000168785	TSPAN5	3.90952	5.46659	540.363	1.57e-119	2.54e-117
ENSG00000203943	SAMD13	3.90244	1.12417	291.124	2.83e-65	1.78e-63
ENSG00000182021	RP11-381O7.3	3.87704	0.558783	241.472	1.88e-54	9.15e-53
ENSG00000276500	BMS1P14	3.81847	-0.0369806	130.126	3.85e-30	8.67e-29
ENSG00000104419	NDRG1	3.80312	9.5116	555.902	6.55e-123	1.13e-120
ENSG00000175832	ETV4	3.75246	5.71446	498.91	1.64e-110	2.31e-108
ENSG00000114631	PODXL2	3.74876	0.313546	221.386	4.51e-50	1.95e-48
ENSG00000116285	ERRFI1	3.68792	9.83239	528.964	4.75e-117	7.44e-115
ENSG00000104368	PLAT	3.68511	5.73307	506.694	3.32e-112	4.9e-110
ENSG00000231672	DIRC3	3.68392	-0.305377	148.275	4.13e-34	1.1e-32
ENSG00000277437	MIR3687-1	3.67389	0.58914	236.39	2.41e-53	1.15e-51
ENSG00000257497	RP11-585P4.5	3.61649	2.24475	292.8	1.22e-65	7.71e-64
ENSG00000065618	COL17A1	3.57471	2.31233	337.86	1.87e-75	1.52e-73
ENSG00000095739	BAMBI	3.57372	2.61835	382.745	3.14e-85	3.07e-83
ENSG00000149948	HMGA2	3.54937	7.95962	491.293	7.45e-109	1.02e-106
ENSG00000186352	ANKRD37	3.52693	3.69107	405.813	2.99e-90	3.23e-88
ENSG00000103888	CEMIP	3.5099	6.50168	470.225	2.86e-104	3.76e-102
ENSG00000279481	RP11-181K12.1	3.48456	-0.0581394	122.867	1.49e-28	3.12e-27
ENSG00000235750	KIAA0040	3.47397	6.12929	458.033	1.29e-101	1.65e-99
ENSG00000231185	AC005592.2	3.45799	1.68631	231.319	3.07e-52	1.43e-50
ENSG00000168306	ACOX2	3.44318	1.8153	241.445	1.9e-54	9.25e-53
ENSG00000059804	SLC2A3	3.38932	2.45141	322.368	4.42e-72	3.32e-70
ENSG00000131969	ABHD12B	3.37384	1.31568	207.693	4.38e-47	1.75e-45
ENSG00000182264	IZUMO1	3.35424	1.49624	273.182	2.3e-61	1.33e-59
ENSG00000270168	LA16c-380H5.3	3.35315	0.199907	121.405	3.12e-28	6.41e-27
ENSG00000197142	ACSL5	3.34485	7.52458	446.444	4.28e-99	5.35e-97
ENSG00000103044	HAS3	3.31973	5.53306	427.947	4.55e-95	5.29e-93
ENSG00000163032	VSNL1	3.29661	2.03078	195.09	2.46e-44	9.12e-43
ENSG00000138434	SSFA2	3.28868	9.66687	436.277	6.99e-97	8.26e-95
ENSG00000144821	MYH15	3.26595	5.29164	405.763	3.07e-90	3.29e-88
ENSG00000127329	PTPRB	3.26053	-0.395681	128.612	8.25e-30	1.83e-28
ENSG00000105538	RASIP1	3.23879	1.98871	274.254	1.34e-61	7.8e-60
ENSG00000136826	KLF4	3.21807	5.50004	400.522	4.24e-89	4.43e-87
ENSG00000175899	A2M	3.21575	0.749928	148.645	3.43e-34	9.12e-33
ENSG00000105383	CD33	3.20906	1.70434	261.017	1.03e-58	5.59e-57
ENSG00000153292	ADGRF1	3.20904	6.2759	408.327	8.48e-91	9.23e-89
ENSG00000134762	DSC3	3.1953	3.45649	329.377	1.31e-73	1.04e-71
ENSG00000125378	BMP4	3.19393	6.58452	401.549	2.53e-89	2.68e-87
ENSG00000164484	TMEM200A	3.18304	4.49362	333.286	1.85e-74	1.49e-72
ENSG00000164483	SAMD3	3.17189	0.847751	143.581	4.39e-33	1.12e-31
ENSG00000265185	SNORD3B-1	3.16797	2.46384	297.516	1.15e-66	7.36e-65
ENSG00000103056	SMPD3	3.14642	0.523902	160.089	1.08e-36	3.1e-35
ENSG00000142530	FAM71E1	3.13638	2.83645	326.07	6.9e-73	5.38e-71
ENSG00000256235	SMIM3	3.12529	5.53582	379.729	1.43e-84	1.38e-82
ENSG00000282024	RP3-467D16.3	3.12451	3.35788	305.45	2.14e-68	1.48e-66
ENSG00000181418	DDN	3.12361	3.71908	318.285	3.42e-71	2.49e-69
ENSG00000236683	HMGA1P1	3.10649	0.272702	133.5	7.03e-31	1.65e-29
ENSG00000182389	CACNB4	3.10542	2.69411	277.214	3.04e-62	1.78e-60
ENSG00000274267	HIST1H3B	3.10151	-0.301462	85.1941	2.7e-20	3.69e-19
ENSG00000069535	MAOB	3.08189	5.38374	369.023	3.05e-82	2.81e-80
ENSG00000232324	AC008440.10	3.06734	0.110085	97.9492	4.29e-23	7.03e-22
ENSG00000262074	SNORD3B-2	3.06276	2.45316	279.622	9.08e-63	5.38e-61
ENSG00000164520	RAET1E	3.05202	1.32977	192.991	7.07e-44	2.58e-42
ENSG00000230439	RP11-488P3.1	3.04831	0.955142	112.261	3.13e-26	5.9e-25
ENSG00000142875	PRKACB	3.03288	6.72859	373.775	2.82e-83	2.69e-81
ENSG00000101187	SLCO4A1	3.01411	6.69414	364.904	2.41e-81	2.16e-79
ENSG00000257732	RP11-818F20.5	3.00559	0.191943	151.737	7.23e-35	1.96e-33
ENSG00000278771	Metazoa_SRP	2.99902	3.64689	304.582	3.31e-68	2.26e-66
ENSG00000105523	FAM83E	2.99037	-0.407241	106.776	4.99e-25	8.93e-24
ENSG00000278048	U2	2.93919	0.754998	143.315	5.02e-33	1.28e-31
ENSG00000197635	DPP4	2.9318	3.8067	319.3	2.06e-71	1.51e-69
ENSG00000235884	LINC00941	2.92971	2.25145	223.021	1.98e-50	8.7e-49
ENSG00000263934	SNORD3A	2.91598	2.91205	279.621	9.08e-63	5.38e-61
ENSG00000162344	FGF19	2.90917	4.39525	277.758	2.31e-62	1.36e-60
ENSG00000227308	AC009502.4	2.87292	1.71013	167.323	2.84e-38	8.66e-37
ENSG00000275219	U2	2.86907	0.718969	140.013	2.65e-32	6.6e-31
ENSG00000175592	FOSL1	2.83774	6.44	322.943	3.31e-72	2.52e-70
ENSG00000167355	AC104389.28	2.83489	4.61756	316.844	7.05e-71	5.11e-69
ENSG00000162458	FBLIM1	2.81724	1.57981	198.195	5.17e-45	1.97e-43
ENSG00000127528	KLF2	2.81597	5.20936	294.721	4.66e-66	2.96e-64
ENSG00000178695	KCTD12	2.80786	2.67813	264.445	1.84e-59	1.02e-57
ENSG00000130477	UNC13A	2.78975	7.00298	321.433	7.06e-72	5.24e-70
ENSG00000196542	SPTSSB	2.78949	4.19877	238.714	7.5e-54	3.62e-52
ENSG00000213609	RP11-170M17.2	2.77491	2.09084	223.115	1.89e-50	8.32e-49
ENSG00000200488	RN7SKP203	2.77178	1.94522	212.612	3.7e-48	1.53e-46
ENSG00000255248	MIR100HG	2.76881	5.53946	306.7	1.14e-68	8.01e-67
ENSG00000213315	CTD-3035D6.1	2.75554	0.0357941	114.372	1.08e-26	2.09e-25
ENSG00000260834	RP11-256I9.2	2.75466	4.32274	273.64	1.83e-61	1.06e-59
ENSG00000112769	LAMA4	2.75313	-0.523337	97.3449	5.82e-23	9.45e-22
ENSG00000163297	ANTXR2	2.74567	3.93869	282.678	1.96e-63	1.19e-61
ENSG00000227615	RP11-864N7.2	2.74452	2.04472	210.391	1.13e-47	4.58e-46
ENSG00000264940	SNORD3C	2.71627	2.39398	223.617	1.47e-50	6.49e-49
ENSG00000023839	ABCC2	2.70665	6.4157	300.413	2.68e-67	1.76e-65
ENSG00000138134	STAMBPL1	2.7046	2.70503	214.849	1.2e-48	5.07e-47
ENSG00000175084	DES	2.7001	1.16671	144.158	3.28e-33	8.47e-32
ENSG00000201428	RN7SKP71	2.69793	3.52776	258.889	3e-58	1.6e-56
ENSG00000125931	CITED1	2.691	0.497146	116.259	4.17e-27	8.25e-26
ENSG00000154310	TNIK	2.68726	6.90447	299.201	4.92e-67	3.2e-65
ENSG00000156535	CD109	2.68388	8.28648	304.968	2.73e-68	1.87e-66
ENSG00000202058	RN7SKP80	2.68343	3.67799	250.259	2.28e-56	1.16e-54
ENSG00000120875	DUSP4	2.68123	7.85301	302.915	7.63e-68	5.12e-66
ENSG00000172927	MYEOV	2.66525	6.63063	294.504	5.19e-66	3.29e-64
ENSG00000137309	HMGA1	2.65547	10.6407	300.965	2.03e-67	1.34e-65
ENSG00000164647	STEAP1	2.65331	2.51529	215.644	8.07e-49	3.44e-47
ENSG00000130066	SAT1	2.65221	9.11866	299.59	4.05e-67	2.65e-65
ENSG00000283633	AC005301.9	2.61312	4.73247	254.69	2.47e-57	1.28e-55
ENSG00000186854	TRABD2A	2.61272	1.5637	178.125	1.24e-40	4.14e-39
ENSG00000132470	ITGB4	2.60581	9.5015	290.375	4.12e-65	2.58e-63
ENSG00000168490	PHYHIP	2.60581	1.13419	113.353	1.81e-26	3.44e-25
ENSG00000010438	PRSS3	2.59386	3.31313	232.84	1.43e-52	6.68e-51
ENSG00000112182	BACH2	2.59314	3.81994	242.243	1.28e-54	6.24e-53
ENSG00000274012	RN7SL2	2.59203	8.08907	284.826	6.67e-64	4.11e-62
ENSG00000124116	WFDC3	2.59032	-0.0601304	87.7294	7.51e-21	1.06e-19
ENSG00000230734	RPL10P3	2.5858	0.975886	139.724	3.06e-32	7.61e-31
ENSG00000223572	CKMT1A	2.57506	3.68936	250.337	2.19e-56	1.13e-54
ENSG00000237289	CKMT1B	2.56688	3.78704	249.713	3e-56	1.52e-54
ENSG00000168772	CXXC4	2.55529	1.10174	137.108	1.14e-31	2.75e-30
ENSG00000134531	EMP1	2.53398	7.42697	272.017	4.12e-61	2.35e-59
ENSG00000157111	TMEM171	2.53137	1.13236	126.598	2.27e-29	4.95e-28
ENSG00000263740	RN7SL4P	2.50227	5.88159	257.289	6.69e-58	3.54e-56
ENSG00000148175	STOM	2.49673	4.53263	244.638	3.83e-55	1.9e-53
ENSG00000117586	TNFSF4	2.48361	1.38202	154.849	1.51e-35	4.19e-34
ENSG00000107159	CA9	2.48302	2.8753	145.778	1.45e-33	3.78e-32
ENSG00000265992	ESRG	2.48009	7.17757	259.45	2.26e-58	1.21e-56
ENSG00000161180	CCDC116	2.47705	0.0694688	83.3053	7.03e-20	9.36e-19
ENSG00000081189	MEF2C	2.47236	7.02095	260.501	1.33e-58	7.19e-57
ENSG00000274062	U2	2.47205	0.727398	112.382	2.95e-26	5.56e-25
ENSG00000162426	SLC45A1	2.46823	4.23414	233.037	1.3e-52	6.07e-51
ENSG00000265735	RN7SL5P	2.466	6.52923	255.307	1.81e-57	9.45e-56
ENSG00000187688	TRPV2	2.4513	0.647641	100.815	1.01e-23	1.72e-22
ENSG00000134533	RERG	2.44544	0.548706	129.976	4.15e-30	9.31e-29
ENSG00000260641	RP11-1299A16.3	2.42133	1.00217	122.567	1.73e-28	3.62e-27
ENSG00000132170	PPARG	2.41986	3.91946	229.472	7.77e-52	3.57e-50
ENSG00000132297	HHLA1	2.41321	5.0264	227.937	1.68e-51	7.68e-50
ENSG00000179094	PER1	2.41183	7.12408	247.291	1.01e-55	5.08e-54
ENSG00000157782	CABP1	2.39015	0.799317	107.087	4.26e-25	7.65e-24
ENSG00000144824	PHLDB2	2.38528	6.94752	243.246	7.71e-55	3.78e-53
ENSG00000196782	MAML3	2.38259	4.01225	213.445	2.43e-48	1.02e-46
ENSG00000197467	COL13A1	2.36976	4.98804	221.61	4.03e-50	1.75e-48
ENSG00000156011	PSD3	2.36822	6.48404	236.977	1.79e-53	8.61e-52
ENSG00000140600	SH3GL3	2.34739	0.194274	85.6838	2.11e-20	2.9e-19
ENSG00000241360	PDXP	2.31675	-0.528562	59.4572	1.25e-14	1.16e-13
ENSG00000251292	ERVH-1	2.31402	3.28019	171.22	4.01e-39	1.27e-37
ENSG00000242180	OR51B5	2.31392	1.48076	147.675	5.59e-34	1.47e-32
ENSG00000151612	ZNF827	2.29687	6.2146	225.764	5e-51	2.23e-49
ENSG00000100097	LGALS1	2.28312	7.30917	226.023	4.39e-51	1.97e-49
ENSG00000136997	MYC	2.28163	7.57172	227.147	2.5e-51	1.13e-49
ENSG00000277903	U2	2.27313	0.721565	91.9386	8.94e-22	1.32e-20
ENSG00000236824	BCYRN1	2.268	0.518266	98.6809	2.97e-23	4.92e-22
ENSG00000272870	RP11-798M19.6	2.25652	0.758814	90.8531	1.55e-21	2.26e-20
ENSG00000196352	CD55	2.25611	5.62436	212.195	4.56e-48	1.88e-46
ENSG00000176438	SYNE3	2.25301	3.59667	184.619	4.75e-42	1.64e-40
ENSG00000135919	SERPINE2	2.25006	6.63709	217.015	4.05e-49	1.73e-47
ENSG00000240240	RP11-146D12.2	2.24462	1.08416	116.553	3.6e-27	7.15e-26
ENSG00000105641	SLC5A5	2.24408	0.838807	114.745	8.95e-27	1.74e-25
ENSG00000076641	PAG1	2.24373	3.28335	188.108	8.23e-43	2.91e-41
ENSG00000084112	SSH1	2.24018	8.17775	219.491	1.17e-49	5.02e-48
ENSG00000273730	RNA5-8S5	2.23187	4.32952	196.743	1.07e-44	4.04e-43
ENSG00000137331	IER3	2.21989	8.26503	215.485	8.74e-49	3.71e-47
ENSG00000188910	GJB3	2.21483	5.30343	202.805	5.1e-46	1.99e-44
ENSG00000225339	RP11-513I15.6	2.21468	1.50662	126.775	2.08e-29	4.54e-28
ENSG00000104783	KCNN4	2.21161	6.02546	207.139	5.78e-47	2.3e-45
ENSG00000107485	GATA3	2.20644	0.932004	111.148	5.49e-26	1.02e-24
ENSG00000282164	PEG13	2.20414	0.191882	53.5859	2.48e-13	2.09e-12
ENSG00000136231	IGF2BP3	2.19881	6.24624	205.83	1.12e-46	4.43e-45
ENSG00000080819	CPOX	2.19825	7.72036	211.513	6.42e-48	2.63e-46
ENSG00000152766	ANKRD22	2.19664	2.06004	102.12	5.23e-24	9.04e-23
ENSG00000138166	DUSP5	2.19207	7.24756	209.521	1.75e-47	7.04e-46
ENSG00000101384	JAG1	2.18799	6.22983	204.388	2.3e-46	9.04e-45
ENSG00000276700	RNA5-8S5	2.18612	4.32535	190.09	3.04e-43	1.09e-41
ENSG00000255650	FAM222A-AS1	2.18452	0.893288	109.622	1.19e-25	2.17e-24
ENSG00000280693	SH3PXD2A-AS1	2.1831	0.758342	83.2292	7.31e-20	9.72e-19
ENSG00000261780	CTD-2354A18.1	2.18299	4.57402	184.019	6.43e-42	2.21e-40
ENSG00000250920	RP11-297P16.4	2.18072	4.83907	190.543	2.42e-43	8.7e-42
ENSG00000184292	TACSTD2	2.17835	3.64683	187.319	1.22e-42	4.32e-41
ENSG00000179388	EGR3	2.17588	3.67773	135.658	2.37e-31	5.65e-30
ENSG00000185262	UBALD2	2.16984	5.22767	195.765	1.75e-44	6.53e-43
ENSG00000272610	MAGI1-IT1	2.16972	0.596263	68.7541	1.12e-16	1.2e-15
ENSG00000181649	PHLDA2	2.15763	6.67975	199.692	2.44e-45	9.38e-44
ENSG00000241494	RP11-796G6.1	2.15755	0.692097	92.8111	5.75e-22	8.74e-21
ENSG00000126768	TIMM17B	2.15355	2.93806	168.615	1.49e-38	4.61e-37
ENSG00000230484	OR51A10P	2.15094	1.43571	96.5738	8.6e-23	1.38e-21
ENSG00000206737	RNVU1-18	2.15083	1.76175	117.807	1.91e-27	3.83e-26
ENSG00000105784	RUNDC3B	2.14469	2.67843	156.996	5.13e-36	1.44e-34
ENSG00000100106	TRIOBP	2.14178	7.44047	200.799	1.4e-45	5.43e-44
ENSG00000181690	PLAG1	2.14087	1.1621	98.1749	3.83e-23	6.29e-22
ENSG00000177707	NECTIN3	2.14054	5.68264	194.64	3.09e-44	1.14e-42
ENSG00000114268	PFKFB4	2.13605	6.43565	196.217	1.4e-44	5.23e-43
ENSG00000067082	KLF6	2.13464	7.76831	200.664	1.5e-45	5.78e-44
ENSG00000100055	CYTH4	2.13419	2.09857	122.87	1.49e-28	3.12e-27
ENSG00000144827	ABHD10	2.13183	6.40373	197.14	8.79e-45	3.32e-43
ENSG00000121966	CXCR4	2.13163	0.402759	100.002	1.52e-23	2.58e-22
ENSG00000260941	LINC00622	2.13005	-0.376437	54.118	1.89e-13	1.61e-12
ENSG00000274917	RNA5-8S5	2.12705	4.29892	180.316	4.13e-41	1.39e-39
ENSG00000274628	FAM95B1	2.12144	3.03909	161.867	4.42e-37	1.28e-35
ENSG00000145349	CAMK2D	2.12079	6.66198	196.504	1.21e-44	4.54e-43
ENSG00000181652	ATG9B	2.12031	3.00144	145.914	1.36e-33	3.53e-32
ENSG00000206596	RNU1-27P	2.11925	1.79318	116.923	2.98e-27	5.96e-26
ENSG00000128016	ZFP36	2.1172	6.52715	192.7	8.19e-44	2.98e-42
ENSG00000101457	DNTTIP1	2.11551	5.70749	189.197	4.76e-43	1.7e-41
ENSG00000278189	RNA5-8S5	2.10964	4.30467	177.88	1.41e-40	4.65e-39
ENSG00000101695	RNF125	2.09934	4.30167	178.398	1.08e-40	3.62e-39
ENSG00000237813	AC002066.1	2.0966	0.694432	74.7579	5.32e-18	6.28e-17
ENSG00000157510	AFAP1L1	2.09636	2.82975	150.514	1.34e-34	3.59e-33
ENSG00000275757	RNA5-8S5	2.09536	4.31293	175.517	4.62e-40	1.51e-38
ENSG00000080822	CLDND1	2.09014	7.22486	191.422	1.56e-43	5.63e-42
ENSG00000111615	KRR1	2.0864	6.96594	191.176	1.76e-43	6.34e-42
ENSG00000049247	UTS2	2.07072	0.0923673	82.8202	8.99e-20	1.19e-18
ENSG00000207513	RNU1-3	2.0707	1.7913	110.952	6.06e-26	1.12e-24
ENSG00000277739	RNA5-8S5	2.07005	4.31798	171.545	3.4e-39	1.08e-37
ENSG00000275215	RNA5-8S5	2.06902	4.47761	173.677	1.16e-39	3.75e-38
ENSG00000172137	CALB2	2.0683	2.59761	138.907	4.62e-32	1.14e-30
ENSG00000125753	VASP	2.06815	6.44917	186.728	1.65e-42	5.78e-41
ENSG00000173210	ABLIM3	2.06631	5.70302	182.649	1.28e-41	4.35e-40
ENSG00000137819	PAQR5	2.06451	5.07827	177.225	1.96e-40	6.43e-39
ENSG00000260877	RP11-211G23.2	2.06436	0.697326	77.7158	1.19e-18	1.48e-17
ENSG00000189334	S100A14	2.06301	6.76295	186.893	1.52e-42	5.33e-41
ENSG00000278233	RNA5-8S5	2.05561	4.46182	171.081	4.3e-39	1.35e-37
ENSG00000198873	GRK5	2.05131	4.14992	168.401	1.65e-38	5.1e-37
ENSG00000274432	U2	2.04835	0.700822	77.9386	1.06e-18	1.32e-17
ENSG00000234648	AL162151.3	2.04075	3.62378	167.258	2.94e-38	8.93e-37
ENSG00000235269	AL162759.1	2.04008	0.359983	74.8542	5.07e-18	5.99e-17
ENSG00000129116	PALLD	2.03988	6.32635	182.222	1.59e-41	5.37e-40
ENSG00000157514	TSC22D3	2.03724	5.01228	168.336	1.71e-38	5.25e-37
ENSG00000279107	RP11-823P9.4	2.02664	1.05692	77.3932	1.4e-18	1.73e-17
ENSG00000196420	S100A5	2.02325	0.434349	71.4977	2.78e-17	3.13e-16
ENSG00000156299	TIAM1	2.0172	6.96054	176.839	2.38e-40	7.77e-39
ENSG00000120693	SMAD9	2.01631	2.80243	131.414	2.01e-30	4.58e-29
ENSG00000100290	BIK	2.00771	3.8648	157.899	3.26e-36	9.14e-35
ENSG00000173221	GLRX	1.9956	4.50089	164.204	1.37e-37	4.05e-36
ENSG00000223839	FAM95B1	1.99432	3.03217	144.718	2.47e-33	6.4e-32
ENSG00000131069	ACSS2	1.99125	7.72467	175.245	5.29e-40	1.72e-38
ENSG00000114023	FAM162A	1.98913	5.25169	168.112	1.91e-38	5.83e-37
ENSG00000275405	U1	1.9885	1.77526	103.019	3.32e-24	5.76e-23
ENSG00000102804	TSC22D1	1.98447	7.92699	175.176	5.48e-40	1.78e-38
ENSG00000154217	PITPNC1	1.98356	5.30774	168.659	1.45e-38	4.51e-37
ENSG00000279168	AC105052.1	1.98188	-0.289507	49.2026	2.31e-12	1.79e-11
ENSG00000225760	LINC00431	1.97987	1.91707	127.305	1.59e-29	3.49e-28
ENSG00000233837	EIF3LP2	1.97503	2.57977	132.612	1.1e-30	2.55e-29
ENSG00000279145	RP11-547D13.1	1.97169	0.62468	76.419	2.29e-18	2.79e-17
ENSG00000111674	ENO2	1.96157	7.55448	170.201	6.69e-39	2.1e-37
ENSG00000171223	JUNB	1.95793	7.13966	169.237	1.09e-38	3.4e-37
ENSG00000260430	RP11-626G11.4	1.95134	0.275392	68.1204	1.54e-16	1.64e-15
ENSG00000119138	KLF9	1.95095	3.47334	146.102	1.23e-33	3.22e-32
ENSG00000240972	MIF	1.94825	4.89487	160.758	7.73e-37	2.23e-35
ENSG00000236673	RP11-69I8.2	1.9463	4.26638	144.097	3.38e-33	8.72e-32
ENSG00000143333	RGS16	1.94399	1.24901	102.363	4.62e-24	8.01e-23
ENSG00000104059	FAM189A1	1.94261	1.37112	84.389	4.06e-20	5.47e-19
ENSG00000207005	RNU1-2	1.94027	1.77609	96.3523	9.62e-23	1.54e-21
ENSG00000124191	TOX2	1.93966	5.3245	159.684	1.33e-36	3.78e-35
ENSG00000177494	ZBED2	1.93328	2.13547	79.6039	4.58e-19	5.81e-18
ENSG00000165091	TMC1	1.93274	1.63871	108.484	2.11e-25	3.81e-24
ENSG00000253368	TRNP1	1.93203	5.27739	158.131	2.9e-36	8.15e-35
ENSG00000196950	SLC39A10	1.92818	6.27351	163.259	2.2e-37	6.49e-36
ENSG00000173530	TNFRSF10D	1.92723	6.13802	159.731	1.3e-36	3.7e-35
ENSG00000144136	SLC20A1	1.92591	7.94995	164.97	9.29e-38	2.78e-36
ENSG00000198435	NRARP	1.92317	2.68714	125.471	4.01e-29	8.65e-28
ENSG00000224081	LINC01057	1.92236	6.10008	159.418	1.52e-36	4.3e-35
ENSG00000183971	NPW	1.91149	5.14186	156.504	6.57e-36	1.83e-34
ENSG00000171858	RPS21	1.90809	6.02563	160.482	8.88e-37	2.55e-35
ENSG00000126368	NR1D1	1.90628	7.48062	160.516	8.73e-37	2.51e-35
ENSG00000272369	RP11-446N19.1	1.90513	0.0179312	49.8703	1.64e-12	1.29e-11
ENSG00000214535	RPS15AP1	1.90479	1.02441	86.5812	1.34e-20	1.87e-19
ENSG00000206585	RNVU1-7	1.90282	1.77227	95.3108	1.63e-22	2.57e-21
ENSG00000111666	CHPT1	1.90213	3.05721	138.771	4.94e-32	1.22e-30
ENSG00000174951	FUT1	1.89918	4.44181	148.062	4.6e-34	1.22e-32
ENSG00000244405	ETV5	1.89712	6.53045	156.768	5.75e-36	1.61e-34
ENSG00000163110	PDLIM5	1.88948	7.19937	158.794	2.08e-36	5.86e-35
ENSG00000174130	TLR6	1.88374	2.55985	113.994	1.31e-26	2.51e-25
ENSG00000205871	RPS3AP47	1.87914	3.67123	139.475	3.47e-32	8.58e-31
ENSG00000148671	ADIRF	1.87136	5.50278	151.406	8.54e-35	2.31e-33
ENSG00000273768	U1	1.87109	1.76795	91.1593	1.33e-21	1.94e-20
ENSG00000184005	ST6GALNAC3	1.87079	1.98322	110.684	6.94e-26	1.28e-24
ENSG00000260220	CCDC187	1.87043	1.85084	101.618	6.73e-24	1.16e-22
ENSG00000170955	PRKCDBP	1.86431	2.88302	112.739	2.46e-26	4.66e-25
ENSG00000245248	USP2-AS1	1.8591	0.857325	80.5094	2.89e-19	3.72e-18
ENSG00000227195	MIR663AHG	1.85733	1.30235	88.6792	4.64e-21	6.67e-20
ENSG00000064102	ASUN	1.85445	5.19462	149.743	1.97e-34	5.28e-33
ENSG00000069696	DRD4	1.85052	0.85867	67.6882	1.92e-16	2.02e-15
ENSG00000163814	CDCP1	1.83819	9.16691	152.568	4.76e-35	1.3e-33
ENSG00000206652	RNU1-1	1.83725	1.74268	88.9461	4.06e-21	5.83e-20
ENSG00000255234	RP11-727A23.10	1.8343	2.0611	87.9444	6.73e-21	9.55e-20
ENSG00000197358	BNIP3P1	1.83394	1.46305	87.6174	7.94e-21	1.12e-19
ENSG00000167549	CORO6	1.8319	4.88114	141.822	1.06e-32	2.69e-31
ENSG00000275491	RP5-1009E24.8	1.83022	0.217466	44.7453	2.24e-11	1.6e-10
ENSG00000135519	KCNH3	1.82995	5.88115	144.759	2.42e-33	6.28e-32
ENSG00000224631	RPS27AP16	1.82074	2.01086	105.917	7.69e-25	1.37e-23
ENSG00000206588	RNU1-28P	1.81975	1.78363	87.7643	7.37e-21	1.04e-19
ENSG00000213280	RP11-212P7.1	1.81866	1.08386	73.2399	1.15e-17	1.32e-16
ENSG00000105376	ICAM5	1.81776	5.0364	139.641	3.19e-32	7.91e-31
ENSG00000213700	RPL17P50	1.8175	0.299851	66.2618	3.95e-16	4.09e-15
ENSG00000147872	PLIN2	1.81736	4.32357	137.364	1e-31	2.42e-30
ENSG00000179820	MYADM	1.81724	7.19287	147.546	5.96e-34	1.57e-32
ENSG00000176909	MAMSTR	1.81025	0.897606	68.9774	9.96e-17	1.08e-15
ENSG00000001630	CYP51A1	1.81017	2.92701	115.512	6.08e-27	1.19e-25
ENSG00000248019	FAM13A-AS1	1.80512	2.04966	95.991	1.15e-22	1.84e-21
ENSG00000188897	CTD-3088G3.8	1.80445	4.31991	136.863	1.29e-31	3.1e-30
ENSG00000214274	ANG	1.80413	1.94777	91.9743	8.78e-22	1.3e-20
ENSG00000124216	SNAI1	1.7969	3.65625	114.827	8.59e-27	1.67e-25
ENSG00000271204	RP11-138A9.1	1.79652	1.47624	71.3532	2.99e-17	3.36e-16
ENSG00000134070	IRAK2	1.79329	2.18593	98.5344	3.19e-23	5.28e-22
ENSG00000119950	MXI1	1.78971	6.4449	142.531	7.44e-33	1.9e-31
ENSG00000152256	PDK1	1.7895	5.66452	140.097	2.54e-32	6.36e-31
ENSG00000006468	ETV1	1.78823	4.61175	118.434	1.39e-27	2.81e-26
ENSG00000152056	AP1S3	1.78649	6.47405	142.107	9.22e-33	2.34e-31
ENSG00000010310	GIPR	1.78362	4.64502	132.751	1.02e-30	2.39e-29
ENSG00000235893	RP11-460E7.8	1.78335	0.953271	66.1877	4.1e-16	4.24e-15
ENSG00000174028	FAM3C2	1.78147	3.93762	123.765	9.48e-29	2.02e-27
ENSG00000146112	PPP1R18	1.77772	5.92671	137.973	7.39e-32	1.79e-30
ENSG00000227733	RP4-565E6.1	1.7777	-0.0847067	42.0981	8.68e-11	5.84e-10
ENSG00000113356	POLR3G	1.77687	4.268	130.481	3.22e-30	7.27e-29
ENSG00000113430	IRX4	1.7768	3.72447	124.484	6.6e-29	1.41e-27
ENSG00000160789	LMNA	1.77461	8.7242	142.764	6.62e-33	1.69e-31
ENSG00000216866	RPS2P55	1.77249	4.2243	133.444	7.23e-31	1.7e-29
ENSG00000196937	FAM3C	1.76339	8.14537	140.645	1.92e-32	4.84e-31
ENSG00000107960	OBFC1	1.76175	4.59637	129.217	6.08e-30	1.36e-28
ENSG00000231131	LINC01468	1.75697	3.16756	110.734	6.77e-26	1.25e-24
ENSG00000214389	RPS3AP26	1.75557	4.90171	133.499	7.03e-31	1.65e-29
ENSG00000172197	MBOAT1	1.75084	3.0919	114.283	1.13e-26	2.18e-25
ENSG00000129538	RNASE1	1.7502	1.81715	85.2181	2.67e-20	3.65e-19
ENSG00000133135	RNF128	1.74886	3.0081	109.772	1.1e-25	2.02e-24
ENSG00000164105	SAP30	1.74739	1.9877	97.485	5.43e-23	8.84e-22
ENSG00000167552	TUBA1A	1.74619	7.74558	137.089	1.15e-31	2.77e-30
ENSG00000134294	SLC38A2	1.74245	9.28369	138.216	6.54e-32	1.59e-30
ENSG00000152270	PDE3B	1.74177	2.52226	98.1717	3.84e-23	6.3e-22
ENSG00000177112	MRVI1-AS1	1.74032	-0.207807	45.5166	1.51e-11	1.1e-10
ENSG00000254531	FLJ20021	1.73831	2.73939	96.3021	9.86e-23	1.58e-21
ENSG00000233588	CYP51A1P2	1.73434	0.26389	48.2867	3.68e-12	2.81e-11
ENSG00000231169	EEF1B2P1	1.73424	-0.0794642	53.3034	2.86e-13	2.39e-12
ENSG00000204856	FAM216A	1.73258	2.45173	104.898	1.29e-24	2.27e-23
ENSG00000176171	BNIP3	1.72905	6.03878	132.176	1.37e-30	3.15e-29
ENSG00000205639	MFSD2B	1.72853	0.756227	60.862	6.12e-15	5.78e-14
ENSG00000204876	AC021218.2	1.72836	0.786175	66.7577	3.07e-16	3.2e-15
ENSG00000082516	GEMIN5	1.72309	5.07906	129.608	4.99e-30	1.12e-28
ENSG00000196569	LAMA2	1.72233	1.29907	63.8529	1.34e-15	1.33e-14
ENSG00000105810	CDK6	1.72085	5.87557	130.928	2.57e-30	5.85e-29
ENSG00000157483	MYO1E	1.71822	7.18877	133.015	8.97e-31	2.1e-29
ENSG00000166578	IQCD	1.71808	3.04105	112.175	3.27e-26	6.15e-25
ENSG00000224185	SNX18P9	1.71597	-0.178308	45.0406	1.93e-11	1.38e-10
ENSG00000169306	IL1RAPL1	1.71496	1.31787	65.7284	5.18e-16	5.31e-15
ENSG00000276203	ANKRD20A3	1.71277	0.632995	53.7671	2.26e-13	1.91e-12
ENSG00000138814	PPP3CA	1.70969	7.45118	132.044	1.46e-30	3.35e-29
ENSG00000109680	TBC1D19	1.70704	2.82656	103.591	2.49e-24	4.34e-23
ENSG00000205129	C4orf47	1.70149	2.25091	91.1981	1.3e-21	1.91e-20
ENSG00000228981	RP11-364L4.1	1.70014	0.0313256	46.0762	1.14e-11	8.3e-11
ENSG00000174444	RPL4	1.6998	10.4312	132.12	1.41e-30	3.23e-29
ENSG00000174021	GNG5	1.69792	5.78461	127.643	1.34e-29	2.96e-28
ENSG00000198648	STK39	1.69585	7.37698	130.075	3.95e-30	8.88e-29
ENSG00000168298	HIST1H1E	1.69422	1.38082	60.9378	5.89e-15	5.57e-14
ENSG00000181104	F2R	1.68751	5.89464	125.53	3.9e-29	8.41e-28
ENSG00000207389	RNU1-4	1.68201	1.75156	75.1298	4.41e-18	5.26e-17
ENSG00000131469	RPL27	1.68153	7.67715	128.569	8.43e-30	1.87e-28
ENSG00000180354	MTURN	1.68127	4.54377	120.535	4.83e-28	9.87e-27
ENSG00000105642	KCNN1	1.67978	0.52885	45.2976	1.69e-11	1.22e-10
ENSG00000211459	MT-RNR1	1.67838	12.785	129.101	6.45e-30	1.44e-28
ENSG00000234678	RP11-465N4.4	1.67807	1.79602	91.9757	8.77e-22	1.3e-20
ENSG00000279865	RP11-69M1.6	1.67079	2.73097	99.2369	2.24e-23	3.75e-22
ENSG00000168209	DDIT4	1.67049	7.82931	127.183	1.69e-29	3.71e-28
ENSG00000102007	PLP2	1.66872	7.23507	125.733	3.52e-29	7.62e-28
ENSG00000237493	RP11-603J24.7	1.66859	-0.0984255	42.1437	8.48e-11	5.72e-10
ENSG00000134686	PHC2	1.66559	6.89886	124.438	6.75e-29	1.44e-27
ENSG00000157502	MUM1L1	1.6648	2.79183	92.5398	6.6e-22	9.94e-21
ENSG00000136560	TANK	1.66474	5.75485	122.526	1.77e-28	3.69e-27
ENSG00000196415	PRTN3	1.66451	1.23654	57.4762	3.42e-14	3.07e-13
ENSG00000124787	RPP40	1.66203	1.64532	88.2271	5.84e-21	8.3e-20
ENSG00000175294	CATSPER1	1.6603	0.274062	44.3552	2.74e-11	1.93e-10
ENSG00000279012	OR51B2	1.65947	2.69191	100.831	1e-23	1.71e-22
ENSG00000171877	FRMD5	1.65838	6.04542	122.314	1.97e-28	4.08e-27
ENSG00000105202	FBL	1.65753	6.38303	123.256	1.23e-28	2.58e-27
ENSG00000149798	CDC42EP2	1.65737	4.37981	113.877	1.39e-26	2.65e-25
ENSG00000148926	ADM	1.65666	6.40927	123.585	1.04e-28	2.2e-27
ENSG00000236992	RPL12P12	1.65454	-0.223797	41.9731	9.25e-11	6.21e-10
ENSG00000091409	ITGA6	1.65407	7.29506	123.377	1.15e-28	2.43e-27
ENSG00000234797	RPS3AP6	1.65195	4.88849	118.648	1.25e-27	2.53e-26
ENSG00000115596	WNT6	1.65073	2.30899	78.8118	6.83e-19	8.61e-18
ENSG00000277918	U1	1.64914	1.20574	59.7868	1.06e-14	9.84e-14
ENSG00000127124	HIVEP3	1.64598	5.95554	116.493	3.71e-27	7.36e-26
ENSG00000173267	SNCG	1.64521	4.61829	116.242	4.21e-27	8.31e-26
ENSG00000034510	TMSB10	1.64489	8.97756	123.74	9.6e-29	2.04e-27
ENSG00000067064	IDI1	1.64469	7.47301	122.374	1.91e-28	3.97e-27
ENSG00000105974	CAV1	1.64443	8.66539	123.635	1.01e-28	2.15e-27
ENSG00000099840	IZUMO4	1.644	2.07032	74.8254	5.14e-18	6.07e-17
ENSG00000129757	CDKN1C	1.64363	3.78617	105.45	9.73e-25	1.73e-23
ENSG00000100505	TRIM9	1.64217	2.74128	94.5613	2.38e-22	3.71e-21
ENSG00000239246	RP11-464D20.2	1.64068	0.921939	67.8772	1.74e-16	1.84e-15
ENSG00000166886	NAB2	1.64045	6.19079	119.345	8.8e-28	1.79e-26
ENSG00000226360	RPL10AP6	1.63962	1.23565	69.7185	6.84e-17	7.49e-16
ENSG00000185519	FAM131C	1.63843	3.47868	100.811	1.01e-23	1.73e-22
ENSG00000118263	KLF7	1.63745	5.73677	117.831	1.89e-27	3.79e-26
ENSG00000122547	EEPD1	1.63677	3.08753	97.7046	4.86e-23	7.93e-22
ENSG00000096060	FKBP5	1.63093	6.39128	118.921	1.09e-27	2.2e-26
ENSG00000215187	FAM166B	1.6309	0.294296	50.0873	1.47e-12	1.16e-11
ENSG00000149591	TAGLN	1.63028	2.54195	87.6225	7.92e-21	1.12e-19
ENSG00000167748	KLK1	1.62802	1.43978	62.7662	2.33e-15	2.28e-14
ENSG00000125266	EFNB2	1.6274	4.97074	112.023	3.53e-26	6.63e-25
ENSG00000057657	PRDM1	1.62428	1.34281	59.6102	1.16e-14	1.07e-13
ENSG00000124006	OBSL1	1.6159	2.88149	88.4864	5.12e-21	7.34e-20
ENSG00000231747	AC079922.2	1.6141	1.31005	70.9268	3.71e-17	4.15e-16
ENSG00000163898	LIPH	1.61122	5.06243	111.864	3.83e-26	7.16e-25
ENSG00000137936	BCAR3	1.60933	5.6869	112.174	3.27e-26	6.15e-25
ENSG00000179148	ALOXE3	1.60601	2.44597	79.9639	3.81e-19	4.87e-18
ENSG00000170786	SDR16C5	1.60243	1.85388	84.6905	3.49e-20	4.71e-19
ENSG00000189409	MMP23B	1.60229	0.573002	56.4744	5.69e-14	5.03e-13
ENSG00000128512	DOCK4	1.6009	3.29896	91.0988	1.37e-21	2e-20
ENSG00000244716	RP11-20O24.4	1.60031	5.46148	114.195	1.18e-26	2.27e-25
ENSG00000131620	ANO1	1.59946	6.60544	113.647	1.56e-26	2.97e-25
ENSG00000273478	RP11-465N4.5	1.59782	0.246181	53.992	2.01e-13	1.71e-12
ENSG00000242445	RPL7AP11	1.59671	0.415154	48.9236	2.66e-12	2.05e-11
ENSG00000074416	MGLL	1.59612	4.322	107.999	2.69e-25	4.85e-24
ENSG00000128917	DLL4	1.5961	0.410578	41.9912	9.17e-11	6.16e-10
ENSG00000159753	CARMIL2	1.5953	2.9003	92.5379	6.6e-22	9.94e-21
ENSG00000131187	F12	1.59401	3.27228	95.0854	1.82e-22	2.86e-21
ENSG00000173269	MMRN2	1.59159	3.26455	95.9687	1.17e-22	1.85e-21
ENSG00000140406	MESDC1	1.59111	5.41102	110.58	7.31e-26	1.35e-24
ENSG00000144063	MALL	1.58791	8.22909	115.265	6.89e-27	1.35e-25
ENSG00000266401	RP11-874J12.4	1.58672	0.466133	44.6233	2.39e-11	1.7e-10
ENSG00000242299	RP11-234A1.1	1.58533	1.41345	71.7513	2.44e-17	2.76e-16
ENSG00000164056	SPRY1	1.58284	3.92567	95.0425	1.86e-22	2.92e-21
ENSG00000134333	LDHA	1.5814	10.1118	115.065	7.62e-27	1.49e-25
ENSG00000178726	THBD	1.58074	-0.682751	39.0397	4.15e-10	2.64e-09
ENSG00000012124	CD22	1.58032	1.681	53.3783	2.75e-13	2.3e-12
ENSG00000156384	SFR1	1.57919	3.4468	94.4894	2.46e-22	3.84e-21
ENSG00000277998	RP11-452N17.1	1.57733	0.472209	53.9125	2.1e-13	1.78e-12
ENSG00000111678	C12orf57	1.57506	5.04656	108.537	2.05e-25	3.71e-24
ENSG00000262312	LA16c-390H2.4	1.57315	-0.376057	34.1801	5.02e-09	2.86e-08
ENSG00000138641	HERC3	1.56809	4.51229	103.43	2.7e-24	4.7e-23
ENSG00000075239	ACAT1	1.5676	5.21455	108.787	1.81e-25	3.29e-24
ENSG00000250479	CHCHD10	1.56672	3.71848	99.8736	1.62e-23	2.74e-22
ENSG00000178429	RPS3AP5	1.56302	3.57727	99.6077	1.86e-23	3.12e-22
ENSG00000215021	PHB2	1.56202	7.63151	111.555	4.47e-26	8.34e-25
ENSG00000166582	CENPV	1.56095	4.01623	98.363	3.48e-23	5.76e-22
ENSG00000105649	RAB3A	1.56082	3.33264	89.6318	2.87e-21	4.15e-20
ENSG00000144895	EIF2A	1.55974	6.58309	110.201	8.85e-26	1.63e-24
ENSG00000007314	SCN4A	1.55934	1.73103	66.1646	4.15e-16	4.29e-15
ENSG00000214113	LYRM4	1.55741	2.97932	93.2037	4.72e-22	7.23e-21
ENSG00000197756	RPL37A	1.55692	7.83717	111.143	5.5e-26	1.02e-24
ENSG00000170231	FABP6	1.55617	0.417026	48.4228	3.44e-12	2.62e-11
ENSG00000180881	CAPS2	1.5549	3.75078	97.9933	4.2e-23	6.88e-22
ENSG00000214110	LDHAP4	1.5549	5.30321	105.759	8.33e-25	1.48e-23
ENSG00000077348	EXOSC5	1.55484	3.66749	97.8121	4.6e-23	7.52e-22
ENSG00000135604	STX11	1.55383	0.111199	41.0527	1.48e-10	9.72e-10
ENSG00000111145	ELK3	1.55372	7.0289	109.392	1.33e-25	2.43e-24
ENSG00000239559	RPL37P2	1.55253	0.737707	52.1891	5.04e-13	4.16e-12
ENSG00000125629	INSIG2	1.54674	4.82737	103.745	2.3e-24	4.02e-23
ENSG00000164949	GEM	1.54582	4.18203	95.3143	1.62e-22	2.57e-21
ENSG00000105971	CAV2	1.54563	6.97927	108.445	2.15e-25	3.88e-24
ENSG00000227081	RP11-543P15.1	1.54516	1.70322	75.2469	4.15e-18	4.97e-17
ENSG00000168993	CPLX1	1.54272	2.51333	82.8815	8.71e-20	1.16e-18
ENSG00000164221	CCDC112	1.54013	3.5766	93.5403	3.98e-22	6.13e-21
ENSG00000172014	ANKRD20A4	1.53538	0.659329	48.0906	4.07e-12	3.09e-11
ENSG00000095637	SORBS1	1.52896	4.54053	99.7147	1.76e-23	2.96e-22
ENSG00000139946	PELI2	1.52841	3.45525	92.5345	6.62e-22	9.95e-21
ENSG00000154553	PDLIM3	1.52719	3.28344	86.7083	1.26e-20	1.76e-19
ENSG00000231503	PTMAP4	1.52659	0.245794	44.5576	2.47e-11	1.75e-10
ENSG00000105516	DBP	1.5255	5.60194	101.61	6.76e-24	1.16e-22
ENSG00000100129	EIF3L	1.52516	7.31875	106.406	6.01e-25	1.07e-23
ENSG00000260001	TGFBR3L	1.52512	2.05474	74.9601	4.8e-18	5.69e-17
ENSG00000238290	RP11-431K24.1	1.52395	0.0163814	35.7374	2.26e-09	1.33e-08
ENSG00000212664	RP11-592N21.1	1.52385	4.31722	99.5966	1.87e-23	3.13e-22
ENSG00000127507	ADGRE2	1.52138	4.27054	96.0368	1.13e-22	1.8e-21
ENSG00000267757	EML2-AS1	1.52134	0.638906	45.2211	1.76e-11	1.27e-10
ENSG00000231500	RPS18	1.52025	9.479	106.696	5.19e-25	9.29e-24
ENSG00000227939	RPL3P2	1.51916	2.5921	83.0329	8.07e-20	1.07e-18
ENSG00000091039	OSBPL8	1.51898	7.04338	104.909	1.28e-24	2.26e-23
ENSG00000180066	C10orf91	1.51794	0.675101	39.3526	3.54e-10	2.25e-09
ENSG00000111669	TPI1	1.51787	9.42176	106.299	6.34e-25	1.13e-23
ENSG00000249857	CTD-2227C6.3	1.51669	0.254996	34.2094	4.95e-09	2.82e-08
ENSG00000244363	RPL7P23	1.51659	2.75387	86.1728	1.65e-20	2.28e-19
ENSG00000006638	TBXA2R	1.51658	1.46641	55.8407	7.86e-14	6.89e-13
ENSG00000188372	ZP3	1.51384	2.52218	80.4332	3.01e-19	3.86e-18
ENSG00000109107	ALDOC	1.51247	8.1892	104.897	1.29e-24	2.27e-23
ENSG00000129680	MAP7D3	1.51192	5.1882	100.622	1.11e-23	1.89e-22
ENSG00000279355	AGPAT4-IT1	1.51151	1.28748	56.7508	4.95e-14	4.4e-13
ENSG00000170667	RASA4B	1.50905	2.23921	70.3678	4.92e-17	5.44e-16
ENSG00000247844	CCAT1	1.5075	2.85679	81.3463	1.89e-19	2.46e-18
ENSG00000143409	FAM63A	1.5062	1.76726	44.3736	2.71e-11	1.92e-10
ENSG00000130159	ECSIT	1.50527	3.8035	93.0121	5.2e-22	7.93e-21
ENSG00000214145	LINC00887	1.50519	1.54616	61.7519	3.9e-15	3.74e-14
ENSG00000249855	EEF1A1P19	1.50297	7.25435	103.447	2.67e-24	4.67e-23
ENSG00000124104	SNX21	1.50261	4.45233	95.103	1.81e-22	2.84e-21
ENSG00000160233	LRRC3	1.50257	5.18797	98.8986	2.66e-23	4.42e-22
ENSG00000226221	RPL26P19	1.50202	4.86391	98.2981	3.6e-23	5.93e-22
ENSG00000251141	RP11-53O19.1	1.50184	0.75052	50.8515	9.96e-13	8.01e-12
ENSG00000196104	SPOCK3	1.50099	0.423187	46.9248	7.38e-12	5.48e-11
ENSG00000280099	RP11-33E12.2	1.50026	0.812246	53.251	2.94e-13	2.45e-12
ENSG00000230629	RPS23P8	1.49912	3.66996	92.5107	6.7e-22	1.01e-20
ENSG00000126458	RRAS	1.49466	4.68872	95.6416	1.38e-22	2.18e-21
ENSG00000161653	NAGS	1.49402	3.42383	86.1229	1.69e-20	2.34e-19
ENSG00000279712	CTA-280A3.2	1.49297	2.11096	61.7203	3.96e-15	3.8e-14
ENSG00000226415	TPI1P1	1.4918	1.45713	60.9978	5.71e-15	5.41e-14
ENSG00000243477	NAT6	1.48885	3.92686	85.978	1.82e-20	2.51e-19
ENSG00000226084	RP4-706A16.3	1.48855	4.1529	94.3728	2.61e-22	4.07e-21
ENSG00000244313	RP11-425L10.1	1.4871	3.64255	91.298	1.24e-21	1.82e-20
ENSG00000163682	RPL9	1.48612	8.45563	101.935	5.74e-24	9.91e-23
ENSG00000237330	RNF223	1.48506	2.25179	64.9068	7.85e-16	7.94e-15
ENSG00000101282	RSPO4	1.48446	1.20432	54.3169	1.71e-13	1.46e-12
ENSG00000171462	DLK2	1.48222	-0.298193	33.3377	7.75e-09	4.3e-08
ENSG00000197958	RPL12	1.48081	9.41121	101.422	7.43e-24	1.28e-22
ENSG00000114391	RPL24	1.4808	7.60918	100.828	1e-23	1.71e-22
ENSG00000162194	LBHD1	1.48051	4.39765	91.0887	1.37e-21	2.01e-20
ENSG00000123146	ADGRE5	1.47894	6.65993	99.034	2.48e-23	4.14e-22
ENSG00000233057	EEF1A1P14	1.47893	0.00863525	38.3918	5.79e-10	3.62e-09
ENSG00000114942	EEF1B2	1.4782	7.99025	100.768	1.03e-23	1.76e-22
ENSG00000117543	DPH5	1.47815	3.82636	91.4165	1.16e-21	1.72e-20
ENSG00000164744	SUN3	1.47627	1.49624	67.7667	1.84e-16	1.94e-15
ENSG00000213654	GPSM3	1.47456	0.645423	40.9463	1.56e-10	1.02e-09
ENSG00000179833	SERTAD2	1.47378	7.41886	98.9704	2.56e-23	4.27e-22
ENSG00000123095	BHLHE41	1.47345	1.93191	63.4272	1.66e-15	1.65e-14
ENSG00000237238	BMS1P10	1.47273	0.817628	46.722	8.18e-12	6.05e-11
ENSG00000237550	RPL9P9	1.47205	4.88367	95.4574	1.51e-22	2.39e-21
ENSG00000145358	DDIT4L	1.47106	3.83559	87.9696	6.65e-21	9.44e-20
ENSG00000222009	BTBD19	1.47037	4.06564	85.587	2.22e-20	3.04e-19
ENSG00000168491	CCDC110	1.47033	1.44409	67.3001	2.33e-16	2.44e-15
ENSG00000141101	NOB1	1.46979	6.50873	98.2409	3.7e-23	6.1e-22
ENSG00000279453	RP3-425C14.4	1.46899	1.43772	62.2093	3.09e-15	3e-14
ENSG00000270069	MIR222HG	1.46879	5.02208	92.3644	7.21e-22	1.08e-20
ENSG00000111319	SCNN1A	1.46851	8.45246	99.2728	2.2e-23	3.68e-22
ENSG00000275110	MIR6087	1.46709	2.51494	70.3984	4.85e-17	5.36e-16
ENSG00000102760	RGCC	1.4658	2.20748	71.7998	2.38e-17	2.7e-16
ENSG00000102144	PGK1	1.46527	8.96085	99.1734	2.31e-23	3.86e-22
ENSG00000159216	RUNX1	1.46486	6.44447	96.1736	1.05e-22	1.68e-21
ENSG00000137193	PIM1	1.46405	4.98239	93.0358	5.14e-22	7.84e-21
ENSG00000083845	RPS5	1.46214	8.3625	98.7272	2.9e-23	4.81e-22
ENSG00000234354	RPS26P47	1.4616	3.43972	79.9248	3.89e-19	4.96e-18
ENSG00000184845	DRD1	1.46147	2.81638	53.173	3.05e-13	2.54e-12
ENSG00000159399	HK2	1.46036	7.11823	97.3948	5.68e-23	9.24e-22
ENSG00000132326	PER2	1.45942	4.80926	90.7835	1.6e-21	2.34e-20
ENSG00000236439	RP11-175B9.3	1.45828	1.76996	66.9521	2.78e-16	2.9e-15
ENSG00000250182	EEF1A1P13	1.45815	6.94656	97.2388	6.15e-23	9.96e-22
ENSG00000282304	RP11-1223D19.3	1.45623	3.54355	81.3793	1.86e-19	2.42e-18
ENSG00000185022	MAFF	1.4553	4.38918	86.0002	1.8e-20	2.48e-19
ENSG00000171517	LPAR3	1.45414	4.50364	91.2971	1.24e-21	1.82e-20
ENSG00000059728	MXD1	1.45158	4.2321	85.7376	2.05e-20	2.82e-19
ENSG00000164251	F2RL1	1.45125	7.92552	96.8114	7.63e-23	1.23e-21
ENSG00000260691	ANKRD20A1	1.45115	0.379135	35.7473	2.25e-09	1.33e-08
ENSG00000241429	EEF1A1P25	1.45007	0.269669	40.2966	2.18e-10	1.41e-09
ENSG00000175063	UBE2C	1.44913	5.53077	92.7976	5.79e-22	8.78e-21
ENSG00000250144	RP11-553P9.1	1.44877	0.00219022	34.5187	4.22e-09	2.43e-08
ENSG00000074800	ENO1	1.44865	11.0395	97.3585	5.78e-23	9.4e-22
ENSG00000125744	RTN2	1.4486	4.43638	88.3525	5.48e-21	7.8e-20
ENSG00000214049	UCA1	1.4479	8.48692	96.7402	7.9e-23	1.27e-21
ENSG00000122884	P4HA1	1.44783	7.66721	96.3884	9.44e-23	1.51e-21
ENSG00000213468	FIRRE	1.44743	2.88194	78.427	8.3e-19	1.04e-17
ENSG00000178035	IMPDH2	1.44728	8.25327	96.7547	7.85e-23	1.27e-21
ENSG00000185641	CTD-2287O16.1	1.44645	2.37895	72.8437	1.4e-17	1.61e-16
ENSG00000108924	HLF	1.44597	1.39596	52.1815	5.06e-13	4.17e-12
ENSG00000263266	RPS7P1	1.44589	2.84831	77.9789	1.04e-18	1.3e-17
ENSG00000128573	FOXP2	1.44581	2.08349	69.3121	8.41e-17	9.16e-16
ENSG00000249242	TMEM150C	1.44545	0.917997	55.2491	1.06e-13	9.22e-13
ENSG00000149273	RPS3	1.44506	9.44293	96.7747	7.77e-23	1.26e-21
ENSG00000276966	HIST1H4E	1.44444	0.496023	34.5272	4.2e-09	2.42e-08
ENSG00000122406	RPL5	1.44205	9.07435	96.3217	9.77e-23	1.56e-21
ENSG00000267787	RP11-35G9.5	1.44198	0.40032	35.3056	2.82e-09	1.65e-08
ENSG00000171863	RPS7	1.44055	8.10858	95.8617	1.23e-22	1.96e-21
ENSG00000119669	IRF2BPL	1.43961	7.1764	94.7939	2.11e-22	3.3e-21
ENSG00000185168	LINC00482	1.43938	3.05508	74.9627	4.8e-18	5.69e-17
ENSG00000072657	TRHDE	1.43896	0.199825	32.0388	1.51e-08	8.12e-08
ENSG00000115290	GRB14	1.43773	2.25706	69.2297	8.76e-17	9.53e-16
ENSG00000153233	PTPRR	1.43724	0.0837433	46.3674	9.8e-12	7.19e-11
ENSG00000151748	SAV1	1.4366	6.31169	92.9635	5.33e-22	8.11e-21
ENSG00000198576	ARC	1.43549	3.60504	79.0175	6.16e-19	7.78e-18
ENSG00000141384	TAF4B	1.4346	4.4095	88.3657	5.44e-21	7.76e-20
ENSG00000107833	NPM3	1.43291	4.89264	89.8555	2.56e-21	3.72e-20
ENSG00000141449	GREB1L	1.43271	3.29576	81.0369	2.22e-19	2.87e-18
ENSG00000061656	SPAG4	1.43214	1.66347	45.7841	1.32e-11	9.6e-11
ENSG00000197847	SLC22A20	1.43085	2.7792	67.1862	2.47e-16	2.58e-15
ENSG00000006047	YBX2	1.43073	0.68416	33.05	8.98e-09	4.95e-08
ENSG00000230207	RPL4P5	1.42956	3.36735	80.5321	2.86e-19	3.68e-18
ENSG00000230076	RPL10P6	1.42955	0.804737	50.5739	1.15e-12	9.15e-12
ENSG00000188643	S100A16	1.42895	6.43097	92.5475	6.57e-22	9.91e-21
ENSG00000143256	PFDN2	1.42728	4.3426	86.0034	1.8e-20	2.48e-19
ENSG00000101213	PTK6	1.42714	3.34373	80.4101	3.04e-19	3.9e-18
ENSG00000249741	RP11-673E1.3	1.42646	1.51142	50.8053	1.02e-12	8.19e-12
ENSG00000166780	C16orf45	1.42509	4.46044	83.7039	5.75e-20	7.69e-19
ENSG00000145425	RPS3A	1.42432	8.74564	94.0126	3.14e-22	4.87e-21
ENSG00000237512	UNC5B-AS1	1.4242	1.98111	58.9777	1.59e-14	1.46e-13
ENSG00000234964	FABP5P7	1.4236	2.99197	75.4249	3.8e-18	4.57e-17
ENSG00000232472	EEF1B2P3	1.42187	1.49707	62.4107	2.79e-15	2.72e-14
ENSG00000238103	RPL9P7	1.42126	1.96311	68.7744	1.1e-16	1.19e-15
ENSG00000105808	RASA4	1.42116	4.42495	84.9512	3.06e-20	4.15e-19
ENSG00000118515	SGK1	1.41985	2.2596	43.8007	3.64e-11	2.54e-10
ENSG00000149925	ALDOA	1.41962	10.6973	93.6059	3.85e-22	5.95e-21
ENSG00000231006	RPL7P32	1.41946	3.2768	80.4722	2.95e-19	3.79e-18
ENSG00000256008	RP11-728G15.1	1.41939	0.0805589	33.5928	6.79e-09	3.79e-08
ENSG00000147403	RPL10	1.41913	9.38543	93.4396	4.19e-22	6.45e-21
ENSG00000144713	RPL32	1.41761	8.03758	92.9014	5.5e-22	8.36e-21
ENSG00000182899	RPL35A	1.41702	7.6815	92.7101	6.05e-22	9.16e-21
ENSG00000231566	RP5-1158E12.3	1.41562	0.232182	30.9191	2.69e-08	1.4e-07
ENSG00000154447	SH3RF1	1.41495	6.13482	90.126	2.23e-21	3.25e-20
ENSG00000141738	GRB7	1.41394	5.90895	89.5201	3.04e-21	4.38e-20
ENSG00000217716	RPS10P3	1.41313	2.83612	78.7141	7.18e-19	9.04e-18
ENSG00000140988	RPS2	1.41175	10.7512	92.6457	6.25e-22	9.44e-21
ENSG00000156508	EEF1A1	1.41141	12.8254	92.6794	6.15e-22	9.29e-21
ENSG00000169247	SH3TC2	1.41097	3.96822	81.349	1.89e-19	2.46e-18
ENSG00000167619	TMEM145	1.41073	2.12295	53.6878	2.35e-13	1.99e-12
ENSG00000188846	RPL14	1.41009	8.32899	92.0618	8.4e-22	1.25e-20
ENSG00000131473	ACLY	1.40985	8.67691	91.9425	8.92e-22	1.32e-20
ENSG00000069482	GAL	1.40891	3.39877	77.6874	1.21e-18	1.5e-17
ENSG00000043355	ZIC2	1.40711	4.41494	83.6276	5.97e-20	7.98e-19
ENSG00000105204	DYRK1B	1.4054	2.37233	69.3006	8.45e-17	9.2e-16
ENSG00000224839	RPL12P17	1.40529	-0.199471	29.1139	6.82e-08	3.4e-07
ENSG00000137970	RPL7P9	1.40389	6.26807	89.9481	2.44e-21	3.55e-20
ENSG00000233476	EEF1A1P6	1.40314	9.9932	91.5031	1.11e-21	1.65e-20
ENSG00000105193	RPS16	1.4028	8.55805	91.193	1.3e-21	1.91e-20
ENSG00000260328	RP11-416I2.1	1.40154	2.05357	57.9956	2.63e-14	2.38e-13
ENSG00000115548	KDM3A	1.4004	7.27001	90.02	2.36e-21	3.43e-20
ENSG00000233762	AC007969.5	1.3993	2.01501	62.6637	2.45e-15	2.39e-14
ENSG00000139211	AMIGO2	1.39883	0.869331	40.3652	2.11e-10	1.36e-09
ENSG00000091844	RGS17	1.39733	2.27322	65.4991	5.81e-16	5.95e-15
ENSG00000207870	MIR221	1.39705	1.72435	47.019	7.03e-12	5.23e-11
ENSG00000218582	GAPDHP63	1.3956	0.979222	38.1541	6.54e-10	4.07e-09
ENSG00000243276	RP11-384F7.1	1.39529	0.493168	42.2376	8.08e-11	5.47e-10
ENSG00000235552	RPL6P27	1.39481	5.46708	87.2277	9.67e-21	1.35e-19
ENSG00000157152	SYN2	1.39474	3.48963	77.5206	1.31e-18	1.62e-17
ENSG00000066379	ZNRD1	1.39472	2.67386	71.1567	3.3e-17	3.7e-16
ENSG00000235459	RPS26P31	1.39341	3.47975	73.3595	1.08e-17	1.25e-16
ENSG00000204634	TBC1D8	1.3934	6.81585	88.3946	5.36e-21	7.66e-20
ENSG00000162490	DRAXIN	1.39311	3.33119	64.5134	9.59e-16	9.64e-15
ENSG00000273987	RP11-585P4.6	1.3929	0.46407	36.0739	1.9e-09	1.13e-08
ENSG00000104689	TNFRSF10A	1.39055	5.16764	84.1188	4.66e-20	6.27e-19
ENSG00000067715	SYT1	1.39019	6.90575	87.723	7.53e-21	1.06e-19
ENSG00000243742	RPLP0P2	1.38764	2.88393	70.649	4.27e-17	4.76e-16
ENSG00000196205	EEF1A1P5	1.38656	10.329	89.4644	3.12e-21	4.5e-20
ENSG00000237039	AC018738.2	1.38626	1.13211	50.5858	1.14e-12	9.11e-12
ENSG00000214784	AC010468.1	1.38426	2.40481	68.5694	1.22e-16	1.31e-15
ENSG00000120738	EGR1	1.38171	8.13315	87.0422	1.06e-20	1.49e-19
ENSG00000213889	PPM1N	1.37835	1.41597	53.4139	2.7e-13	2.27e-12
ENSG00000163659	TIPARP	1.37672	5.83959	84.0033	4.94e-20	6.64e-19
ENSG00000221983	UBA52	1.37566	7.77958	87.5318	8.29e-21	1.17e-19
ENSG00000189343	RPS2P46	1.37381	7.80108	87.2627	9.5e-21	1.33e-19
ENSG00000232573	RPL3P4	1.37173	4.72915	82.6787	9.65e-20	1.28e-18
ENSG00000100504	PYGL	1.37006	7.70699	86.7031	1.26e-20	1.76e-19
ENSG00000166046	TCP11L2	1.36984	4.4488	79.9216	3.9e-19	4.96e-18
ENSG00000167359	OR51I1	1.3694	1.70043	44.6384	2.37e-11	1.68e-10
ENSG00000101255	TRIB3	1.36813	5.18905	82.1123	1.29e-19	1.69e-18
ENSG00000164611	PTTG1	1.36805	4.41117	79.5854	4.62e-19	5.86e-18
ENSG00000248424	OR51K1P	1.36482	1.09664	37.3453	9.9e-10	6.07e-09
ENSG00000186468	RPS23	1.36474	7.94116	86.3227	1.53e-20	2.12e-19
ENSG00000142227	EMP3	1.36339	5.07335	80.8023	2.49e-19	3.22e-18
ENSG00000275481	RP11-474P2.6	1.363	0.778559	38.1773	6.46e-10	4.02e-09
ENSG00000113739	STC2	1.36122	5.68579	82.2993	1.17e-19	1.54e-18
ENSG00000123989	CHPF	1.36079	8.7576	85.607	2.2e-20	3.01e-19
ENSG00000148908	RGS10	1.35985	4.98568	82.1438	1.27e-19	1.66e-18
ENSG00000158825	CDA	1.35976	5.25436	81.086	2.16e-19	2.8e-18
ENSG00000233913	RPL10P9	1.3582	1.03636	46.9354	7.34e-12	5.45e-11
ENSG00000104408	EIF3E	1.35646	8.64355	85.5288	2.28e-20	3.12e-19
ENSG00000227077	AC107983.4	1.35504	1.10662	50.6963	1.08e-12	8.64e-12
ENSG00000236081	ELFN1-AS1	1.35495	3.14284	70.4201	4.79e-17	5.3e-16
ENSG00000153574	RPIA	1.35393	3.92534	76.3543	2.37e-18	2.88e-17
ENSG00000114771	AADAC	1.35376	1.51219	48.7153	2.96e-12	2.27e-11
ENSG00000225573	RPL35P5	1.35353	-0.275133	25.5888	4.22e-07	1.92e-06
ENSG00000142541	RPL13A	1.3514	10.3274	85.1357	2.79e-20	3.79e-19
ENSG00000100316	RPL3	1.35129	10.3811	85.1218	2.81e-20	3.81e-19
ENSG00000105197	TIMM50	1.35117	6.10105	82.1389	1.27e-19	1.67e-18
ENSG00000213326	RPS7P11	1.35098	2.90363	70.7243	4.11e-17	4.59e-16
ENSG00000213553	RPLP0P6	1.34972	6.0447	82.8209	8.98e-20	1.19e-18
ENSG00000136098	NEK3	1.34852	3.64769	74.2552	6.86e-18	8.03e-17
ENSG00000279115	AC006386.1	1.34757	0.620782	41.687	1.07e-10	7.12e-10
ENSG00000242349	NPPA-AS1	1.34651	1.73153	38.7976	4.7e-10	2.97e-09
ENSG00000135406	PRPH	1.34601	0.949597	38.4573	5.6e-10	3.51e-09
ENSG00000130783	CCDC62	1.34367	2.02374	59.7534	1.08e-14	1e-13
ENSG00000175886	RPL7AP66	1.34323	4.10949	76.8922	1.81e-18	2.21e-17
ENSG00000182957	SPATA13	1.34165	5.62844	79.99	3.76e-19	4.81e-18
ENSG00000169750	RAC3	1.34122	5.74076	80.6573	2.68e-19	3.46e-18
ENSG00000063177	RPL18	1.34029	8.18315	83.3551	6.86e-20	9.14e-19
ENSG00000172081	MOB3A	1.33959	6.12331	81.3706	1.87e-19	2.43e-18
ENSG00000214199	EEF1A1P12	1.3393	2.68026	67.8382	1.77e-16	1.87e-15
ENSG00000153898	MCOLN2	1.33898	3.00704	68.7829	1.1e-16	1.19e-15
ENSG00000088992	TESC	1.33797	3.27955	64.4505	9.9e-16	9.94e-15
ENSG00000170412	GPRC5C	1.33697	5.62056	80.0141	3.72e-19	4.75e-18
ENSG00000103089	FA2H	1.33686	4.26831	73.8257	8.53e-18	9.89e-17
ENSG00000167508	MVD	1.33368	7.66901	81.6718	1.61e-19	2.1e-18
ENSG00000170381	SEMA3E	1.33346	0.750828	42.3862	7.49e-11	5.09e-10
ENSG00000185669	SNAI3	1.33344	1.6813	49.1318	2.39e-12	1.85e-11
ENSG00000112394	SLC16A10	1.33233	2.34382	63.2076	1.86e-15	1.83e-14
ENSG00000156504	FAM122B	1.3321	6.75085	81.4987	1.75e-19	2.29e-18
ENSG00000173261	PLAC8L1	1.33011	0.464485	33.0491	8.99e-09	4.95e-08
ENSG00000246228	CASC8	1.32932	1.24707	54.8036	1.33e-13	1.15e-12
ENSG00000280206	CTB-193M12.5	1.32821	2.0917	50.2599	1.35e-12	1.07e-11
ENSG00000188856	RPSAP47	1.32725	3.68195	74.4253	6.3e-18	7.38e-17
ENSG00000143847	PPFIA4	1.32715	4.87376	74.6488	5.62e-18	6.6e-17
ENSG00000023892	DEF6	1.32638	5.38811	78.3455	8.65e-19	1.08e-17
ENSG00000049130	KITLG	1.32635	9.76301	82.0522	1.33e-19	1.74e-18
ENSG00000225031	EIF4BP7	1.32597	4.71862	76.5889	2.11e-18	2.57e-17
ENSG00000200087	SNORA73B	1.32564	1.37884	42.9465	5.63e-11	3.87e-10
ENSG00000214485	RPL7P1	1.32535	4.70346	77.5759	1.28e-18	1.58e-17
ENSG00000268222	EEF1A1P7	1.32522	-0.311251	24.7555	6.51e-07	2.9e-06
ENSG00000198720	ANKRD13B	1.32514	4.25096	73.9774	7.9e-18	9.18e-17
ENSG00000063046	EIF4B	1.32477	9.64348	81.8418	1.47e-19	1.93e-18
ENSG00000159733	ZFYVE28	1.32349	5.04524	74.1711	7.16e-18	8.36e-17
ENSG00000198839	ZNF277	1.32298	4.20081	74.6951	5.49e-18	6.46e-17
ENSG00000240342	RPS2P5	1.32091	7.20544	80.6651	2.67e-19	3.45e-18
ENSG00000164086	DUSP7	1.3209	5.18707	76.0086	2.82e-18	3.41e-17
ENSG00000179361	ARID3B	1.32075	4.47451	71.9022	2.26e-17	2.57e-16
ENSG00000100353	EIF3D	1.32067	7.89196	80.8742	2.41e-19	3.11e-18
ENSG00000253882	RP11-61L23.2	1.31948	1.69732	48.1723	3.9e-12	2.97e-11
ENSG00000223416	RPS26P15	1.31705	3.20591	63.4294	1.66e-15	1.65e-14
ENSG00000204628	RACK1	1.31668	9.8576	80.8981	2.38e-19	3.07e-18
ENSG00000105255	FSD1	1.31631	4.08711	70.6069	4.36e-17	4.85e-16
ENSG00000241990	PRR34-AS1	1.3157	0.437463	34.6604	3.93e-09	2.26e-08
ENSG00000125691	RPL23	1.31493	8.00909	80.379	3.09e-19	3.96e-18
ENSG00000261488	RP11-757F18.5	1.31385	1.51039	44.0821	3.15e-11	2.21e-10
ENSG00000154359	LONRF1	1.31142	4.69125	73.4684	1.02e-17	1.18e-16
ENSG00000210196	MT-TP	1.31138	0.255186	30.7652	2.91e-08	1.51e-07
ENSG00000241458	RPL7P19	1.31089	1.93844	56.5584	5.46e-14	4.82e-13
ENSG00000273079	GRIN2B	1.31023	4.79313	72.2811	1.87e-17	2.13e-16
ENSG00000167658	EEF2	1.3101	11.5882	80.2281	3.34e-19	4.27e-18
ENSG00000100979	PLTP	1.30949	0.964477	32.9151	9.63e-09	5.28e-08
ENSG00000171435	KSR2	1.30883	5.55901	76.372	2.35e-18	2.85e-17
ENSG00000100558	PLEK2	1.30873	4.84248	75.2667	4.11e-18	4.92e-17
ENSG00000164615	CAMLG	1.30823	4.63506	75.0566	4.57e-18	5.44e-17
ENSG00000118181	RPS25	1.30821	7.94034	79.5172	4.78e-19	6.06e-18
ENSG00000124466	LYPD3	1.30754	3.22794	62.4397	2.75e-15	2.68e-14
ENSG00000224546	EIF4BP3	1.30752	3.10653	66.3741	3.73e-16	3.87e-15
ENSG00000213621	RPSAP54	1.30746	4.55642	75.227	4.2e-18	5.02e-17
ENSG00000253347	CTD-2026D20.2	1.30743	-0.0874379	26.1601	3.14e-07	1.46e-06
ENSG00000073536	NLE1	1.30538	4.74447	74.7345	5.38e-18	6.34e-17
ENSG00000002079	MYH16	1.30412	0.468479	23.7959	1.07e-06	4.61e-06
ENSG00000198755	RPL10A	1.30168	8.45097	78.8977	6.54e-19	8.26e-18
ENSG00000027869	SH2D2A	1.29702	0.709928	33.9058	5.78e-09	3.27e-08
ENSG00000142534	RPS11	1.2959	8.95235	78.323	8.75e-19	1.1e-17
ENSG00000197258	EIF4BP6	1.29574	4.44155	72.5564	1.62e-17	1.86e-16
ENSG00000225071	GS1-184P14.2	1.29418	3.60979	65.1577	6.91e-16	7.03e-15
ENSG00000185338	SOCS1	1.29385	2.03779	56.6613	5.18e-14	4.6e-13
ENSG00000229119	CTB-63M22.1	1.29281	5.92367	76.35	2.38e-18	2.88e-17
ENSG00000153234	NR4A2	1.29253	5.60661	74.1319	7.31e-18	8.51e-17
ENSG00000248112	RP11-78C3.1	1.29236	1.70326	49.0506	2.49e-12	1.93e-11
ENSG00000198945	L3MBTL3	1.2917	5.46507	74.0231	7.72e-18	8.98e-17
ENSG00000145730	PAM	1.28856	8.32795	77.2205	1.53e-18	1.88e-17
ENSG00000196878	LAMB3	1.28835	6.92125	76.3135	2.42e-18	2.93e-17
ENSG00000173546	CSPG4	1.28834	6.18098	74.6891	5.51e-18	6.48e-17
ENSG00000224858	RPL29P11	1.28732	3.6857	68.1351	1.53e-16	1.62e-15
ENSG00000067057	PFKP	1.28703	8.33003	76.9454	1.76e-18	2.16e-17
ENSG00000277117	CH507-9B2.1	1.2868	2.40326	54.2999	1.72e-13	1.47e-12
ENSG00000143947	RPS27A	1.28523	8.08611	76.9316	1.77e-18	2.17e-17
ENSG00000091428	RAPGEF4	1.28502	0.866758	31.2116	2.31e-08	1.22e-07
ENSG00000213741	RPS29	1.28363	6.85972	76.2566	2.49e-18	3.02e-17
ENSG00000127666	TICAM1	1.28329	5.42673	72.8654	1.39e-17	1.59e-16
ENSG00000243199	RP11-408P14.1	1.28291	2.10728	58.3359	2.21e-14	2.01e-13
ENSG00000111144	LTA4H	1.28275	7.90664	76.4843	2.22e-18	2.7e-17
ENSG00000137876	RSL24D1	1.2823	5.9249	74.9466	4.84e-18	5.73e-17
ENSG00000212802	RPL15P3	1.28111	6.07903	75.0823	4.51e-18	5.37e-17
ENSG00000244398	RP11-466H18.1	1.28106	4.78203	72.7093	1.5e-17	1.72e-16
ENSG00000186897	C1QL4	1.27931	3.08329	60.6903	6.68e-15	6.29e-14
ENSG00000107954	NEURL1	1.27918	1.49749	43.1118	5.17e-11	3.56e-10
ENSG00000225178	RPSAP58	1.27887	5.01451	72.8137	1.42e-17	1.63e-16
ENSG00000134419	RPS15A	1.27785	6.81889	75.4178	3.81e-18	4.59e-17
ENSG00000228502	EEF1A1P11	1.27722	6.89807	75.2805	4.08e-18	4.9e-17
ENSG00000182890	GLUD2	1.27684	1.35404	43.5811	4.07e-11	2.83e-10
ENSG00000108854	SMURF2	1.27664	7.92281	75.5621	3.54e-18	4.27e-17
ENSG00000283199	ABC13-47488600E17.1	1.27659	2.17417	41.8465	9.87e-11	6.6e-10
ENSG00000137841	PLCB2	1.27625	1.0624	33.454	7.3e-09	4.06e-08
ENSG00000089157	RPLP0	1.27565	10.5729	76.1516	2.63e-18	3.18e-17
ENSG00000113369	ARRDC3	1.2755	6.53144	75.09	4.5e-18	5.36e-17
ENSG00000100575	TIMM9	1.27512	3.36076	65.8344	4.9e-16	5.05e-15
ENSG00000229638	RPL4P4	1.27473	6.34207	74.5372	5.95e-18	6.98e-17
ENSG00000172974	AC007318.5	1.27246	2.87442	59.9241	9.86e-15	9.19e-14
ENSG00000164587	RPS14	1.27127	8.01858	75.2753	4.09e-18	4.91e-17
ENSG00000148737	TCF7L2	1.27114	7.83299	74.7558	5.33e-18	6.28e-17
ENSG00000135486	HNRNPA1	1.27007	9.56068	75.414	3.82e-18	4.59e-17
ENSG00000089009	RPL6	1.26995	8.80685	75.2885	4.07e-18	4.88e-17
ENSG00000101928	MOSPD1	1.26846	5.56395	73.143	1.21e-17	1.39e-16
ENSG00000183248	PRR36	1.26821	5.43294	70.7184	4.12e-17	4.6e-16
ENSG00000112306	RPS12	1.26815	8.1037	74.9869	4.74e-18	5.63e-17
ENSG00000184009	ACTG1	1.26787	11.6357	75.2873	4.07e-18	4.88e-17
ENSG00000135245	HILPDA	1.2677	4.37599	66.3657	3.75e-16	3.89e-15
ENSG00000114529	C3orf52	1.26591	4.08321	64.0152	1.23e-15	1.23e-14
ENSG00000108828	VAT1	1.265	8.1861	74.3858	6.43e-18	7.52e-17
ENSG00000162444	RBP7	1.26242	3.67751	66.0607	4.37e-16	4.51e-15
ENSG00000224578	HNRNPA1P48	1.26062	4.54895	69.355	8.22e-17	8.98e-16
ENSG00000185033	SEMA4B	1.25966	6.85935	72.7931	1.44e-17	1.65e-16
ENSG00000283528	RP11-298A10.1	1.25938	0.886581	34	5.51e-09	3.12e-08
ENSG00000006459	KDM7A	1.25885	5.02989	67.2749	2.36e-16	2.47e-15
ENSG00000179941	BBS10	1.25679	4.96596	69.3871	8.09e-17	8.84e-16
ENSG00000131188	PRR7	1.25557	3.70952	62.2426	3.04e-15	2.95e-14
ENSG00000147604	RPL7	1.25421	8.84735	73.532	9.9e-18	1.14e-16
ENSG00000165309	ARMC3	1.25271	0.839296	41.7304	1.05e-10	6.98e-10
ENSG00000080031	PTPRH	1.25147	5.01641	68.0505	1.59e-16	1.69e-15
ENSG00000154065	ANKRD29	1.25129	4.45521	68.4184	1.32e-16	1.41e-15
ENSG00000125657	TNFSF9	1.25028	4.75586	66.3641	3.75e-16	3.89e-15
ENSG00000215492	HNRNPA1P7	1.25018	5.41368	70.3134	5.06e-17	5.58e-16
ENSG00000110921	MVK	1.24891	5.46932	68.9342	1.02e-16	1.1e-15
ENSG00000159131	GART	1.24786	6.5064	71.72	2.48e-17	2.81e-16
ENSG00000099954	CECR2	1.2472	5.11475	68.7258	1.13e-16	1.22e-15
ENSG00000176678	FOXL1	1.24647	1.99856	45.5931	1.46e-11	1.06e-10
ENSG00000163322	FAM175A	1.24326	4.75596	68.5999	1.21e-16	1.29e-15
ENSG00000227097	RPS28P7	1.24276	2.98283	57.7817	2.93e-14	2.64e-13
ENSG00000142544	CTU1	1.2396	1.63883	47.3655	5.89e-12	4.42e-11
ENSG00000261236	BOP1	1.23941	5.94208	69.9329	6.14e-17	6.74e-16
ENSG00000071082	RPL31	1.23936	7.46871	71.5111	2.76e-17	3.11e-16
ENSG00000117245	KIF17	1.23902	1.47936	41.9341	9.44e-11	6.32e-10
ENSG00000011422	PLAUR	1.23888	6.03715	69.1832	8.97e-17	9.75e-16
ENSG00000168028	RPSA	1.23883	9.54446	71.8718	2.3e-17	2.6e-16
ENSG00000275216	RP11-54H7.4	1.23872	8.54017	71.4567	2.83e-17	3.19e-16
ENSG00000188176	SMTNL2	1.23834	1.35083	41.6819	1.07e-10	7.14e-10
ENSG00000182472	CAPN12	1.23809	2.5032	50.9021	9.71e-13	7.83e-12
ENSG00000272734	ADIRF-AS1	1.23781	4.15318	60.9396	5.89e-15	5.57e-14
ENSG00000179715	PCED1B	1.23687	0.285172	29.6006	5.31e-08	2.67e-07
ENSG00000196968	FUT11	1.23652	5.69425	68.9326	1.02e-16	1.1e-15
ENSG00000198918	RPL39	1.23641	7.00295	70.9441	3.67e-17	4.11e-16
ENSG00000175061	LRRC75A-AS1	1.23531	8.03667	71.2145	3.2e-17	3.6e-16
ENSG00000179598	PLD6	1.23501	2.73505	51.5395	7.02e-13	5.72e-12
ENSG00000235111	RP1-29C18.8	1.23498	0.575824	26.6452	2.44e-07	1.15e-06
ENSG00000197696	NMB	1.23465	1.76695	46.407	9.61e-12	7.05e-11
ENSG00000143502	SUSD4	1.23458	1.01555	38.7404	4.84e-10	3.05e-09
ENSG00000148672	GLUD1	1.23398	6.61123	70.0543	5.77e-17	6.35e-16
ENSG00000109475	RPL34	1.23364	6.6118	70.4328	4.76e-17	5.28e-16
ENSG00000151729	SLC25A4	1.23353	4.1416	62.8701	2.21e-15	2.16e-14
ENSG00000228477	RP3-342P20.2	1.23326	0.687349	31.1214	2.42e-08	1.27e-07
ENSG00000240087	RPSAP12	1.2331	6.55726	70.0213	5.87e-17	6.46e-16
ENSG00000139405	RITA1	1.23292	4.59886	65.7527	5.11e-16	5.25e-15
ENSG00000168453	HR	1.23248	5.83073	68.1714	1.5e-16	1.6e-15
ENSG00000164932	CTHRC1	1.23224	3.17198	53.6949	2.34e-13	1.98e-12
ENSG00000242071	RPL7AP6	1.23143	4.22722	65.6014	5.52e-16	5.65e-15
ENSG00000235823	OLMALINC	1.23049	6.04269	68.2121	1.47e-16	1.57e-15
ENSG00000140443	IGF1R	1.22874	6.65881	69.3241	8.35e-17	9.11e-16
ENSG00000183298	RPSAP19	1.22845	0.610495	34.8338	3.59e-09	2.08e-08
ENSG00000090447	TFAP4	1.22805	4.01066	63.7905	1.38e-15	1.38e-14
ENSG00000164182	NDUFAF2	1.228	2.46263	55.7551	8.21e-14	7.18e-13
ENSG00000187840	EIF4EBP1	1.2277	5.3593	67.3016	2.33e-16	2.44e-15
ENSG00000111640	GAPDH	1.22682	11.9909	70.6329	4.3e-17	4.79e-16
ENSG00000181163	NPM1	1.22617	9.29876	70.4226	4.79e-17	5.3e-16
ENSG00000129521	EGLN3	1.22577	3.74843	60.8232	6.24e-15	5.88e-14
ENSG00000148303	RPL7A	1.22539	9.37129	70.3336	5.01e-17	5.53e-16
ENSG00000136149	RPL13AP25	1.22533	2.39252	53.2725	2.9e-13	2.42e-12
ENSG00000107338	SHB	1.22493	3.68104	57.2909	3.76e-14	3.37e-13
ENSG00000237506	RPSAP15	1.22408	4.27986	65.2716	6.53e-16	6.66e-15
ENSG00000183688	FAM101B	1.22345	5.41662	66.9696	2.76e-16	2.88e-15
ENSG00000141526	SLC16A3	1.22282	8.29187	69.6594	7.05e-17	7.71e-16
ENSG00000257074	RPL29P33	1.2216	0.500307	29.4357	5.78e-08	2.9e-07
ENSG00000213261	EEF1B2P6	1.22016	2.1267	51.7826	6.2e-13	5.08e-12
ENSG00000186480	INSIG1	1.21999	8.09484	69.0782	9.46e-17	1.03e-15
ENSG00000230979	AC079250.1	1.21965	2.29898	50.3431	1.29e-12	1.02e-11
ENSG00000234160	RP11-613M10.6	1.21948	0.933002	36.1578	1.82e-09	1.08e-08
ENSG00000233461	RP11-295G20.2	1.21622	1.8012	43.399	4.46e-11	3.1e-10
ENSG00000172893	DHCR7	1.2157	8.16156	68.6815	1.16e-16	1.24e-15
ENSG00000238178	RP11-431J24.2	1.2148	1.985	27.3057	1.74e-07	8.31e-07
ENSG00000122026	RPL21	1.21431	7.56237	68.7341	1.13e-16	1.21e-15
ENSG00000169100	SLC25A6	1.21405	7.6743	68.573	1.22e-16	1.31e-15
ENSG00000162813	BPNT1	1.21393	4.65603	64.2123	1.12e-15	1.12e-14
ENSG00000128309	MPST	1.21366	5.67411	66.6042	3.32e-16	3.45e-15
ENSG00000122644	ARL4A	1.21357	3.62207	60.3332	8.01e-15	7.51e-14
ENSG00000162244	RPL29	1.21324	8.15485	68.7578	1.11e-16	1.2e-15
ENSG00000235847	LDHAP7	1.21302	0.230801	23.4472	1.28e-06	5.46e-06
ENSG00000138669	PRKG2	1.21256	1.98047	46.4373	9.46e-12	6.94e-11
ENSG00000105379	ETFB	1.21202	3.97959	62.0893	3.28e-15	3.18e-14
ENSG00000281406	BLACAT1	1.21125	4.2157	60.8382	6.2e-15	5.85e-14
ENSG00000147036	LANCL3	1.21078	3.0687	56.4492	5.77e-14	5.09e-13
ENSG00000102554	KLF5	1.21035	5.66744	64.614	9.11e-16	9.17e-15
ENSG00000169884	WNT10B	1.21026	2.44699	50.3668	1.28e-12	1.01e-11
ENSG00000174791	RIN1	1.21017	5.31567	65.1264	7.02e-16	7.13e-15
ENSG00000182117	NOP10	1.20972	4.90676	64.4998	9.65e-16	9.7e-15
ENSG00000101000	PROCR	1.20929	4.82998	65.1268	7.02e-16	7.13e-15
ENSG00000117394	SLC2A1	1.20801	7.60102	67.3936	2.22e-16	2.34e-15
ENSG00000164687	FABP5	1.20784	5.56458	65.9502	4.62e-16	4.77e-15
ENSG00000279274	AC012005.1	1.20783	0.613029	34.0598	5.34e-09	3.03e-08
ENSG00000196154	S100A4	1.2077	7.41086	67.8436	1.77e-16	1.87e-15
ENSG00000117133	RPF1	1.20768	5.14846	65.0269	7.39e-16	7.48e-15
ENSG00000128340	RAC2	1.20761	6.4857	66.7858	3.03e-16	3.15e-15
ENSG00000178105	DDX10	1.20674	5.03136	65.1519	6.93e-16	7.04e-15
ENSG00000279765	RP11-437B10.1	1.20647	0.868319	27.6739	1.44e-07	6.94e-07
ENSG00000106367	AP1S1	1.20626	5.32998	65.176	6.85e-16	6.98e-15
ENSG00000115317	HTRA2	1.20617	4.1382	61.9664	3.49e-15	3.38e-14
ENSG00000100814	CCNB1IP1	1.20559	5.61307	65.8479	4.87e-16	5.01e-15
ENSG00000172638	EFEMP2	1.20503	2.27514	40.8523	1.64e-10	1.07e-09
ENSG00000159860	TCAF2P1	1.20448	0.632054	27.4021	1.65e-07	7.93e-07
ENSG00000235314	LINC00957	1.20405	-0.0226223	26.0331	3.36e-07	1.55e-06
ENSG00000164362	TERT	1.20393	1.18422	33.2002	8.31e-09	4.6e-08
ENSG00000249264	EEF1A1P9	1.20367	3.06062	56.5842	5.38e-14	4.77e-13
ENSG00000158555	GDPD5	1.20087	5.79518	64.9572	7.65e-16	7.74e-15
ENSG00000234618	RPSAP9	1.20042	1.20868	41.4942	1.18e-10	7.83e-10
ENSG00000197442	MAP3K5	1.20018	4.76518	61.7751	3.85e-15	3.7e-14
ENSG00000212994	RPS26P6	1.19919	3.94754	59.8134	1.04e-14	9.71e-14
ENSG00000198242	RPL23A	1.19901	8.40923	67.275	2.36e-16	2.47e-15
ENSG00000186792	HYAL3	1.19824	3.15894	53.4072	2.71e-13	2.28e-12
ENSG00000165929	TC2N	1.19439	4.58078	61.7868	3.83e-15	3.68e-14
ENSG00000247095	MIR210HG	1.19367	3.1918	54.8213	1.32e-13	1.14e-12
ENSG00000226510	UPK1A-AS1	1.19337	1.60412	33.1751	8.42e-09	4.65e-08
ENSG00000172809	RPL38	1.1926	7.34016	66.2229	4.03e-16	4.17e-15
ENSG00000023608	SNAPC1	1.19159	2.31465	48.7637	2.89e-12	2.22e-11
ENSG00000260917	RP11-57H14.4	1.19158	4.13693	60.6105	6.96e-15	6.54e-14
ENSG00000077150	NFKB2	1.19147	6.92739	65.5705	5.61e-16	5.74e-15
ENSG00000105640	RPL18A	1.18748	9.09394	66.0972	4.29e-16	4.43e-15
ENSG00000165895	ARHGAP42	1.18747	4.40112	54.8862	1.28e-13	1.1e-12
ENSG00000137154	RPS6	1.18671	9.80913	66.1303	4.22e-16	4.36e-15
ENSG00000178464	RPL10P16	1.18252	4.11331	59.2407	1.4e-14	1.28e-13
ENSG00000170647	TMEM133	1.1804	2.41554	35.4052	2.68e-09	1.57e-08
ENSG00000152601	MBNL1	1.18019	7.15385	64.6108	9.13e-16	9.18e-15
ENSG00000177954	RPS27	1.17987	8.23855	65.1989	6.77e-16	6.9e-15
ENSG00000136942	RPL35	1.17984	7.49171	64.9234	7.79e-16	7.87e-15
ENSG00000251259	AC004069.2	1.17976	4.18852	59.238	1.4e-14	1.28e-13
ENSG00000160223	ICOSLG	1.17962	3.94061	56.9559	4.46e-14	3.97e-13
ENSG00000231822	AC019097.7	1.17935	0.264433	26.7092	2.36e-07	1.11e-06
ENSG00000162078	ZG16B	1.17894	-0.105396	23.0235	1.6e-06	6.68e-06
ENSG00000122574	WIPF3	1.17885	4.15831	59.4714	1.24e-14	1.15e-13
ENSG00000230383	AC009245.3	1.17876	3.91243	58.6542	1.88e-14	1.71e-13
ENSG00000079337	RAPGEF3	1.17869	1.09844	28.0074	1.21e-07	5.88e-07
ENSG00000156869	FRRS1	1.17867	3.52269	53.1391	3.11e-13	2.59e-12
ENSG00000198363	ASPH	1.17802	6.98464	64.2074	1.12e-15	1.12e-14
ENSG00000022267	FHL1	1.1777	4.57562	59.5493	1.19e-14	1.1e-13
ENSG00000172818	OVOL1	1.17677	4.6494	59.0944	1.5e-14	1.38e-13
ENSG00000156990	RPUSD3	1.1763	4.62839	60.3953	7.76e-15	7.29e-14
ENSG00000233927	RPS28	1.17597	7.27033	64.3616	1.04e-15	1.04e-14
ENSG00000213442	RPL18AP3	1.17407	4.94569	61.8802	3.65e-15	3.52e-14
ENSG00000160752	FDPS	1.17393	7.71104	63.9457	1.28e-15	1.27e-14
ENSG00000105219	CNTD2	1.1739	2.23946	44.6943	2.3e-11	1.64e-10
ENSG00000106366	SERPINE1	1.17355	6.23962	63.0819	1.98e-15	1.95e-14
ENSG00000196850	PPTC7	1.17287	5.71233	61.9684	3.49e-15	3.38e-14
ENSG00000083454	P2RX5	1.17167	1.45659	37.308	1.01e-09	6.18e-09
ENSG00000156482	RPL30	1.17157	8.26024	64.2897	1.07e-15	1.08e-14
ENSG00000173846	PLK3	1.1701	5.01208	58.521	2.01e-14	1.83e-13
ENSG00000197093	GAL3ST4	1.16743	4.27096	54.4541	1.59e-13	1.36e-12
ENSG00000187109	NAP1L1	1.16697	8.54082	63.8027	1.38e-15	1.37e-14
ENSG00000157343	ARMC12	1.16663	1.2071	30.4962	3.35e-08	1.72e-07
ENSG00000008988	RPS20	1.16555	8.20057	63.6317	1.5e-15	1.49e-14
ENSG00000170889	RPS9	1.16468	8.12361	63.485	1.62e-15	1.6e-14
ENSG00000238251	RP11-172F4.2	1.16433	0.493993	30.4201	3.48e-08	1.79e-07
ENSG00000213235	EEF1A1P16	1.16399	1.4834	40.9619	1.55e-10	1.02e-09
ENSG00000138430	OLA1	1.16376	6.88964	62.8222	2.26e-15	2.22e-14
ENSG00000185834	RPL12P4	1.16316	0.122018	24.3252	8.14e-07	3.57e-06
ENSG00000145779	TNFAIP8	1.16231	3.96032	56.5694	5.42e-14	4.8e-13
ENSG00000260461	RP11-541N10.3	1.16221	3.22099	52.1718	5.09e-13	4.19e-12
ENSG00000125731	SH2D3A	1.16146	5.3783	60.2317	8.43e-15	7.89e-14
ENSG00000241352	RP11-392P7.1	1.16113	0.0281691	23.0208	1.6e-06	6.69e-06
ENSG00000174748	RPL15	1.16107	9.20083	63.3078	1.77e-15	1.75e-14
ENSG00000196083	IL1RAP	1.16054	3.20444	52.2516	4.88e-13	4.03e-12
ENSG00000197930	ERO1A	1.16044	7.95276	62.785	2.31e-15	2.26e-14
ENSG00000136854	STXBP1	1.15987	6.77806	61.8472	3.71e-15	3.58e-14
ENSG00000136830	FAM129B	1.15953	7.68846	62.564	2.58e-15	2.52e-14
ENSG00000177600	RPLP2	1.15831	8.71125	62.9383	2.13e-15	2.09e-14
ENSG00000114739	ACVR2B	1.15819	6.16725	61.41	4.63e-15	4.43e-14
ENSG00000154122	ANKH	1.15775	5.52997	59.3701	1.31e-14	1.21e-13
ENSG00000161970	RPL26	1.15725	7.03874	62.3065	2.94e-15	2.86e-14
ENSG00000175556	LONRF3	1.15666	1.30083	33.2054	8.29e-09	4.59e-08
ENSG00000152503	TRIM36	1.15428	3.26489	50.0246	1.52e-12	1.2e-11
ENSG00000104290	FZD3	1.15201	4.86297	58.4102	2.13e-14	1.93e-13
ENSG00000261286	RP11-517C16.2	1.15176	2.44319	45.393	1.61e-11	1.17e-10
ENSG00000233966	UBE2SP1	1.15174	2.64045	43.1156	5.16e-11	3.55e-10
ENSG00000113552	GNPDA1	1.1513	5.34163	59.6723	1.12e-14	1.04e-13
ENSG00000224094	RPS24P8	1.14863	3.82962	55.6253	8.77e-14	7.65e-13
ENSG00000215030	RPL13P12	1.14759	4.54115	57.4952	3.39e-14	3.04e-13
ENSG00000182774	RPS17	1.14722	7.54779	61.5047	4.42e-15	4.23e-14
ENSG00000224271	RP11-191L9.4	1.14708	1.52215	33.0542	8.96e-09	4.94e-08
ENSG00000087884	AAMDC	1.14623	2.02598	41.952	9.35e-11	6.27e-10
ENSG00000155792	DEPTOR	1.14559	3.06298	52.1274	5.2e-13	4.28e-12
ENSG00000198915	RASGEF1A	1.14505	5.43562	58.8304	1.72e-14	1.57e-13
ENSG00000143369	ECM1	1.14492	1.61253	29.6075	5.29e-08	2.66e-07
ENSG00000224596	ZMIZ1-AS1	1.14468	1.07659	28.4118	9.81e-08	4.81e-07
ENSG00000112245	PTP4A1	1.14451	8.11111	61.359	4.76e-15	4.54e-14
ENSG00000145592	RPL37	1.14434	8.03	61.3482	4.78e-15	4.55e-14
ENSG00000119042	SATB2	1.14304	4.76463	57.0217	4.31e-14	3.85e-13
ENSG00000220842	RP11-572P18.1	1.14212	3.84972	55.4807	9.44e-14	8.21e-13
ENSG00000169891	REPS2	1.14194	4.34748	56.3689	6.01e-14	5.29e-13
ENSG00000121957	GPSM2	1.14184	5.45125	58.7246	1.81e-14	1.65e-13
ENSG00000225434	LINC01504	1.14147	0.523777	32.6863	1.08e-08	5.91e-08
ENSG00000185650	ZFP36L1	1.14129	8.71141	61.1219	5.36e-15	5.09e-14
ENSG00000131016	AKAP12	1.14126	12.1112	61.3738	4.72e-15	4.51e-14
ENSG00000103253	HAGHL	1.14052	3.69329	53.2894	2.88e-13	2.4e-12
ENSG00000173991	TCAP	1.13967	0.879859	24.8438	6.22e-07	2.77e-06
ENSG00000113657	DPYSL3	1.13964	5.79962	59.4492	1.25e-14	1.16e-13
ENSG00000197380	DACT3	1.1387	1.98751	35.5172	2.53e-09	1.49e-08
ENSG00000090238	YPEL3	1.13794	3.4478	49.4518	2.03e-12	1.59e-11
ENSG00000140545	MFGE8	1.13782	6.66513	59.5021	1.22e-14	1.13e-13
ENSG00000099804	CDC34	1.13549	5.35717	57.5122	3.36e-14	3.02e-13
ENSG00000163584	RPL22L1	1.13526	5.7916	59.2902	1.36e-14	1.25e-13
ENSG00000130164	LDLR	1.13477	8.60313	60.1581	8.75e-15	8.18e-14
ENSG00000091592	NLRP1	1.13353	4.96158	56.3137	6.18e-14	5.43e-13
ENSG00000196656	AC004057.1	1.1328	4.28817	55.1187	1.13e-13	9.82e-13
ENSG00000105327	BBC3	1.13232	4.6618	56.2387	6.42e-14	5.64e-13
ENSG00000052802	MSMO1	1.13148	7.45679	59.4802	1.24e-14	1.14e-13
ENSG00000206228	HNRNPA1P4	1.13119	1.25885	30.4686	3.39e-08	1.75e-07
ENSG00000139725	RHOF	1.12933	6.79056	58.9059	1.65e-14	1.51e-13
ENSG00000143816	WNT9A	1.12861	4.15681	52.0739	5.35e-13	4.4e-12
ENSG00000170222	ADPRM	1.12809	2.22546	44.0247	3.24e-11	2.27e-10
ENSG00000243517	RP11-627K11.1	1.12768	0.939221	31.236	2.28e-08	1.2e-07
ENSG00000105372	RPS19	1.12676	8.23148	59.5645	1.18e-14	1.1e-13
ENSG00000182459	TEX19	1.12516	0.243836	22.6653	1.93e-06	7.96e-06
ENSG00000151276	MAGI1	1.12467	7.28152	58.7724	1.77e-14	1.62e-13
ENSG00000267383	CTC-260E6.6	1.12346	1.10959	26.8969	2.15e-07	1.02e-06
ENSG00000215424	MCM3AP-AS1	1.12341	1.95359	40.6093	1.86e-10	1.21e-09
ENSG00000235508	RPS2P7	1.1234	1.02437	29.6897	5.07e-08	2.56e-07
ENSG00000171954	CYP4F22	1.12129	2.47442	41.7402	1.04e-10	6.94e-10
ENSG00000169220	RGS14	1.12089	3.19905	46.9688	7.21e-12	5.36e-11
ENSG00000259240	RP11-108K3.1	1.12043	0.402661	21.8203	2.99e-06	1.21e-05
ENSG00000168566	SNRNP48	1.12021	5.25849	56.5944	5.36e-14	4.74e-13
ENSG00000130475	FCHO1	1.11943	5.18832	55.6566	8.63e-14	7.54e-13
ENSG00000150782	IL18	1.11803	6.58576	57.5453	3.3e-14	2.97e-13
ENSG00000070495	JMJD6	1.11611	5.15504	55.8226	7.93e-14	6.94e-13
ENSG00000125462	C1orf61	1.11576	3.42858	50.173	1.41e-12	1.11e-11
ENSG00000130829	DUSP9	1.11554	3.12998	46.0864	1.13e-11	8.26e-11
ENSG00000163597	SNHG16	1.11457	7.18136	57.8656	2.81e-14	2.54e-13
ENSG00000175602	CCDC85B	1.11396	5.10635	54.8023	1.33e-13	1.15e-12
ENSG00000160767	FAM189B	1.11279	6.01888	56.3713	6e-14	5.28e-13
ENSG00000105227	PRX	1.11066	3.35092	46.9705	7.21e-12	5.36e-11
ENSG00000166510	CCDC68	1.11037	3.45542	47.126	6.66e-12	4.96e-11
ENSG00000138629	UBL7	1.10968	5.01714	54.3613	1.67e-13	1.43e-12
ENSG00000270277	RP11-65L3.2	1.10744	0.18914	21.3773	3.77e-06	1.5e-05
ENSG00000131471	AOC3	1.10383	3.23046	44.5733	2.45e-11	1.74e-10
ENSG00000068489	PRR11	1.10299	5.54052	54.7355	1.38e-13	1.19e-12
ENSG00000175183	CSRP2	1.10288	4.20438	50.5141	1.18e-12	9.42e-12
ENSG00000110328	GALNT18	1.10179	4.48336	52.4951	4.31e-13	3.57e-12
ENSG00000224032	EPB41L4A-AS1	1.10132	4.28865	52.2924	4.78e-13	3.95e-12
ENSG00000183814	LIN9	1.1003	2.73734	44.2782	2.85e-11	2.01e-10
ENSG00000142627	EPHA2	1.0996	7.21046	55.7128	8.39e-14	7.33e-13
ENSG00000138660	AP1AR	1.09921	4.90415	53.5412	2.53e-13	2.14e-12
ENSG00000164292	RHOBTB3	1.09881	7.13574	55.6293	8.75e-14	7.64e-13
ENSG00000125743	SNRPD2	1.09839	5.83343	55.365	1e-13	8.7e-13
ENSG00000225193	RPS12P26	1.09719	0.0161816	17.3541	3.1e-05	0.000106343
ENSG00000167526	RPL13	1.09654	9.69266	56.6625	5.17e-14	4.6e-13
ENSG00000104369	JPH1	1.09492	3.59374	49.4285	2.06e-12	1.6e-11
ENSG00000029639	TFB1M	1.09282	3.66964	49.4537	2.03e-12	1.59e-11
ENSG00000169432	SCN9A	1.0925	0.295936	30.0514	4.21e-08	2.14e-07
ENSG00000107719	PALD1	1.09158	5.93859	53.8043	2.21e-13	1.87e-12
ENSG00000072571	HMMR	1.09102	4.73325	51.9468	5.7e-13	4.68e-12
ENSG00000180096	SEPT.1	1.09084	1.65531	33.3372	7.75e-09	4.3e-08
ENSG00000169710	FASN	1.09052	12.1325	56.1336	6.77e-14	5.94e-13
ENSG00000005238	FAM214B	1.09026	4.74511	51.1871	8.4e-13	6.8e-12
ENSG00000137285	TUBB2B	1.09001	3.84063	46.7363	8.12e-12	6.01e-11
ENSG00000115756	HPCAL1	1.08898	6.02674	53.5246	2.55e-13	2.15e-12
ENSG00000204580	DDR1	1.08849	8.91031	55.6981	8.45e-14	7.38e-13
ENSG00000173457	PPP1R14B	1.08811	5.75775	54.0196	1.99e-13	1.69e-12
ENSG00000128805	ARHGAP22	1.08698	3.16448	46.8032	7.85e-12	5.81e-11
ENSG00000178821	TMEM52	1.08638	3.07634	42.6932	6.4e-11	4.38e-10
ENSG00000173334	TRIB1	1.08631	9.14942	55.5759	8.99e-14	7.84e-13
ENSG00000213719	CLIC1	1.08581	7.69907	55.1806	1.1e-13	9.54e-13
ENSG00000257900	RP11-454K7.1	1.08568	1.49111	31.9774	1.56e-08	8.37e-08
ENSG00000058085	LAMC2	1.08419	6.3146	53.9935	2.01e-13	1.71e-12
ENSG00000197766	CFD	1.08237	4.2525	49.9305	1.59e-12	1.25e-11
ENSG00000169627	BOLA2B	1.08109	2.63841	41.8574	9.82e-11	6.56e-10
ENSG00000234851	RPL23AP42	1.0808	6.51032	54.27	1.75e-13	1.49e-12
ENSG00000197498	RPF2	1.08077	4.37451	51.6927	6.49e-13	5.31e-12
ENSG00000134755	DSC2	1.08018	6.66876	54.0149	1.99e-13	1.69e-12
ENSG00000110700	RPS13	1.07977	7.3349	54.556	1.51e-13	1.3e-12
ENSG00000066322	ELOVL1	1.07953	6.25895	53.473	2.62e-13	2.21e-12
ENSG00000108298	RPL19	1.07934	9.13364	54.8885	1.28e-13	1.1e-12
ENSG00000081320	STK17B	1.07772	4.11237	49.5029	1.98e-12	1.55e-11
ENSG00000205609	EIF3CL	1.07689	7.57509	54.2517	1.76e-13	1.5e-12
ENSG00000105220	GPI	1.07687	9.48383	54.622	1.46e-13	1.26e-12
ENSG00000142676	RPL11	1.07683	8.85705	54.6171	1.46e-13	1.26e-12
ENSG00000113161	HMGCR	1.07674	8.67012	54.4321	1.61e-13	1.38e-12
ENSG00000104833	TUBB4A	1.07571	5.84708	51.9778	5.61e-13	4.61e-12
ENSG00000168916	ZNF608	1.07544	5.58939	52.6667	3.95e-13	3.28e-12
ENSG00000145220	LYAR	1.07534	4.29116	49.8732	1.64e-12	1.29e-11
ENSG00000164211	STARD4	1.0738	6.79064	53.1798	3.04e-13	2.54e-12
ENSG00000004799	PDK4	1.07351	2.29094	40.8951	1.61e-10	1.05e-09
ENSG00000171119	NRTN	1.07334	1.48703	30.6593	3.08e-08	1.59e-07
ENSG00000224729	PCOLCE-AS1	1.07235	0.577489	22.1462	2.53e-06	1.03e-05
ENSG00000247596	TWF2	1.07183	4.9656	50.8431	1e-12	8.04e-12
ENSG00000128283	CDC42EP1	1.07129	7.62617	53.3786	2.75e-13	2.3e-12
ENSG00000173482	PTPRM	1.06955	4.9466	50.9801	9.33e-13	7.54e-12
ENSG00000137818	RPLP1	1.06917	8.83765	53.8683	2.14e-13	1.82e-12
ENSG00000065183	WDR3	1.06889	5.81229	52.5937	4.1e-13	3.4e-12
ENSG00000131759	RARA	1.06887	5.89495	51.6365	6.68e-13	5.45e-12
ENSG00000168495	POLR3D	1.06833	5.41661	51.5852	6.86e-13	5.59e-12
ENSG00000170500	LONRF2	1.06797	2.87924	25.9648	3.48e-07	1.61e-06
ENSG00000170379	TCAF2	1.06792	2.82016	42.3659	7.57e-11	5.14e-10
ENSG00000182568	SATB1	1.06789	3.94856	49.9484	1.58e-12	1.24e-11
ENSG00000116584	ARHGEF2	1.06777	5.93512	51.8367	6.03e-13	4.94e-12
ENSG00000257261	RP11-96H19.1	1.06753	1.78822	34.033	5.42e-09	3.07e-08
ENSG00000156875	MFSD14A	1.0672	4.35725	49.1914	2.32e-12	1.8e-11
ENSG00000027075	PRKCH	1.06544	4.72364	49.555	1.93e-12	1.51e-11
ENSG00000161958	FGF11	1.0651	2.01899	38.0386	6.94e-10	4.3e-09
ENSG00000198034	RPS4X	1.06444	9.26465	53.4363	2.67e-13	2.24e-12
ENSG00000121743	GJA3	1.06329	4.49306	49.741	1.75e-12	1.38e-11
ENSG00000137054	POLR1E	1.06312	4.6951	50.0281	1.52e-12	1.2e-11
ENSG00000165097	KDM1B	1.06308	5.33052	51.0293	9.1e-13	7.36e-12
ENSG00000158813	EDA	1.06284	4.08558	48.2318	3.79e-12	2.88e-11
ENSG00000142621	FHAD1	1.06204	3.56616	45.4457	1.57e-11	1.14e-10
ENSG00000187534	PRR13P5	1.06009	3.29983	44.2658	2.87e-11	2.02e-10
ENSG00000005448	WDR54	1.05997	4.54311	47.9876	4.29e-12	3.25e-11
ENSG00000117013	KCNQ4	1.05946	3.09943	42.0293	8.99e-11	6.04e-10
ENSG00000115128	SF3B6	1.05877	5.37008	50.9632	9.41e-13	7.6e-12
ENSG00000162390	ACOT11	1.05803	5.51974	50.6275	1.12e-12	8.94e-12
ENSG00000179859	AC025335.1	1.05762	0.592628	23.1681	1.48e-06	6.24e-06
ENSG00000082153	BZW1	1.05755	8.09185	52.5396	4.22e-13	3.49e-12
ENSG00000169116	PARM1	1.05727	5.30214	50.471	1.21e-12	9.62e-12
ENSG00000165637	VDAC2	1.05669	6.80173	51.9143	5.8e-13	4.76e-12
ENSG00000024526	DEPDC1	1.05635	5.10842	49.3679	2.12e-12	1.65e-11
ENSG00000220793	RPL21P119	1.05628	3.75443	47.3342	5.99e-12	4.48e-11
ENSG00000106089	STX1A	1.05454	4.79016	47.6403	5.12e-12	3.86e-11
ENSG00000143590	EFNA3	1.05452	3.44462	43.2523	4.81e-11	3.32e-10
ENSG00000180596	HIST1H2BC	1.05413	0.640678	21.7767	3.06e-06	1.23e-05
ENSG00000107625	DDX50	1.05315	4.38218	48.3898	3.49e-12	2.66e-11
ENSG00000184110	EIF3C	1.05228	7.65111	51.8841	5.89e-13	4.83e-12
ENSG00000112773	FAM46A	1.05151	5.9548	51.1557	8.53e-13	6.9e-12
ENSG00000135821	GLUL	1.05147	7.75714	51.7973	6.15e-13	5.04e-12
ENSG00000131507	NDFIP1	1.05138	6.52939	51.345	7.75e-13	6.29e-12
ENSG00000155438	NIFK	1.04969	4.75158	49.3059	2.19e-12	1.7e-11
ENSG00000139675	HNRNPA1L2	1.04962	5.77819	50.3885	1.26e-12	1e-11
ENSG00000166897	ELFN2	1.04889	7.40715	51.3652	7.67e-13	6.23e-12
ENSG00000229659	RP11-345K20.2	1.04852	1.4949	35.0677	3.18e-09	1.85e-08
ENSG00000114767	RRP9	1.04804	4.33932	47.4654	5.6e-12	4.21e-11
ENSG00000105613	MAST1	1.04735	5.3727	49.0497	2.5e-12	1.93e-11
ENSG00000144485	HES6	1.04697	4.54533	44.6752	2.33e-11	1.66e-10
ENSG00000251493	FOXD1	1.04671	3.04882	39.8368	2.76e-10	1.77e-09
ENSG00000272142	RP11-428J1.5	1.04638	0.271261	23.3351	1.36e-06	5.76e-06
ENSG00000240914	RPL15P2	1.04613	1.6686	34.0002	5.51e-09	3.12e-08
ENSG00000128050	PAICS	1.04567	7.93458	51.3656	7.67e-13	6.23e-12
ENSG00000108262	GIT1	1.04538	7.04799	50.8657	9.89e-13	7.96e-12
ENSG00000143842	SOX13	1.04534	5.91691	49.5181	1.97e-12	1.54e-11
ENSG00000171105	INSR	1.04465	6.42773	50.385	1.26e-12	1e-11
ENSG00000131773	KHDRBS3	1.04424	2.75383	38.9237	4.41e-10	2.79e-09
ENSG00000229107	ABHD17AP4	1.04315	0.647521	20.0112	7.7e-06	2.92e-05
ENSG00000283041	RP11-371A22.1	1.04297	7.33551	50.9568	9.44e-13	7.62e-12
ENSG00000104081	BMF	1.04289	4.2899	44.6425	2.37e-11	1.68e-10
ENSG00000116120	FARSB	1.04286	5.55711	49.668	1.82e-12	1.43e-11
ENSG00000106333	PCOLCE	1.04231	2.67211	38.0626	6.85e-10	4.25e-09
ENSG00000281026	N4BP2L2-IT2	1.04179	3.29483	42.2603	7.99e-11	5.41e-10
ENSG00000165716	FAM69B	1.04166	3.52106	41.9488	9.37e-11	6.28e-10
ENSG00000104967	NOVA2	1.0414	4.86985	46.7374	8.12e-12	6.01e-11
ENSG00000117595	IRF6	1.04035	6.15259	49.8398	1.67e-12	1.31e-11
ENSG00000213860	RPL21P75	1.04033	3.77915	45.8631	1.27e-11	9.23e-11
ENSG00000173660	UQCRH	1.03959	5.73474	49.653	1.83e-12	1.44e-11
ENSG00000227008	RP3-417G15.1	1.03941	3.82494	45.4636	1.56e-11	1.13e-10
ENSG00000124766	SOX4	1.03804	8.15532	50.5419	1.17e-12	9.29e-12
ENSG00000108840	HDAC5	1.03729	6.63585	49.6999	1.79e-12	1.41e-11
ENSG00000169093	ASMTL	1.03699	4.91641	47.5894	5.26e-12	3.96e-11
ENSG00000159111	MRPL10	1.03682	6.16022	49.4127	2.07e-12	1.61e-11
ENSG00000234498	RPL13AP20	1.03677	4.42325	46.8777	7.56e-12	5.6e-11
ENSG00000278845	MRPL45	1.03628	5.65871	49.0072	2.55e-12	1.97e-11
ENSG00000128342	LIF	1.03513	6.32592	48.709	2.97e-12	2.28e-11
ENSG00000120437	ACAT2	1.03458	6.20246	48.873	2.73e-12	2.1e-11
ENSG00000141404	GNAL	1.03428	4.05405	47.0093	7.06e-12	5.26e-11
ENSG00000145506	NKD2	1.03266	3.76767	43.3765	4.52e-11	3.13e-10
ENSG00000164032	H2AFZ	1.03187	6.606	49.4194	2.07e-12	1.61e-11
ENSG00000167207	NOD2	1.03177	3.35047	40.9134	1.59e-10	1.04e-09
ENSG00000214223	HNRNPA1P10	1.03092	4.77635	47.1129	6.7e-12	4.99e-11
ENSG00000122378	FAM213A	1.02961	3.58735	42.2911	7.86e-11	5.33e-10
ENSG00000273149	RP11-290D2.6	1.02869	0.461259	24.0502	9.39e-07	4.08e-06
ENSG00000165171	WBSCR27	1.02862	3.45378	43.0693	5.28e-11	3.63e-10
ENSG00000178826	TMEM139	1.02735	2.09467	36.3925	1.61e-09	9.66e-09
ENSG00000277476	RP11-147L13.13	1.02681	2.57022	36.5926	1.46e-09	8.78e-09
ENSG00000166171	DPCD	1.02673	4.03019	44.2795	2.85e-11	2.01e-10
ENSG00000165507	C10orf10	1.02665	4.20847	41.5184	1.17e-10	7.74e-10
ENSG00000181126	HLA-V	1.02661	2.25107	31.8963	1.63e-08	8.71e-08
ENSG00000244021	RP11-50D9.1	1.02642	3.72411	44.5248	2.51e-11	1.78e-10
ENSG00000245522	RP11-540A21.2	1.02593	0.557787	23.6232	1.17e-06	5e-06
ENSG00000198189	HSD17B11	1.02568	4.85908	47.1814	6.47e-12	4.83e-11
ENSG00000245205	EEF1A1P4	1.02566	4.25584	46.0969	1.13e-11	8.22e-11
ENSG00000068024	HDAC4	1.02524	5.29214	46.6696	8.4e-12	6.2e-11
ENSG00000167553	TUBA1C	1.02508	8.60845	49.4311	2.05e-12	1.6e-11
ENSG00000107957	SH3PXD2A	1.02505	4.7985	46.2366	1.05e-11	7.67e-11
ENSG00000136045	PWP1	1.02474	5.497	47.9017	4.48e-12	3.39e-11
ENSG00000072422	RHOBTB1	1.02416	2.24711	34.6265	3.99e-09	2.3e-08
ENSG00000001460	STPG1	1.02311	3.36645	41.8837	9.69e-11	6.48e-10
ENSG00000167600	CYP2S1	1.023	5.80342	47.6617	5.07e-12	3.82e-11
ENSG00000173848	NET1	1.0222	5.38791	46.8832	7.53e-12	5.59e-11
ENSG00000111700	SLCO1B3	1.02184	1.41961	24.1182	9.06e-07	3.95e-06
ENSG00000096433	ITPR3	1.02152	9.04113	49.211	2.3e-12	1.78e-11
ENSG00000254343	RP11-760H22.2	1.02111	-0.135553	18.55	1.66e-05	5.98e-05
ENSG00000129991	TNNI3	1.02045	2.1136	32.5707	1.15e-08	6.26e-08
ENSG00000230202	RP11-632C17__A.1	1.02044	4.78143	46.5595	8.89e-12	6.54e-11
ENSG00000149218	ENDOD1	1.0201	7.24421	48.5763	3.18e-12	2.43e-11
ENSG00000011478	QPCTL	1.01996	4.57272	44.7366	2.25e-11	1.61e-10
ENSG00000158195	WASF2	1.01993	8.10382	48.8769	2.73e-12	2.1e-11
ENSG00000114480	GBE1	1.01981	5.14348	46.6314	8.57e-12	6.31e-11
ENSG00000111665	CDCA3	1.01943	4.37539	44.5068	2.53e-11	1.79e-10
ENSG00000168497	SDPR	1.01897	-0.0160639	24.5291	7.32e-07	3.24e-06
ENSG00000105355	PLIN3	1.01877	7.38388	48.5128	3.28e-12	2.51e-11
ENSG00000105329	TGFB1	1.01873	6.61845	47.921	4.44e-12	3.35e-11
ENSG00000075142	SRI	1.0177	4.84137	46.0945	1.13e-11	8.23e-11
ENSG00000230291	RP11-244J10.1	1.01665	1.23584	30.65	3.09e-08	1.6e-07
ENSG00000123178	SPRYD7	1.01626	3.62449	41.8431	9.89e-11	6.61e-10
ENSG00000177238	TRIM72	1.01562	5.78663	47.2713	6.18e-12	4.62e-11
ENSG00000064687	ABCA7	1.01497	7.19382	48.1498	3.95e-12	3e-11
ENSG00000149100	EIF3M	1.01458	6.81744	48.0479	4.16e-12	3.15e-11
ENSG00000173915	USMG5	1.01314	4.44709	45.2414	1.74e-11	1.26e-10
ENSG00000110888	CAPRIN2	1.01308	5.8893	46.6229	8.6e-12	6.34e-11
ENSG00000100304	TTLL12	1.0128	6.87348	47.7796	4.77e-12	3.6e-11
ENSG00000170919	TPT1-AS1	1.01176	5.43137	46.1763	1.08e-11	7.9e-11
ENSG00000089723	OTUB2	1.00969	4.46306	43.8965	3.46e-11	2.42e-10
ENSG00000225695	HNRNPA1P35	1.00917	2.77355	37.4926	9.18e-10	5.64e-09
ENSG00000100092	SH3BP1	1.00913	5.29482	45.1616	1.81e-11	1.3e-10
ENSG00000161016	RPL8	1.00875	9.94558	48.1367	3.98e-12	3.02e-11
ENSG00000166441	RPL27A	1.00867	8.84086	48.0568	4.14e-12	3.14e-11
ENSG00000007080	CCDC124	1.00841	5.35346	45.937	1.22e-11	8.89e-11
ENSG00000158023	WDR66	1.00798	2.66383	36.428	1.58e-09	9.51e-09
ENSG00000128482	RNF112	1.00769	0.303405	18.0652	2.13e-05	7.55e-05
ENSG00000142937	RPS8	1.00753	8.84506	47.9436	4.39e-12	3.32e-11
ENSG00000055118	KCNH2	1.00657	4.58994	44.0287	3.24e-11	2.27e-10
ENSG00000248015	AC005329.7	1.00654	3.39056	39.7617	2.87e-10	1.84e-09
ENSG00000148843	PDCD11	1.00602	7.29196	47.4045	5.77e-12	4.34e-11
ENSG00000137267	TUBB2A	1.0056	4.84973	43.378	4.51e-11	3.13e-10
ENSG00000258947	TUBB3	1.00544	3.08665	32.1118	1.46e-08	7.84e-08
ENSG00000100490	CDKL1	1.00526	1.34584	27.3805	1.67e-07	8.01e-07
ENSG00000225067	RPL23AP2	1.00511	5.34703	45.8933	1.25e-11	9.09e-11
ENSG00000108055	SMC3	1.00479	6.14045	46.6376	8.54e-12	6.3e-11
ENSG00000082781	ITGB5	1.00449	6.83282	46.7287	8.15e-12	6.03e-11
ENSG00000279483	AC090498.1	1.00396	7.59995	47.406	5.77e-12	4.34e-11
ENSG00000236552	RPL13AP5	1.0039	4.68772	44.6437	2.36e-11	1.68e-10
ENSG00000233984	RPSAP14	1.00374	0.662967	22.544	2.05e-06	8.44e-06
ENSG00000167646	DNAAF3	1.00372	4.08595	42.099	8.68e-11	5.84e-10
ENSG00000019505	SYT13	1.00332	1.70496	28.888	7.67e-08	3.8e-07
ENSG00000153093	ACOXL	1.00239	2.22302	33.5245	7.04e-09	3.93e-08
ENSG00000183251	OR51B4	1.00222	4.45283	44.441	2.62e-11	1.85e-10
ENSG00000138326	RPS24	1.00218	8.29957	47.402	5.78e-12	4.34e-11
ENSG00000213885	RPL13AP7	1.00124	4.56429	44.1542	3.04e-11	2.14e-10
ENSG00000271013	LRRC37A9P	-1.00025	1.60504	26.2191	3.05e-07	1.42e-06
ENSG00000107611	CUBN	-1.00104	2.82006	34.3365	4.64e-09	2.65e-08
ENSG00000156398	SFXN2	-1.00136	3.97838	41.8274	9.97e-11	6.65e-10
ENSG00000228638	FCF1P2	-1.00265	0.892577	21.8782	2.91e-06	1.17e-05
ENSG00000236017	ASMTL-AS1	-1.00398	0.940921	18.9109	1.37e-05	5e-05
ENSG00000254505	CHMP4A	-1.0046	0.683211	17.6586	2.64e-05	9.2e-05
ENSG00000197603	C5orf42	-1.00476	4.90061	44.6602	2.34e-11	1.67e-10
ENSG00000106351	AGFG2	-1.00483	4.84698	44.3537	2.74e-11	1.93e-10
ENSG00000251379	RP11-484O2.1	-1.00549	0.213907	13.0512	0.000303086	0.00086701
ENSG00000282221	RP11-27G14.4	-1.00563	1.1395	20.5258	5.88e-06	2.27e-05
ENSG00000176401	EID2B	-1.00585	-0.164202	14.8893	0.000114009	0.000353616
ENSG00000135638	EMX1	-1.00598	1.50332	27.3764	1.67e-07	8.02e-07
ENSG00000203999	LINC01270	-1.00642	3.95358	42.5207	6.99e-11	4.77e-10
ENSG00000242687	AC004893.11	-1.00645	1.68252	29.1276	6.78e-08	3.38e-07
ENSG00000223361	FTH1P10	-1.00727	5.03645	45.1741	1.8e-11	1.3e-10
ENSG00000261659	LA16c-313D11.12	-1.00895	1.52523	28.6767	8.55e-08	4.22e-07
ENSG00000198832	SELM	-1.00924	4.18131	42.3321	7.7e-11	5.22e-10
ENSG00000104870	FCGRT	-1.01161	0.633107	16.6882	4.41e-05	0.000147099
ENSG00000100033	PRODH	-1.01239	2.09209	30.5888	3.19e-08	1.65e-07
ENSG00000276141	WHAMMP3	-1.01264	1.44274	26.4703	2.68e-07	1.25e-06
ENSG00000259153	RP6-65G23.3	-1.01277	0.986636	21.0164	4.55e-06	1.79e-05
ENSG00000265263	RP11-135L13.4	-1.01307	0.386778	13.7225	0.000211904	0.000622412
ENSG00000188811	NHLRC3	-1.01342	4.38355	44.4837	2.56e-11	1.81e-10
ENSG00000074966	TXK	-1.01342	2.77196	35.7562	2.24e-09	1.32e-08
ENSG00000204103	MAFB	-1.01357	-0.268443	12.6077	0.000384167	0.00107687
ENSG00000272374	RP3-329A5.8	-1.01387	0.812667	20.7186	5.32e-06	2.07e-05
ENSG00000184828	ZBTB7C	-1.01466	0.851212	23.6973	1.13e-06	4.83e-06
ENSG00000177098	SCN4B	-1.01489	0.549411	16.8292	4.09e-05	0.000137371
ENSG00000145103	ILDR1	-1.01544	2.93042	36.4211	1.59e-09	9.53e-09
ENSG00000260000	RP3-467N11.1	-1.01618	0.0371727	16.6572	4.48e-05	0.000149267
ENSG00000108465	CDK5RAP3	-1.01838	7.61262	48.5221	3.27e-12	2.5e-11
ENSG00000158286	RNF207	-1.01841	6.30431	47.2993	6.09e-12	4.55e-11
ENSG00000213977	TAX1BP3	-1.01887	1.30013	26.725	2.35e-07	1.1e-06
ENSG00000181790	ADGRB1	-1.01914	3.97747	40.4584	2.01e-10	1.3e-09
ENSG00000230415	RP5-902P8.10	-1.02015	0.370472	15.5293	8.12e-05	0.000260169
ENSG00000102048	ASB9	-1.02034	1.83866	31.0282	2.54e-08	1.33e-07
ENSG00000162552	WNT4	-1.02102	1.02795	22.6893	1.9e-06	7.87e-06
ENSG00000105939	ZC3HAV1	-1.02152	6.97044	48.4997	3.3e-12	2.52e-11
ENSG00000108370	RGS9	-1.02154	3.26524	38.9149	4.43e-10	2.8e-09
ENSG00000259583	RP11-66B24.4	-1.02196	1.15296	25.6683	4.05e-07	1.85e-06
ENSG00000273729	RP11-7F17.8	-1.02226	0.613339	17.9463	2.27e-05	8.02e-05
ENSG00000153896	ZNF599	-1.02305	1.39117	26.3277	2.88e-07	1.34e-06
ENSG00000187650	VMAC	-1.02327	1.98819	31.0128	2.56e-08	1.34e-07
ENSG00000165102	HGSNAT	-1.02506	5.58626	47.2709	6.18e-12	4.62e-11
ENSG00000169885	CALML6	-1.02516	0.748314	18.6898	1.54e-05	5.58e-05
ENSG00000275367	RP11-266K4.14	-1.02588	0.267385	14.9482	0.000110503	0.000343642
ENSG00000136295	TTYH3	-1.02597	7.17519	48.8494	2.76e-12	2.13e-11
ENSG00000178162	FAR2P2	-1.02607	2.47885	36.8395	1.28e-09	7.79e-09
ENSG00000135363	LMO2	-1.02616	2.46596	37.3906	9.67e-10	5.93e-09
ENSG00000234975	FTH1P2	-1.02689	4.06939	44.0462	3.21e-11	2.25e-10
ENSG00000105750	ZNF85	-1.02703	0.911079	22.7371	1.86e-06	7.69e-06
ENSG00000104518	GSDMD	-1.02714	5.85429	48.0877	4.08e-12	3.09e-11
ENSG00000282034	RP11-2C24.9	-1.02719	0.168964	14.3222	0.000154038	0.000464352
ENSG00000266777	SH3GL1P1	-1.02767	1.48693	23.8328	1.05e-06	4.53e-06
ENSG00000160145	KALRN	-1.028	3.41126	39.5977	3.12e-10	2e-09
ENSG00000185483	ROR1	-1.02803	2.92489	39.0302	4.17e-10	2.65e-09
ENSG00000204882	GPR20	-1.02877	1.02465	23.3928	1.32e-06	5.6e-06
ENSG00000084073	ZMPSTE24	-1.02882	5.3414	47.3365	5.98e-12	4.48e-11
ENSG00000228253	MT-ATP8	-1.02886	8.7194	49.9232	1.6e-12	1.26e-11
ENSG00000111877	MCM9	-1.02994	4.01413	43.9641	3.34e-11	2.34e-10
ENSG00000112276	BVES	-1.031	3.74024	40.2183	2.27e-10	1.47e-09
ENSG00000179562	GCC1	-1.03162	5.36889	47.3488	5.94e-12	4.46e-11
ENSG00000149089	APIP	-1.03193	4.24494	45.3937	1.61e-11	1.17e-10
ENSG00000174099	MSRB3	-1.03407	3.09478	41.6455	1.09e-10	7.26e-10
ENSG00000271936	RP11-443B20.1	-1.03422	1.61087	29.1295	6.77e-08	3.38e-07
ENSG00000123080	CDKN2C	-1.03449	2.04894	33.2889	7.94e-09	4.4e-08
ENSG00000092096	SLC22A17	-1.03458	2.193	28.902	7.61e-08	3.78e-07
ENSG00000004864	SLC25A13	-1.03467	4.02499	43.8281	3.59e-11	2.5e-10
ENSG00000230797	YY2	-1.0353	0.343902	18.2917	1.9e-05	6.78e-05
ENSG00000019144	PHLDB1	-1.03631	6.40056	49.4471	2.04e-12	1.59e-11
ENSG00000116652	DLEU2L	-1.03631	-0.0421676	14.3954	0.000148164	0.000447965
ENSG00000158301	GPRASP2	-1.03782	2.28446	34.461	4.35e-09	2.49e-08
ENSG00000187240	DYNC2H1	-1.03829	3.39868	39.8835	2.7e-10	1.73e-09
ENSG00000167562	ZNF701	-1.0386	2.97674	38.0213	7e-10	4.34e-09
ENSG00000137502	RAB30	-1.03864	3.72905	43.44	4.37e-11	3.04e-10
ENSG00000102174	PHEX	-1.03887	0.814455	23.6114	1.18e-06	5.03e-06
ENSG00000229689	AC009237.8	-1.03986	1.72205	30.4304	3.46e-08	1.78e-07
ENSG00000186952	TMEM232	-1.04006	-0.149521	16.6251	4.55e-05	0.000151586
ENSG00000148655	C10orf11	-1.04018	1.36346	25.8599	3.67e-07	1.69e-06
ENSG00000169871	TRIM56	-1.04188	7.13704	50.6191	1.12e-12	8.97e-12
ENSG00000090612	ZNF268	-1.04237	3.31372	41.1185	1.43e-10	9.43e-10
ENSG00000060971	ACAA1	-1.04244	5.10324	48.2569	3.74e-12	2.85e-11
ENSG00000139182	CLSTN3	-1.04366	6.67525	50.1379	1.43e-12	1.13e-11
ENSG00000157657	ZNF618	-1.04384	6.28091	49.748	1.75e-12	1.37e-11
ENSG00000124097	HMGB1P1	-1.04468	0.44685	18.2867	1.9e-05	6.8e-05
ENSG00000176809	LRRC37A3	-1.04508	4.22988	45.966	1.2e-11	8.77e-11
ENSG00000110876	SELPLG	-1.0452	0.624317	19.4147	1.05e-05	3.91e-05
ENSG00000160211	G6PD	-1.04632	6.97121	50.6812	1.09e-12	8.7e-12
ENSG00000242960	FTH1P23	-1.04656	-0.00398714	16.4369	5.03e-05	0.000166247
ENSG00000103241	FOXF1	-1.04662	2.82316	37.5384	8.96e-10	5.52e-09
ENSG00000162595	DIRAS3	-1.0477	0.797748	24.1057	9.12e-07	3.97e-06
ENSG00000015171	ZMYND11	-1.0488	5.8693	50.2117	1.38e-12	1.09e-11
ENSG00000006740	ARHGAP44	-1.04926	4.20779	46.3644	9.82e-12	7.2e-11
ENSG00000164938	TP53INP1	-1.04938	6.19358	50.3833	1.26e-12	1e-11
ENSG00000126778	SIX1	-1.04955	2.22466	33.5184	7.06e-09	3.94e-08
ENSG00000231856	RP11-327P2.5	-1.05004	0.352585	17.5257	2.83e-05	9.8e-05
ENSG00000153237	CCDC148	-1.05045	0.580575	17.758	2.51e-05	8.76e-05
ENSG00000020577	SAMD4A	-1.05055	5.00208	49.1072	2.42e-12	1.88e-11
ENSG00000283236	AC074141.3	-1.05149	0.892981	23.7052	1.12e-06	4.81e-06
ENSG00000103723	AP3B2	-1.05218	0.142496	14.1419	0.000169522	0.000506158
ENSG00000272872	LL22NC03-N14H11.1	-1.05246	1.26313	29.9953	4.33e-08	2.2e-07
ENSG00000099338	CATSPERG	-1.05282	3.48037	39.636	3.06e-10	1.96e-09
ENSG00000161091	MFSD12	-1.05282	7.07504	51.5432	7e-13	5.71e-12
ENSG00000185261	KIAA0825	-1.05285	1.72584	34.2754	4.78e-09	2.73e-08
ENSG00000171295	ZNF440	-1.05331	3.95427	44.8256	2.15e-11	1.54e-10
ENSG00000234127	TRIM26	-1.05349	6.07467	50.5751	1.15e-12	9.15e-12
ENSG00000204604	ZNF468	-1.05567	3.8502	43.8916	3.47e-11	2.43e-10
ENSG00000244675	AC108676.1	-1.05611	2.61411	35.0777	3.17e-09	1.84e-08
ENSG00000198934	MAGEE1	-1.05618	2.57554	37.7132	8.19e-10	5.06e-09
ENSG00000123870	ZNF137P	-1.05688	0.820867	24.8864	6.08e-07	2.72e-06
ENSG00000081087	OSTM1	-1.05814	3.30285	42.5751	6.8e-11	4.65e-10
ENSG00000101265	RASSF2	-1.05838	4.70979	47.9939	4.28e-12	3.24e-11
ENSG00000007062	PROM1	-1.05867	5.53107	50.6224	1.12e-12	8.96e-12
ENSG00000111602	TIMELESS	-1.05896	5.97574	50.8691	9.87e-13	7.95e-12
ENSG00000184349	EFNA5	-1.06027	1.55239	26.5515	2.57e-07	1.2e-06
ENSG00000026025	VIM	-1.06128	1.31293	19.677	9.17e-06	3.44e-05
ENSG00000125775	SDCBP2	-1.06136	1.83435	30.2032	3.89e-08	1.99e-07
ENSG00000280187	CTC-351M12.1	-1.06137	1.86072	35.2864	2.85e-09	1.66e-08
ENSG00000232187	FTH1P7	-1.06306	2.16185	35.5602	2.47e-09	1.45e-08
ENSG00000132256	TRIM5	-1.06398	5.38471	50.8101	1.02e-12	8.18e-12
ENSG00000175611	LINC00476	-1.06413	1.43348	31.7041	1.8e-08	9.55e-08
ENSG00000138622	HCN4	-1.06468	2.86512	36.6458	1.42e-09	8.55e-09
ENSG00000237172	B3GNT9	-1.0654	2.74611	39.7312	2.91e-10	1.87e-09
ENSG00000144452	ABCA12	-1.06667	1.59775	33.9613	5.62e-09	3.18e-08
ENSG00000170703	TTLL6	-1.06725	1.97276	32.3543	1.28e-08	6.97e-08
ENSG00000016864	GLT8D1	-1.06809	4.61352	48.6297	3.09e-12	2.37e-11
ENSG00000164398	ACSL6	-1.06809	0.655877	24.4803	7.51e-07	3.31e-06
ENSG00000259275	RP11-522B15.3	-1.06828	-0.0545037	12.8421	0.0003389	0.000959445
ENSG00000100031	GGT1	-1.06871	3.74834	43.4694	4.31e-11	2.99e-10
ENSG00000008853	RHOBTB2	-1.07004	5.14207	50.6703	1.09e-12	8.75e-12
ENSG00000228526	MIR34A	-1.07084	3.79957	47.32	6.03e-12	4.51e-11
ENSG00000100346	CACNA1I	-1.07172	2.00091	33.4619	7.27e-09	4.05e-08
ENSG00000237476	XXbac-B135H6.15	-1.07209	0.314423	17.3376	3.13e-05	0.000107173
ENSG00000164877	MICALL2	-1.07211	6.00744	51.6902	6.5e-13	5.31e-12
ENSG00000143786	CNIH3	-1.07261	-0.425	15.2196	9.57e-05	0.000301538
ENSG00000263874	LINC00672	-1.07267	1.96843	34.7422	3.76e-09	2.18e-08
ENSG00000205213	LGR4	-1.07299	4.48575	49.9575	1.57e-12	1.24e-11
ENSG00000124074	ENKD1	-1.07352	3.13978	41.81	1.01e-10	6.71e-10
ENSG00000188312	CENPP	-1.07368	1.77784	34.5109	4.24e-09	2.44e-08
ENSG00000223784	RP11-554I8.2	-1.07408	0.493356	21.2898	3.95e-06	1.57e-05
ENSG00000111325	OGFOD2	-1.07612	0.693552	17.2796	3.23e-05	0.000110223
ENSG00000279900	RP11-113K21.6	-1.0778	-0.241674	14.6796	0.00012742	0.00039071
ENSG00000157578	LCA5L	-1.07823	0.570377	23.1048	1.53e-06	6.43e-06
ENSG00000267858	MZF1-AS1	-1.07824	1.86148	35.4822	2.57e-09	1.51e-08
ENSG00000161395	PGAP3	-1.07869	3.32682	43.2166	4.9e-11	3.38e-10
ENSG00000169570	DTWD2	-1.08084	3.00953	43.8729	3.5e-11	2.45e-10
ENSG00000251400	ALDH7A1P1	-1.08202	-0.230183	16.5309	4.79e-05	0.00015879
ENSG00000163644	PPM1K	-1.08281	3.38138	48.14	3.97e-12	3.02e-11
ENSG00000137393	RNF144B	-1.08282	1.56345	36.8368	1.28e-09	7.8e-09
ENSG00000242600	MBL1P	-1.08347	0.0639688	15.3844	8.77e-05	0.000279145
ENSG00000100852	ARHGAP5	-1.08554	6.30615	53.9079	2.1e-13	1.78e-12
ENSG00000111224	PARP11	-1.08613	2.22032	37.4003	9.62e-10	5.9e-09
ENSG00000159217	IGF2BP1	-1.08692	0.383884	18.8576	1.41e-05	5.13e-05
ENSG00000155363	MOV10	-1.08785	7.29105	55.0424	1.18e-13	1.02e-12
ENSG00000149489	ROM1	-1.08855	-0.2828	14.2488	0.000160164	0.000481364
ENSG00000171714	ANO5	-1.08891	2.29766	40.4359	2.03e-10	1.32e-09
ENSG00000139714	MORN3	-1.08895	0.183096	18.353	1.84e-05	6.58e-05
ENSG00000174827	PDZK1	-1.08997	-0.696269	14.2647	0.000158813	0.000477996
ENSG00000273221	RP5-1180E21.5	-1.09104	0.293648	20.5648	5.76e-06	2.23e-05
ENSG00000197555	SIPA1L1	-1.09244	6.69808	54.8457	1.3e-13	1.12e-12
ENSG00000233903	Z83851.4	-1.09254	-0.123085	17.3291	3.14e-05	0.000107604
ENSG00000249673	NOP14-AS1	-1.09279	3.84237	47.3962	5.8e-12	4.36e-11
ENSG00000273162	RP11-108L7.15	-1.09352	0.432832	20.4876	6e-06	2.32e-05
ENSG00000106003	LFNG	-1.09374	3.27031	43.9752	3.33e-11	2.33e-10
ENSG00000272821	CTA-384D8.36	-1.094	1.10189	20.0349	7.6e-06	2.89e-05
ENSG00000265458	RP13-20L14.6	-1.09418	0.224666	19	1.31e-05	4.79e-05
ENSG00000170421	KRT8	-1.09569	11.015	56.6386	5.24e-14	4.64e-13
ENSG00000161618	ALDH16A1	-1.09576	4.41284	50.7207	1.06e-12	8.54e-12
ENSG00000184860	SDR42E1	-1.09578	5.58193	54.3846	1.65e-13	1.41e-12
ENSG00000184313	MROH7	-1.09591	1.41063	29.1237	6.79e-08	3.38e-07
ENSG00000272767	JMJD1C-AS1	-1.09608	0.366281	19.9277	8.04e-06	3.04e-05
ENSG00000101307	SIRPB1	-1.09643	1.22491	25.4779	4.47e-07	2.03e-06
ENSG00000203497	PDCD4-AS1	-1.09699	-0.262451	15.2657	9.34e-05	0.000295471
ENSG00000100583	SAMD15	-1.097	0.888375	26.2016	3.08e-07	1.43e-06
ENSG00000248458	RP4-598P13.1	-1.09712	0.204029	16.3288	5.32e-05	0.000175363
ENSG00000179988	PSTK	-1.09796	2.59941	39.5048	3.27e-10	2.09e-09
ENSG00000047644	WWC3	-1.09899	4.70035	52.6761	3.93e-13	3.26e-12
ENSG00000176406	RIMS2	-1.09967	2.68998	38.9702	4.3e-10	2.73e-09
ENSG00000118762	PKD2	-1.10071	5.01801	53.3972	2.72e-13	2.29e-12
ENSG00000262049	RP13-1032I1.7	-1.1015	1.97545	33.7351	6.32e-09	3.54e-08
ENSG00000189308	LIN54	-1.10159	4.80375	52.8918	3.52e-13	2.93e-12
ENSG00000171984	C20orf196	-1.10168	0.297185	17.4421	2.96e-05	0.000102055
ENSG00000016391	CHDH	-1.10239	4.95547	53.03	3.28e-13	2.73e-12
ENSG00000134256	CD101	-1.10252	0.774652	24.6885	6.74e-07	2.99e-06
ENSG00000141682	PMAIP1	-1.10406	4.60562	52.9385	3.44e-13	2.86e-12
ENSG00000135378	PRRG4	-1.10459	4.88918	53.8769	2.13e-13	1.81e-12
ENSG00000147118	ZNF182	-1.1052	2.95324	43.8093	3.62e-11	2.53e-10
ENSG00000130600	H19	-1.10605	1.18744	25.5897	4.22e-07	1.92e-06
ENSG00000226091	LINC00937	-1.10696	2.22781	37.1393	1.1e-09	6.72e-09
ENSG00000184678	HIST2H2BE	-1.1072	2.21702	36.9505	1.21e-09	7.37e-09
ENSG00000231305	RP11-723O4.2	-1.10829	0.890349	27.1026	1.93e-07	9.19e-07
ENSG00000171174	RBKS	-1.1089	1.33571	34.4714	4.33e-09	2.48e-08
ENSG00000274173	RP4-568C11.4	-1.10897	2.01655	41.0562	1.48e-10	9.71e-10
ENSG00000138759	FRAS1	-1.10931	7.62287	57.4536	3.46e-14	3.1e-13
ENSG00000149050	ZNF214	-1.10943	0.45238	24.3438	8.06e-07	3.54e-06
ENSG00000039650	PNKP	-1.1095	5.3199	54.4292	1.61e-13	1.38e-12
ENSG00000214106	PAXIP1-AS2	-1.1103	2.5432	43.2676	4.77e-11	3.3e-10
ENSG00000179397	C1orf101	-1.11078	-0.460105	14.8999	0.000113369	0.000351842
ENSG00000174428	GTF2IRD2B	-1.11174	3.98045	50.5791	1.14e-12	9.14e-12
ENSG00000197372	ZNF675	-1.1118	2.96596	43.8357	3.57e-11	2.5e-10
ENSG00000124507	PACSIN1	-1.11237	4.1881	50.8009	1.02e-12	8.21e-12
ENSG00000132434	LANCL2	-1.11296	4.23631	51.1971	8.35e-13	6.77e-12
ENSG00000172086	KRCC1	-1.11327	3.09273	48.9106	2.68e-12	2.07e-11
ENSG00000176410	DNAJC30	-1.11335	2.88077	43.6713	3.88e-11	2.71e-10
ENSG00000242798	RP11-506M12.1	-1.11486	-0.259013	14.72	0.000124716	0.000383337
ENSG00000088280	ASAP3	-1.11522	5.38205	55.1299	1.13e-13	9.77e-13
ENSG00000104327	CALB1	-1.1155	1.3039	28.7115	8.4e-08	4.15e-07
ENSG00000232859	LYRM9	-1.1156	2.34935	40.216	2.27e-10	1.47e-09
ENSG00000205592	MUC19	-1.11561	1.41884	32.4858	1.2e-08	6.53e-08
ENSG00000160401	CFAP157	-1.11566	0.555691	21.0838	4.4e-06	1.73e-05
ENSG00000127948	POR	-1.11774	7.06978	57.7729	2.94e-14	2.65e-13
ENSG00000236384	LINC00479	-1.11841	-0.333002	14.5177	0.000138851	0.000422471
ENSG00000198125	MB	-1.11846	1.03314	33.239	8.15e-09	4.51e-08
ENSG00000165813	CCDC186	-1.11876	6.04473	57.1518	4.03e-14	3.61e-13
ENSG00000173535	TNFRSF10C	-1.11999	2.56843	42.8166	6.01e-11	4.12e-10
ENSG00000141642	ELAC1	-1.12092	2.18253	39.0617	4.11e-10	2.61e-09
ENSG00000154889	MPPE1	-1.12126	4.01251	51.4957	7.18e-13	5.84e-12
ENSG00000198691	ABCA4	-1.12131	0.189794	20.7591	5.21e-06	2.03e-05
ENSG00000186575	NF2	-1.12179	6.58713	57.9873	2.64e-14	2.39e-13
ENSG00000112294	ALDH5A1	-1.12341	4.76268	55.1929	1.09e-13	9.48e-13
ENSG00000230359	TPI1P2	-1.12351	0.622947	24.7993	6.36e-07	2.83e-06
ENSG00000239521	GATS	-1.12418	4.91406	55.1635	1.11e-13	9.61e-13
ENSG00000175785	PRIMA1	-1.12473	2.41805	36.825	1.29e-09	7.84e-09
ENSG00000100600	LGMN	-1.1248	6.32897	57.5394	3.31e-14	2.98e-13
ENSG00000053918	KCNQ1	-1.1256	4.18766	52.4252	4.47e-13	3.7e-12
ENSG00000092929	UNC13D	-1.1256	6.21203	57.7552	2.97e-14	2.68e-13
ENSG00000272398	CD24	-1.12567	5.5004	56.7861	4.86e-14	4.32e-13
ENSG00000164050	PLXNB1	-1.12627	6.72732	58.0024	2.62e-14	2.37e-13
ENSG00000216895	AC009403.2	-1.12662	0.596061	24.1392	8.96e-07	3.91e-06
ENSG00000205707	LYRM5	-1.12667	2.18375	38.6912	4.96e-10	3.12e-09
ENSG00000268858	RP4-591C20.9	-1.12699	3.1255	45.997	1.18e-11	8.63e-11
ENSG00000112796	ENPP5	-1.12773	4.25257	53.8758	2.14e-13	1.81e-12
ENSG00000101846	STS	-1.12776	2.75397	45.542	1.49e-11	1.08e-10
ENSG00000130638	ATXN10	-1.12795	5.87753	58.0794	2.52e-14	2.28e-13
ENSG00000107742	SPOCK2	-1.12842	1.39017	30.3218	3.66e-08	1.88e-07
ENSG00000280123	RP11-267M23.1	-1.12947	1.34417	26.8994	2.14e-07	1.02e-06
ENSG00000168918	INPP5D	-1.13018	0.689192	26.7284	2.34e-07	1.1e-06
ENSG00000213888	LINC01521	-1.13188	1.54443	31.8926	1.63e-08	8.72e-08
ENSG00000128510	CPA4	-1.13194	3.32896	47.3028	6.08e-12	4.55e-11
ENSG00000143390	RFX5	-1.13195	5.99734	58.3574	2.19e-14	1.99e-13
ENSG00000005889	ZFX	-1.13216	5.2284	57.0512	4.25e-14	3.79e-13
ENSG00000135924	DNAJB2	-1.13283	5.75363	57.7295	3.01e-14	2.71e-13
ENSG00000156042	CFAP70	-1.13375	3.88705	52.3379	4.67e-13	3.86e-12
ENSG00000274849	RP11-49I11.4	-1.13386	-0.209934	15.2914	9.21e-05	0.000291841
ENSG00000165168	CYBB	-1.13449	1.11842	30.7191	2.98e-08	1.55e-07
ENSG00000183840	GPR39	-1.13726	2.61392	46.0196	1.17e-11	8.54e-11
ENSG00000168939	SPRY3	-1.13729	2.27675	41.5629	1.14e-10	7.57e-10
ENSG00000087095	NLK	-1.13751	4.42396	55.0068	1.2e-13	1.04e-12
ENSG00000155629	PIK3AP1	-1.13812	5.23434	57.6858	3.08e-14	2.77e-13
ENSG00000015285	WAS	-1.13821	0.277239	16.8945	3.95e-05	0.000133167
ENSG00000184378	ACTRT3	-1.13878	0.312493	19.5093	1e-05	3.74e-05
ENSG00000170677	SOCS6	-1.13894	6.65822	60.023	9.38e-15	8.76e-14
ENSG00000168610	STAT3	-1.13956	7.41802	60.2654	8.29e-15	7.76e-14
ENSG00000256537	SMIM10L1	-1.14009	3.67935	51.4096	7.5e-13	6.1e-12
ENSG00000172346	CSDC2	-1.14049	0.0641107	17.5343	2.82e-05	9.76e-05
ENSG00000183250	LINC01547	-1.141	2.08723	38.1427	6.58e-10	4.09e-09
ENSG00000198890	PRMT6	-1.14166	2.8995	46.8316	7.74e-12	5.73e-11
ENSG00000141505	ASGR1	-1.14205	0.330821	17.28	3.23e-05	0.000110223
ENSG00000165025	SYK	-1.14306	3.97696	55.7979	8.03e-14	7.03e-13
ENSG00000102796	DHRS12	-1.14321	2.1014	40.7943	1.69e-10	1.1e-09
ENSG00000158106	RHPN1	-1.14378	6.18765	59.2377	1.4e-14	1.28e-13
ENSG00000250221	KRT8P32	-1.14475	2.17029	40.879	1.62e-10	1.06e-09
ENSG00000107537	PHYH	-1.14477	3.16448	48.8955	2.7e-12	2.08e-11
ENSG00000125844	RRBP1	-1.14502	8.64273	61.3929	4.67e-15	4.47e-14
ENSG00000137501	SYTL2	-1.14509	5.65553	56.9343	4.51e-14	4.01e-13
ENSG00000204217	BMPR2	-1.1454	6.59706	60.2909	8.18e-15	7.67e-14
ENSG00000121039	RDH10	-1.14556	3.97693	55.4834	9.42e-14	8.21e-13
ENSG00000182742	HOXB4	-1.14573	3.93592	52.0608	5.38e-13	4.42e-12
ENSG00000236137	RP11-27K13.3	-1.14682	-0.0389825	16.5937	4.63e-05	0.000153948
ENSG00000197779	ZNF81	-1.14732	3.34741	49.8687	1.64e-12	1.29e-11
ENSG00000178814	OPLAH	-1.14749	5.05606	56.3837	5.96e-14	5.25e-13
ENSG00000281468	CTC-459F4.9	-1.14938	-0.434346	19.4563	1.03e-05	3.83e-05
ENSG00000228393	LINC01004	-1.15068	0.16537	20.9854	4.63e-06	1.82e-05
ENSG00000267321	RP11-1094M14.11	-1.15079	1.04806	25.4608	4.51e-07	2.05e-06
ENSG00000120451	SNX19	-1.15107	5.95747	60.0003	9.48e-15	8.86e-14
ENSG00000140464	PML	-1.15176	6.37295	60.5309	7.24e-15	6.8e-14
ENSG00000129514	FOXA1	-1.15288	1.83294	40.2222	2.27e-10	1.46e-09
ENSG00000171759	PAH	-1.15328	0.793827	31.9891	1.55e-08	8.32e-08
ENSG00000249042	CTD-2015H6.3	-1.15329	0.0667738	20.3321	6.51e-06	2.5e-05
ENSG00000237491	RP11-206L10.9	-1.15396	2.43118	42.0013	9.12e-11	6.13e-10
ENSG00000168661	ZNF30	-1.15433	0.51264	23.204	1.46e-06	6.14e-06
ENSG00000101076	HNF4A	-1.15504	2.49102	32.7517	1.05e-08	5.72e-08
ENSG00000274093	RP11-140H17.2	-1.15642	0.298547	22.1304	2.55e-06	1.03e-05
ENSG00000277247	RP11-785D18.3	-1.15698	1.38659	32.5758	1.15e-08	6.25e-08
ENSG00000272145	NFYC-AS1	-1.1571	0.185285	23.2862	1.4e-06	5.9e-06
ENSG00000095383	TBC1D2	-1.15767	4.72136	57.8532	2.82e-14	2.55e-13
ENSG00000204219	TCEA3	-1.15796	2.27444	37.5279	9.01e-10	5.54e-09
ENSG00000106772	PRUNE2	-1.15939	0.587237	19.455	1.03e-05	3.83e-05
ENSG00000126091	ST3GAL3	-1.1597	1.33892	34.2942	4.74e-09	2.71e-08
ENSG00000152315	KCNK13	-1.15981	1.56756	36.6489	1.41e-09	8.54e-09
ENSG00000273382	RP5-1065J22.8	-1.16163	0.132803	24.1539	8.89e-07	3.88e-06
ENSG00000197165	SULT1A2	-1.16239	1.91755	36.3799	1.62e-09	9.71e-09
ENSG00000127415	IDUA	-1.16303	5.38269	59.2615	1.38e-14	1.27e-13
ENSG00000230521	HCG4P7	-1.16393	-0.115925	20.7933	5.12e-06	2e-05
ENSG00000228775	WEE2-AS1	-1.16403	0.274124	26.689	2.39e-07	1.12e-06
ENSG00000112186	CAP2	-1.16423	3.40868	51.132	8.64e-13	6.98e-12
ENSG00000221990	EXOC3-AS1	-1.16435	0.697221	24.5429	7.27e-07	3.21e-06
ENSG00000177548	RABEP2	-1.16445	3.91168	53.3966	2.73e-13	2.29e-12
ENSG00000070601	FRMPD1	-1.16486	1.16549	26.8595	2.19e-07	1.04e-06
ENSG00000182551	ADI1	-1.1659	4.96238	59.6484	1.13e-14	1.05e-13
ENSG00000033100	CHPF2	-1.16642	4.95407	58.7527	1.79e-14	1.63e-13
ENSG00000177459	ERICH5	-1.16663	3.10142	51.4978	7.17e-13	5.84e-12
ENSG00000167107	ACSF2	-1.16687	6.09378	61.816	3.77e-15	3.63e-14
ENSG00000171617	ENC1	-1.16728	4.7749	58.9537	1.61e-14	1.48e-13
ENSG00000188199	NUTM2B	-1.16731	1.32955	35.7419	2.25e-09	1.33e-08
ENSG00000251161	RP11-540O11.1	-1.16733	1.16521	29.0073	7.21e-08	3.58e-07
ENSG00000102302	FGD1	-1.1674	3.40093	47.7157	4.93e-12	3.72e-11
ENSG00000128849	CGNL1	-1.16766	3.15686	45.6101	1.44e-11	1.05e-10
ENSG00000019485	PRDM11	-1.16882	4.16721	56.8532	4.7e-14	4.18e-13
ENSG00000175040	CHST2	-1.16966	1.61587	35.4136	2.67e-09	1.56e-08
ENSG00000204335	SP5	-1.17046	1.29012	27.5866	1.5e-07	7.24e-07
ENSG00000166275	BORCS7	-1.17152	3.45136	54.5826	1.49e-13	1.28e-12
ENSG00000268756	AC104534.2	-1.17205	2.94842	47.3038	6.08e-12	4.55e-11
ENSG00000177311	ZBTB38	-1.17432	6.05073	62.7481	2.35e-15	2.3e-14
ENSG00000235903	CPB2-AS1	-1.17482	-0.234684	19.6136	9.48e-06	3.55e-05
ENSG00000255455	RP11-890B15.3	-1.17488	2.93523	49.2626	2.24e-12	1.74e-11
ENSG00000196275	GTF2IRD2	-1.17575	4.15068	57.3841	3.58e-14	3.21e-13
ENSG00000235919	ASH1L-AS1	-1.17863	0.358721	23.1519	1.5e-06	6.28e-06
ENSG00000154898	CCDC144CP	-1.17955	0.956409	29.5715	5.39e-08	2.71e-07
ENSG00000244607	CCDC13	-1.18003	1.1907	31.3118	2.2e-08	1.16e-07
ENSG00000179981	TSHZ1	-1.18019	4.25835	59.2474	1.39e-14	1.28e-13
ENSG00000244119	PDCL3P4	-1.18098	-0.282919	19.803	8.58e-06	3.23e-05
ENSG00000213801	ZNF321P	-1.18107	0.177036	17.3835	3.05e-05	0.000104875
ENSG00000271851	RP11-565F19.2	-1.18176	0.146926	21.4368	3.66e-06	1.46e-05
ENSG00000103544	C16orf62	-1.18223	4.68252	59.649	1.13e-14	1.05e-13
ENSG00000157306	RP11-66N24.4	-1.18233	0.757036	21.9824	2.75e-06	1.11e-05
ENSG00000260136	CTD-2270L9.4	-1.18234	0.145674	21.3949	3.74e-06	1.49e-05
ENSG00000152380	FAM151B	-1.18241	0.285309	22.179	2.48e-06	1.01e-05
ENSG00000187189	TSPYL4	-1.18244	4.95347	60.6166	6.93e-15	6.52e-14
ENSG00000168014	C2CD3	-1.18279	5.89102	63.2963	1.78e-15	1.75e-14
ENSG00000261211	RP1-80N2.3	-1.18331	0.575734	30.8408	2.8e-08	1.46e-07
ENSG00000173786	CNP	-1.18352	6.55574	64.255	1.09e-15	1.09e-14
ENSG00000176697	BDNF	-1.18458	5.68354	61.9074	3.6e-15	3.48e-14
ENSG00000187122	SLIT1	-1.18463	0.495693	21.7507	3.1e-06	1.25e-05
ENSG00000161791	FMNL3	-1.18695	2.75177	44.7916	2.19e-11	1.56e-10
ENSG00000163596	ICA1L	-1.18909	1.89929	43.3936	4.48e-11	3.1e-10
ENSG00000247271	ZBED5-AS1	-1.18913	2.43341	48.4881	3.32e-12	2.54e-11
ENSG00000207425	Y_RNA	-1.19144	0.54688	24.9901	5.76e-07	2.58e-06
ENSG00000173805	HAP1	-1.19162	2.96055	49.4513	2.03e-12	1.59e-11
ENSG00000280129	RP11-298I3.3	-1.192	-0.167489	20.7705	5.18e-06	2.02e-05
ENSG00000119715	ESRRB	-1.19225	1.35428	38.2524	6.22e-10	3.88e-09
ENSG00000197653	DNAH10	-1.19228	2.90743	51.2392	8.18e-13	6.63e-12
ENSG00000178567	EPM2AIP1	-1.19244	5.46022	63.5648	1.55e-15	1.54e-14
ENSG00000229152	ANKRD10-IT1	-1.19255	4.1021	59.6155	1.15e-14	1.07e-13
ENSG00000107518	ATRNL1	-1.19291	0.378065	21.1008	4.36e-06	1.72e-05
ENSG00000003402	CFLAR	-1.19331	6.1211	64.8267	8.18e-16	8.25e-15
ENSG00000139618	BRCA2	-1.19699	4.59776	61.2143	5.12e-15	4.86e-14
ENSG00000280018	CH507-154B10.2	-1.19704	1.9348	43.9109	3.44e-11	2.41e-10
ENSG00000110042	DTX4	-1.19794	5.22572	63.3163	1.76e-15	1.74e-14
ENSG00000197249	SERPINA1	-1.19888	3.51236	53.1613	3.07e-13	2.56e-12
ENSG00000120457	KCNJ5	-1.19954	0.0851403	18.3737	1.82e-05	6.52e-05
ENSG00000273311	DGCR11	-1.20004	1.20096	30.8603	2.77e-08	1.44e-07
ENSG00000214960	ISPD	-1.20074	0.168105	23.037	1.59e-06	6.65e-06
ENSG00000153029	MR1	-1.20127	4.47353	62.54	2.61e-15	2.55e-14
ENSG00000196588	MKL1	-1.20435	5.71085	65.1546	6.92e-16	7.04e-15
ENSG00000115041	KCNIP3	-1.20465	2.49858	47.1804	6.47e-12	4.83e-11
ENSG00000267080	ASB16-AS1	-1.20519	4.07759	57.9402	2.7e-14	2.44e-13
ENSG00000271971	CTD-2006H14.2	-1.20519	0.35511	29.5506	5.45e-08	2.74e-07
ENSG00000278996	CH507-513H4.1	-1.20574	1.77393	40.3821	2.09e-10	1.35e-09
ENSG00000263013	RP11-876N24.5	-1.20734	0.365146	23.635	1.16e-06	4.97e-06
ENSG00000187808	SOWAHD	-1.20751	0.0647042	21.3061	3.91e-06	1.56e-05
ENSG00000260793	RP5-882C2.2	-1.20752	1.00812	22.0232	2.69e-06	1.09e-05
ENSG00000110002	VWA5A	-1.20773	3.15615	54.6805	1.42e-13	1.22e-12
ENSG00000175305	CCNE2	-1.20959	3.54772	55.9818	7.31e-14	6.41e-13
ENSG00000163728	TTC14	-1.21016	5.11351	65.0971	7.13e-16	7.23e-15
ENSG00000230438	SERPINB9P1	-1.21062	0.491787	28.8434	7.85e-08	3.89e-07
ENSG00000153094	BCL2L11	-1.21179	5.95004	66.5089	3.48e-16	3.62e-15
ENSG00000124557	BTN1A1	-1.21203	0.0469901	22.4173	2.19e-06	8.99e-06
ENSG00000260236	RP11-708J19.1	-1.21216	0.497487	24.7991	6.36e-07	2.83e-06
ENSG00000260552	RP11-49I11.1	-1.2122	0.241919	20.726	5.3e-06	2.06e-05
ENSG00000105519	CAPS	-1.21365	2.78578	50.4793	1.2e-12	9.58e-12
ENSG00000184205	TSPYL2	-1.21424	5.23921	64.1586	1.15e-15	1.15e-14
ENSG00000264364	DYNLL2	-1.2161	7.77091	68.8113	1.08e-16	1.17e-15
ENSG00000184083	FAM120C	-1.21693	2.4248	49.4706	2.01e-12	1.57e-11
ENSG00000167216	KATNAL2	-1.21781	0.838514	32.7844	1.03e-08	5.63e-08
ENSG00000123405	NFE2	-1.21827	1.25686	27.1637	1.87e-07	8.91e-07
ENSG00000129003	VPS13C	-1.22023	6.79878	68.6956	1.15e-16	1.24e-15
ENSG00000242498	ARPIN	-1.2235	4.98946	65.8237	4.93e-16	5.07e-15
ENSG00000227268	KLLN	-1.22469	0.697208	33.8466	5.96e-09	3.36e-08
ENSG00000146856	AGBL3	-1.22603	0.388959	27.152	1.88e-07	8.97e-07
ENSG00000224505	AC002117.1	-1.2268	0.377335	23.6018	1.18e-06	5.05e-06
ENSG00000267666	AC004156.3	-1.22689	-0.035121	22.1284	2.55e-06	1.04e-05
ENSG00000197753	LHFPL5	-1.22731	0.358397	27.2145	1.82e-07	8.69e-07
ENSG00000167363	FN3K	-1.22903	3.66751	54.0074	2e-13	1.7e-12
ENSG00000204920	ZNF155	-1.22935	0.503474	24.0519	9.38e-07	4.08e-06
ENSG00000205808	PLPP6	-1.22964	3.27754	56.3078	6.2e-14	5.45e-13
ENSG00000157036	EXOG	-1.23107	3.44047	58.1414	2.44e-14	2.21e-13
ENSG00000104320	NBN	-1.23108	5.72857	68.6863	1.15e-16	1.24e-15
ENSG00000227376	FTH1P16	-1.23141	0.391508	24.8499	6.2e-07	2.77e-06
ENSG00000261572	RP11-384L8.1	-1.23143	1.38878	37.5326	8.99e-10	5.53e-09
ENSG00000134247	PTGFRN	-1.23245	6.7501	69.8163	6.51e-17	7.14e-16
ENSG00000263002	ZNF234	-1.23448	2.29194	47.6989	4.97e-12	3.75e-11
ENSG00000273888	FRMD6-AS1	-1.23506	0.389381	22.167	2.5e-06	1.02e-05
ENSG00000137200	CMTR1	-1.23574	5.75027	68.5886	1.21e-16	1.3e-15
ENSG00000137648	TMPRSS4	-1.23677	2.84448	49.5704	1.91e-12	1.5e-11
ENSG00000242294	STAG3L5P	-1.23692	4.08174	61.5087	4.41e-15	4.22e-14
ENSG00000140993	TIGD7	-1.23696	0.216797	23.9821	9.72e-07	4.22e-06
ENSG00000175147	TMEM51-AS1	-1.23757	4.40755	65.9089	4.72e-16	4.87e-15
ENSG00000100997	ABHD12	-1.23768	5.0354	67.1521	2.51e-16	2.63e-15
ENSG00000196646	ZNF136	-1.23959	2.14726	41.5241	1.16e-10	7.72e-10
ENSG00000120217	CD274	-1.2407	1.90643	45.2266	1.76e-11	1.26e-10
ENSG00000240875	LINC00886	-1.241	1.94856	51.6511	6.63e-13	5.42e-12
ENSG00000260219	RP11-347C12.10	-1.24134	0.295286	24.1752	8.8e-07	3.85e-06
ENSG00000188153	COL4A5	-1.24179	5.4662	68.6949	1.15e-16	1.24e-15
ENSG00000155666	KDM8	-1.24234	1.60375	33.7009	6.43e-09	3.6e-08
ENSG00000092853	CLSPN	-1.24328	4.70745	65.3321	6.33e-16	6.46e-15
ENSG00000226328	NUP50-AS1	-1.24331	2.34658	47.3545	5.92e-12	4.44e-11
ENSG00000031003	FAM13B	-1.24424	5.11939	68.1063	1.55e-16	1.65e-15
ENSG00000058404	CAMK2B	-1.24567	-0.184681	19.8925	8.19e-06	3.09e-05
ENSG00000143344	RGL1	-1.24605	2.85263	53.4817	2.61e-13	2.2e-12
ENSG00000159423	ALDH4A1	-1.24674	3.76719	62.3516	2.87e-15	2.8e-14
ENSG00000167766	ZNF83	-1.24821	5.62212	69.1507	9.12e-17	9.9e-16
ENSG00000142089	IFITM3	-1.24876	8.90993	72.793	1.44e-17	1.65e-16
ENSG00000134575	ACP2	-1.24985	4.7067	66.4756	3.54e-16	3.68e-15
ENSG00000132846	ZBED3	-1.25235	5.05214	67.4792	2.13e-16	2.24e-15
ENSG00000109066	TMEM104	-1.25245	5.13144	67.7992	1.81e-16	1.91e-15
ENSG00000244731	C4A	-1.25272	1.72703	41.9832	9.21e-11	6.18e-10
ENSG00000180346	TIGD2	-1.25471	3.98743	64.0597	1.21e-15	1.2e-14
ENSG00000259529	RP11-468E2.4	-1.25543	1.9216	37.0381	1.16e-09	7.06e-09
ENSG00000116793	PHTF1	-1.25577	3.77143	62.0313	3.38e-15	3.27e-14
ENSG00000141314	RHBDL3	-1.25668	2.80388	52.9397	3.44e-13	2.86e-12
ENSG00000165181	C9orf84	-1.25727	0.464921	31.5367	1.96e-08	1.04e-07
ENSG00000277406	CH17-385C13.2	-1.25831	-0.111234	18.8694	1.4e-05	5.1e-05
ENSG00000254285	KRT8P3	-1.25925	6.16402	72.2778	1.87e-17	2.13e-16
ENSG00000255121	RP11-110I1.12	-1.25932	1.12559	36.214	1.77e-09	1.05e-08
ENSG00000142959	BEST4	-1.25999	0.591387	27.2492	1.79e-07	8.55e-07
ENSG00000105402	NAPA	-1.26024	4.66568	67.5691	2.03e-16	2.14e-15
ENSG00000101871	MID1	-1.26163	6.5318	72.8816	1.38e-17	1.58e-16
ENSG00000125637	PSD4	-1.26165	5.44698	70.6162	4.34e-17	4.83e-16
ENSG00000279508	AL589743.1	-1.26307	3.01334	59.1764	1.44e-14	1.32e-13
ENSG00000198719	DLL1	-1.26388	3.2339	55.0688	1.16e-13	1.01e-12
ENSG00000189067	LITAF	-1.2649	7.2685	73.9695	7.93e-18	9.21e-17
ENSG00000166341	DCHS1	-1.26549	1.22834	36.3153	1.68e-09	1e-08
ENSG00000259439	RP11-89K21.1	-1.26588	2.53393	50.3843	1.26e-12	1e-11
ENSG00000168398	BDKRB2	-1.26645	1.40284	31.7818	1.73e-08	9.2e-08
ENSG00000228265	RALY-AS1	-1.26667	-0.0295495	21.7039	3.18e-06	1.28e-05
ENSG00000133302	SLF1	-1.26953	3.11191	61.2519	5.02e-15	4.78e-14
ENSG00000171811	CFAP46	-1.27	1.40364	36.7828	1.32e-09	8e-09
ENSG00000170160	CCDC144A	-1.27053	0.67725	28.8205	7.94e-08	3.93e-07
ENSG00000258461	RP11-164J13.1	-1.27113	0.362524	29.6426	5.2e-08	2.62e-07
ENSG00000228570	NUTM2E	-1.27337	0.789859	33.9646	5.61e-09	3.17e-08
ENSG00000137310	TCF19	-1.2745	4.02403	65.1688	6.88e-16	7e-15
ENSG00000253320	AZIN1-AS1	-1.27466	0.753195	31.7663	1.74e-08	9.26e-08
ENSG00000147255	IGSF1	-1.27469	2.35564	48.5599	3.2e-12	2.45e-11
ENSG00000152767	FARP1	-1.27617	7.21805	75.0836	4.51e-18	5.37e-17
ENSG00000087116	ADAMTS2	-1.27623	3.05793	56.4448	5.78e-14	5.1e-13
ENSG00000138061	CYP1B1	-1.27692	1.5172	41.1052	1.44e-10	9.49e-10
ENSG00000248905	FMN1	-1.27747	2.30281	45.4733	1.55e-11	1.12e-10
ENSG00000197599	CCDC154	-1.27775	0.808281	30.8798	2.75e-08	1.43e-07
ENSG00000185133	INPP5J	-1.27935	4.11745	65.0299	7.38e-16	7.47e-15
ENSG00000108813	DLX4	-1.28139	5.02109	70.6959	4.17e-17	4.65e-16
ENSG00000121691	CAT	-1.28169	6.53292	75.2164	4.22e-18	5.04e-17
ENSG00000196268	ZNF493	-1.28177	2.25523	48.8292	2.79e-12	2.15e-11
ENSG00000115414	FN1	-1.2824	6.23298	72.9155	1.35e-17	1.56e-16
ENSG00000177738	CTD-2201E18.3	-1.2825	0.410425	26.4396	2.72e-07	1.27e-06
ENSG00000100299	ARSA	-1.28338	4.22324	65.6868	5.29e-16	5.42e-15
ENSG00000213366	GSTM2	-1.28542	3.26744	60.2222	8.47e-15	7.93e-14
ENSG00000091482	SMPX	-1.28617	-1.01318	17.8218	2.43e-05	8.51e-05
ENSG00000104450	SPAG1	-1.29035	3.4479	63.1909	1.88e-15	1.85e-14
ENSG00000230131	RP11-282I1.1	-1.29062	0.852491	33.3024	7.89e-09	4.37e-08
ENSG00000214132	RP11-420O16.2	-1.29081	0.0134594	20.0074	7.71e-06	2.93e-05
ENSG00000091137	SLC26A4	-1.29328	0.162167	26.2434	3.01e-07	1.4e-06
ENSG00000274600	RIMBP3B	-1.2934	-0.112774	24.273	8.36e-07	3.67e-06
ENSG00000168404	MLKL	-1.29426	3.45163	66.1335	4.21e-16	4.36e-15
ENSG00000281896	RP11-274B21.13	-1.2988	0.765474	33.7265	6.34e-09	3.56e-08
ENSG00000241014	RP11-244H3.1	-1.30135	2.86513	57.0048	4.35e-14	3.88e-13
ENSG00000224050	RP1-90G24.6	-1.30196	-0.0427345	23.0967	1.54e-06	6.46e-06
ENSG00000132109	TRIM21	-1.30729	4.63596	74.0359	7.67e-18	8.93e-17
ENSG00000196247	ZNF107	-1.30802	4.61894	72.5143	1.66e-17	1.89e-16
ENSG00000058091	CDK14	-1.30959	4.14727	72.0638	2.08e-17	2.37e-16
ENSG00000171729	TMEM51	-1.31093	5.60982	76.8816	1.82e-18	2.22e-17
ENSG00000205559	CHKB-AS1	-1.31134	-0.0295419	25.6803	4.03e-07	1.84e-06
ENSG00000117984	CTSD	-1.31187	6.55335	77.9676	1.05e-18	1.31e-17
ENSG00000144362	PHOSPHO2	-1.31189	0.422703	33.1135	8.69e-09	4.79e-08
ENSG00000175318	GRAMD2	-1.31286	2.60094	61.1792	5.21e-15	4.95e-14
ENSG00000237149	ZNF503-AS2	-1.3129	0.959989	36.0546	1.92e-09	1.14e-08
ENSG00000205269	TMEM170B	-1.31322	3.48855	68.5781	1.22e-16	1.3e-15
ENSG00000143867	OSR1	-1.31407	0.940594	31.5747	1.92e-08	1.02e-07
ENSG00000204262	COL5A2	-1.31453	2.70211	62.3423	2.89e-15	2.81e-14
ENSG00000279529	CTD-3222D19.8	-1.31478	0.159602	22.4823	2.12e-06	8.7e-06
ENSG00000167653	PSCA	-1.31491	0.43203	26.9167	2.12e-07	1.01e-06
ENSG00000103811	CTSH	-1.31646	4.74092	74.368	6.48e-18	7.59e-17
ENSG00000183401	CCDC159	-1.31698	2.06848	51.6814	6.53e-13	5.34e-12
ENSG00000270362	HMGN3-AS1	-1.31901	0.396147	33.7028	6.42e-09	3.6e-08
ENSG00000041353	RAB27B	-1.32014	4.04698	68.5803	1.22e-16	1.3e-15
ENSG00000269825	CTD-3099C6.9	-1.32015	2.93721	58.7851	1.76e-14	1.61e-13
ENSG00000136999	NOV	-1.3212	3.9338	69.9579	6.06e-17	6.66e-16
ENSG00000138411	HECW2	-1.32196	1.92798	53.344	2.8e-13	2.34e-12
ENSG00000185722	ANKFY1	-1.32262	6.83254	80.1623	3.45e-19	4.41e-18
ENSG00000197852	FAM212B	-1.32411	2.88076	61.4987	4.43e-15	4.24e-14
ENSG00000265393	CTD-2517M22.17	-1.32411	-0.114662	24.5094	7.39e-07	3.26e-06
ENSG00000259953	RP11-4O1.2	-1.32463	2.54137	58.8002	1.75e-14	1.59e-13
ENSG00000124143	ARHGAP40	-1.32595	3.33279	68.9165	1.03e-16	1.11e-15
ENSG00000157110	RBPMS	-1.32605	4.24104	72.5519	1.63e-17	1.86e-16
ENSG00000263843	RP11-649A18.12	-1.32749	1.5839	42.4505	7.25e-11	4.94e-10
ENSG00000139998	RAB15	-1.33032	4.26181	71.5462	2.71e-17	3.06e-16
ENSG00000220785	MTMR9LP	-1.3311	3.72703	70.2119	5.33e-17	5.87e-16
ENSG00000243710	CFAP57	-1.33182	1.20906	42.7649	6.17e-11	4.23e-10
ENSG00000183281	PLGLB1	-1.33251	0.994434	41.421	1.23e-10	8.12e-10
ENSG00000203666	EFCAB2	-1.33301	3.00902	61.3561	4.76e-15	4.54e-14
ENSG00000280173	RP11-447D11.3	-1.33519	1.41249	44.8376	2.14e-11	1.53e-10
ENSG00000275993	CH507-42P11.8	-1.33736	3.4743	70.7671	4.02e-17	4.49e-16
ENSG00000129946	SHC2	-1.3375	3.55614	68.6939	1.15e-16	1.24e-15
ENSG00000121417	ZNF211	-1.33852	3.22325	64.1936	1.13e-15	1.13e-14
ENSG00000230606	AC159540.1	-1.33962	5.72487	79.3158	5.29e-19	6.7e-18
ENSG00000235423	RP11-282O18.3	-1.34009	1.55189	43.1645	5.03e-11	3.47e-10
ENSG00000042980	ADAM28	-1.34154	0.397061	41.1572	1.4e-10	9.26e-10
ENSG00000175877	WBSCR28	-1.3426	-0.645004	19.6457	9.32e-06	3.49e-05
ENSG00000064989	CALCRL	-1.34287	1.26415	43.5218	4.19e-11	2.91e-10
ENSG00000180423	HARBI1	-1.34291	1.0394	36.408	1.6e-09	9.59e-09
ENSG00000250959	GLUD1P3	-1.34362	0.751259	30.8045	2.85e-08	1.48e-07
ENSG00000108797	CNTNAP1	-1.34639	4.40407	71.5064	2.76e-17	3.11e-16
ENSG00000270605	RP5-1092A3.4	-1.3467	0.734982	40.7312	1.75e-10	1.14e-09
ENSG00000278879	AP000560.3	-1.34917	0.794875	36.5057	1.52e-09	9.15e-09
ENSG00000183722	LHFP	-1.34984	-0.184492	28.841	7.86e-08	3.89e-07
ENSG00000260118	RP6-201G10.2	-1.34998	0.124559	21.7312	3.14e-06	1.26e-05
ENSG00000173947	PIFO	-1.35008	0.587631	34.048	5.38e-09	3.05e-08
ENSG00000166997	CNPY4	-1.35016	1.29453	41.1032	1.44e-10	9.49e-10
ENSG00000277782	RP11-775C24.5	-1.35036	0.263058	25.8882	3.62e-07	1.67e-06
ENSG00000268225	CTD-2331H12.5	-1.3507	0.272561	25.5687	4.27e-07	1.94e-06
ENSG00000251615	RP11-774O3.3	-1.35368	2.28979	60.3725	7.85e-15	7.37e-14
ENSG00000279108	CTC-490E21.11	-1.35461	1.63961	48.6282	3.09e-12	2.37e-11
ENSG00000159712	ANKRD18CP	-1.35585	-0.0820626	22.8508	1.75e-06	7.27e-06
ENSG00000152778	IFIT5	-1.35928	5.42404	82.2731	1.19e-19	1.56e-18
ENSG00000196116	TDRD7	-1.36009	5.06556	81.0792	2.17e-19	2.81e-18
ENSG00000214425	LRRC37A4P	-1.36172	6.31399	83.9318	5.12e-20	6.88e-19
ENSG00000263142	LRRC37A17P	-1.36198	4.24602	76.5974	2.1e-18	2.56e-17
ENSG00000257557	RP11-84G21.1	-1.36341	0.801009	42.1011	8.67e-11	5.84e-10
ENSG00000130147	SH3BP4	-1.36742	7.31911	85.8476	1.94e-20	2.68e-19
ENSG00000184058	TBX1	-1.36805	1.82583	48.5808	3.17e-12	2.43e-11
ENSG00000196141	SPATS2L	-1.36921	7.3092	86.3273	1.52e-20	2.12e-19
ENSG00000170011	MYRIP	-1.36975	1.76481	54.7123	1.4e-13	1.2e-12
ENSG00000142178	SIK1	-1.37046	3.48404	73.5374	9.87e-18	1.14e-16
ENSG00000181585	TMIE	-1.37077	-0.461944	22.4948	2.11e-06	8.65e-06
ENSG00000134780	DAGLA	-1.37377	3.56411	71.0993	3.4e-17	3.81e-16
ENSG00000160710	ADAR	-1.37416	9.20972	87.6687	7.74e-21	1.09e-19
ENSG00000007541	PIGQ	-1.37488	4.14959	74.432	6.28e-18	7.36e-17
ENSG00000272760	RP11-5C23.1	-1.37503	0.59281	38.5457	5.35e-10	3.36e-09
ENSG00000069020	MAST4	-1.37595	4.30719	79.7821	4.18e-19	5.32e-18
ENSG00000166268	MYRFL	-1.37659	-0.0245482	23.6704	1.14e-06	4.89e-06
ENSG00000117472	TSPAN1	-1.37713	5.48599	83.8662	5.29e-20	7.1e-19
ENSG00000206538	VGLL3	-1.37862	1.02193	45.0677	1.9e-11	1.37e-10
ENSG00000185432	METTL7A	-1.37978	2.19039	57.0815	4.18e-14	3.74e-13
ENSG00000198870	STKLD1	-1.38033	-0.118131	22.8784	1.73e-06	7.17e-06
ENSG00000134253	TRIM45	-1.38129	3.14113	69.8483	6.4e-17	7.03e-16
ENSG00000233892	PAIP1P1	-1.38719	-0.232143	22.1267	2.55e-06	1.04e-05
ENSG00000138035	PNPT1	-1.38802	5.27326	85.0464	2.91e-20	3.96e-19
ENSG00000178947	SMIM10L2A	-1.38964	2.49669	63.564	1.55e-15	1.54e-14
ENSG00000221890	NPTXR	-1.39146	6.67685	87.8172	7.18e-21	1.02e-19
ENSG00000248866	USP46-AS1	-1.39163	1.36465	45.7235	1.36e-11	9.9e-11
ENSG00000247982	LINC00926	-1.39204	1.72124	44.6033	2.41e-11	1.71e-10
ENSG00000124813	RUNX2	-1.39277	5.03434	71.6011	2.63e-17	2.98e-16
ENSG00000229619	MBNL1-AS1	-1.39471	0.354748	30.6712	3.06e-08	1.58e-07
ENSG00000272668	RP11-190A12.8	-1.3955	-0.210641	27.8897	1.28e-07	6.23e-07
ENSG00000260300	RP11-505K9.4	-1.39627	0.306932	26.2702	2.97e-07	1.38e-06
ENSG00000163683	SMIM14	-1.39644	5.89452	87.4774	8.52e-21	1.2e-19
ENSG00000064042	LIMCH1	-1.39698	5.00384	84.9475	3.06e-20	4.15e-19
ENSG00000145214	DGKQ	-1.39751	5.63451	84.7386	3.41e-20	4.61e-19
ENSG00000144843	ADPRH	-1.39857	1.47991	50.5698	1.15e-12	9.17e-12
ENSG00000183647	ZNF530	-1.399	1.42601	42.8504	5.91e-11	4.05e-10
ENSG00000102904	TSNAXIP1	-1.39947	0.8428	42.354	7.62e-11	5.17e-10
ENSG00000250091	DNAH10OS	-1.39982	2.51972	62.9275	2.14e-15	2.1e-14
ENSG00000124549	BTN2A3P	-1.40263	2.73261	65.6135	5.49e-16	5.62e-15
ENSG00000101335	MYL9	-1.40272	5.45489	86.8339	1.18e-20	1.65e-19
ENSG00000228672	PROB1	-1.40358	2.28479	58.1094	2.48e-14	2.25e-13
ENSG00000148082	SHC3	-1.40361	2.22685	61.0626	5.53e-15	5.24e-14
ENSG00000171346	KRT15	-1.40542	5.79356	88.4331	5.26e-21	7.53e-20
ENSG00000196981	WDR5B	-1.40774	2.6039	69.3167	8.39e-17	9.14e-16
ENSG00000249898	MCPH1-AS1	-1.40924	-0.148764	25.8463	3.7e-07	1.7e-06
ENSG00000273702	RP11-758H9.2	-1.41037	-0.138367	26.7412	2.33e-07	1.1e-06
ENSG00000184985	SORCS2	-1.41093	0.887965	35.6664	2.34e-09	1.38e-08
ENSG00000146005	PSD2	-1.41277	1.31355	39.7777	2.85e-10	1.83e-09
ENSG00000065457	ADAT1	-1.41308	4.3763	82.7145	9.48e-20	1.25e-18
ENSG00000170382	LRRN2	-1.41689	3.8775	79.8936	3.95e-19	5.03e-18
ENSG00000128253	RFPL2	-1.41862	-0.136352	24.8444	6.21e-07	2.77e-06
ENSG00000180891	CUEDC1	-1.4187	7.02904	91.5281	1.1e-21	1.63e-20
ENSG00000280007	AC008079.10	-1.41928	0.868621	40.4936	1.97e-10	1.28e-09
ENSG00000137460	FHDC1	-1.42172	3.79846	81.483	1.77e-19	2.3e-18
ENSG00000273018	CTD-2303H24.2	-1.42216	-0.0785942	23.4947	1.25e-06	5.33e-06
ENSG00000132016	C19orf57	-1.42221	0.77573	38.2728	6.15e-10	3.84e-09
ENSG00000240498	CDKN2B-AS1	-1.42248	0.545107	35.7087	2.29e-09	1.35e-08
ENSG00000275632	RP5-967N21.11	-1.42263	-0.164473	24.5163	7.37e-07	3.25e-06
ENSG00000173540	GMPPB	-1.42285	3.83351	79.5186	4.78e-19	6.06e-18
ENSG00000204556	CTD-2514C3.1	-1.42296	-0.648324	21.3421	3.84e-06	1.53e-05
ENSG00000274383	CTD-2017F17.2	-1.42303	0.530408	31.6169	1.88e-08	9.97e-08
ENSG00000125409	TEKT3	-1.42367	0.424773	30.1156	4.07e-08	2.08e-07
ENSG00000151470	C4orf33	-1.42638	3.05483	77.0357	1.68e-18	2.06e-17
ENSG00000004139	SARM1	-1.42845	1.82243	46.2708	1.03e-11	7.54e-11
ENSG00000161921	CXCL16	-1.42965	6.714	92.8159	5.74e-22	8.72e-21
ENSG00000078114	NEBL	-1.43074	6.35053	93.0066	5.21e-22	7.94e-21
ENSG00000170456	DENND5B	-1.43151	5.83441	88.3542	5.47e-21	7.8e-20
ENSG00000225302	RP11-539I5.1	-1.43291	3.59254	82.5145	1.05e-19	1.38e-18
ENSG00000233429	HOTAIRM1	-1.43386	0.708867	30.97	2.62e-08	1.37e-07
ENSG00000119686	FLVCR2	-1.43448	1.72434	53.3669	2.77e-13	2.32e-12
ENSG00000168481	LGI3	-1.43471	2.17078	58.5172	2.02e-14	1.83e-13
ENSG00000151062	CACNA2D4	-1.4369	0.867897	44.0419	3.21e-11	2.26e-10
ENSG00000122861	PLAU	-1.43734	6.36652	93.6	3.86e-22	5.96e-21
ENSG00000149177	PTPRJ	-1.43739	6.40569	93.3668	4.34e-22	6.67e-21
ENSG00000247400	DNAJC3-AS1	-1.4383	1.23397	55.2595	1.06e-13	9.18e-13
ENSG00000036530	CYP46A1	-1.44085	1.52726	43.2629	4.79e-11	3.31e-10
ENSG00000250328	MGC32805	-1.44168	-0.501672	22.642	1.95e-06	8.05e-06
ENSG00000261474	RP11-452L6.1	-1.44562	0.84118	36.263	1.72e-09	1.03e-08
ENSG00000112343	TRIM38	-1.44676	6.8125	95.2071	1.71e-22	2.7e-21
ENSG00000277196	AC007325.2	-1.44777	1.44722	46.6378	8.54e-12	6.3e-11
ENSG00000171903	CYP4F11	-1.45143	5.76423	92.4029	7.07e-22	1.06e-20
ENSG00000163694	RBM47	-1.45215	5.83599	94.3223	2.68e-22	4.17e-21
ENSG00000232545	KB-318B8.7	-1.45304	1.15271	42.5008	7.07e-11	4.82e-10
ENSG00000169035	KLK7	-1.4542	5.67898	93.1518	4.84e-22	7.4e-21
ENSG00000147257	GPC3	-1.45764	1.36015	50.0142	1.53e-12	1.2e-11
ENSG00000269069	CTC-471F3.5	-1.46108	1.91441	50.5752	1.15e-12	9.15e-12
ENSG00000235257	ITGA9-AS1	-1.46113	0.396134	33.6233	6.69e-09	3.74e-08
ENSG00000177692	DNAJC28	-1.4613	0.908368	42.3021	7.82e-11	5.3e-10
ENSG00000113140	SPARC	-1.46214	0.508669	28.6399	8.72e-08	4.3e-07
ENSG00000010704	HFE	-1.46459	4.30333	89.5923	2.93e-21	4.23e-20
ENSG00000272572	RP11-179B2.2	-1.46481	-0.569754	28.7783	8.12e-08	4.01e-07
ENSG00000152137	HSPB8	-1.4663	2.57787	74.894	4.97e-18	5.88e-17
ENSG00000230091	TMEM254-AS1	-1.46688	1.8855	59.9938	9.52e-15	8.88e-14
ENSG00000160188	RSPH1	-1.46715	1.58331	62.2441	3.03e-15	2.95e-14
ENSG00000151117	TMEM86A	-1.4684	2.63342	70.4849	4.64e-17	5.15e-16
ENSG00000078237	TIGAR	-1.46858	3.51804	81.3929	1.85e-19	2.41e-18
ENSG00000106526	ACTR3C	-1.46933	1.21872	49.9669	1.56e-12	1.23e-11
ENSG00000150637	CD226	-1.46993	1.80583	61.5122	4.4e-15	4.22e-14
ENSG00000243004	AC005062.2	-1.47207	-0.141231	25.3813	4.7e-07	2.13e-06
ENSG00000092010	PSME1	-1.4739	6.64296	98.6814	2.97e-23	4.92e-22
ENSG00000251095	RP11-115D19.1	-1.47427	3.13868	81.8132	1.5e-19	1.96e-18
ENSG00000162949	CAPN13	-1.47694	0.644185	45.229	1.75e-11	1.26e-10
ENSG00000188517	COL25A1	-1.47931	-0.0290435	33.6621	6.56e-09	3.67e-08
ENSG00000187244	BCAM	-1.48082	7.5941	99.958	1.56e-23	2.63e-22
ENSG00000267121	CTD-2020K17.1	-1.48268	0.312127	39.5651	3.17e-10	2.03e-09
ENSG00000108448	TRIM16L	-1.48371	3.82176	89.456	3.14e-21	4.51e-20
ENSG00000242574	HLA-DMB	-1.48409	1.7868	51.2118	8.29e-13	6.72e-12
ENSG00000136010	ALDH1L2	-1.48427	1.44129	49.5151	1.97e-12	1.54e-11
ENSG00000279619	CTD-2527I21.5	-1.48551	0.785615	33.9645	5.61e-09	3.17e-08
ENSG00000137877	SPTBN5	-1.48797	2.58028	67.4245	2.19e-16	2.3e-15
ENSG00000186470	BTN3A2	-1.48919	5.29268	97.6897	4.89e-23	7.98e-22
ENSG00000124406	ATP8A1	-1.48983	3.34415	88.4189	5.3e-21	7.58e-20
ENSG00000280128	XXbac-BPG283O16.9	-1.49084	3.26604	86.5116	1.39e-20	1.93e-19
ENSG00000139793	MBNL2	-1.49121	7.48439	101.558	6.94e-24	1.19e-22
ENSG00000266258	RP11-41O4.1	-1.49311	0.186111	34.3673	4.56e-09	2.61e-08
ENSG00000133958	UNC79	-1.49515	-0.231731	26.9539	2.08e-07	9.89e-07
ENSG00000172403	SYNPO2	-1.49555	1.03489	45.2916	1.7e-11	1.22e-10
ENSG00000100024	UPB1	-1.49562	1.11217	52.6299	4.03e-13	3.34e-12
ENSG00000185880	TRIM69	-1.49758	4.3575	95.1182	1.79e-22	2.82e-21
ENSG00000152475	ZNF837	-1.49949	1.15332	46.2342	1.05e-11	7.68e-11
ENSG00000078018	MAP2	-1.49981	5.74061	100.232	1.36e-23	2.3e-22
ENSG00000280303	ERICD	-1.50002	1.04445	42.7277	6.29e-11	4.31e-10
ENSG00000261437	RP11-22C11.2	-1.50078	1.186	53.8986	2.11e-13	1.79e-12
ENSG00000239713	APOBEC3G	-1.50278	3.47052	69.2493	8.68e-17	9.44e-16
ENSG00000120162	MOB3B	-1.50305	2.73873	76.9151	1.78e-18	2.19e-17
ENSG00000154874	CCDC144B	-1.50724	0.803352	40.5158	1.95e-10	1.27e-09
ENSG00000235897	TM4SF19-AS1	-1.50798	-0.11574	24.4379	7.67e-07	3.38e-06
ENSG00000272447	RP11-182L21.6	-1.50899	2.15224	67.3281	2.3e-16	2.41e-15
ENSG00000245571	AP001258.4	-1.50901	2.13488	71.57	2.68e-17	3.02e-16
ENSG00000234546	RP3-510D11.2	-1.50904	-0.089418	29.2058	6.51e-08	3.26e-07
ENSG00000160226	C21orf2	-1.50961	3.59063	86.4886	1.41e-20	1.95e-19
ENSG00000196126	HLA-DRB1	-1.50964	1.69503	60.8253	6.24e-15	5.88e-14
ENSG00000237264	FTH1P11	-1.50988	0.269631	34.7404	3.77e-09	2.18e-08
ENSG00000143819	EPHX1	-1.51149	5.74191	100.509	1.18e-23	2e-22
ENSG00000133401	PDZD2	-1.51568	1.25961	50.0613	1.49e-12	1.18e-11
ENSG00000272631	RP11-359E3.4	-1.5169	1.76198	58.8814	1.67e-14	1.53e-13
ENSG00000130045	NXNL2	-1.52098	-0.00721743	33.3575	7.67e-09	4.26e-08
ENSG00000244649	CTD-2377D24.6	-1.52434	2.67293	78.4569	8.18e-19	1.03e-17
ENSG00000140044	JDP2	-1.52438	3.6132	87.8622	7.02e-21	9.95e-20
ENSG00000261455	LINC01003	-1.52611	0.409658	36.1168	1.86e-09	1.1e-08
ENSG00000176244	ACBD7	-1.52701	1.57532	64.8102	8.25e-16	8.32e-15
ENSG00000171401	KRT13	-1.52981	1.64092	69.8786	6.31e-17	6.92e-16
ENSG00000172508	CARNS1	-1.53003	2.34642	55.4114	9.78e-14	8.5e-13
ENSG00000168394	TAP1	-1.53187	6.35166	105.431	9.83e-25	1.74e-23
ENSG00000073464	CLCN4	-1.53311	2.32808	68.026	1.61e-16	1.71e-15
ENSG00000158445	KCNB1	-1.5341	2.76522	71.8885	2.28e-17	2.58e-16
ENSG00000128408	RIBC2	-1.53436	1.65805	63.0703	1.99e-15	1.96e-14
ENSG00000164307	ERAP1	-1.53632	4.72103	101.583	6.85e-24	1.18e-22
ENSG00000197558	SSPO	-1.53716	4.24165	88.6473	4.72e-21	6.77e-20
ENSG00000056736	IL17RB	-1.53723	3.65508	87.9987	6.55e-21	9.31e-20
ENSG00000150051	MKX	-1.53844	5.35213	104.071	1.95e-24	3.42e-23
ENSG00000213928	IRF9	-1.54314	2.92252	75.7298	3.25e-18	3.93e-17
ENSG00000213145	CRIP1	-1.54632	0.0617997	30.217	3.86e-08	1.98e-07
ENSG00000233593	RP4-665J23.1	-1.5478	1.54692	56.4783	5.68e-14	5.02e-13
ENSG00000127220	ABHD8	-1.55098	2.43262	70.4863	4.63e-17	5.15e-16
ENSG00000139597	N4BP2L1	-1.55144	1.26804	60.9505	5.85e-15	5.54e-14
ENSG00000002549	LAP3	-1.55182	5.97823	107.732	3.08e-25	5.54e-24
ENSG00000162849	KIF26B	-1.55211	2.84113	85.5629	2.24e-20	3.07e-19
ENSG00000111846	GCNT2	-1.55372	0.265669	44.6418	2.37e-11	1.68e-10
ENSG00000140465	CYP1A1	-1.55446	0.740558	37.0597	1.15e-09	6.98e-09
ENSG00000136235	GPNMB	-1.55717	1.35099	61.808	3.79e-15	3.65e-14
ENSG00000181218	HIST3H2A	-1.55827	2.76931	82.7015	9.54e-20	1.26e-18
ENSG00000102287	GABRE	-1.56285	3.17512	88.4121	5.31e-21	7.6e-20
ENSG00000117525	F3	-1.56309	6.10015	108.038	2.64e-25	4.76e-24
ENSG00000151632	AKR1C2	-1.56377	-0.00921409	40.0888	2.43e-10	1.57e-09
ENSG00000138271	GPR87	-1.56703	3.19316	90.5033	1.85e-21	2.69e-20
ENSG00000258927	RP11-1070N10.5	-1.56882	-0.0400434	28.7218	8.36e-08	4.13e-07
ENSG00000179761	PIPOX	-1.56917	0.287209	33.5623	6.9e-09	3.85e-08
ENSG00000227627	RP1-101K10.6	-1.57016	1.31407	43.5872	4.05e-11	2.83e-10
ENSG00000049769	PPP1R3F	-1.57248	0.977461	50.7974	1.02e-12	8.22e-12
ENSG00000186976	EFCAB6	-1.57292	0.325492	39.1554	3.91e-10	2.49e-09
ENSG00000067066	SP100	-1.57531	6.50679	111.765	4.02e-26	7.52e-25
ENSG00000277701	RP11-734K23.9	-1.57697	4.02183	96.4455	9.17e-23	1.47e-21
ENSG00000163888	CAMK2N2	-1.57881	2.05281	71.8904	2.27e-17	2.58e-16
ENSG00000224086	LL22NC03-86G7.1	-1.58025	0.378644	39.4455	3.37e-10	2.15e-09
ENSG00000250303	RP11-356J5.12	-1.58185	2.84935	84.9728	3.02e-20	4.11e-19
ENSG00000244280	ECEL1P2	-1.58273	-0.190499	34.8592	3.54e-09	2.05e-08
ENSG00000188878	FBF1	-1.58312	2.34169	74.6953	5.49e-18	6.46e-17
ENSG00000073910	FRY	-1.58493	2.56979	83.6728	5.84e-20	7.81e-19
ENSG00000140022	STON2	-1.58548	2.63189	87.2668	9.48e-21	1.33e-19
ENSG00000175766	EIF4E1B	-1.58641	-0.68089	31.3975	2.1e-08	1.11e-07
ENSG00000152104	PTPN14	-1.58754	7.05243	114.127	1.22e-26	2.35e-25
ENSG00000164054	SHISA5	-1.58759	6.92984	113.875	1.39e-26	2.65e-25
ENSG00000237017	AC012314.8	-1.59198	0.35022	38.0244	6.99e-10	4.33e-09
ENSG00000203799	CCDC162P	-1.59239	0.387529	36.5218	1.51e-09	9.08e-09
ENSG00000167889	MGAT5B	-1.59245	4.80758	103.097	3.19e-24	5.54e-23
ENSG00000269516	CYP4F23P	-1.60148	1.8781	62.9384	2.13e-15	2.09e-14
ENSG00000006756	ARSD	-1.60352	5.38636	111.352	4.96e-26	9.23e-25
ENSG00000158427	TMSB15B	-1.60466	0.194125	29.6199	5.26e-08	2.65e-07
ENSG00000103196	CRISPLD2	-1.60861	3.8092	98.322	3.56e-23	5.87e-22
ENSG00000234745	HLA-B	-1.60928	7.76477	117.877	1.84e-27	3.71e-26
ENSG00000277287	RP4-794I6.4	-1.60961	1.84596	68.1346	1.53e-16	1.62e-15
ENSG00000276073	RP5-1125A11.7	-1.60987	1.69702	67.2531	2.39e-16	2.5e-15
ENSG00000147606	SLC26A7	-1.61082	0.900256	51.2453	8.15e-13	6.61e-12
ENSG00000275784	RP5-1125A11.6	-1.61148	-0.409704	30.5673	3.22e-08	1.67e-07
ENSG00000233901	LINC01503	-1.61319	1.12186	63.1619	1.9e-15	1.87e-14
ENSG00000182197	EXT1	-1.61488	5.71113	114.761	8.88e-27	1.73e-25
ENSG00000050438	SLC4A8	-1.61798	2.59448	85.3531	2.5e-20	3.41e-19
ENSG00000163083	INHBB	-1.61803	-0.0861876	31.6122	1.88e-08	9.99e-08
ENSG00000186594	MIR22HG	-1.6195	2.61116	67.8827	1.74e-16	1.84e-15
ENSG00000172936	MYD88	-1.61981	5.56166	113.903	1.37e-26	2.62e-25
ENSG00000188549	C15orf52	-1.62266	5.59901	114.422	1.05e-26	2.04e-25
ENSG00000138161	CUZD1	-1.62273	0.891856	63.7405	1.42e-15	1.41e-14
ENSG00000123201	GUCY1B2	-1.62338	3.21533	93.4196	4.23e-22	6.51e-21
ENSG00000080493	SLC4A4	-1.62366	-0.590513	27.5198	1.55e-07	7.48e-07
ENSG00000247934	RP11-967K21.1	-1.62449	0.279571	38.7671	4.78e-10	3.01e-09
ENSG00000105499	PLA2G4C	-1.62466	1.15953	61.5267	4.37e-15	4.19e-14
ENSG00000116117	PARD3B	-1.62644	2.2196	77.4424	1.37e-18	1.69e-17
ENSG00000101670	LIPG	-1.6292	6.0405	116.398	3.89e-27	7.71e-26
ENSG00000070190	DAPP1	-1.63174	1.94522	84.5923	3.67e-20	4.95e-19
ENSG00000268287	CTB-60B18.18	-1.63268	-0.173369	27.0814	1.95e-07	9.28e-07
ENSG00000266947	RP11-799D4.4	-1.63754	1.18449	57.0591	4.23e-14	3.78e-13
ENSG00000210127	MT-TA	-1.64083	-1.33039	31.9279	1.6e-08	8.57e-08
ENSG00000181381	DDX60L	-1.64187	6.71553	120.984	3.85e-28	7.89e-27
ENSG00000231925	TAPBP	-1.64455	8.34805	123.202	1.26e-28	2.65e-27
ENSG00000175564	UCP3	-1.64506	0.801771	47.3049	6.08e-12	4.55e-11
ENSG00000187908	DMBT1	-1.64586	0.274733	35.637	2.38e-09	1.4e-08
ENSG00000119699	TGFB3	-1.64614	1.58279	64.3279	1.05e-15	1.06e-14
ENSG00000120075	HOXB5	-1.64688	5.07159	114.653	9.38e-27	1.82e-25
ENSG00000198223	CSF2RA	-1.64688	1.41386	64.1038	1.18e-15	1.18e-14
ENSG00000213976	CTD-2561J22.2	-1.64778	0.438047	42.9305	5.67e-11	3.89e-10
ENSG00000254973	RP11-429J17.7	-1.6537	0.852328	44.4062	2.67e-11	1.88e-10
ENSG00000158806	NPM2	-1.65383	2.43093	78.1811	9.4e-19	1.18e-17
ENSG00000280734	LINC01232	-1.65956	1.85473	83.8161	5.43e-20	7.28e-19
ENSG00000102524	TNFSF13B	-1.66003	-0.0629626	41.2323	1.35e-10	8.92e-10
ENSG00000166073	GPR176	-1.66175	0.296075	36.4265	1.59e-09	9.51e-09
ENSG00000268006	PTOV1-AS1	-1.67006	0.992494	54.5925	1.48e-13	1.27e-12
ENSG00000084636	COL16A1	-1.67033	3.04243	95.279	1.65e-22	2.61e-21
ENSG00000197565	COL4A6	-1.67134	1.80612	68.1826	1.49e-16	1.59e-15
[truncated: 716 more rows]

## Sheet: HKe3 parent. vs HCT116 DE genes
ID	Symbol	logFC	logCPM	LR	PValue	FDR
ENSG00000135480	KRT7	-5.52766	7.85428	884.435	2.3737e-194	3.69657e-190
ENSG00000148735	PLEKHS1	-6.42587	4.88739	801.031	3.22058e-176	2.5077e-172
ENSG00000185847	LINC01405	6.69254	2.02701	660.239	1.32561e-145	6.88125e-142
ENSG00000197142	ACSL5	4.19761	7.52326	626.952	2.30006e-138	8.95473e-135
ENSG00000255026	RP11-326C3.2	-6.69012	3.59388	616.776	3.75854e-136	1.17063e-132
ENSG00000135373	EHF	-4.32807	7.16181	599.118	2.6038e-132	6.75816e-129
ENSG00000130508	PXDN	-4.08038	6.38271	545.109	1.45899e-120	3.24584e-117
ENSG00000088386	SLC15A1	-6.9738	2.94021	540.885	1.21008e-119	2.35557e-116
ENSG00000171951	SCG2	3.85919	5.32111	520.414	3.43969e-115	5.95181e-112
ENSG00000198796	ALPK2	-5.45823	6.20543	517.803	1.2719e-114	1.98072e-111
ENSG00000099994	SUSD2	-4.0304	7.42851	511.056	3.73665e-113	5.29008e-110
ENSG00000157168	NRG1	-4.42221	3.9732	497.976	2.62009e-110	3.40023e-107
ENSG00000124813	RUNX2	-3.7572	5.03097	471.441	1.55662e-104	1.73152e-101
ENSG00000105855	ITGB8	-3.70676	6.6075	471.514	1.50065e-104	1.73152e-101
ENSG00000133424	LARGE1	-4.17319	4.15579	448.961	1.214e-99	1.26038e-96
ENSG00000149131	SERPING1	-5.22393	3.87747	434.581	1.63608e-96	1.59242e-93
ENSG00000167754	KLK5	-4.53428	4.97479	426.241	1.06939e-94	9.79627e-92
ENSG00000126709	IFI6	-3.53434	7.32487	426.085	1.15595e-94	1.00009e-91
ENSG00000130303	BST2	-3.79727	6.14035	408.38	8.25657e-91	6.76734e-88
ENSG00000103044	HAS3	3.14401	5.53189	376.072	8.91759e-84	6.94368e-81
ENSG00000143494	VASH2	-4.19863	3.39389	375.491	1.19276e-83	8.84515e-81
ENSG00000196954	CASP4	-3.43128	5.11281	372.339	5.79394e-83	4.10132e-80
ENSG00000178685	PARP10	-3.46581	6.23083	370.032	1.84207e-82	1.24724e-79
ENSG00000157227	MMP14	-3.29875	5.38148	369.155	2.85811e-82	1.85456e-79
ENSG00000139278	GLIPR1	4.55444	1.06136	349.929	4.39245e-78	2.73615e-75
ENSG00000250920	RP11-297P16.4	3.24547	4.83822	347.837	1.25352e-77	7.50808e-75
ENSG00000100170	SLC5A1	3.89902	1.91135	346.398	2.57932e-77	1.4877e-74
ENSG00000242265	PEG10	-3.25559	4.82028	344.867	5.55772e-77	3.09108e-74
ENSG00000108244	KRT23	-3.30014	5.2459	344.758	5.86944e-77	3.15189e-74
ENSG00000002587	HS3ST1	2.97206	5.63544	341.411	3.14472e-76	1.63242e-73
ENSG00000138496	PARP9	-3.03223	7.02672	341.072	3.72756e-76	1.87256e-73
ENSG00000258088	RP11-114H23.2	3.46799	2.62817	333.901	1.35896e-74	6.61346e-72
ENSG00000182568	SATB1	3.16422	3.94922	333.39	1.75579e-74	8.28573e-72
ENSG00000164379	FOXQ1	-3.97147	3.13765	318.759	2.6993e-71	1.23636e-68
ENSG00000142530	FAM71E1	3.22816	2.83618	312.72	5.58199e-70	2.48367e-67
ENSG00000163762	TM4SF18	4.02723	1.99244	310.219	1.95621e-69	8.46225e-67
ENSG00000258077	RP11-114H23.1	3.12071	3.01668	308.164	5.48619e-69	2.30909e-66
ENSG00000137501	SYTL2	-2.80156	5.65271	306.394	1.33312e-68	5.46333e-66
ENSG00000077274	CAPN6	3.97516	2.97072	306.127	1.52375e-68	6.08445e-66
ENSG00000205413	SAMD9	-2.80361	6.9491	301.999	1.20837e-67	4.70447e-65
ENSG00000275410	HNF1B	5.09901	2.39222	300.696	2.32337e-67	8.82482e-65
ENSG00000152661	GJA1	9.9101	0.0111385	300.301	2.8329e-67	1.0504e-64
ENSG00000142875	PRKACB	2.71922	6.7272	299.35	4.5648e-67	1.6532e-64
ENSG00000163362	C1orf106	-2.85572	5.35261	298.447	7.18126e-67	2.54168e-64
ENSG00000140835	CHST4	-6.44099	1.17361	297.414	1.2054e-66	4.17149e-64
ENSG00000089127	OAS1	-3.14626	5.6916	290.642	3.60395e-65	1.22009e-62
ENSG00000163840	DTX3L	-2.72856	6.80178	289.052	7.9994e-65	2.65052e-62
ENSG00000154165	GPR15	6.40816	0.248506	286.944	2.30403e-64	7.47512e-62
ENSG00000153246	PLA2R1	-4.88995	2.18196	285.11	5.78243e-64	1.83775e-61
ENSG00000221963	APOL6	-3.16901	5.80372	283.077	1.60318e-63	4.99327e-61
ENSG00000167355	AC104389.28	2.6475	4.61664	269.267	1.6396e-60	5.00655e-58
ENSG00000204175	GPRIN2	-4.75979	2.22084	265.5	1.08569e-59	3.25143e-57
ENSG00000090339	ICAM1	-3.0371	3.51341	264.872	1.48813e-59	4.37257e-57
ENSG00000197635	DPP4	2.70779	3.80569	263.457	3.02645e-59	8.72795e-57
ENSG00000164342	TLR3	-4.29062	3.70699	262.726	4.36738e-59	1.2366e-56
ENSG00000198743	SLC5A3	-2.50858	7.24678	261.298	8.94384e-59	2.48719e-56
ENSG00000158055	GRHL3	-2.8724	3.49772	261.138	9.69442e-59	2.64862e-56
ENSG00000239713	APOBEC3G	-2.89434	3.46883	254.997	2.11443e-57	5.67726e-55
ENSG00000176049	JAKMIP2	4.54528	0.147636	253.907	3.65259e-57	9.64099e-55
ENSG00000141404	GNAL	2.62785	4.05495	248.331	6.00296e-56	1.55807e-53
ENSG00000134533	RERG	4.9826	0.5494	244.395	4.32882e-55	1.10513e-52
ENSG00000015413	DPEP1	5.07613	0.145287	243.406	7.11281e-55	1.78658e-52
ENSG00000075213	SEMA3A	-2.73635	4.19162	243.342	7.34523e-55	1.81567e-52
ENSG00000251893	SNORA70	3.75854	0.601016	238.987	6.53974e-54	1.5913e-51
ENSG00000165072	MAMDC2	-2.56988	4.62549	236.16	2.7037e-53	6.47765e-51
ENSG00000010610	CD4	6.81883	-0.64985	234.365	6.66005e-53	1.57147e-50
ENSG00000137965	IFI44	-3.31939	5.12465	231.054	3.51209e-52	8.16324e-50
ENSG00000237289	CKMT1B	2.51726	3.78597	226.908	2.81631e-51	6.44976e-49
ENSG00000142102	PGGHG	-2.33328	7.15944	225.987	4.47291e-51	1.00952e-48
ENSG00000137868	STRA6	-2.92961	2.34177	222.263	2.90194e-50	6.45599e-48
ENSG00000183018	SPNS2	-2.57474	4.69312	217.788	2.74736e-49	6.026e-47
ENSG00000169432	SCN9A	5.26882	0.29694	216.812	4.4856e-49	9.70198e-47
ENSG00000198959	TGM2	-2.32806	5.43012	215.405	9.09228e-49	1.93965e-46
ENSG00000257743	MGAM2	-2.81283	3.17802	214.05	1.7959e-48	3.77941e-46
ENSG00000163071	SPATA18	9.21686	-0.887648	210.492	1.07272e-47	2.22739e-45
ENSG00000124429	POF1B	4.46111	0.794076	207.191	5.63362e-47	1.15437e-44
ENSG00000213626	LBH	2.71798	2.62957	206.633	7.45469e-47	1.50769e-44
ENSG00000111859	NEDD9	-2.4829	6.80572	203.926	2.90424e-46	5.79842e-44
ENSG00000168702	LRP1B	-2.94044	3.92379	203.788	3.11368e-46	6.13789e-44
ENSG00000258245	RPL10P13	3.10379	1.27072	203.255	4.06933e-46	7.92147e-44
ENSG00000065618	COL17A1	2.70363	2.3113	203.146	4.29772e-46	8.26277e-44
ENSG00000114378	HYAL1	2.32924	3.70133	201.037	1.2401e-45	2.35512e-43
ENSG00000181143	MUC16	-2.32038	6.61078	201.007	1.25892e-45	2.36207e-43
ENSG00000173702	MUC13	-5.71249	2.64731	200.125	1.96127e-45	3.63606e-43
ENSG00000134258	VTCN1	-2.46642	4.36563	198.607	4.20552e-45	7.705e-43
ENSG00000237452	BHMG1	3.05861	0.875504	197.896	6.0129e-45	1.08882e-42
ENSG00000171124	FUT3	-2.57924	2.74841	197.095	8.98956e-45	1.60913e-42
ENSG00000185507	IRF7	-2.30516	5.28413	195.706	1.80682e-44	3.19745e-42
ENSG00000176134	RP11-574E24.3	4.17047	0.0748713	194.195	3.86098e-44	6.75585e-42
ENSG00000169129	AFAP1L2	-2.68078	3.37562	193.608	5.18674e-44	8.97479e-42
ENSG00000127954	STEAP4	-2.86563	2.11794	192.746	7.9964e-44	1.36844e-41
ENSG00000242779	ZNF702P	-6.43136	0.913165	192.501	9.04735e-44	1.53146e-41
ENSG00000115414	FN1	-2.15253	6.23163	191.809	1.28071e-43	2.14458e-41
ENSG00000101076	HNF4A	-2.69755	2.48933	190.542	2.42135e-43	4.01145e-41
ENSG00000167232	ZNF91	-2.3122	4.21489	189.772	3.56446e-43	5.84309e-41
ENSG00000075239	ACAT1	2.11972	5.2144	183.186	9.76765e-42	1.5845e-39
ENSG00000114942	EEF1B2	2.04622	7.99037	181.018	2.90514e-41	4.66409e-39
ENSG00000184384	MAML2	-2.12338	5.13712	180.088	4.6363e-41	7.36746e-39
ENSG00000203727	SAMD5	2.39656	3.41985	178.678	9.41861e-41	1.48158e-38
ENSG00000169715	MT1E	2.09339	5.62988	178.561	9.99173e-41	1.55601e-38
ENSG00000113448	PDE4D	-3.88971	2.59021	178.337	1.11795e-40	1.72374e-38
ENSG00000169908	TM4SF1	4.55325	-0.483005	176.414	2.94061e-40	4.48963e-38
ENSG00000160179	ABCG1	-3.43036	1.69611	176.281	3.14345e-40	4.75271e-38
ENSG00000269001	CTD-2245F17.3	-5.49226	0.766106	175.71	4.18999e-40	6.27411e-38
ENSG00000188732	FAM221A	-3.39972	1.35506	175.669	4.27697e-40	6.34336e-38
ENSG00000107159	CA9	-2.22507	2.87098	172.888	1.7314e-39	2.54368e-37
ENSG00000223572	CKMT1A	2.1449	3.68822	172.162	2.49471e-39	3.63085e-37
ENSG00000124203	ZNF831	4.41701	-0.677146	172.075	2.60581e-39	3.75744e-37
ENSG00000128394	APOBEC3F	-2.03319	5.97824	172.019	2.68091e-39	3.83025e-37
ENSG00000010030	ETV7	-3.8773	2.32196	170.774	5.01259e-39	7.09646e-37
ENSG00000213609	RP11-170M17.2	2.4839	2.09067	169.909	7.74629e-39	1.08678e-36
ENSG00000104723	TUSC3	-5.75285	0.443442	169.124	1.1493e-38	1.59805e-36
ENSG00000225292	RP11-57H14.3	-4.79429	0.8788	167.489	2.6158e-38	3.60494e-36
ENSG00000163584	RPL22L1	1.99416	5.79261	167.191	3.03818e-38	4.15031e-36
ENSG00000250748	RP11-230G5.2	2.41772	1.66946	166.924	3.47573e-38	4.70674e-36
ENSG00000216866	RPS2P55	2.04796	4.22451	166.162	5.0993e-38	6.84581e-36
ENSG00000136997	MYC	1.95156	7.56998	165.42	7.40389e-38	9.85477e-36
ENSG00000165949	IFI27	-2.34231	4.8754	164.73	1.04785e-37	1.3829e-35
ENSG00000178662	CSRNP3	4.66034	-0.326671	162.241	3.66494e-37	4.79615e-35
ENSG00000177409	SAMD9L	-3.58605	4.44952	161.971	4.197e-37	5.44666e-35
ENSG00000069535	MAOB	1.97092	5.38217	161.242	6.05742e-37	7.79605e-35
ENSG00000148346	LCN2	-2.12203	4.82578	160.258	9.93811e-37	1.26858e-34
ENSG00000041353	RAB27B	-2.05992	4.04606	159.741	1.28904e-36	1.63205e-34
ENSG00000163297	ANTXR2	2.0385	3.93774	159.566	1.40765e-36	1.76785e-34
ENSG00000138347	MYPN	-4.33624	2.09078	158.062	2.99918e-36	3.7365e-34
ENSG00000167363	FN3K	-2.12511	3.66668	156.629	6.16889e-36	7.62446e-34
ENSG00000240065	PSMB9	-2.34505	3.80535	156.114	7.99533e-36	9.80404e-34
ENSG00000109511	ANXA10	3.78749	-0.279975	154.847	1.51261e-35	1.8403e-33
ENSG00000256087	ZNF432	-6.05359	-0.155251	154.373	1.91978e-35	2.31757e-33
ENSG00000244509	APOBEC3C	-1.89368	7.11424	154.306	1.98534e-35	2.37828e-33
ENSG00000268621	AC006262.5	-6.78311	-0.476469	153.075	3.68914e-35	4.38557e-33
ENSG00000248905	FMN1	-2.32485	2.30197	152.52	4.87835e-35	5.75535e-33
ENSG00000114631	PODXL2	3.14277	0.314064	151.736	7.23506e-35	8.47154e-33
ENSG00000184292	TACSTD2	1.99681	3.64664	151.695	7.38851e-35	8.58666e-33
ENSG00000120068	HOXB8	-2.03563	5.00388	149.244	2.53671e-34	2.92624e-32
ENSG00000109321	AREG	1.84902	7.3188	149.186	2.61168e-34	2.99056e-32
ENSG00000005001	PRSS22	-1.90153	5.37884	149.118	2.7023e-34	3.07174e-32
ENSG00000184588	PDE4B	1.86239	6.16771	148.649	3.42265e-34	3.86239e-32
ENSG00000182021	RP11-381O7.3	2.9416	0.558788	147.427	6.33095e-34	7.09294e-32
ENSG00000168961	LGALS9	-2.30354	5.3422	147.172	7.19689e-34	8.00551e-32
ENSG00000104368	PLAT	1.85543	5.73089	147.152	7.269e-34	8.02838e-32
ENSG00000157601	MX1	-3.28927	2.063	147.003	7.8355e-34	8.59311e-32
ENSG00000128564	VGF	1.92499	4.04197	145.643	1.55345e-33	1.69173e-31
ENSG00000132170	PPARG	1.91773	3.91845	144.222	3.17794e-33	3.43681e-31
ENSG00000167183	PRR15L	-2.2243	3.38536	143.759	4.01171e-33	4.30857e-31
ENSG00000126768	TIMM17B	2.05108	2.93806	143.362	4.89956e-33	5.22609e-31
ENSG00000175985	PLEKHD1	-2.30188	2.96656	143.272	5.12611e-33	5.43054e-31
ENSG00000153902	LGI4	-3.06557	1.46052	143.136	5.48998e-33	5.77672e-31
ENSG00000234648	AL162151.3	1.92409	3.62412	142.514	7.50852e-33	7.84766e-31
ENSG00000111331	OAS3	-1.8119	8.52411	141.927	1.00888e-32	1.04742e-30
ENSG00000173762	CD7	-3.6147	1.32943	141.824	1.06281e-32	1.0961e-30
ENSG00000183778	B3GALT5	-2.15279	3.46033	141.703	1.12912e-32	1.15683e-30
ENSG00000140459	CYP11A1	3.57045	-0.267878	141.363	1.34037e-32	1.36429e-30
ENSG00000088992	TESC	2.19704	3.27935	140.947	1.65214e-32	1.6707e-30
ENSG00000137628	DDX60	-1.87726	5.84794	140.712	1.85986e-32	1.86862e-30
ENSG00000182264	IZUMO1	2.31453	1.49598	140.682	1.88873e-32	1.88546e-30
ENSG00000183742	MACC1	-1.80159	6.89322	140.49	2.08015e-32	2.06332e-30
ENSG00000234354	RPS26P47	2.10131	3.43897	140.392	2.18523e-32	2.15384e-30
ENSG00000186529	CYP4F3	-2.03268	3.5339	139.05	4.29404e-32	4.20573e-30
ENSG00000185885	IFITM1	-2.57744	3.7078	138.027	7.1888e-32	6.99695e-30
ENSG00000117525	F3	-1.79619	6.1008	137.136	1.12588e-31	1.08903e-29
ENSG00000059378	PARP12	-1.83572	5.97675	136.998	1.20703e-31	1.16031e-29
ENSG00000146700	SSC4D	-2.30833	2.24674	135.69	2.33195e-31	2.22794e-29
ENSG00000105641	SLC5A5	2.79672	0.83926	134.971	3.35104e-31	3.18206e-29
ENSG00000147862	NFIB	-1.80512	5.79249	134.871	3.52343e-31	3.32548e-29
ENSG00000107249	GLIS3	-1.93109	5.84831	134.337	4.6097e-31	4.32451e-29
ENSG00000005187	ACSM3	2.0128	2.86685	133.534	6.90756e-31	6.4414e-29
ENSG00000023839	ABCC2	1.76488	6.41437	133.443	7.2319e-31	6.70372e-29
ENSG00000168497	SDPR	3.37102	-0.0146627	132.867	9.66846e-31	8.90929e-29
ENSG00000227615	RP11-864N7.2	2.18021	2.04489	132.404	1.22045e-30	1.11801e-28
ENSG00000204869	IGFL4	-4.59911	-0.107831	131.957	1.52888e-30	1.39235e-28
ENSG00000185630	PBX1	-1.80043	6.16972	131.032	2.43636e-30	2.2059e-28
ENSG00000071575	TRIB2	-1.77217	5.17445	130.88	2.63089e-30	2.36826e-28
ENSG00000078061	ARAF	-1.8347	5.07274	130.686	2.90107e-30	2.59646e-28
ENSG00000177570	SAMD12	-1.77007	5.89497	130.578	3.06331e-30	2.72599e-28
ENSG00000049247	UTS2	3.26869	0.0928859	129.468	5.35641e-30	4.73951e-28
ENSG00000184906	AC129778.2	3.2903	-0.176424	128.175	1.02772e-29	9.04222e-28
ENSG00000184557	SOCS3	-1.80273	4.68873	128.125	1.05372e-29	9.21885e-28
ENSG00000188856	RPSAP47	1.82792	3.68264	127.824	1.22657e-29	1.06712e-27
ENSG00000203943	SAMD13	2.31135	1.12392	124.857	5.46972e-29	4.73222e-27
ENSG00000189057	FAM111B	-2.05998	3.63487	124.626	6.14643e-29	5.28831e-27
ENSG00000095739	BAMBI	1.86887	2.61763	124.496	6.56245e-29	5.61522e-27
ENSG00000109452	INPP4B	-1.68839	6.96025	123.953	8.62578e-29	7.3404e-27
ENSG00000171431	KRT20	-2.79549	1.18167	123.79	9.36345e-29	7.92483e-27
ENSG00000183091	NEB	-2.1845	2.71889	123.089	1.33314e-28	1.11619e-26
ENSG00000188897	CTD-3088G3.8	1.74642	4.31979	123.099	1.32646e-28	1.11619e-26
ENSG00000186466	AQP7P1	2.12224	1.39484	123.009	1.388e-28	1.1559e-26
ENSG00000124787	RPP40	2.13873	1.64581	122.688	1.63158e-28	1.35152e-26
ENSG00000160219	GAB3	-4.92607	0.586557	122.507	1.78746e-28	1.47281e-26
ENSG00000189343	RPS2P46	1.66491	7.80003	122.446	1.84375e-28	1.5112e-26
ENSG00000135424	ITGA7	-1.75037	4.80949	121.954	2.36255e-28	1.92628e-26
ENSG00000137857	DUOX1	-1.74666	5.01458	121.079	3.67203e-28	2.97836e-26
ENSG00000279688	AQP7P3	2.92706	-0.0888551	120.906	4.00736e-28	3.2335e-26
ENSG00000223764	RP11-54O7.3	-2.24677	2.95788	120.815	4.19583e-28	3.36813e-26
ENSG00000049089	COL9A2	-2.12363	3.06955	120.681	4.48836e-28	3.58448e-26
ENSG00000100918	REC8	-1.85456	4.17033	120.311	5.4079e-28	4.2968e-26
ENSG00000163283	ALPP	-6.37788	3.07055	119.762	7.13191e-28	5.63783e-26
ENSG00000267056	AC005336.4	-1.85567	3.58473	118.564	1.30464e-27	1.02612e-25
ENSG00000243811	APOBEC3D	-1.74753	3.85693	117.953	1.77587e-27	1.38973e-25
ENSG00000133083	DCLK1	-2.78784	1.22017	117.56	2.16454e-27	1.68542e-25
ENSG00000235459	RPS26P31	1.88354	3.47897	117.277	2.4967e-27	1.93438e-25
ENSG00000155657	TTN	6.37204	-1.25057	116.931	2.9716e-27	2.29092e-25
ENSG00000135083	CCNJL	-1.83074	3.86504	116.322	4.04051e-27	3.09965e-25
ENSG00000111801	BTN3A3	-1.82244	4.43121	116.113	4.48952e-27	3.42722e-25
ENSG00000236081	ELFN1-AS1	1.85857	3.14293	115.931	4.92163e-27	3.73876e-25
ENSG00000139793	MBNL2	-1.62039	7.48464	115.91	4.97422e-27	3.76037e-25
ENSG00000105538	RASIP1	1.98232	1.988	115.632	5.72233e-27	4.30501e-25
ENSG00000128000	ZNF780B	-1.75704	4.10333	114.954	8.05538e-27	6.03108e-25
ENSG00000142546	NOSIP	-1.65755	5.60366	114.771	8.83344e-27	6.58197e-25
ENSG00000149043	SYT8	-4.58632	0.668362	114.597	9.64177e-27	7.15006e-25
ENSG00000082516	GEMIN5	1.64642	5.07832	114.53	9.9751e-27	7.36219e-25
ENSG00000225071	GS1-184P14.2	1.82988	3.60902	114.375	1.07865e-26	7.9235e-25
ENSG00000042980	ADAM28	5.62462	0.399697	114.171	1.19554e-26	8.74089e-25
ENSG00000214113	LYRM4	1.80714	2.97951	114.108	1.23393e-26	8.97944e-25
ENSG00000224631	RPS27AP16	2.01996	2.01061	114.061	1.2637e-26	9.15333e-25
ENSG00000279865	RP11-69M1.6	1.88052	2.73031	112.619	2.6155e-26	1.8857e-24
ENSG00000261761	RP11-103J17.2	-5.11007	0.531231	112.324	3.03434e-26	2.17759e-24
ENSG00000213621	RPSAP54	1.65224	4.55677	112.26	3.13398e-26	2.23878e-24
ENSG00000174460	ZCCHC12	-2.55684	1.96066	111.747	4.05918e-26	2.88647e-24
ENSG00000225720	RP4-742C19.12	-6.26275	-0.952811	111.655	4.25245e-26	3.01016e-24
ENSG00000272142	RP11-428J1.5	3.23252	0.272109	111.639	4.28674e-26	3.0207e-24
ENSG00000163032	VSNL1	2.44548	2.02967	111.492	4.61648e-26	3.2384e-24
ENSG00000184845	DRD1	-1.85069	2.81396	111.391	4.85883e-26	3.39312e-24
ENSG00000168016	TRANK1	-2.58766	3.67506	111.345	4.97298e-26	3.45733e-24
ENSG00000185338	SOCS1	2.01398	2.03857	111.172	5.42598e-26	3.7555e-24
ENSG00000145431	PDGFC	-1.67208	4.94422	111.096	5.63721e-26	3.88444e-24
ENSG00000249631	RP11-281P23.2	3.57712	-0.929536	111.017	5.8672e-26	4.02511e-24
ENSG00000117586	TNFSF4	2.16212	1.382	110.931	6.12567e-26	4.18399e-24
ENSG00000104903	LYL1	-5.08313	0.0017577	110.521	7.53558e-26	5.12453e-24
ENSG00000145349	CAMK2D	1.58469	6.66067	110.415	7.94816e-26	5.38159e-24
ENSG00000137970	RPL7P9	1.58862	6.26798	110.337	8.26865e-26	5.57436e-24
ENSG00000007402	CACNA2D2	-1.67203	4.98986	110.111	9.2673e-26	6.22067e-24
ENSG00000197958	RPL12	1.56776	9.41075	110.096	9.33787e-26	6.24114e-24
ENSG00000128510	CPA4	-1.75271	3.32846	109.856	1.05348e-25	7.01106e-24
ENSG00000112769	LAMA4	3.62678	-0.522867	109.349	1.36106e-25	9.01947e-24
ENSG00000172175	MALT1	-1.58786	6.84417	109.283	1.4071e-25	9.28508e-24
ENSG00000117461	PIK3R3	-2.31407	2.2556	108.978	1.64085e-25	1.07818e-23
ENSG00000279954	WI2-85898F10.2	-3.10025	0.635192	108.236	2.38629e-25	1.56142e-23
ENSG00000141574	SECTM1	-1.67339	5.7	108.159	2.48098e-25	1.61658e-23
ENSG00000178035	IMPDH2	1.55334	8.25283	107.734	3.07452e-25	1.99498e-23
ENSG00000112276	BVES	-1.71384	3.73919	107.468	3.51612e-25	2.27205e-23
ENSG00000186468	RPS23	1.54784	7.94119	106.862	4.77375e-25	3.07197e-23
ENSG00000131469	RPL27	1.54857	7.67679	106.83	4.85049e-25	3.1085e-23
ENSG00000104549	SQLE	-1.55405	7.30765	106.758	5.02867e-25	3.20948e-23
ENSG00000137648	TMPRSS4	-1.83055	2.84426	106.197	6.67553e-25	4.24318e-23
ENSG00000260532	LA16c-381G6.1	-4.28425	0.390432	106.133	6.89472e-25	4.3647e-23
ENSG00000244398	RP11-466H18.1	1.59212	4.78147	105.477	9.60024e-25	6.05282e-23
ENSG00000120885	CLU	-1.54972	7.63149	105.366	1.01549e-24	6.37668e-23
ENSG00000249306	LINC01411	-4.27631	-0.640802	105.226	1.08947e-24	6.8138e-23
ENSG00000171903	CYP4F11	-1.57332	5.76486	104.937	1.26104e-24	7.85528e-23
ENSG00000143507	DUSP10	-1.82766	3.11529	104.906	1.2804e-24	7.94411e-23
ENSG00000146674	IGFBP3	-2.24787	3.54102	104.825	1.33381e-24	8.24262e-23
ENSG00000168398	BDKRB2	-2.23617	1.4024	104.798	1.35269e-24	8.32627e-23
ENSG00000196542	SPTSSB	-1.61646	4.19534	104.778	1.36631e-24	8.377e-23
ENSG00000078081	LAMP3	-1.84626	5.24986	104.715	1.41047e-24	8.61383e-23
ENSG00000229305	RP11-431K24.2	3.3832	-0.831355	104.535	1.54437e-24	9.39471e-23
ENSG00000103056	SMPD3	2.59134	0.523898	104.507	1.56641e-24	9.49169e-23
ENSG00000128284	APOL3	-3.5068	2.30088	104.269	1.76597e-24	1.06595e-22
ENSG00000174021	GNG5	1.55185	5.7837	104.011	2.01206e-24	1.2098e-22
ENSG00000205871	RPS3AP47	1.64836	3.67079	103.927	2.09919e-24	1.25733e-22
ENSG00000124613	ZNF391	-2.89395	1.14012	103.763	2.28065e-24	1.36079e-22
ENSG00000204287	HLA-DRA	-2.40859	1.74042	103.638	2.42882e-24	1.44367e-22
ENSG00000111666	CHPT1	1.67385	3.05743	103.268	2.92718e-24	1.73327e-22
ENSG00000212994	RPS26P6	1.65366	3.94715	103.086	3.2089e-24	1.89289e-22
ENSG00000232472	EEF1B2P3	2.02649	1.49742	102.7	3.89979e-24	2.29175e-22
ENSG00000196205	EEF1A1P5	1.5071	10.3286	102.231	4.94176e-24	2.89316e-22
ENSG00000152689	RASGRP3	-2.21271	2.32129	101.847	5.99815e-24	3.49847e-22
ENSG00000198758	EPS8L3	-3.72042	-0.133134	101.701	6.45836e-24	3.75284e-22
ENSG00000092969	TGFB2	-2.03656	2.77669	101.68	6.52597e-24	3.77803e-22
ENSG00000101670	LIPG	-1.53753	6.04136	101.106	8.71754e-24	5.02809e-22
ENSG00000116741	RGS2	1.70418	3.63885	101.066	8.89498e-24	5.11149e-22
ENSG00000140988	RPS2	1.49745	10.7506	101.012	9.14338e-24	5.23492e-22
ENSG00000214389	RPS3AP26	1.54182	4.90154	100.655	1.09484e-23	6.24541e-22
ENSG00000142541	RPL13A	1.49417	10.3271	100.555	1.15143e-23	6.54422e-22
ENSG00000176406	RIMS2	-1.78014	2.68941	100.497	1.18564e-23	6.71415e-22
ENSG00000164182	NDUFAF2	1.77235	2.46282	100.078	1.46494e-23	8.26574e-22
ENSG00000225760	LINC00431	1.81425	1.91692	100.068	1.4726e-23	8.27899e-22
ENSG00000135374	ELF5	-3.2715	1.71478	99.9457	1.56634e-23	8.77434e-22
ENSG00000119922	IFIT2	-1.7105	5.50842	99.5835	1.88061e-23	1.04971e-21
ENSG00000250321	RP11-478C6.4	2.45043	0.960613	99.4392	2.02282e-23	1.12105e-21
ENSG00000124882	EREG	1.48946	8.25197	99.4444	2.01744e-23	1.12105e-21
ENSG00000141580	WDR45B	-1.49321	7.66796	99.3948	2.06862e-23	1.14236e-21
ENSG00000006432	MAP3K9	-1.50612	6.31182	99.2908	2.18021e-23	1.19973e-21
ENSG00000139364	TMEM132B	-1.87594	3.52611	99.1016	2.39875e-23	1.31534e-21
ENSG00000174444	RPL4	1.48053	10.4304	98.8181	2.76788e-23	1.51243e-21
ENSG00000223416	RPS26P15	1.7565	3.2053	98.4944	3.25948e-23	1.77482e-21
ENSG00000185652	NTF3	-4.02238	0.113852	98.1229	3.93209e-23	2.12971e-21
ENSG00000130589	HELZ2	-1.48889	7.87989	98.1196	3.93859e-23	2.12971e-21
ENSG00000242180	OR51B5	1.92799	1.48113	98.107	3.96382e-23	2.13594e-21
ENSG00000105479	CCDC114	-1.61714	3.76868	98.0779	4.02238e-23	2.16002e-21
ENSG00000158445	KCNB1	-1.81984	2.76509	97.926	4.34322e-23	2.3243e-21
ENSG00000138771	SHROOM3	-1.48378	7.06243	97.7176	4.82509e-23	2.57333e-21
ENSG00000161970	RPL26	1.48322	7.0381	97.6342	5.03271e-23	2.6749e-21
ENSG00000198719	DLL1	-1.70498	3.23367	97.1033	6.58039e-23	3.48559e-21
ENSG00000145425	RPS3A	1.46753	8.74568	96.8776	7.37479e-23	3.89314e-21
ENSG00000277737	FP325317.1	1.94386	1.09049	96.7804	7.746e-23	4.07529e-21
ENSG00000147604	RPL7	1.46457	8.84739	96.509	8.8839e-23	4.65822e-21
ENSG00000230629	RPS23P8	1.57884	3.66982	96.4821	9.00548e-23	4.70612e-21
ENSG00000163682	RPL9	1.4646	8.45565	96.4242	9.27254e-23	4.82947e-21
ENSG00000156508	EEF1A1	1.46019	12.825	96.343	9.66088e-23	5.01496e-21
ENSG00000114391	RPL24	1.46661	7.60886	96.1975	1.03978e-22	5.37957e-21
ENSG00000110841	PPFIBP1	-1.46547	7.54621	95.9148	1.19936e-22	6.18465e-21
ENSG00000162913	C1orf145	-2.1378	2.13955	95.4307	1.53156e-22	7.87162e-21
ENSG00000152402	GUCY1A2	-3.54734	-0.175337	95.3967	1.55817e-22	7.98201e-21
ENSG00000115363	EVA1A	-2.3614	1.41098	95.1183	1.79339e-22	9.15688e-21
ENSG00000196104	SPOCK3	2.65548	0.423663	94.8796	2.02322e-22	1.02966e-20
ENSG00000167889	MGAT5B	-1.5508	4.8084	94.6894	2.22724e-22	1.1298e-20
ENSG00000163531	NFASC	-1.94909	2.48425	94.5006	2.45019e-22	1.23885e-20
ENSG00000158806	NPM2	-1.84874	2.43105	94.0923	3.01154e-22	1.51776e-20
ENSG00000182179	UBA7	-2.05599	5.51604	94.0854	3.02198e-22	1.51811e-20
ENSG00000249855	EEF1A1P19	1.44994	7.25415	93.79	3.50842e-22	1.7568e-20
ENSG00000187621	TCL6	-1.99708	2.194	93.7231	3.62901e-22	1.81136e-20
ENSG00000213326	RPS7P11	1.63302	2.90379	93.714	3.64568e-22	1.81387e-20
ENSG00000240087	RPSAP12	1.45771	6.5568	93.6436	3.77772e-22	1.87358e-20
ENSG00000231500	RPS18	1.4394	9.47913	93.5064	4.04879e-22	2.00165e-20
ENSG00000151474	FRMD4A	-2.67752	0.605441	93.4185	4.23273e-22	2.08596e-20
ENSG00000115657	ABCB6	-1.90574	1.48657	93.321	4.44659e-22	2.18444e-20
ENSG00000233476	EEF1A1P6	1.43424	9.99278	92.9079	5.47846e-22	2.68289e-20
ENSG00000173227	SYT12	-1.62929	3.68001	92.7259	6.00628e-22	2.93216e-20
ENSG00000129116	PALLD	1.44842	6.325	92.6654	6.1926e-22	3.01367e-20
ENSG00000227008	RP3-417G15.1	1.55924	3.82486	92.6435	6.26144e-22	3.02824e-20
ENSG00000183251	OR51B4	1.50482	4.45298	92.6494	6.24304e-22	3.02824e-20
ENSG00000176697	BDNF	-1.47281	5.68355	92.034	8.51999e-22	4.1078e-20
ENSG00000244716	RP11-20O24.4	1.4533	5.4619	91.875	9.23277e-22	4.43771e-20
ENSG00000240342	RPS2P5	1.43467	7.2054	91.8569	9.31775e-22	4.46478e-20
ENSG00000186204	CYP4F12	-1.58216	3.35863	91.4638	1.1365e-21	5.42907e-20
ENSG00000168028	RPSA	1.42236	9.54459	91.3676	1.19312e-21	5.68211e-20
ENSG00000151224	MAT1A	-1.87932	2.4897	91.3077	1.22982e-21	5.83903e-20
ENSG00000109475	RPL34	1.42998	6.61244	90.8589	1.5429e-21	7.30321e-20
ENSG00000237506	RPSAP15	1.48904	4.2803	90.5607	1.79389e-21	8.46553e-20
ENSG00000099338	CATSPERG	-1.61264	3.48055	90.3621	1.9833e-21	9.33108e-20
ENSG00000225526	MKRN2OS	-4.78694	-0.179162	89.9263	2.47202e-21	1.15954e-19
ENSG00000244363	RPL7P23	1.61576	2.75398	89.8766	2.53491e-21	1.18547e-19
ENSG00000138326	RPS24	1.41228	8.29993	89.8212	2.6069e-21	1.21549e-19
ENSG00000177954	RPS27	1.41193	8.23896	89.767	2.67932e-21	1.24552e-19
ENSG00000100316	RPL3	1.40811	10.3808	89.7189	2.74515e-21	1.27233e-19
ENSG00000188042	ARL4C	-1.45222	6.53368	89.6528	2.83854e-21	1.31171e-19
ENSG00000169218	RSPO1	-5.21016	-0.430138	89.5353	3.01209e-21	1.38779e-19
ENSG00000172508	CARNS1	-1.95836	2.34635	89.4536	3.13923e-21	1.4421e-19
ENSG00000205426	KRT81	-3.46791	1.91418	89.3852	3.24959e-21	1.48841e-19
ENSG00000249242	TMEM150C	2.08688	0.918632	89.2059	3.55793e-21	1.62486e-19
ENSG00000181997	AQP7P2	2.8036	-0.396379	89.1536	3.65314e-21	1.66346e-19
ENSG00000108797	CNTNAP1	-1.52928	4.40422	88.903	4.14647e-21	1.8826e-19
ENSG00000166813	KIF7	-2.9121	0.682054	88.8934	4.16671e-21	1.88628e-19
ENSG00000240972	MIF	1.44784	4.89397	88.7163	4.55687e-21	2.05693e-19
ENSG00000166441	RPL27A	1.39927	8.84092	88.3662	5.43916e-21	2.44809e-19
ENSG00000224094	RPS24P8	1.508	3.82965	88.1921	5.93978e-21	2.66571e-19
ENSG00000263266	RPS7P1	1.61161	2.84779	88.1385	6.10277e-21	2.73099e-19
ENSG00000228007	AC011933.2	1.58273	2.96663	88.1277	6.13608e-21	2.73803e-19
ENSG00000243199	RP11-408P14.1	1.68881	2.10747	88.0166	6.49059e-21	2.88794e-19
ENSG00000116251	RPL22	1.39873	7.80582	87.9172	6.82533e-21	3.02823e-19
ENSG00000237550	RPL9P9	1.43828	4.88361	87.8989	6.88856e-21	3.0476e-19
ENSG00000104408	EIF3E	1.3955	8.64312	87.888	6.92691e-21	3.05588e-19
ENSG00000174640	SLCO2A1	-4.03198	0.0846142	87.8811	6.95113e-21	3.05791e-19
ENSG00000214485	RPL7P1	1.44451	4.70348	87.803	7.23092e-21	3.17203e-19
ENSG00000164308	ERAP2	-1.75091	3.17397	87.6122	7.96312e-21	3.48342e-19
ENSG00000173267	SNCG	1.44556	4.61769	87.3323	9.17389e-21	4.00182e-19
ENSG00000234797	RPS3AP6	1.4272	4.88842	86.5803	1.34176e-20	5.83664e-19
ENSG00000197558	SSPO	-1.54808	4.24249	86.5537	1.35994e-20	5.89928e-19
ENSG00000138131	LOXL4	-1.58457	3.53732	86.5099	1.3904e-20	6.01464e-19
ENSG00000165269	AQP7	1.87938	0.991082	86.3683	1.49356e-20	6.44301e-19
ENSG00000176115	AQP7P4	2.5946	-0.178929	86.105	1.70629e-20	7.34035e-19
ENSG00000196656	AC004057.1	1.46744	4.28796	85.8064	1.98445e-20	8.51347e-19
ENSG00000105383	CD33	1.69901	1.70349	85.7766	2.01458e-20	8.61899e-19
ENSG00000214193	SH3D21	-1.43777	4.60612	85.4747	2.34689e-20	1.00132e-18
ENSG00000184178	SCFD2	1.68718	2.57347	85.4209	2.4116e-20	1.02612e-18
ENSG00000138311	ZNF365	-1.54479	3.18828	85.3481	2.50206e-20	1.06171e-18
ENSG00000137440	FGFBP1	-1.62784	3.75689	85.2707	2.60193e-20	1.10108e-18
ENSG00000137154	RPS6	1.37051	9.80895	85.093	2.84658e-20	1.20135e-18
ENSG00000170854	MINA	1.42596	4.8104	84.8594	3.20347e-20	1.34831e-18
ENSG00000117543	DPH5	1.45865	3.82629	84.7982	3.30424e-20	1.38698e-18
ENSG00000122406	RPL5	1.36772	9.07398	84.6464	3.56789e-20	1.49362e-18
ENSG00000122644	ARL4A	1.49795	3.62206	84.6304	3.59692e-20	1.50174e-18
ENSG00000198755	RPL10A	1.36761	8.45103	84.4278	3.9851e-20	1.65936e-18
ENSG00000233837	EIF3LP2	1.60085	2.57925	84.3742	4.09465e-20	1.70043e-18
ENSG00000145214	DGKQ	-1.41494	5.63514	84.2148	4.43838e-20	1.83827e-18
ENSG00000123600	METTL8	1.4202	4.67877	83.8336	5.38222e-20	2.22327e-18
ENSG00000125691	RPL23	1.36324	8.00909	83.7998	5.47495e-20	2.25559e-18
ENSG00000218426	RP11-475C16.1	1.37972	6.14274	83.728	5.67766e-20	2.33294e-18
ENSG00000225405	RPS15AP17	2.44011	0.154921	83.7217	5.69573e-20	2.3342e-18
ENSG00000134013	LOXL2	-1.36943	6.89935	83.411	6.66495e-20	2.72423e-18
ENSG00000089009	RPL6	1.35809	8.80649	83.3994	6.70416e-20	2.73309e-18
ENSG00000166801	FAM111A	-1.39166	6.26286	83.383	6.76025e-20	2.74876e-18
ENSG00000269825	CTD-3099C6.9	-1.59664	2.93711	83.1237	7.70777e-20	3.12586e-18
ENSG00000227939	RPL3P2	1.58942	2.59194	83.0578	7.96889e-20	3.22336e-18
ENSG00000244313	RP11-425L10.1	1.45249	3.64267	82.9743	8.31279e-20	3.35376e-18
ENSG00000183971	NPW	1.39143	5.14052	82.9615	8.36654e-20	3.36672e-18
ENSG00000228502	EEF1A1P11	1.36418	6.89772	82.9426	8.44705e-20	3.39036e-18
ENSG00000182899	RPL35A	1.35678	7.68153	82.8856	8.69409e-20	3.48054e-18
ENSG00000267530	AC006273.5	-5.09269	-0.684126	82.4858	1.06433e-19	4.24996e-18
ENSG00000220842	RP11-572P18.1	1.44544	3.84952	82.4079	1.10713e-19	4.40955e-18
ENSG00000243927	MRPS6	-1.41261	4.57778	82.3833	1.12095e-19	4.45321e-18
ENSG00000212664	RP11-592N21.1	1.40769	4.31713	82.1086	1.28811e-19	5.10428e-18
ENSG00000230699	RP11-54O7.1	-1.63766	2.8032	82.0605	1.31986e-19	5.21681e-18
ENSG00000151572	ANO4	-2.55909	0.538157	82.0043	1.35792e-19	5.35365e-18
ENSG00000178105	DDX10	1.38719	5.03059	81.9104	1.42398e-19	5.58651e-18
ENSG00000159131	GART	1.35843	6.50599	81.9102	1.42416e-19	5.58651e-18
ENSG00000147403	RPL10	1.34356	9.38533	81.8296	1.48342e-19	5.80434e-18
ENSG00000174748	RPL15	1.34348	9.20076	81.7676	1.53065e-19	5.97414e-18
ENSG00000188846	RPL14	1.34512	8.32865	81.7579	1.5382e-19	5.98858e-18
ENSG00000089157	RPLP0	1.34059	10.5728	81.6165	1.6523e-19	6.41676e-18
ENSG00000065183	WDR3	1.36424	5.81219	81.5758	1.68665e-19	6.53388e-18
ENSG00000136098	NEK3	1.45971	3.64717	81.4043	1.83962e-19	7.10878e-18
ENSG00000170006	TMEM154	-2.16042	1.86584	81.3559	1.88515e-19	7.26668e-18
ENSG00000163884	KLF15	2.21956	0.940378	81.1893	2.05094e-19	7.88626e-18
ENSG00000230734	RPL10P3	1.97721	0.975862	80.7371	2.57832e-19	9.88971e-18
ENSG00000134326	CMPK2	-2.51849	3.79169	80.6404	2.70761e-19	1.03347e-17
ENSG00000171858	RPS21	1.34955	6.02554	80.6428	2.70434e-19	1.03347e-17
ENSG00000143947	RPS27A	1.3358	8.0862	80.6148	2.74302e-19	1.04443e-17
ENSG00000197756	RPL37A	1.33522	7.83721	80.4533	2.97657e-19	1.13059e-17
ENSG00000238045	AC009133.12	-1.52115	3.03714	80.3432	3.14719e-19	1.19248e-17
ENSG00000118181	RPS25	1.33383	7.94006	80.2616	3.27973e-19	1.23969e-17
ENSG00000144713	RPL32	1.33102	8.03731	79.9993	3.74539e-19	1.41228e-17
ENSG00000243649	CFB	-3.18545	1.66144	79.9029	3.93276e-19	1.47934e-17
ENSG00000134419	RPS15A	1.33695	6.81877	79.8721	3.99438e-19	1.4989e-17
ENSG00000102302	FGD1	-1.53469	3.40072	79.799	4.145e-19	1.55168e-17
ENSG00000187325	TAF9B	1.57351	3.1347	79.6896	4.38095e-19	1.63608e-17
ENSG00000260461	RP11-541N10.3	1.51653	3.22056	79.6822	4.3975e-19	1.63833e-17
ENSG00000197619	ZNF615	-3.90358	-1.03681	79.6126	4.55512e-19	1.69301e-17
ENSG00000226084	RP4-706A16.3	1.39334	4.1528	79.5714	4.651e-19	1.72453e-17
ENSG00000116120	FARSB	1.35361	5.55697	79.3949	5.08564e-19	1.88121e-17
ENSG00000164587	RPS14	1.32534	8.01866	79.3405	5.22783e-19	1.92922e-17
ENSG00000181790	ADGRB1	-1.45068	3.97742	79.1312	5.81199e-19	2.13804e-17
ENSG00000205730	ITPRIPL2	1.32566	7.54953	79.1281	5.82117e-19	2.13804e-17
ENSG00000083845	RPS5	1.32076	8.36245	78.9451	6.38602e-19	2.33999e-17
ENSG00000100600	LGMN	-1.34107	6.32908	78.8608	6.66454e-19	2.43631e-17
ENSG00000002745	WNT16	1.33105	5.90568	78.819	6.807e-19	2.48256e-17
ENSG00000198034	RPS4X	1.31702	9.26469	78.6953	7.24683e-19	2.6368e-17
ENSG00000167766	ZNF83	-1.35382	5.62233	78.6752	7.32077e-19	2.65749e-17
ENSG00000224032	EPB41L4A-AS1	1.39772	4.28881	78.5813	7.67735e-19	2.78045e-17
ENSG00000163322	FAM175A	1.36188	4.75545	78.5076	7.96896e-19	2.87936e-17
ENSG00000185641	CTD-2287O16.1	1.58061	2.37865	78.3704	8.54207e-19	3.0793e-17
ENSG00000124225	PMEPA1	-1.6401	4.4015	78.2007	9.30844e-19	3.34781e-17
ENSG00000229119	CTB-63M22.1	1.33035	5.92416	78.1071	9.76037e-19	3.50226e-17
ENSG00000175164	ABO	-1.83153	1.23903	78.0784	9.90322e-19	3.54535e-17
ENSG00000233077	LINC01271	-4.0636	-0.776973	77.9612	1.05085e-18	3.75341e-17
ENSG00000229638	RPL4P4	1.32608	6.34139	77.9315	1.06675e-18	3.80148e-17
ENSG00000212724	KRTAP2-3	-1.56558	4.29174	77.8315	1.12217e-18	3.98986e-17
ENSG00000234618	RPSAP9	1.84134	1.20925	77.5489	1.29476e-18	4.59301e-17
ENSG00000181126	HLA-V	-1.49304	2.24881	77.5193	1.3143e-18	4.65173e-17
ENSG00000136999	NOV	-1.41509	3.93439	77.4481	1.36253e-18	4.81149e-17
ENSG00000122026	RPL21	1.30999	7.56255	77.3781	1.41175e-18	4.97403e-17
ENSG00000168785	TSPAN5	1.33195	5.4647	77.3099	1.46128e-18	5.13693e-17
ENSG00000146955	RAB19	-3.02609	0.87289	77.303	1.46645e-18	5.14349e-17
ENSG00000128335	APOL2	-1.38151	4.90612	77.0599	1.65847e-18	5.80391e-17
ENSG00000176463	SLCO3A1	-1.45489	4.45132	77.0257	1.68747e-18	5.89214e-17
ENSG00000231133	HAR1B	-4.27043	-0.022961	76.9433	1.75934e-18	6.12936e-17
ENSG00000279483	AC090498.1	1.30523	7.6004	76.8044	1.88758e-18	6.56144e-17
ENSG00000256683	ZNF350	-1.9396	1.00382	76.7009	1.98917e-18	6.89918e-17
ENSG00000159885	ZNF222	-2.40894	0.766704	76.5755	2.11949e-18	7.32871e-17
ENSG00000162407	PLPP3	-1.43737	4.13778	76.5728	2.12242e-18	7.32871e-17
ENSG00000155792	DEPTOR	1.4551	3.06305	76.5396	2.15843e-18	7.43654e-17
ENSG00000214784	AC010468.1	1.53527	2.40498	76.3042	2.43172e-18	8.35964e-17
ENSG00000011028	MRC2	-1.32504	6.44259	76.2283	2.52697e-18	8.66795e-17
ENSG00000071082	RPL31	1.29753	7.46915	75.9587	2.89656e-18	9.91389e-17
ENSG00000220793	RPL21P119	1.39132	3.75429	75.9435	2.91904e-18	9.96892e-17
ENSG00000153404	PLEKHG4B	-2.81592	0.902472	75.8816	3.0119e-18	1.02635e-16
ENSG00000175061	LRRC75A-AS1	1.29411	8.03695	75.7842	3.16422e-18	1.0759e-16
ENSG00000247844	CCAT1	1.51607	2.8563	75.7708	3.18579e-18	1.07853e-16
ENSG00000178429	RPS3AP5	1.38802	3.57738	75.7726	3.18293e-18	1.07853e-16
ENSG00000095321	CRAT	1.34176	4.97207	75.7536	3.21365e-18	1.0856e-16
ENSG00000226221	RPL26P19	1.33741	4.86348	75.7273	3.25675e-18	1.09778e-16
ENSG00000187240	DYNC2H1	-1.4539	3.3984	75.7174	3.27304e-18	1.10089e-16
ENSG00000166250	CLMP	-2.69855	0.823401	75.6789	3.3376e-18	1.12018e-16
ENSG00000144821	MYH15	1.31707	5.28911	75.5405	3.57996e-18	1.19894e-16
ENSG00000181163	NPM1	1.28894	9.29834	75.5056	3.64367e-18	1.21766e-16
ENSG00000152270	PDE3B	1.57686	2.52163	75.2883	4.06755e-18	1.3564e-16
ENSG00000213741	RPS29	1.29375	6.86036	75.1886	4.27837e-18	1.42365e-16
ENSG00000225178	RPSAP58	1.326	5.01441	75.1318	4.4031e-18	1.46204e-16
ENSG00000156697	UTP14A	1.35828	4.5662	74.9041	4.94136e-18	1.63727e-16
ENSG00000197140	ADAM32	-1.75524	1.91871	74.7771	5.26964e-18	1.74234e-16
ENSG00000012171	SEMA3B	-1.29538	6.69091	74.6204	5.70512e-18	1.88233e-16
ENSG00000145982	FARS2	1.66655	1.98453	74.5307	5.97011e-18	1.96559e-16
ENSG00000217716	RPS10P3	1.41635	2.83651	74.304	6.6969e-18	2.20023e-16
ENSG00000279012	OR51B2	1.45875	2.69199	74.2093	7.02569e-18	2.30339e-16
ENSG00000213315	CTD-3035D6.1	2.27912	0.0361185	74.1894	7.09712e-18	2.32192e-16
ENSG00000171863	RPS7	1.27766	8.10843	73.9577	7.98088e-18	2.60558e-16
ENSG00000101000	PROCR	1.31521	4.83008	73.6093	9.52141e-18	3.10203e-16
ENSG00000140905	GCSH	1.34865	4.24088	73.156	1.19799e-17	3.89108e-16
ENSG00000245205	EEF1A1P4	1.3359	4.25573	73.1538	1.19933e-17	3.89108e-16
ENSG00000184349	EFNA5	-1.75062	1.55213	73.1489	1.20231e-17	3.89262e-16
ENSG00000112306	RPS12	1.26754	8.10443	72.8666	1.38719e-17	4.4819e-16
ENSG00000283041	RP11-371A22.1	1.27163	7.33518	72.7966	1.43725e-17	4.63402e-16
ENSG00000232573	RPL3P4	1.31006	4.72875	72.7703	1.45654e-17	4.68652e-16
ENSG00000235552	RPL6P27	1.29231	5.46678	72.7635	1.46152e-17	4.69283e-16
ENSG00000242299	RP11-234A1.1	1.70634	1.41361	72.6086	1.58085e-17	5.06556e-16
ENSG00000250182	EEF1A1P13	1.27161	6.94594	72.5091	1.66264e-17	5.31668e-16
ENSG00000164136	IL15	-1.53623	3.18555	72.407	1.75092e-17	5.58751e-16
ENSG00000099139	PCSK5	-1.36045	4.02347	72.399	1.75801e-17	5.59868e-16
ENSG00000197498	RPF2	1.31261	4.37448	72.0496	2.09852e-17	6.66943e-16
ENSG00000136149	RPL13AP25	1.51293	2.39224	71.9658	2.18956e-17	6.9446e-16
ENSG00000277701	RP11-734K23.9	-1.3865	4.02253	71.8793	2.28766e-17	7.24101e-16
ENSG00000198763	MT-ND2	1.25423	13.2319	71.815	2.36346e-17	7.46576e-16
ENSG00000204592	HLA-E	-1.26442	7.77773	71.6987	2.50701e-17	7.90317e-16
ENSG00000238103	RPL9P7	1.5266	1.96345	71.6479	2.57238e-17	8.09288e-16
ENSG00000227081	RP11-543P15.1	1.58793	1.70351	71.5116	2.75634e-17	8.65412e-16
ENSG00000196646	ZNF136	-1.64376	2.14718	71.48	2.80089e-17	8.7763e-16
ENSG00000205363	C15orf59	-2.67313	1.18367	71.4564	2.83454e-17	8.82847e-16
ENSG00000229659	RP11-345K20.2	1.64946	1.49498	71.4639	2.82381e-17	8.82847e-16
ENSG00000225630	MTND2P28	1.25206	10.6835	71.4589	2.83092e-17	8.82847e-16
ENSG00000008988	RPS20	1.25411	8.20072	71.352	2.98854e-17	9.28952e-16
ENSG00000137818	RPLP1	1.25069	8.83833	71.1422	3.32387e-17	1.03113e-15
ENSG00000161791	FMNL3	-1.51938	2.75157	71.0793	3.43147e-17	1.06239e-15
ENSG00000142676	RPL11	1.24868	8.85687	70.9062	3.74613e-17	1.15751e-15
ENSG00000215021	PHB2	1.25006	7.6304	70.6213	4.32809e-17	1.33468e-15
ENSG00000111678	C12orf57	1.28072	5.04638	70.4579	4.70198e-17	1.44711e-15
ENSG00000182557	SPNS3	-1.64355	2.55555	70.3068	5.07615e-17	1.55919e-15
ENSG00000261236	BOP1	1.26261	5.94163	70.1009	5.63474e-17	1.72736e-15
ENSG00000255650	FAM222A-AS1	1.79781	0.893427	69.9491	6.0856e-17	1.86191e-15
ENSG00000187867	PALM3	-1.45311	3.21427	69.8253	6.47968e-17	1.97859e-15
ENSG00000198598	MMP17	-1.28049	4.94802	69.7354	6.78165e-17	2.06674e-15
ENSG00000227097	RPS28P7	1.43053	2.98288	69.6275	7.16324e-17	2.17877e-15
ENSG00000143333	RGS16	1.6505	1.24917	69.5349	7.5075e-17	2.27903e-15
ENSG00000236439	RP11-175B9.3	1.58155	1.77026	69.5178	7.57297e-17	2.29443e-15
ENSG00000155438	NIFK	1.27893	4.75143	69.4348	7.89833e-17	2.38836e-15
ENSG00000135245	HILPDA	-1.27711	4.37293	69.3731	8.14927e-17	2.45947e-15
ENSG00000136942	RPL35	1.23841	7.49162	69.3144	8.39538e-17	2.52885e-15
ENSG00000100129	EIF3L	1.23808	7.31814	69.1862	8.95932e-17	2.6935e-15
ENSG00000244021	RP11-50D9.1	1.32895	3.72396	69.1734	9.01768e-17	2.70583e-15
ENSG00000140279	DUOX2	-1.55791	2.73732	68.9425	1.01376e-16	3.03041e-15
ENSG00000153292	ADGRF1	1.23999	6.2737	68.9424	1.01383e-16	3.03041e-15
ENSG00000183196	CHST6	-1.27142	5.25693	68.9106	1.03031e-16	3.07377e-15
ENSG00000141622	RNF165	-1.31819	3.97479	68.8519	1.06142e-16	3.16021e-15
ENSG00000167549	CORO6	1.27604	4.87991	68.8483	1.06335e-16	3.16021e-15
ENSG00000089472	HEPH	1.95925	0.973116	68.5971	1.2078e-16	3.58267e-15
ENSG00000239559	RPL37P2	2.01213	0.738085	68.5393	1.24373e-16	3.68226e-15
ENSG00000230439	RP11-488P3.1	-1.61867	0.953348	68.3957	1.33768e-16	3.95289e-15
ENSG00000234859	AC003958.2	-2.94647	0.0456142	68.3542	1.36615e-16	4.02937e-15
ENSG00000112245	PTP4A1	1.22724	8.11074	68.3389	1.37675e-16	4.05295e-15
ENSG00000206337	HCP5	-1.3877	4.05575	68.2436	1.44495e-16	4.24569e-15
ENSG00000251432	RP11-420A23.1	-1.39114	2.86735	68.149	1.51596e-16	4.44596e-15
ENSG00000269720	CTD-2521M24.13	-4.10697	0.931934	68.1143	1.54287e-16	4.51637e-15
ENSG00000149273	RPS3	1.22169	9.44296	68.0812	1.569e-16	4.58426e-15
ENSG00000244675	AC108676.1	-1.48957	2.6139	68.0376	1.60406e-16	4.6779e-15
ENSG00000245910	SNHG6	1.24781	5.50614	68.0297	1.61053e-16	4.688e-15
ENSG00000148303	RPL7A	1.22142	9.37103	68.0193	1.61902e-16	4.70393e-15
ENSG00000135549	PKIB	1.35995	3.55365	67.9214	1.7014e-16	4.93407e-15
ENSG00000156413	FUT6	-2.88169	-0.530737	67.8489	1.7652e-16	5.10956e-15
ENSG00000012779	ALOX5	-1.43245	3.93766	67.5838	2.01923e-16	5.83405e-15
ENSG00000224189	HAGLR	-3.22124	-0.755549	67.5182	2.08749e-16	6.02009e-15
ENSG00000152763	WDR78	1.46043	2.57632	67.4771	2.13154e-16	6.13576e-15
ENSG00000130159	ECSIT	1.30368	3.80284	67.3695	2.25106e-16	6.46786e-15
ENSG00000108298	RPL19	1.21544	9.13332	67.3241	2.30349e-16	6.60632e-15
ENSG00000061337	LZTS1	-1.44482	3.41719	67.2914	2.34198e-16	6.70436e-15
ENSG00000173517	PEAK1	-1.22549	7.01533	67.2571	2.38316e-16	6.80971e-15
ENSG00000136531	SCN2A	2.25708	1.10966	66.7419	3.0949e-16	8.82725e-15
ENSG00000108511	HOXB6	-1.25402	5.61677	66.702	3.15818e-16	8.99129e-15
ENSG00000213235	EEF1A1P16	1.6326	1.4837	66.6373	3.26345e-16	9.27403e-15
ENSG00000198918	RPL39	1.21508	7.00338	66.6153	3.30022e-16	9.36143e-15
ENSG00000143776	CDC42BPA	-1.2122	7.52513	66.4027	3.67591e-16	1.04082e-14
ENSG00000205809	KLRC2	1.73755	1.24129	66.3268	3.82026e-16	1.07973e-14
ENSG00000147234	FRMPD3	-1.476	2.51684	66.2871	3.89808e-16	1.09973e-14
ENSG00000178695	KCTD12	1.32654	2.67683	66.1478	4.18353e-16	1.17812e-14
ENSG00000141449	GREB1L	1.32714	3.29515	66.1204	4.24206e-16	1.19245e-14
ENSG00000171517	LPAR3	1.25323	4.50284	65.9003	4.74328e-16	1.33094e-14
ENSG00000198482	ZNF808	-1.28953	4.01158	65.8369	4.89814e-16	1.37192e-14
ENSG00000143502	SUSD4	1.82022	1.01624	65.7396	5.14613e-16	1.43879e-14
ENSG00000140332	TLE3	-1.2139	6.6362	65.6488	5.38888e-16	1.50396e-14
ENSG00000142937	RPS8	1.19953	8.84514	65.5789	5.58325e-16	1.55542e-14
ENSG00000153233	PTPRR	1.93282	0.0846582	65.4285	6.0262e-16	1.67582e-14
ENSG00000142534	RPS11	1.19723	8.95193	65.353	6.26148e-16	1.73815e-14
ENSG00000137673	MMP7	1.6623	3.41813	65.2844	6.48317e-16	1.79648e-14
ENSG00000090539	CHRD	-1.33305	3.6885	65.0504	7.30058e-16	2.01939e-14
ENSG00000231169	EEF1B2P1	2.19771	-0.0789642	64.8448	8.10349e-16	2.23751e-14
ENSG00000230383	AC009245.3	1.2748	3.91212	64.7786	8.38034e-16	2.30986e-14
ENSG00000267288	RP13-890H12.2	-1.75822	1.70961	64.6118	9.12054e-16	2.50944e-14
ENSG00000139684	ESD	1.21417	5.59994	64.5326	9.49467e-16	2.60777e-14
ENSG00000213261	EEF1B2P6	1.44207	2.12734	64.4272	1.00166e-15	2.74209e-14
ENSG00000167658	EEF2	1.18634	11.5874	64.4267	1.00189e-15	2.74209e-14
ENSG00000212802	RPL15P3	1.20297	6.07912	64.3952	1.01804e-15	2.78141e-14
ENSG00000137747	TMPRSS13	-1.66854	2.2598	64.2525	1.09456e-15	2.9852e-14
ENSG00000140682	TGFB1I1	-1.33498	3.7302	64.1701	1.14126e-15	3.10715e-14
ENSG00000085741	WNT11	-1.84852	0.786039	64.0939	1.18626e-15	3.22403e-14
ENSG00000070985	TRPM5	-4.73668	0.00466421	64.0672	1.2025e-15	3.26245e-14
ENSG00000214199	EEF1A1P12	1.34828	2.68021	64.0022	1.24283e-15	3.36598e-14
ENSG00000275395	FCGBP	1.24144	4.55282	63.9988	1.24498e-15	3.36598e-14
ENSG00000233927	RPS28	1.19005	7.2704	63.9766	1.25908e-15	3.39821e-14
ENSG00000151962	RBM46	-2.87553	-0.435571	63.8946	1.31257e-15	3.53644e-14
ENSG00000140254	DUOXA1	-1.762	1.81197	63.8393	1.34994e-15	3.63085e-14
ENSG00000175899	A2M	1.9612	0.74988	63.8325	1.35459e-15	3.63707e-14
ENSG00000248663	LINC00992	-3.48333	-0.37348	63.817	1.36533e-15	3.65961e-14
ENSG00000107833	NPM3	1.21798	4.89232	63.324	1.75355e-15	4.6921e-14
ENSG00000100823	APEX1	1.18449	7.22306	63.2646	1.80725e-15	4.82749e-14
ENSG00000107742	SPOCK2	-1.6361	1.39039	63.2011	1.86644e-15	4.97708e-14
ENSG00000233045	AC097523.1	1.2672	3.82713	63.1857	1.88109e-15	5.00531e-14
ENSG00000125753	VASP	1.18774	6.44772	63.1832	1.88346e-15	5.00531e-14
ENSG00000115415	STAT1	-1.18374	8.2563	63.0994	1.96536e-15	5.21405e-14
ENSG00000226051	ZNF503-AS1	1.38879	2.46581	62.9614	2.10801e-15	5.58036e-14
ENSG00000240891	PLCXD2	-1.22713	4.62397	62.959	2.1106e-15	5.58036e-14
ENSG00000135454	B4GALNT1	-1.20398	5.74456	62.6957	2.41239e-15	6.36749e-14
ENSG00000186854	TRABD2A	1.48625	1.56326	62.5396	2.61145e-15	6.88124e-14
ENSG00000213553	RPLP0P6	1.18596	6.0446	62.4683	2.70766e-15	7.12269e-14
ENSG00000156482	RPL30	1.17015	8.2605	62.3874	2.82116e-15	7.40877e-14
ENSG00000197044	ZNF441	-2.11582	0.846455	62.354	2.86946e-15	7.52291e-14
ENSG00000169851	PCDH7	1.17505	7.02686	62.1225	3.22748e-15	8.44732e-14
ENSG00000234851	RPL23AP42	1.17678	6.51016	62.1188	3.23346e-15	8.44876e-14
ENSG00000172159	FRMD3	-1.51013	2.94118	62.0404	3.36484e-15	8.77733e-14
ENSG00000063046	EIF4B	1.16404	9.64265	61.9701	3.48711e-15	9.08106e-14
ENSG00000172318	B3GALT1	-1.55306	2.36397	61.9094	3.59625e-15	9.34966e-14
ENSG00000231006	RPL7P32	1.27339	3.27694	61.8964	3.62011e-15	9.396e-14
ENSG00000120093	HOXB3	-1.23556	4.96267	61.5853	4.23965e-15	1.09853e-13
ENSG00000229117	RPL41	1.16175	8.61284	61.5821	4.24653e-15	1.09853e-13
ENSG00000213860	RPL21P75	1.24527	3.77903	61.5062	4.41351e-15	1.13983e-13
ENSG00000008226	DLEC1	-1.97964	1.12414	61.4791	4.47468e-15	1.15371e-13
ENSG00000161180	CCDC116	2.26805	0.0697631	61.4029	4.65122e-15	1.19527e-13
ENSG00000267128	RP11-449J21.5	-1.87112	1.17356	61.4036	4.6495e-15	1.19527e-13
ENSG00000167244	IGF2	-1.19574	5.81671	61.33	4.82672e-15	1.23833e-13
ENSG00000213885	RPL13AP7	1.21298	4.56378	61.2784	4.95486e-15	1.26911e-13
ENSG00000157322	CLEC18A	-1.57338	1.61536	61.1959	5.16681e-15	1.32123e-13
ENSG00000148908	RGS10	1.18588	4.98521	60.8403	6.18965e-15	1.58019e-13
ENSG00000136261	BZW2	1.17686	5.75373	60.6299	6.88792e-15	1.75557e-13
ENSG00000182871	COL18A1	-1.16125	7.84928	60.6101	6.95777e-15	1.77048e-13
ENSG00000180817	PPA1	1.16155	6.57069	60.4631	7.49708e-15	1.9046e-13
ENSG00000272325	NUDT3	1.16978	6.25214	60.3977	7.75031e-15	1.96573e-13
ENSG00000182774	RPS17	1.15274	7.548	60.3409	7.97706e-15	2.01995e-13
ENSG00000225067	RPL23AP2	1.17825	5.34651	60.2532	8.34091e-15	2.10865e-13
ENSG00000142449	FBN3	-1.20841	4.83667	60.2428	8.38504e-15	2.11637e-13
ENSG00000175198	PCCA	1.25327	3.73811	60.2041	8.55119e-15	2.15482e-13
ENSG00000269069	CTC-471F3.5	-1.62941	1.91473	60.1584	8.75228e-15	2.20193e-13
ENSG00000102317	RBM3	1.15905	6.77532	60.1052	8.99216e-15	2.25863e-13
ENSG00000103253	HAGHL	1.25046	3.69325	60.0158	9.41001e-15	2.35978e-13
ENSG00000198242	RPL23A	1.14624	8.409	59.9535	9.7127e-15	2.43177e-13
ENSG00000110042	DTX4	-1.18259	5.2264	59.8526	1.02232e-14	2.55547e-13
ENSG00000106546	AHR	-1.17123	5.69446	59.8179	1.04051e-14	2.59677e-13
ENSG00000241494	RP11-796G6.1	1.7894	0.692347	59.8017	1.04914e-14	2.61412e-13
ENSG00000145592	RPL37	1.14568	8.0301	59.7947	1.05285e-14	2.61918e-13
ENSG00000151612	ZNF827	1.15395	6.21249	59.644	1.13665e-14	2.82313e-13
ENSG00000214535	RPS15AP1	1.63932	1.02463	59.6131	1.15466e-14	2.86329e-13
ENSG00000213178	RP11-641D5.1	1.17855	4.95016	59.5785	1.17513e-14	2.90942e-13
ENSG00000135447	PPP1R1A	-3.08012	0.93036	59.5751	1.17715e-14	2.90981e-13
ENSG00000147677	EIF3H	1.14408	7.91022	59.5198	1.21068e-14	2.98794e-13
ENSG00000101444	AHCY	1.14557	7.53891	59.4789	1.23615e-14	3.04598e-13
ENSG00000163082	SGPP2	1.35521	2.44937	59.4527	1.25268e-14	3.08184e-13
ENSG00000163286	ALPPL2	-2.85791	3.34216	59.4378	1.26219e-14	3.10032e-13
ENSG00000240280	TCAM1P	-1.45835	1.75953	59.3329	1.3313e-14	3.26495e-13
ENSG00000164877	MICALL2	-1.16739	6.00777	59.3178	1.34155e-14	3.28491e-13
ENSG00000248323	LUCAT1	1.25308	2.45823	59.2917	1.35952e-14	3.32367e-13
ENSG00000162244	RPL29	1.1386	8.15459	59.0971	1.50083e-14	3.6634e-13
ENSG00000162998	FRZB	-1.84761	0.461998	59.0103	1.56846e-14	3.82248e-13
ENSG00000236824	BCYRN1	1.78799	0.518102	58.8707	1.68379e-14	4.09714e-13
ENSG00000123405	NFE2	-1.78119	1.25654	58.8656	1.68815e-14	4.10134e-13
ENSG00000026036	RTEL1-TNFRSF6B	-1.42823	2.37368	58.8454	1.70558e-14	4.13723e-13
ENSG00000214357	NEURL1B	-1.21311	4.75191	58.839	1.71113e-14	4.14424e-13
ENSG00000198840	MT-ND3	1.13327	10.018	58.8202	1.72759e-14	4.1776e-13
ENSG00000144730	IL17RD	-1.14603	6.56602	58.7687	1.7734e-14	4.28174e-13
ENSG00000156467	UQCRB	1.14481	6.48519	58.6827	1.85267e-14	4.46619e-13
ENSG00000117226	GBP3	-1.6497	2.1249	58.6277	1.90511e-14	4.58551e-13
ENSG00000231747	AC079922.2	1.54679	1.31015	58.5999	1.93223e-14	4.64362e-13
ENSG00000225972	MTND1P23	1.13455	9.07913	58.5699	1.96198e-14	4.70784e-13
ENSG00000243276	RP11-384F7.1	1.84945	0.493581	58.4466	2.08887e-14	5.00461e-13
ENSG00000236552	RPL13AP5	1.17902	4.68722	58.4433	2.09237e-14	5.00529e-13
ENSG00000169174	PCSK9	-1.13433	7.75278	58.3638	2.17864e-14	5.20368e-13
ENSG00000279115	AC006386.1	1.78776	0.621175	58.3573	2.18579e-14	5.21276e-13
ENSG00000170456	DENND5B	-1.17797	5.83453	58.3436	2.20109e-14	5.24122e-13
ENSG00000250479	CHCHD10	1.21	3.71835	58.3279	2.21872e-14	5.27514e-13
ENSG00000230207	RPL4P5	1.2397	3.36674	58.1864	2.38419e-14	5.65991e-13
ENSG00000137720	C11orf1	1.19509	4.22904	58.1488	2.43021e-14	5.76039e-13
ENSG00000137834	SMAD6	-1.18464	4.42092	58.1098	2.47892e-14	5.8669e-13
ENSG00000148671	ADIRF	1.15102	5.50171	58.0301	2.58134e-14	6.09102e-13
ENSG00000170889	RPS9	1.12822	8.1236	58.0301	2.58144e-14	6.09102e-13
ENSG00000253552	HOXA-AS2	-2.16481	0.970972	57.9708	2.66038e-14	6.26778e-13
ENSG00000169047	IRS1	-1.13109	7.65295	57.9447	2.69588e-14	6.34183e-13
ENSG00000166578	IQCD	1.24239	3.04036	57.9044	2.75167e-14	6.4633e-13
ENSG00000083720	OXCT1	1.17243	4.70271	57.8399	2.84343e-14	6.66877e-13
ENSG00000105929	ATP6V0A4	-2.46417	0.729358	57.8137	2.8815e-14	6.7479e-13
ENSG00000198888	MT-ND1	1.12025	13.1191	57.6302	3.16324e-14	7.39657e-13
ENSG00000111886	GABRR2	-1.62863	0.904141	57.6117	3.19324e-14	7.45552e-13
ENSG00000158815	FGF17	-1.45514	1.98912	57.6047	3.20452e-14	7.46117e-13
ENSG00000060762	MPC1	1.3476	2.61246	57.6043	3.20524e-14	7.46117e-13
ENSG00000282851	BISPR	-1.82796	1.79657	57.5994	3.21331e-14	7.4688e-13
ENSG00000263002	ZNF234	-1.38374	2.29208	57.4769	3.41976e-14	7.9368e-13
ENSG00000113430	IRX4	1.20755	3.72342	57.369	3.61257e-14	8.3718e-13
ENSG00000145198	VWA5B2	-1.18931	4.75297	57.2638	3.81115e-14	8.81887e-13
ENSG00000185522	LMNTD2	-1.26847	3.27033	57.1326	4.07401e-14	9.41314e-13
ENSG00000242866	STRC	-1.27988	3.30538	57.047	4.25519e-14	9.8172e-13
ENSG00000234277	CTD-2090I13.1	2.26269	0.113222	56.9657	4.43477e-14	1.02164e-12
ENSG00000144895	EIF2A	1.12389	6.58205	56.8426	4.72129e-14	1.08604e-12
ENSG00000105193	RPS16	1.11433	8.5578	56.7686	4.90241e-14	1.12603e-12
ENSG00000245532	NEAT1	-1.11276	9.34301	56.6852	5.11477e-14	1.17308e-12
ENSG00000101695	RNF125	1.1633	4.30017	56.6576	5.18688e-14	1.18787e-12
ENSG00000116883	RP11-268J15.5	-1.21643	3.55764	56.5962	5.35147e-14	1.22377e-12
ENSG00000136826	KLF4	1.12918	5.49703	56.5933	5.35938e-14	1.22378e-12
ENSG00000226887	ERVMER34-1	1.17234	4.33278	56.5323	5.52831e-14	1.2605e-12
ENSG00000157152	SYN2	1.21503	3.48895	56.4558	5.74771e-14	1.30861e-12
ENSG00000166016	ABTB2	-1.16957	5.33248	56.3726	5.9961e-14	1.36317e-12
ENSG00000167767	KRT80	-1.14493	6.51817	56.3094	6.19182e-14	1.40357e-12
ENSG00000151835	SACS	1.11821	6.85503	56.3121	6.18338e-14	1.40357e-12
ENSG00000164056	SPRY1	-1.16651	3.92257	56.3008	6.21897e-14	1.40768e-12
ENSG00000113657	DPYSL3	1.12609	5.79896	56.2042	6.53208e-14	1.4764e-12
ENSG00000177600	RPLP2	1.10833	8.71106	56.1875	6.58791e-14	1.48686e-12
ENSG00000075223	SEMA3C	-1.16429	5.13553	56.1824	6.60502e-14	1.48857e-12
ENSG00000145725	PPIP5K2	1.13598	5.29534	56.1767	6.62415e-14	1.49072e-12
ENSG00000197728	RPS26	1.11589	6.9446	56.1207	6.81568e-14	1.53161e-12
ENSG00000003400	CASP10	-1.28748	3.14039	56.0133	7.19816e-14	1.61291e-12
ENSG00000088340	FER1L4	-1.12611	6.02607	56.0161	7.18813e-14	1.61291e-12
ENSG00000175886	RPL7AP66	1.16442	4.1097	55.9211	7.54389e-14	1.68795e-12
ENSG00000198727	MT-CYB	1.10266	13.7619	55.8909	7.66048e-14	1.71157e-12
ENSG00000056736	IL17RB	-1.25152	3.65597	55.8369	7.87386e-14	1.75673e-12
ENSG00000167771	RCOR2	-1.18373	3.97974	55.8212	7.93715e-14	1.76831e-12
ENSG00000221983	UBA52	1.10613	7.77937	55.7452	8.24992e-14	1.83537e-12
ENSG00000135636	DYSF	-1.44162	3.04449	55.6604	8.61347e-14	1.91352e-12
ENSG00000242071	RPL7AP6	1.15667	4.22739	55.6434	8.68832e-14	1.9274e-12
ENSG00000204219	TCEA3	-1.43261	2.2742	55.4795	9.44405e-14	2.09207e-12
ENSG00000243004	AC005062.2	-2.12655	-0.140615	55.4052	9.80762e-14	2.16952e-12
ENSG00000180644	PRF1	1.1908	3.29413	55.2913	1.03929e-13	2.29573e-12
ENSG00000079215	SLC1A3	-1.10319	7.20001	55.2262	1.07429e-13	2.36968e-12
ENSG00000164744	SUN3	1.39125	1.4966	55.1911	1.09365e-13	2.40897e-12
ENSG00000188243	COMMD6	1.1563	4.14874	55.1672	1.10703e-13	2.43499e-12
ENSG00000230291	RP11-244J10.1	1.49911	1.23608	55.1333	1.12627e-13	2.47382e-12
ENSG00000166582	CENPV	1.17933	4.01577	55.0913	1.1506e-13	2.52269e-12
ENSG00000140450	ARRDC4	-1.1372	5.06166	55.0893	1.15176e-13	2.52269e-12
ENSG00000110375	UPK2	-3.30957	-0.426312	55.0271	1.1888e-13	2.60016e-12
ENSG00000064102	ASUN	1.11645	5.19298	55.0049	1.20229e-13	2.62599e-12
ENSG00000179348	GATA2	-1.26425	4.20464	54.9885	1.21238e-13	2.64431e-12
ENSG00000148483	TMEM236	-2.06628	-0.47257	54.8946	1.27168e-13	2.76977e-12
ENSG00000204604	ZNF468	-1.1993	3.85023	54.5722	1.49843e-13	3.25909e-12
ENSG00000187720	THSD4	-1.11721	5.7076	54.5649	1.50401e-13	3.26665e-12
ENSG00000204628	RACK1	1.08962	9.85714	54.4921	1.56074e-13	3.38516e-12
ENSG00000162458	FBLIM1	1.37142	1.57929	54.4552	1.59031e-13	3.4445e-12
ENSG00000076706	MCAM	-1.13231	5.75233	54.4449	1.5987e-13	3.45305e-12
ENSG00000253368	TRNP1	1.12241	5.2762	54.4459	1.59786e-13	3.45305e-12
ENSG00000175785	PRIMA1	-1.39219	2.41842	54.4353	1.60654e-13	3.46518e-12
ENSG00000048162	NOP16	1.16706	3.96658	54.2583	1.75791e-13	3.78644e-12
ENSG00000134574	DDB2	-1.11558	5.44789	54.251	1.76448e-13	3.79534e-12
ENSG00000135127	BICDL1	-1.15522	4.51385	54.2305	1.78294e-13	3.82976e-12
ENSG00000145860	RNF145	-1.09522	7.0785	54.0956	1.90965e-13	4.09627e-12
ENSG00000257335	MGAM	-1.27763	2.84908	54.0679	1.9368e-13	4.14879e-12
ENSG00000225200	AB019441.29	1.38185	1.82943	54.0371	1.96737e-13	4.20849e-12
ENSG00000130558	OLFM1	-1.27407	2.91885	54.0253	1.97925e-13	4.2223e-12
ENSG00000140263	SORD	1.09921	6.34172	54.0261	1.97844e-13	4.2223e-12
ENSG00000254995	STX16-NPEPL1	-1.5617	1.7121	53.8753	2.13631e-13	4.55114e-12
ENSG00000167711	SERPINF2	-1.38981	2.11928	53.8699	2.14213e-13	4.55729e-12
ENSG00000244242	IFITM10	-2.06526	0.00783438	53.8446	2.16988e-13	4.61003e-12
ENSG00000169567	HINT1	1.09789	6.0596	53.7869	2.23461e-13	4.74108e-12
ENSG00000108771	DHX58	-1.5934	2.23373	53.7391	2.28955e-13	4.85105e-12
ENSG00000164647	STEAP1	1.24656	2.51429	53.7234	2.30804e-13	4.88357e-12
ENSG00000073536	NLE1	1.1202	4.74405	53.532	2.54417e-13	5.3759e-12
ENSG00000139239	RPL14P1	1.21001	2.97403	53.3793	2.74975e-13	5.80243e-12
ENSG00000156471	PTDSS1	1.09927	5.83057	53.3629	2.77289e-13	5.84334e-12
ENSG00000196358	NTNG2	-1.4403	2.44374	53.3562	2.78229e-13	5.85522e-12
ENSG00000089041	P2RX7	-1.19248	3.20772	53.2978	2.86634e-13	6.02395e-12
ENSG00000116711	PLA2G4A	1.19438	3.17923	53.2749	2.89983e-13	6.08613e-12
ENSG00000185250	PPIL6	1.62684	0.795164	53.2414	2.94977e-13	6.1826e-12
ENSG00000116649	SRM	1.11912	5.11516	53.1152	3.1455e-13	6.58398e-12
ENSG00000166689	PLEKHA7	-1.11912	4.91881	53.085	3.19426e-13	6.67707e-12
ENSG00000227077	AC107983.4	1.48216	1.10718	53.0315	3.28235e-13	6.85202e-12
ENSG00000183570	PCBP3	-1.43668	1.78366	52.9391	3.44043e-13	7.17241e-12
ENSG00000185650	ZFP36L1	1.07474	8.71051	52.8812	3.54341e-13	7.37721e-12
ENSG00000219133	RP11-203F10.6	1.26015	2.3455	52.7764	3.73773e-13	7.77138e-12
ENSG00000127220	ABHD8	-1.38415	2.43346	52.7293	3.82841e-13	7.94931e-12
ENSG00000169100	SLC25A6	1.07575	7.67366	52.6585	3.96898e-13	8.23022e-12
ENSG00000168528	SERINC2	-1.08103	7.09297	52.6416	4.00328e-13	8.29029e-12
ENSG00000125740	FOSB	1.30536	3.933	52.2915	4.78451e-13	9.89498e-12
ENSG00000164346	NSA2	1.08125	6.06294	52.1693	5.09156e-13	1.0516e-11
ENSG00000153898	MCOLN2	1.19535	3.00673	52.1068	5.25615e-13	1.08416e-11
ENSG00000162009	SSTR5	-1.79661	1.38956	52.0305	5.46456e-13	1.12566e-11
ENSG00000179388	EGR3	1.32301	3.67791	51.8288	6.05578e-13	1.24579e-11
ENSG00000182986	ZNF320	-1.13061	4.32097	51.7978	6.15216e-13	1.26395e-11
ENSG00000134321	RSAD2	-2.65689	3.56206	51.7834	6.19743e-13	1.27021e-11
ENSG00000235863	B3GALT4	-2.38954	0.0524032	51.7829	6.19895e-13	1.27021e-11
ENSG00000196268	ZNF493	-1.35326	2.25557	51.7642	6.25833e-13	1.2807e-11
ENSG00000150995	ITPR1	1.13407	4.03656	51.6289	6.70488e-13	1.37028e-11
ENSG00000115290	GRB14	1.2821	2.25686	51.6214	6.73055e-13	1.37372e-11
ENSG00000100298	APOBEC3H	-1.58472	1.00613	51.5674	6.91818e-13	1.40833e-11
ENSG00000215492	HNRNPA1P7	1.08475	5.41307	51.5693	6.9115e-13	1.40833e-11
ENSG00000260917	RP11-57H14.4	1.12108	4.13688	51.4849	7.21513e-13	1.46686e-11
ENSG00000240694	PNMA2	-1.21594	2.78691	51.353	7.71642e-13	1.56673e-11
ENSG00000117069	ST6GALNAC5	1.27654	3.0938	51.3414	7.76231e-13	1.57399e-11
ENSG00000125775	SDCBP2	-1.40356	1.83463	51.3091	7.89071e-13	1.59795e-11
ENSG00000181085	MAPK15	1.11483	4.71082	51.2585	8.09674e-13	1.63754e-11
ENSG00000226360	RPL10AP6	1.46818	1.23584	51.2446	8.15434e-13	1.64705e-11
ENSG00000227403	AC009299.3	1.29101	2.90956	51.2249	8.2368e-13	1.66155e-11
ENSG00000164050	PLXNB1	-1.07279	6.72797	51.2198	8.25815e-13	1.6637e-11
ENSG00000134138	MEIS2	-1.12582	4.95951	51.2032	8.32833e-13	1.67567e-11
ENSG00000140853	NLRC5	-1.16176	5.20791	51.1335	8.62922e-13	1.73397e-11
ENSG00000278041	RP5-984P4.6	1.21753	2.80619	51.0328	9.08367e-13	1.82294e-11
ENSG00000102287	GABRE	-1.21699	3.17699	51.0232	9.1279e-13	1.82946e-11
ENSG00000186523	FAM86B1	1.13654	3.81987	50.9872	9.29681e-13	1.86092e-11
ENSG00000168140	VASN	-1.11874	4.41596	50.9642	9.40672e-13	1.8805e-11
ENSG00000188372	ZP3	1.23221	2.52209	50.9508	9.47114e-13	1.89095e-11
ENSG00000171487	NLRP5	-2.2256	0.317976	50.9226	9.60785e-13	1.91334e-11
ENSG00000126814	TRMT5	1.11279	4.27896	50.9244	9.59932e-13	1.91334e-11
ENSG00000135924	DNAJB2	-1.07874	5.75414	50.8817	9.81049e-13	1.9512e-11
ENSG00000162814	SPATA17	1.82743	0.474776	50.7424	1.05322e-12	2.09207e-11
ENSG00000259479	SORD2P	1.10145	4.571	50.6753	1.08984e-12	2.16205e-11
ENSG00000112394	SLC16A10	1.23142	2.34369	50.5861	1.14051e-12	2.25969e-11
ENSG00000269893	SNHG8	1.14973	3.59754	50.5823	1.14269e-12	2.26114e-11
ENSG00000160145	KALRN	-1.18422	3.41147	50.542	1.16641e-12	2.30513e-11
ENSG00000183647	ZNF530	-1.55775	1.42606	50.5377	1.16897e-12	2.30727e-11
ENSG00000110700	RPS13	1.0529	7.33499	50.4661	1.2124e-12	2.38996e-11
ENSG00000150054	MPP7	1.05591	7.07091	50.4357	1.23137e-12	2.42429e-11
ENSG00000113739	STC2	-1.06103	5.68259	50.4253	1.23789e-12	2.43404e-11
ENSG00000169499	PLEKHA2	-1.06651	5.76932	50.2754	1.33617e-12	2.62398e-11
ENSG00000249264	EEF1A1P9	1.16838	3.06037	50.2708	1.33927e-12	2.62675e-11
ENSG00000168874	ATOH8	-2.0565	1.00153	50.241	1.3598e-12	2.66033e-11
ENSG00000187244	BCAM	-1.05508	7.59563	50.2418	1.35923e-12	2.66033e-11
ENSG00000137876	RSL24D1	1.06076	5.92448	50.2308	1.36689e-12	2.67083e-11
ENSG00000155846	PPARGC1B	1.11574	3.93491	50.1901	1.39553e-12	2.72339e-11
ENSG00000161016	RPL8	1.04411	9.94509	50.1276	1.44064e-12	2.8079e-11
ENSG00000185339	TCN2	-1.3994	2.47432	50.0792	1.47667e-12	2.87453e-11
ENSG00000130775	THEMIS2	-1.10015	4.5917	50.0479	1.50041e-12	2.91709e-11
ENSG00000164038	SLC9B2	1.15363	3.55848	50.0325	1.51217e-12	2.93629e-11
ENSG00000112773	FAM46A	1.05513	5.95452	49.9152	1.60538e-12	3.11339e-11
ENSG00000170786	SDR16C5	1.25387	1.85422	49.8995	1.61824e-12	3.13444e-11
ENSG00000230606	AC159540.1	-1.07423	5.72538	49.8363	1.67126e-12	3.23312e-11
ENSG00000102053	ZC3H12B	-1.57147	2.2003	49.8288	1.67763e-12	3.2414e-11
ENSG00000216775	RP1-152L7.5	-1.51689	1.73976	49.8002	1.70223e-12	3.28486e-11
ENSG00000107960	OBFC1	1.08843	4.5954	49.6975	1.79376e-12	3.4572e-11
ENSG00000225697	SLC26A6	-1.05661	6.20703	49.6505	1.83727e-12	3.5367e-11
ENSG00000213928	IRF9	-1.28867	2.92398	49.6473	1.84026e-12	3.53807e-11
ENSG00000116459	ATP5F1	1.05217	6.31427	49.6211	1.86501e-12	3.58124e-11
ENSG00000123384	LRP1	-1.05199	6.14756	49.4736	2.01055e-12	3.85595e-11
ENSG00000172809	RPL38	1.0409	7.34024	49.3579	2.13274e-12	4.08525e-11
ENSG00000117151	CTBS	1.08971	4.43359	49.2583	2.24377e-12	4.29266e-11
ENSG00000100852	ARHGAP5	-1.0516	6.30647	49.1976	2.31433e-12	4.42222e-11
ENSG00000183298	RPSAP19	1.63048	0.610838	49.1825	2.33228e-12	4.45105e-11
ENSG00000213931	HBE1	1.05826	5.58467	49.1677	2.34987e-12	4.47913e-11
ENSG00000013588	GPRC5A	-1.03397	9.48087	49.1615	2.35732e-12	4.48784e-11
ENSG00000170689	HOXB9	-1.0946	5.51572	49.1583	2.36121e-12	4.48977e-11
ENSG00000230202	RP11-632C17__A.1	1.07062	4.78167	49.1357	2.38856e-12	4.53622e-11
ENSG00000235750	KIAA0040	1.04595	6.12654	49.0161	2.5387e-12	4.8155e-11
ENSG00000187678	SPRY4	1.03788	7.32744	48.9908	2.57161e-12	4.87197e-11
ENSG00000074047	GLI2	-1.14778	3.74588	48.8765	2.726e-12	5.15821e-11
ENSG00000239900	ADSL	1.05304	5.54232	48.8032	2.82977e-12	5.34805e-11
ENSG00000196531	NACA	1.03089	8.22921	48.6502	3.05945e-12	5.77512e-11
ENSG00000145220	LYAR	1.08644	4.29035	48.626	3.0973e-12	5.8395e-11
ENSG00000162599	NFIA	1.08509	4.54606	48.4166	3.44646e-12	6.48993e-11
ENSG00000117133	RPF1	1.05685	5.1479	48.3918	3.49024e-12	6.56443e-11
ENSG00000131016	AKAP12	1.02364	12.11	48.3115	3.63613e-12	6.83057e-11
ENSG00000159784	FAM131B	-2.32752	-0.188576	48.2509	3.75033e-12	7.03662e-11
ENSG00000255248	MIR100HG	1.04506	5.53751	48.2443	3.76293e-12	7.05176e-11
ENSG00000135486	HNRNPA1	1.02382	9.56006	48.2189	3.81189e-12	7.13493e-11
ENSG00000168306	ACOX2	1.32892	1.8143	48.188	3.87251e-12	7.23969e-11
ENSG00000128849	CGNL1	-1.22627	3.15688	48.0167	4.22606e-12	7.89117e-11
ENSG00000112782	CLIC5	-1.41643	1.06043	47.9924	4.27879e-12	7.98006e-11
ENSG00000225031	EIF4BP7	1.06033	4.71776	47.8435	4.61623e-12	8.59912e-11
ENSG00000279453	RP3-425C14.4	1.34849	1.43776	47.8101	4.69562e-12	8.73655e-11
ENSG00000189334	S100A14	1.02538	6.76107	47.707	4.94929e-12	9.19753e-11
ENSG00000188215	DCUN1D3	-1.0392	5.86841	47.6597	5.07008e-12	9.41076e-11
ENSG00000003989	SLC7A2	1.09699	3.82284	47.5938	5.24347e-12	9.72101e-11
ENSG00000006534	ALDH3B1	1.04152	5.73523	47.5617	5.32999e-12	9.86966e-11
ENSG00000271601	LIX1L	1.07873	4.55398	47.557	5.34271e-12	9.88148e-11
ENSG00000224546	EIF4BP3	1.13238	3.10617	47.5416	5.38486e-12	9.94761e-11
ENSG00000178464	RPL10P16	1.08022	4.11313	47.4916	5.52389e-12	1.01924e-10
ENSG00000241749	RPSAP52	-2.51915	-0.9395	47.456	5.62512e-12	1.03669e-10
ENSG00000068971	PPP2R5B	-1.07471	4.4283	47.3725	5.87018e-12	1.08057e-10
ENSG00000173193	PARP14	-1.02913	7.4599	47.3544	5.92448e-12	1.08928e-10
ENSG00000106665	CLIP2	-1.02251	6.94403	47.1993	6.41248e-12	1.17761e-10
ENSG00000111186	WNT5B	-2.68633	-0.596188	47.1772	6.48504e-12	1.18953e-10
ENSG00000188707	ZBED6CL	-1.24289	3.50259	46.9975	7.10773e-12	1.30222e-10
ENSG00000156510	HKDC1	-1.64219	3.03018	46.9049	7.45146e-12	1.36359e-10
ENSG00000260274	RP11-817O13.8	-2.61477	0.134213	46.8114	7.81573e-12	1.42857e-10
ENSG00000188039	NWD1	-1.14128	3.17696	46.7841	7.92545e-12	1.44693e-10
ENSG00000234741	GAS5	1.017	6.74691	46.7788	7.94694e-12	1.44915e-10
ENSG00000117394	SLC2A1	-1.01159	7.59801	46.7308	8.14405e-12	1.48336e-10
ENSG00000182870	GALNT9	-1.49889	1.79322	46.6796	8.35941e-12	1.52081e-10
ENSG00000156463	SH3RF2	-1.07815	5.51127	46.6493	8.48976e-12	1.54272e-10
ENSG00000181350	LRRC75A	-1.21182	2.42903	46.592	8.74183e-12	1.58667e-10
ENSG00000184979	USP18	-1.18181	4.33148	46.4722	9.29261e-12	1.68468e-10
ENSG00000105202	FBL	1.01483	6.38219	46.4303	9.49372e-12	1.71914e-10
ENSG00000178922	HYI	-1.24827	2.89376	46.4088	9.59842e-12	1.73608e-10
ENSG00000133106	EPSTI1	-1.85371	3.11114	46.3417	9.93271e-12	1.79446e-10
ENSG00000168062	BATF2	-1.26894	3.30216	46.2777	1.02624e-11	1.85186e-10
ENSG00000171462	DLK2	2.04054	-0.297541	46.2415	1.04537e-11	1.88203e-10
ENSG00000196247	ZNF107	-1.06049	4.61989	46.2427	1.04477e-11	1.88203e-10
ENSG00000141384	TAF4B	1.04504	4.4086	46.1988	1.06841e-11	1.92128e-10
ENSG00000229344	MTCO2P12	1.00971	6.92631	46.1114	1.11714e-11	2.0066e-10
ENSG00000065978	YBX1	1.00075	8.88707	45.9839	1.19226e-11	2.13906e-10
ENSG00000129451	KLK10	-1.03126	5.53982	45.8727	1.26194e-11	2.26148e-10
ENSG00000146221	TCTE1	-1.93135	0.529326	45.8293	1.29019e-11	2.30944e-10
ENSG00000246228	CASC8	1.27432	1.2478	45.7243	1.36121e-11	2.43378e-10
ENSG00000121236	TRIM6	1.32506	2.3221	45.7113	1.37032e-11	2.44725e-10
ENSG00000213889	PPM1N	1.34118	1.41609	45.5652	1.47642e-11	2.63371e-10
ENSG00000074410	CA12	-1.20336	2.91571	45.5407	1.49502e-11	2.66384e-10
ENSG00000072195	SPEG	-1.00703	6.67662	45.5315	1.502e-11	2.67322e-10
ENSG00000279283	RP11-417L19.5	-1.63443	0.63688	45.5168	1.51333e-11	2.6903e-10
ENSG00000109971	HSPA8	0.993799	9.8234	45.5019	1.5249e-11	2.70779e-10
ENSG00000197258	EIF4BP6	1.03907	4.44104	45.4995	1.52678e-11	2.70804e-10
ENSG00000131037	EPS8L1	-1.02492	5.45668	45.4899	1.53429e-11	2.71826e-10
ENSG00000084754	HADHA	1.00033	7.09598	45.4193	1.59057e-11	2.81476e-10
ENSG00000143314	MRPL24	1.04338	4.48431	45.4113	1.59708e-11	2.82308e-10
ENSG00000264063	MIR3687-2	1.38608	0.244823	45.3829	1.62045e-11	2.86113e-10
ENSG00000102007	PLP2	0.999362	7.23338	45.3805	1.6224e-11	2.86134e-10
ENSG00000242294	STAG3L5P	-1.08238	4.08281	45.368	1.63278e-11	2.87638e-10
ENSG00000177595	PIDD1	-1.03086	5.24484	45.3271	1.66722e-11	2.93374e-10
ENSG00000165309	ARMC3	1.40008	0.839808	45.2473	1.73657e-11	3.05232e-10
ENSG00000104369	JPH1	1.07505	3.59321	45.2402	1.74294e-11	3.06008e-10
ENSG00000245248	USP2-AS1	1.42064	0.857504	45.1498	1.82529e-11	3.20104e-10
ENSG00000107485	GATA3	1.38023	0.931581	45.1129	1.85995e-11	3.25815e-10
ENSG00000235423	RP11-282O18.3	-1.40909	1.5522	45.0765	1.89481e-11	3.31549e-10
ENSG00000138430	OLA1	0.996475	6.88884	45.0523	1.91845e-11	3.35309e-10
ENSG00000234498	RPL13AP20	1.03841	4.42271	45.0222	1.94817e-11	3.40122e-10
ENSG00000154065	ANKRD29	1.02847	4.45431	45.0083	1.96197e-11	3.42147e-10
ENSG00000166546	BEAN1	-1.53785	2.22714	44.9801	1.99047e-11	3.46729e-10
ENSG00000164418	GRIK2	-2.19822	0.755285	44.9207	2.05181e-11	3.57016e-10
ENSG00000185875	THNSL1	1.08122	3.44252	44.9142	2.05861e-11	3.57798e-10
ENSG00000077348	EXOSC5	1.05949	3.66715	44.9095	2.06358e-11	3.58262e-10
ENSG00000127586	CHTF18	-1.0191	5.52874	44.8486	2.12878e-11	3.69171e-10
ENSG00000018699	TTC27	1.05439	3.97455	44.827	2.15231e-11	3.72835e-10
ENSG00000120738	EGR1	0.995325	8.13332	44.6607	2.34316e-11	4.05445e-10
ENSG00000271687	MTND5P10	1.38961	1.30547	44.5721	2.45156e-11	4.2373e-10
ENSG00000257354	RP11-631N16.2	-1.487	3.26401	44.5359	2.49734e-11	4.31165e-10
ENSG00000279619	CTD-2527I21.5	-1.73324	0.785743	44.5077	2.53362e-11	4.36944e-10
ENSG00000117472	TSPAN1	-1.01142	5.48776	44.3394	2.76107e-11	4.75643e-10
ENSG00000010438	PRSS3	1.07182	3.31207	44.3239	2.78292e-11	4.78878e-10
ENSG00000172901	LVRN	-1.73909	0.284356	44.2632	2.87056e-11	4.92868e-10
ENSG00000128050	PAICS	0.98319	7.93398	44.2645	2.8687e-11	4.92868e-10
ENSG00000122547	EEPD1	1.10686	3.08667	44.1936	2.97451e-11	5.10154e-10
ENSG00000248538	RP11-10A14.5	-2.20882	0.288512	43.9356	3.39364e-11	5.814e-10
ENSG00000184005	ST6GALNAC3	1.17403	1.98282	43.9265	3.40936e-11	5.83451e-10
ENSG00000082438	COBLL1	1.14562	2.97127	43.8915	3.47097e-11	5.93342e-10
ENSG00000147872	PLIN2	1.01866	4.32229	43.8806	3.49027e-11	5.95987e-10
ENSG00000115902	SLC1A4	-1.22502	2.82164	43.8515	3.54265e-11	6.04268e-10
ENSG00000274080	CTA-315H11.2	-1.11776	2.42049	43.8223	3.59592e-11	6.12683e-10
ENSG00000110799	VWF	-1.39579	1.43578	43.7943	3.64769e-11	6.20825e-10
ENSG00000182742	HOXB4	-1.07174	3.93573	43.7898	3.65606e-11	6.2157e-10
ENSG00000204860	FAM201A	1.39632	1.3306	43.7539	3.72381e-11	6.32398e-10
ENSG00000067533	RRP15	1.03238	4.33221	43.7508	3.72963e-11	6.32696e-10
ENSG00000100342	APOL1	-1.89277	3.50213	43.7338	3.7621e-11	6.36817e-10
ENSG00000144354	CDCA7	1.02036	4.63743	43.7339	3.7619e-11	6.36817e-10
ENSG00000085117	CD82	-1.09317	4.17617	43.7261	3.7771e-11	6.38662e-10
ENSG00000235269	AL162759.1	1.59843	0.360133	43.6888	3.84961e-11	6.50217e-10
ENSG00000279811	RP11-862L9.2	-2.34926	-0.747026	43.681	3.86516e-11	6.52136e-10
ENSG00000138400	MDH1B	1.42493	1.76617	43.6354	3.95617e-11	6.66769e-10
ENSG00000167526	RPL13	0.972615	9.69231	43.6081	4.01179e-11	6.75411e-10
ENSG00000137309	HMGA1	0.971945	10.6378	43.6058	4.0165e-11	6.75475e-10
ENSG00000108107	RPL28	0.972413	9.07001	43.505	4.22882e-11	7.10414e-10
ENSG00000241431	RPL37P6	1.8021	0.165532	43.4809	4.28116e-11	7.18431e-10
ENSG00000260417	CTD-2542L18.1	-1.65351	0.031981	43.475	4.29421e-11	7.19847e-10
ENSG00000248527	MTATP6P1	0.970144	12.237	43.4701	4.3048e-11	7.20846e-10
ENSG00000114686	MRPL3	0.985565	6.14722	43.4551	4.33793e-11	7.25612e-10
ENSG00000119917	IFIT3	-1.15396	5.87449	43.4484	4.35284e-11	7.27325e-10
ENSG00000279689	RP11-574K11.32	-1.50829	0.766354	43.4443	4.3619e-11	7.28058e-10
ENSG00000151006	PRSS53	-1.05921	3.5043	43.4349	4.38296e-11	7.30791e-10
ENSG00000204652	RPS26P8	1.14587	2.47671	43.4279	4.3988e-11	7.32648e-10
ENSG00000118922	KLF12	-1.00382	5.12206	43.4138	4.43055e-11	7.37147e-10
ENSG00000100784	RPS6KA5	-0.99499	5.23932	43.39	4.4847e-11	7.4536e-10
ENSG00000124107	SLPI	-1.71356	1.11559	43.3686	4.53395e-11	7.52742e-10
ENSG00000279672	CMB9-55F22.1	-1.22852	2.17457	43.3626	4.54787e-11	7.5425e-10
ENSG00000100575	TIMM9	1.05212	3.36042	43.2624	4.787e-11	7.93063e-10
ENSG00000169288	MRPL1	1.04586	3.7324	43.2582	4.79728e-11	7.93921e-10
ENSG00000196154	S100A4	0.972933	7.41066	43.2318	4.86244e-11	8.03852e-10
ENSG00000168993	CPLX1	1.12899	2.51274	43.2116	4.91283e-11	8.1132e-10
ENSG00000166473	PKD1L2	-1.03351	3.64588	43.1939	4.95749e-11	8.17829e-10
ENSG00000242574	HLA-DMB	-1.41348	1.78658	43.1663	5.02798e-11	8.2858e-10
ENSG00000166352	C11orf74	1.17471	2.23768	43.1587	5.04757e-11	8.30928e-10
ENSG00000159199	ATP5G1	1.0154	4.51068	43.0836	5.2451e-11	8.62533e-10
ENSG00000217455	AC091801.1	2.28178	-1.06583	43.079	5.25741e-11	8.63646e-10
ENSG00000125148	MT2A	0.976023	7.01279	43.0358	5.37484e-11	8.82007e-10
ENSG00000100558	PLEK2	0.99789	4.84176	42.8918	5.78523e-11	9.48352e-10
ENSG00000105379	ETFB	1.02477	3.97943	42.8782	5.82557e-11	9.53961e-10
ENSG00000180354	MTURN	0.99904	4.54278	42.8472	5.91866e-11	9.68186e-10
ENSG00000167562	ZNF701	-1.12657	2.97714	42.8307	5.96896e-11	9.75389e-10
ENSG00000167755	KLK6	-0.980774	6.93866	42.827	5.98014e-11	9.76192e-10
ENSG00000172296	SPTLC3	-1.98347	1.94685	42.7118	6.34272e-11	1.03429e-09
ENSG00000186205	MOSC.1	1.06207	3.41003	42.6923	6.40654e-11	1.04361e-09
ENSG00000136560	TANK	0.978212	5.75348	42.6024	6.70768e-11	1.09152e-09
ENSG00000074966	TXK	-1.13026	2.77228	42.5811	6.78129e-11	1.10235e-09
ENSG00000175084	DES	1.36802	1.16635	42.5539	6.87594e-11	1.11657e-09
ENSG00000111832	RWDD1	1.04704	3.67378	42.5314	6.95551e-11	1.12831e-09
ENSG00000182484	WASH6P	-0.977986	5.89546	42.5127	7.02238e-11	1.13798e-09
ENSG00000255874	LINC00346	1.04641	3.96329	42.4785	7.14621e-11	1.15684e-09
ENSG00000234287	RP11-761N21.2	1.05676	3.12024	42.4669	7.18892e-11	1.16254e-09
ENSG00000063177	RPL18	0.96131	8.18256	42.4252	7.34374e-11	1.18635e-09
ENSG00000144161	ZC3H8	1.02857	4.08322	42.3846	7.49763e-11	1.20995e-09
ENSG00000227533	SLC2A1-AS1	-1.34995	1.01809	42.3306	7.7078e-11	1.24258e-09
ENSG00000187608	ISG15	-0.982583	6.75897	42.3272	7.72117e-11	1.24345e-09
ENSG00000141101	NOB1	0.966646	6.50762	42.2943	7.85228e-11	1.26326e-09
ENSG00000171631	P2RY6	-2.24182	0.176348	42.2764	7.9243e-11	1.27353e-09
ENSG00000221890	NPTXR	-0.9719	6.67799	42.2684	7.95663e-11	1.27741e-09
ENSG00000180574	EIF2S3L	1.18591	2.22614	42.2533	8.01855e-11	1.28602e-09
ENSG00000111325	OGFOD2	-1.66539	0.693928	42.2475	8.04225e-11	1.2885e-09
ENSG00000114771	AADAC	1.32913	1.51192	42.1874	8.29314e-11	1.32597e-09
ENSG00000197555	SIPA1L1	-0.970118	6.69852	42.1878	8.29144e-11	1.32597e-09
ENSG00000105997	HOXA3	-1.27863	2.51463	42.1659	8.38506e-11	1.33929e-09
ENSG00000139998	RAB15	-1.03984	4.26249	42.1573	8.4217e-11	1.34376e-09
ENSG00000173548	SNX33	-0.967266	6.1924	42.1048	8.65099e-11	1.37893e-09
ENSG00000166763	STRCP1	-1.23941	2.15273	42.0924	8.70629e-11	1.38633e-09
ENSG00000105640	RPL18A	0.955696	9.09334	42.0668	8.82064e-11	1.4031e-09
ENSG00000117877	CD3EAP	1.02728	3.99494	42.0346	8.96742e-11	1.425e-09
ENSG00000100031	GGT1	-1.07254	3.74869	41.9867	9.18947e-11	1.45879e-09
ENSG00000105372	RPS19	0.955033	8.2318	41.9215	9.50103e-11	1.50672e-09
ENSG00000241458	RPL7P19	1.16733	1.93868	41.8924	9.64353e-11	1.52776e-09
ENSG00000204121	ECEL1P1	-1.92701	0.6755	41.8883	9.66413e-11	1.52947e-09
ENSG00000116133	DHCR24	-0.953944	9.2688	41.8831	9.68943e-11	1.53191e-09
ENSG00000156535	CD109	0.953616	8.28424	41.83	9.95642e-11	1.57253e-09
ENSG00000279744	RP13-20L14.10	-1.09017	2.66913	41.776	1.02351e-10	1.61491e-09
ENSG00000261123	RP11-304L19.3	-1.87649	-0.0643769	41.773	1.02508e-10	1.61574e-09
ENSG00000158286	RNF207	-0.970288	6.30504	41.7386	1.04327e-10	1.64276e-09
ENSG00000035862	TIMP2	-0.954232	8.07663	41.6544	1.0892e-10	1.71335e-09
ENSG00000259529	RP11-468E2.4	-1.3683	1.9229	41.6522	1.09044e-10	1.71357e-09
ENSG00000105185	PDCD5	0.996583	4.53118	41.6373	1.09876e-10	1.7249e-09
ENSG00000114019	AMOTL2	-0.968442	6.47091	41.6032	1.11812e-10	1.75352e-09
ENSG00000254973	RP11-429J17.7	-1.66565	0.852935	41.5826	1.12996e-10	1.77031e-09
ENSG00000090447	TFAP4	1.0068	4.0101	41.5622	1.14182e-10	1.78709e-09
ENSG00000165617	DACT1	0.972568	4.71768	41.529	1.16135e-10	1.81584e-09
ENSG00000121743	GJA3	0.989546	4.49235	41.5164	1.16888e-10	1.82578e-09
ENSG00000171295	ZNF440	-1.03345	3.95453	41.5129	1.17094e-10	1.82716e-09
ENSG00000184675	AMER1	1.04101	3.74254	41.4891	1.18529e-10	1.8477e-09
ENSG00000146648	EGFR	-0.950527	8.22857	41.4706	1.19654e-10	1.86337e-09
ENSG00000218336	TENM3	0.985291	4.7348	41.4514	1.20841e-10	1.87997e-09
ENSG00000092096	SLC22A17	-1.26298	2.19299	41.3787	1.25418e-10	1.9473e-09
ENSG00000158470	B4GALT5	-0.949392	8.54742	41.3787	1.25415e-10	1.9473e-09
ENSG00000204856	FAM216A	1.08614	2.45113	41.3509	1.27213e-10	1.9732e-09
ENSG00000100867	DHRS2	-1.02667	3.58243	41.3045	1.3027e-10	2.0186e-09
ENSG00000139405	RITA1	0.990188	4.59801	41.2949	1.30908e-10	2.02646e-09
ENSG00000157335	CLEC18C	-1.38448	1.18106	41.2582	1.33388e-10	2.06282e-09
ENSG00000108561	C1QBP	0.95588	6.62722	41.254	1.33678e-10	2.06524e-09
ENSG00000085563	ABCB1	1.56489	0.926207	41.2488	1.34035e-10	2.06871e-09
ENSG00000075891	PAX2	-1.07997	4.12903	41.2368	1.34858e-10	2.07935e-09
ENSG00000224578	HNRNPA1P48	0.981885	4.54845	41.089	1.4545e-10	2.24044e-09
ENSG00000166311	SMPD1	-1.22292	2.66175	41.0711	1.46793e-10	2.25891e-09
ENSG00000235508	RPS2P7	1.45291	1.02452	41.0542	1.48065e-10	2.27623e-09
ENSG00000258875	CTD-2547L24.3	-1.36026	1.63223	40.9894	1.53054e-10	2.35061e-09
ENSG00000163072	NOSTRIN	-2.33498	0.0792553	40.9841	1.53476e-10	2.35475e-09
ENSG00000158234	FAIM	1.09488	3.14128	40.913	1.59155e-10	2.43949e-09
ENSG00000235501	RP4-639F20.1	-1.4771	0.714793	40.8062	1.68099e-10	2.57404e-09
ENSG00000278570	NR2E3	-2.08568	-0.567268	40.7293	1.74849e-10	2.67478e-09
ENSG00000167779	IGFBP6	-0.966345	5.14096	40.7201	1.7567e-10	2.6847e-09
ENSG00000147255	IGSF1	-1.20332	2.35625	40.7063	1.76917e-10	2.70111e-09
ENSG00000149100	EIF3M	0.945961	6.81711	40.6648	1.80716e-10	2.7564e-09
ENSG00000147257	GPC3	-1.36733	1.36083	40.6597	1.81181e-10	2.7608e-09
ENSG00000228981	RP11-364L4.1	1.74103	0.0315417	40.6492	1.82162e-10	2.77058e-09
ENSG00000107201	DDX58	-0.957411	6.39791	40.649	1.82179e-10	2.77058e-09
ENSG00000100060	MFNG	-1.0737	2.68124	40.6359	1.8341e-10	2.78658e-09
ENSG00000260630	SNAI3-AS1	-1.09404	2.95381	40.6107	1.85783e-10	2.81988e-09
ENSG00000035687	ADSS	0.967155	5.02315	40.5922	1.87555e-10	2.84401e-09
ENSG00000111371	SLC38A1	0.941768	7.61399	40.5851	1.88236e-10	2.85156e-09
ENSG00000162591	MEGF6	-0.950993	6.35524	40.5085	1.9576e-10	2.96265e-09
ENSG00000267041	ZNF850	-1.38729	1.04866	40.5023	1.96387e-10	2.96926e-09
ENSG00000256235	SMIM3	0.952117	5.53354	40.4762	1.99029e-10	3.00629e-09
ENSG00000100299	ARSA	-1.02671	4.22457	40.412	2.05669e-10	3.10357e-09
ENSG00000187957	DNER	1.08386	2.98474	40.396	2.07365e-10	3.12613e-09
ENSG00000150637	CD226	-1.23703	1.80721	40.3242	2.15126e-10	3.24e-09
ENSG00000159753	CARMIL2	1.05844	2.89956	40.2872	2.19246e-10	3.29886e-09
ENSG00000196562	SULF2	-1.03944	4.36368	40.2817	2.19864e-10	3.30496e-09
ENSG00000196517	SLC6A9	-1.04444	3.66179	40.2794	2.20122e-10	3.30564e-09
ENSG00000236359	OR51B8P	1.19283	1.87405	40.2684	2.21365e-10	3.32111e-09
ENSG00000171490	RSL1D1	0.940612	7.14156	40.2654	2.21699e-10	3.32293e-09
ENSG00000156587	UBE2L6	-0.983313	5.76715	40.2433	2.24221e-10	3.35749e-09
ENSG00000205220	PSMB10	-1.39119	2.89996	40.2213	2.26759e-10	3.39224e-09
ENSG00000007541	PIGQ	-1.02991	4.15083	40.1244	2.3829e-10	3.56131e-09
ENSG00000130255	RPL36	0.934418	7.67384	40.0202	2.51349e-10	3.75289e-09
ENSG00000113328	CCNG1	0.940032	6.71466	40.0056	2.53231e-10	3.77736e-09
ENSG00000204387	C6orf48	0.945477	5.98354	40.0026	2.5362e-10	3.77955e-09
ENSG00000108679	LGALS3BP	-0.930943	9.91078	39.9415	2.61681e-10	3.89595e-09
ENSG00000240914	RPL15P2	1.20725	1.66876	39.9174	2.64926e-10	3.94049e-09
ENSG00000111716	LDHB	0.930584	8.55773	39.8354	2.76293e-10	4.10563e-09
ENSG00000167393	PPP2R3B	-1.12084	2.43832	39.8247	2.77807e-10	4.1242e-09
ENSG00000168389	MFSD2A	-1.21234	2.49006	39.7472	2.89052e-10	4.28298e-09
ENSG00000168077	SCARA3	-0.961265	5.72652	39.7478	2.88965e-10	4.28298e-09
ENSG00000136045	PWP1	0.947665	5.49678	39.7439	2.89538e-10	4.28609e-09
ENSG00000180257	ZNF816	-1.13229	2.4278	39.6559	3.0289e-10	4.47116e-09
ENSG00000123179	EBPL	1.00887	3.43562	39.6558	3.02901e-10	4.47116e-09
ENSG00000074416	MGLL	0.966145	4.32069	39.6566	3.02775e-10	4.47116e-09
ENSG00000182827	ACBD3	0.95172	5.14898	39.634	3.06301e-10	4.51708e-09
ENSG00000100814	CCNB1IP1	0.944935	5.61274	39.6226	3.08103e-10	4.53934e-09
ENSG00000173660	UQCRH	0.941568	5.73472	39.6009	3.11541e-10	4.58566e-09
ENSG00000130702	LAMA5	-0.927687	9.14937	39.5862	3.1389e-10	4.61587e-09
ENSG00000132561	MATN2	-0.989794	4.8396	39.5786	3.15118e-10	4.62956e-09
ENSG00000185101	ANO9	-0.935561	6.6808	39.5232	3.24187e-10	4.75831e-09
ENSG00000197956	S100A6	0.928436	7.57221	39.4744	3.32395e-10	4.87419e-09
ENSG00000115944	COX7A2L	0.94841	5.29802	39.4675	3.33567e-10	4.88677e-09
ENSG00000239246	RP11-464D20.2	1.28249	0.92229	39.4623	3.3446e-10	4.89525e-09
ENSG00000276337	RP11-106D4.2	-1.38037	1.2601	39.4139	3.42848e-10	5.01331e-09
ENSG00000228532	RP1-241P17.4	1.17661	2.06663	39.4036	3.44654e-10	5.03498e-09
ENSG00000108055	SMC3	0.936853	6.13967	39.3921	3.46689e-10	5.05998e-09
ENSG00000135047	CTSL	0.946454	5.40119	39.3787	3.49092e-10	5.09027e-09
ENSG00000180535	BHLHA15	1.60145	0.810983	39.3538	3.53564e-10	5.15066e-09
ENSG00000225950	NTF4	-1.76711	0.788907	39.3294	3.58011e-10	5.21057e-09
ENSG00000069482	GAL	1.01338	3.39827	39.3067	3.62188e-10	5.26643e-09
ENSG00000158122	AAED1	1.02078	3.19906	39.3037	3.62757e-10	5.2698e-09
ENSG00000111144	LTA4H	0.924144	7.90575	39.214	3.79814e-10	5.51243e-09
ENSG00000234964	FABP5P7	1.04014	2.9915	39.1934	3.83838e-10	5.56565e-09
ENSG00000149150	SLC43A1	1.13932	2.14369	39.1906	3.84393e-10	5.56851e-09
ENSG00000198712	MT-CO2	0.919566	13.794	39.148	3.92867e-10	5.68598e-09
ENSG00000103494	RPGRIP1L	0.989807	3.99748	39.0666	4.09593e-10	5.92256e-09
ENSG00000215375	MYL5	-1.14109	2.79345	39.043	4.14578e-10	5.98907e-09
ENSG00000100197	CYP2D6	-1.21528	1.92187	39.0212	4.19219e-10	6.0505e-09
ENSG00000273036	FAM95C	1.17412	2.11757	39.0071	4.22259e-10	6.08874e-09
ENSG00000185414	MRPL30	0.970443	4.34803	38.9958	4.24721e-10	6.11858e-09
ENSG00000167107	ACSF2	-0.936952	6.09515	38.9585	4.32914e-10	6.23085e-09
ENSG00000189046	ALKBH2	0.997848	3.63428	38.9171	4.4218e-10	6.35832e-09
ENSG00000277998	RP11-452N17.1	1.40846	0.472675	38.9064	4.44627e-10	6.38761e-09
ENSG00000228477	RP3-342P20.2	1.52526	0.687558	38.8893	4.48521e-10	6.43762e-09
ENSG00000175874	CREG2	-1.31344	1.03576	38.8657	4.5399e-10	6.51012e-09
ENSG00000250722	SEPP1	0.989007	3.8717	38.8579	4.55802e-10	6.53009e-09
ENSG00000130827	PLXNA3	-0.920405	7.84555	38.834	4.61414e-10	6.60441e-09
ENSG00000134198	TSPAN2	-2.24478	0.379281	38.7647	4.78098e-10	6.83693e-09
ENSG00000223735	OR51B3P	1.1535	2.09193	38.749	4.81954e-10	6.88575e-09
ENSG00000140092	FBLN5	-1.16309	2.92179	38.7379	4.84707e-10	6.91874e-09
ENSG00000255983	RP11-1038A11.1	-1.06375	2.73453	38.728	4.87169e-10	6.94752e-09
ENSG00000148187	MRRF	0.930838	6.16464	38.7021	4.93689e-10	7.03405e-09
ENSG00000138434	SSFA2	0.914547	9.6642	38.6483	5.07469e-10	7.22378e-09
ENSG00000183423	LRIT3	1.50216	0.37302	38.5709	5.28014e-10	7.50938e-09
ENSG00000129474	AJUBA	-0.942829	5.26208	38.5577	5.31592e-10	7.55337e-09
ENSG00000165655	ZNF503	-0.935083	5.89235	38.5496	5.33791e-10	7.5777e-09
ENSG00000182580	EPHB3	-0.985781	3.78063	38.5408	5.36209e-10	7.60508e-09
ENSG00000135446	CDK4	0.927884	6.20273	38.539	5.3671e-10	7.60526e-09
ENSG00000105523	FAM83E	1.65183	-0.40708	38.5302	5.39124e-10	7.63253e-09
ENSG00000279400	CTD-2353F22.2	-0.958729	4.29986	38.4569	5.59764e-10	7.91754e-09
ENSG00000125931	CITED1	1.44487	0.49703	38.4359	5.65833e-10	7.99611e-09
ENSG00000145632	PLK2	-0.931822	7.00666	38.4039	5.75185e-10	8.1209e-09
ENSG00000140839	CLEC18B	-1.29637	1.25053	38.4003	5.76224e-10	8.12821e-09
ENSG00000280604	PCBP3-OT1	-1.67635	0.32092	38.3209	6.00172e-10	8.45835e-09
ENSG00000188549	C15orf52	-0.944311	5.60064	38.3177	6.01139e-10	8.46433e-09
ENSG00000059804	SLC2A3	1.02571	2.44975	38.3156	6.01798e-10	8.46594e-09
ENSG00000183527	PSMG1	0.988104	3.97721	38.3094	6.03709e-10	8.48516e-09
ENSG00000128573	FOXP2	1.09713	2.08302	38.2784	6.13393e-10	8.6135e-09
ENSG00000279041	CTD-2373N4.3	-2.00588	0.0272504	38.2253	6.30314e-10	8.84313e-09
ENSG00000168675	LDLRAD4	-1.69918	2.80769	38.2026	6.37669e-10	8.93827e-09
ENSG00000137054	POLR1E	0.944425	4.69473	38.1902	6.41734e-10	8.98716e-09
ENSG00000164309	CMYA5	-1.25668	1.69844	38.1612	6.51354e-10	9.11368e-09
ENSG00000092929	UNC13D	-0.924061	6.21358	38.0191	7.00556e-10	9.79332e-09
ENSG00000172469	MANEA	0.985607	3.70714	38.0162	7.01599e-10	9.7991e-09
ENSG00000213442	RPL18AP3	0.930858	4.94599	38.008	7.04538e-10	9.83133e-09
ENSG00000258927	RP11-1070N10.5	-1.83551	-0.0397303	38.0045	7.0582e-10	9.8404e-09
ENSG00000260118	RP6-201G10.2	-1.78603	0.124908	37.9385	7.30093e-10	1.01697e-08
ENSG00000250995	RP13-128O4.3	-1.90718	0.245536	37.9183	7.37699e-10	1.02665e-08
ENSG00000236992	RPL12P12	1.7234	-0.223484	37.9032	7.43431e-10	1.0337e-08
ENSG00000256625	RP11-582E3.4	-1.20574	1.70007	37.8596	7.6024e-10	1.05613e-08
ENSG00000225345	SNX18P3	1.07176	2.90158	37.8041	7.82179e-10	1.08564e-08
ENSG00000164615	CAMLG	0.935826	4.6344	37.7737	7.9444e-10	1.10167e-08
ENSG00000277437	MIR3687-1	1.2152	0.589401	37.7589	8.005e-10	1.10909e-08
ENSG00000244144	RP11-757F18.3	-2.26295	-0.411802	37.7547	8.02232e-10	1.1105e-08
ENSG00000278997	RP11-131M11.2	-1.63358	0.31678	37.7274	8.13556e-10	1.12518e-08
ENSG00000103942	HOMER2	1.0317	2.75124	37.7195	8.16834e-10	1.12871e-08
ENSG00000184454	NCMAP	-1.15114	2.01393	37.6182	8.60385e-10	1.18783e-08
ENSG00000164687	FABP5	0.920772	5.56385	37.6004	8.68288e-10	1.19662e-08
ENSG00000134294	SLC38A2	0.902201	9.28221	37.6009	8.68041e-10	1.19662e-08
ENSG00000171346	KRT15	-0.923116	5.7952	37.5979	8.69389e-10	1.19689e-08
ENSG00000234745	HLA-B	-0.907569	7.76699	37.5965	8.70016e-10	1.19689e-08
ENSG00000111671	SPSB2	1.127	2.12972	37.514	9.07613e-10	1.24751e-08
ENSG00000136933	RABEPK	0.969388	3.9555	37.4779	9.24524e-10	1.26963e-08
ENSG00000083828	ZNF586	1.29102	1.03536	37.4272	9.48872e-10	1.30192e-08
ENSG00000158246	FAM46B	-0.988785	3.78216	37.4174	9.53657e-10	1.30733e-08
ENSG00000119227	PIGZ	1.32879	1.76584	37.408	9.583e-10	1.31254e-08
ENSG00000196659	TTC30B	1.40277	0.666789	37.3976	9.63426e-10	1.3184e-08
ENSG00000145741	BTF3	0.901585	8.20793	37.3639	9.80213e-10	1.3402e-08
ENSG00000117245	KIF17	1.23529	1.47947	37.3425	9.91013e-10	1.35378e-08
ENSG00000184220	CMSS1	0.963478	4.00484	37.3389	9.92843e-10	1.35509e-08
ENSG00000189409	MMP23B	1.35842	0.572992	37.2946	1.01563e-09	1.38498e-08
ENSG00000117266	CDK18	-0.911751	6.40742	37.2517	1.03826e-09	1.41459e-08
ENSG00000133703	KRAS	0.912765	6.67706	37.2402	1.04437e-09	1.42168e-08
ENSG00000270307	MTATP6P2	1.18402	1.86975	37.2201	1.0552e-09	1.43517e-08
ENSG00000006468	ETV1	0.992241	4.61041	37.1987	1.06685e-09	1.44974e-08
ENSG00000235174	RPL39P3	1.09466	1.92228	37.1364	1.1015e-09	1.49552e-08
ENSG00000228929	RPS13P2	1.00717	2.97905	37.0817	1.13281e-09	1.53669e-08
ENSG00000173457	PPP1R14B	0.912371	5.75716	37.0427	1.15569e-09	1.56636e-08
ENSG00000175567	UCP2	-0.974517	4.4843	36.9705	1.19929e-09	1.62405e-08
ENSG00000117984	CTSD	-0.910604	6.55432	36.963	1.20394e-09	1.62892e-08
ENSG00000087589	CASS4	-1.60966	-0.158983	36.9405	1.21793e-09	1.64642e-08
ENSG00000204248	COL11A2	-0.936514	4.89699	36.9351	1.22129e-09	1.64953e-08
ENSG00000110436	SLC1A2	-2.20049	0.449639	36.9227	1.22906e-09	1.65859e-08
ENSG00000198435	NRARP	1.0249	2.68646	36.8698	1.26289e-09	1.7013e-08
ENSG00000143486	EIF2D	0.913572	5.52088	36.871	1.2621e-09	1.7013e-08
ENSG00000165029	ABCA1	-1.01311	3.23602	36.844	1.2797e-09	1.72245e-08
ENSG00000047365	ARAP2	-0.915405	5.51708	36.8335	1.28658e-09	1.73021e-08
ENSG00000175792	RUVBL1	0.913462	5.6156	36.8103	1.30199e-09	1.74943e-08
ENSG00000145536	ADAMTS16	-1.13656	2.37407	36.7687	1.33007e-09	1.78561e-08
ENSG00000251095	RP11-115D19.1	-1.01329	3.1395	36.7607	1.33553e-09	1.79141e-08
ENSG00000204922	UQCC3	1.02757	2.74119	36.6868	1.38718e-09	1.85748e-08
ENSG00000113552	GNPDA1	0.913132	5.34115	36.6874	1.38672e-09	1.85748e-08
ENSG00000158486	DNAH3	-1.65432	-0.398296	36.6367	1.42328e-09	1.90419e-08
ENSG00000231672	DIRC3	1.51581	-0.305127	36.6137	1.44019e-09	1.92516e-08
ENSG00000147687	TATDN1	0.922529	4.63592	36.598	1.45177e-09	1.93897e-08
ENSG00000177943	MAMDC4	-0.942398	4.35296	36.5615	1.47923e-09	1.97396e-08
ENSG00000235884	LINC00941	1.06973	2.25008	36.5337	1.50049e-09	2.00061e-08
ENSG00000227954	TARID	-1.54879	2.6592	36.5172	1.51323e-09	2.01588e-08
ENSG00000204217	BMPR2	-0.900387	6.59752	36.4819	1.54093e-09	2.05102e-08
ENSG00000197774	EME2	-0.913757	5.78688	36.4734	1.54767e-09	2.05823e-08
ENSG00000249715	FER1L5	-1.18648	2.50828	36.4715	1.54916e-09	2.05845e-08
ENSG00000240240	RP11-146D12.2	1.21368	1.08372	36.4515	1.56513e-09	2.07789e-08
ENSG00000092964	DPYSL2	-0.894686	7.16486	36.4433	1.57173e-09	2.08489e-08
ENSG00000152894	PTPRK	-0.901106	6.77294	36.408	1.60044e-09	2.12116e-08
ENSG00000075426	FOSL2	-0.891716	7.23344	36.3924	1.61331e-09	2.1364e-08
ENSG00000128271	ADORA2A	-1.41289	0.309373	36.3571	1.64282e-09	2.17123e-08
ENSG00000115295	CLIP4	-0.92436	4.84327	36.3569	1.64294e-09	2.17123e-08
ENSG00000145623	OSMR	-0.892622	7.16651	36.3559	1.64379e-09	2.17123e-08
ENSG00000177694	NAALADL2	-1.18398	2.60522	36.3454	1.65266e-09	2.17925e-08
ENSG00000244300	GATA2-AS1	-1.06092	3.51922	36.3461	1.65208e-09	2.17925e-08
ENSG00000131981	LGALS3	0.904697	5.7456	36.3409	1.65653e-09	2.1825e-08
ENSG00000163807	KIAA1143	0.901301	5.87768	36.3049	1.68742e-09	2.22131e-08
ENSG00000219665	CTD-2006C1.2	-1.76458	1.12778	36.2916	1.6989e-09	2.23455e-08
ENSG00000100353	EIF3D	0.887735	7.89101	36.2139	1.76803e-09	2.32351e-08
ENSG00000163235	TGFA	-0.897159	6.00875	36.21	1.7716e-09	2.32623e-08
ENSG00000170581	STAT2	-0.893371	7.46689	36.208	1.77342e-09	2.32666e-08
ENSG00000016864	GLT8D1	-0.937005	4.61396	36.1808	1.79838e-09	2.35743e-08
ENSG00000233429	HOTAIRM1	-1.59317	0.70888	36.1601	1.81751e-09	2.38049e-08
ENSG00000170515	PA2G4	0.89298	6.74539	36.1279	1.84778e-09	2.41811e-08
ENSG00000215030	RPL13P12	0.921647	4.54051	36.0782	1.89559e-09	2.47859e-08
ENSG00000239382	ALKBH6	-1.05498	2.49297	36.0223	1.95069e-09	2.5485e-08
ENSG00000233184	RP11-421L21.3	1.1407	2.01852	35.988	1.98536e-09	2.59162e-08
ENSG00000280537	RP11-33O4.2	-1.21453	1.41146	35.968	2.00587e-09	2.6162e-08
ENSG00000126001	CEP250	-0.89561	6.14137	35.9452	2.02951e-09	2.64142e-08
ENSG00000055332	EIF2AK2	-0.887321	8.04998	35.9472	2.02737e-09	2.64142e-08
ENSG00000198938	MT-CO3	0.880516	14.3462	35.9444	2.0303e-09	2.64142e-08
ENSG00000063438	AHRR	-0.923874	4.71276	35.9267	2.04885e-09	2.66333e-08
ENSG00000228486	LINC01125	-1.18329	2.11725	35.8887	2.08914e-09	2.71344e-08
ENSG00000196776	CD47	-0.887833	7.31925	35.8429	2.13883e-09	2.77566e-08
ENSG00000125877	ITPA	0.925654	4.42224	35.8401	2.1419e-09	2.77733e-08
ENSG00000241860	RP11-34P13.13	-0.895128	6.19965	35.8172	2.16728e-09	2.8079e-08
ENSG00000168412	MTNR1A	1.91501	-0.706805	35.8121	2.17289e-09	2.81284e-08
ENSG00000157306	RP11-66N24.4	-1.52725	0.757041	35.8034	2.18264e-09	2.82311e-08
ENSG00000065150	IPO5	0.883347	7.64363	35.7823	2.20648e-09	2.85157e-08
ENSG00000188981	MSANTD1	-1.3117	0.78785	35.776	2.21361e-09	2.85842e-08
ENSG00000182459	TEX19	1.61783	0.244187	35.769	2.22149e-09	2.86622e-08
ENSG00000092758	COL9A3	-0.905875	5.72755	35.7596	2.23228e-09	2.87776e-08
ENSG00000196139	AKR1C3	-1.56755	1.31734	35.7491	2.24433e-09	2.8909e-08
ENSG00000268225	CTD-2331H12.5	-1.62556	0.272659	35.6995	2.30218e-09	2.96236e-08
ENSG00000279274	AC012005.1	1.33958	0.613452	35.6983	2.30361e-09	2.96236e-08
ENSG00000074201	CLNS1A	0.889284	6.15629	35.607	2.41414e-09	3.10193e-08
ENSG00000120656	TAF12	0.924124	4.39021	35.5881	2.43774e-09	3.12968e-08
ENSG00000100418	DESI1	0.905228	5.20228	35.5736	2.45588e-09	3.15037e-08
ENSG00000101236	RNF24	-0.889571	5.89806	35.5136	2.53274e-09	3.24629e-08
ENSG00000135390	ATP5G2	0.887314	6.34491	35.4908	2.56257e-09	3.28182e-08
ENSG00000259045	MTCO1P2	1.0867	2.55141	35.4748	2.5837e-09	3.30616e-08
ENSG00000248161	RP11-499E18.1	-1.89691	-0.165457	35.4468	2.62107e-09	3.35122e-08
ENSG00000180096	SEPT.1	1.1976	1.65517	35.4322	2.64091e-09	3.37383e-08
ENSG00000235070	AC068138.1	-1.78299	-0.198852	35.4294	2.64459e-09	3.37576e-08
ENSG00000258727	RP11-66N24.3	-1.08459	2.46275	35.3938	2.69347e-09	3.43534e-08
ENSG00000183111	ARHGEF37	-0.925857	4.53971	35.3905	2.69801e-09	3.4383e-08
ENSG00000154529	CNTNAP3B	0.929823	4.88289	35.3881	2.70126e-09	3.43963e-08
ENSG00000236683	HMGA1P1	1.41361	0.272226	35.3553	2.74713e-09	3.49519e-08
ENSG00000179431	FJX1	0.978177	3.51348	35.3503	2.75432e-09	3.50147e-08
ENSG00000119705	SLIRP	0.950172	3.50027	35.3422	2.76569e-09	3.51306e-08
ENSG00000028839	TBPL1	0.969782	3.30218	35.2964	2.83155e-09	3.59378e-08
ENSG00000184678	HIST2H2BE	-1.11496	2.21795	35.2828	2.85138e-09	3.61601e-08
ENSG00000165959	CLMN	-0.876797	7.46614	35.2146	2.95297e-09	3.7418e-08
ENSG00000197872	FAM49A	-1.87192	0.923535	35.2079	2.96326e-09	3.74903e-08
ENSG00000156875	MFSD14A	0.919033	4.35725	35.2077	2.9635e-09	3.74903e-08
ENSG00000120913	PDLIM2	-0.9251	4.11034	35.1945	2.98371e-09	3.77154e-08
ENSG00000174951	FUT1	0.911409	4.44065	35.1783	3.00856e-09	3.79986e-08
ENSG00000270175	RP11-793H13.11	-1.8697	0.0729924	35.1185	3.10247e-09	3.9153e-08
ENSG00000154764	WNT7A	-1.19013	1.1349	35.0787	3.16647e-09	3.99282e-08
ENSG00000048342	CC2D2A	0.932477	4.13879	35.0666	3.18621e-09	4.01447e-08
ENSG00000160551	TAOK1	-0.874712	7.63078	35.0119	3.27694e-09	4.12544e-08
ENSG00000153132	CLGN	1.52154	0.551346	34.987	3.31921e-09	4.17528e-08
ENSG00000272501	XXbac-BPG299F13.17	-1.22125	1.45296	34.9803	3.33052e-09	4.18613e-08
ENSG00000113356	POLR3G	0.910548	4.26656	34.9749	3.33976e-09	4.19436e-08
ENSG00000152104	PTPN14	-0.877672	7.0543	34.8984	3.47367e-09	4.35902e-08
ENSG00000073464	CLCN4	-1.14692	2.32842	34.8594	3.544e-09	4.4437e-08
ENSG00000144130	NT5DC4	1.63103	-0.419164	34.834	3.59043e-09	4.49829e-08
ENSG00000119138	KLF9	0.933463	3.47192	34.8029	3.64824e-09	4.56705e-08
ENSG00000111142	METAP2	0.877034	6.42769	34.7962	3.66082e-09	4.57911e-08
ENSG00000176623	RMDN1	0.888638	5.33495	34.7646	3.72069e-09	4.65027e-08
ENSG00000133112	TPT1	0.866257	10.5294	34.7583	3.73282e-09	4.66168e-08
ENSG00000108387	SEPT.4	-0.982877	3.42061	34.7368	3.77421e-09	4.7096e-08
ENSG00000163754	GYG1	0.916244	4.37091	34.716	3.8148e-09	4.75643e-08
ENSG00000138796	HADH	0.92786	4.18492	34.7138	3.8191e-09	4.75799e-08
ENSG00000179456	ZBTB18	-0.960206	3.83849	34.6924	3.86134e-09	4.80677e-08
ENSG00000174469	CNTNAP2	-1.53003	1.48062	34.6878	3.87045e-09	4.81426e-08
ENSG00000270265	RP11-731D1.4	-1.80103	-0.376417	34.6441	3.95829e-09	4.91959e-08
ENSG00000105137	SYDE1	-0.997163	3.14251	34.6247	3.99792e-09	4.96489e-08
ENSG00000134852	CLOCK	-0.872709	6.67044	34.6149	4.01815e-09	4.98205e-08
ENSG00000282458	WASH5P	-0.867422	8.26722	34.616	4.01595e-09	4.98205e-08
ENSG00000109680	TBC1D19	0.980217	2.82573	34.6004	4.04816e-09	5.01219e-08
ENSG00000132541	RIDA	0.973924	3.04424	34.6001	4.04889e-09	5.01219e-08
ENSG00000245648	RP11-277P12.20	-1.27832	2.41898	34.5919	4.06603e-09	5.02941e-08
ENSG00000255346	NOX5	-1.10396	2.11297	34.576	4.0992e-09	5.06641e-08
ENSG00000177181	RIMKLA	-0.883894	5.17265	34.5567	4.1401e-09	5.1129e-08
ENSG00000111674	ENO2	-0.866518	7.55067	34.5198	4.21947e-09	5.2068e-08
ENSG00000161958	FGF11	1.05764	2.01912	34.5017	4.25878e-09	5.25115e-08
ENSG00000223839	FAM95B1	0.950589	3.03109	34.4946	4.27425e-09	5.26605e-08
ENSG00000228544	CCDC183-AS1	-1.56154	1.01121	34.4587	4.35383e-09	5.35985e-08
ENSG00000198133	TMEM229B	-1.31883	2.38118	34.452	4.36895e-09	5.37422e-08
ENSG00000066379	ZNRD1	0.981715	2.67396	34.403	4.48029e-09	5.50684e-08
ENSG00000171791	BCL2	1.24691	1.73161	34.3595	4.58152e-09	5.62681e-08
ENSG00000149177	PTPRJ	-0.875705	6.40729	34.3277	4.65709e-09	5.71512e-08
ENSG00000185920	PTCH1	-0.879304	5.43748	34.3019	4.71932e-09	5.78693e-08
ENSG00000173726	TOMM20	0.863469	7.7675	34.2716	4.79333e-09	5.87305e-08
ENSG00000229604	MTATP8P2	1.61741	0.386293	34.2423	4.86591e-09	5.95729e-08
ENSG00000145819	ARHGAP26	0.878175	5.67515	34.1922	4.99281e-09	6.10785e-08
ENSG00000102879	CORO1A	-1.61749	0.621219	34.1748	5.03771e-09	6.15795e-08
ENSG00000137090	DMRT1	1.49966	0.202751	34.1337	5.14536e-09	6.2846e-08
ENSG00000138442	WDR12	0.878458	5.44496	34.1276	5.16143e-09	6.29928e-08
ENSG00000136205	TNS3	-0.877788	7.40831	34.1128	5.20073e-09	6.34228e-08
ENSG00000250303	RP11-356J5.12	-1.03794	2.8505	34.0888	5.26527e-09	6.41597e-08
ENSG00000125743	SNRPD2	0.871059	5.83353	34.0744	5.30458e-09	6.45881e-08
ENSG00000230076	RPL10P6	1.22124	0.805093	34.0555	5.35635e-09	6.51675e-08
ENSG00000132326	PER2	0.895348	4.80856	34.0371	5.40719e-09	6.57348e-08
ENSG00000260563	RP13-516M14.1	-1.05319	2.42817	34.0338	5.41619e-09	6.57927e-08
ENSG00000144381	HSPD1	0.858075	8.99196	34.0211	5.45173e-09	6.61729e-08
ENSG00000125347	IRF1	-0.90113	5.34558	34.0094	5.48465e-09	6.65206e-08
ENSG00000114779	ABHD14B	0.872672	5.8986	33.9894	5.54143e-09	6.71569e-08
ENSG00000180881	CAPS2	0.915155	3.74985	33.9408	5.68153e-09	6.88013e-08
ENSG00000135835	KIAA1614	-1.73394	0.301121	33.9223	5.73574e-09	6.92961e-08
ENSG00000132535	DLG4	-0.918467	4.36058	33.9232	5.73299e-09	6.92961e-08
ENSG00000166794	PPIB	0.861525	7.41766	33.9245	5.72936e-09	6.92961e-08
ENSG00000158106	RHPN1	-0.875244	6.18887	33.9049	5.7872e-09	6.98636e-08
ENSG00000124172	ATP5E	0.885951	4.77609	33.8851	5.84643e-09	7.0524e-08
ENSG00000233984	RPSAP14	1.36179	0.663218	33.8749	5.8772e-09	7.08403e-08
ENSG00000213417	KRTAP2-4	-1.49755	1.60612	33.8649	5.90752e-09	7.11507e-08
ENSG00000087269	NOP14	0.867301	6.18074	33.8388	5.9874e-09	7.20571e-08
ENSG00000139675	HNRNPA1L2	0.870303	5.77764	33.7979	6.11439e-09	7.35285e-08
ENSG00000108813	DLX4	-0.897737	5.02215	33.7597	6.23583e-09	7.49311e-08
ENSG00000143156	NME7	0.925513	3.70835	33.7398	6.29993e-09	7.56428e-08
ENSG00000166073	GPR176	-1.66869	0.29607	33.6908	6.46048e-09	7.75108e-08
ENSG00000165215	CLDN3	0.884458	5.16024	33.6683	6.53572e-09	7.83531e-08
ENSG00000109255	NMU	-0.927647	3.48225	33.6665	6.54172e-09	7.83648e-08
ENSG00000130270	ATP8B3	-0.898666	4.70674	33.6576	6.57188e-09	7.86656e-08
ENSG00000205913	SRRM2-AS1	-1.22081	1.92791	33.6404	6.63015e-09	7.93021e-08
ENSG00000141293	SKAP1	-0.974505	3.23535	33.6101	6.73406e-09	8.04832e-08
ENSG00000117020	AKT3	1.03147	2.58499	33.5774	6.84824e-09	8.1785e-08
ENSG00000260001	TGFBR3L	1.03133	2.05452	33.5578	6.91772e-09	8.25515e-08
ENSG00000213793	ZNF888	-2.08272	-0.417514	33.5217	7.04728e-09	8.40331e-08
ENSG00000130511	SSBP4	0.87311	5.46153	33.5188	7.05793e-09	8.40957e-08
ENSG00000058729	RIOK2	0.921089	3.75101	33.5056	7.10596e-09	8.46033e-08
ENSG00000005486	RHBDD2	-0.880015	6.12337	33.4771	7.21067e-09	8.57843e-08
ENSG00000135049	AGTPBP1	0.879173	4.94089	33.3985	7.5081e-09	8.92547e-08
ENSG00000111615	KRR1	0.853984	6.96398	33.3782	7.58706e-09	9.01246e-08
ENSG00000174628	IQCK	0.967344	3.16168	33.3669	7.63129e-09	9.05809e-08
ENSG00000258768	CTD-2292M16.8	1.13785	1.5789	33.2895	7.94099e-09	9.41851e-08
ENSG00000168772	CXXC4	1.16878	1.10131	33.2844	7.96168e-09	9.43586e-08
ENSG00000165935	SMCO2	-2.00871	-0.904257	33.277	7.9924e-09	9.46506e-08
ENSG00000203392	CTD-2026K11.6	-1.05731	2.29521	33.2514	8.09831e-09	9.5832e-08
ENSG00000072682	P4HA2	-0.860747	5.89778	33.2436	8.13067e-09	9.61419e-08
ENSG00000027001	MIPEP	0.930049	3.55275	33.2276	8.1978e-09	9.68621e-08
ENSG00000137877	SPTBN5	-1.08704	2.58128	33.1647	8.46726e-09	9.99702e-08
ENSG00000214223	HNRNPA1P10	0.877866	4.7759	33.1356	8.59501e-09	1.01402e-07
ENSG00000162444	RBP7	0.903482	3.67734	33.0845	8.82403e-09	1.04025e-07
ENSG00000170396	ZNF804A	1.65131	-0.347971	33.0823	8.83374e-09	1.0406e-07
ENSG00000114767	RRP9	0.888662	4.33912	33.012	9.15909e-09	1.07811e-07
ENSG00000224858	RPL29P11	0.904548	3.68571	32.9594	9.41024e-09	1.10684e-07
ENSG00000169914	OTUD3	-0.862371	5.46046	32.9559	9.42729e-09	1.10801e-07
ENSG00000130147	SH3BP4	-0.850883	7.32067	32.9485	9.46321e-09	1.11139e-07
ENSG00000149806	FAU	0.850986	6.63636	32.9434	9.48793e-09	1.11345e-07
ENSG00000065427	KARS	0.85116	6.71863	32.939	9.50983e-09	1.11518e-07
ENSG00000100429	HDAC10	-1.07247	2.09737	32.916	9.6227e-09	1.12757e-07
ENSG00000138622	HCN4	-1.03682	2.86515	32.8911	9.74672e-09	1.14125e-07
ENSG00000233762	AC007969.5	1.03457	2.01503	32.863	9.88893e-09	1.15703e-07
ENSG00000147224	PRPS1	0.888865	4.70527	32.8161	1.01301e-08	1.18435e-07
ENSG00000166262	FAM227B	1.00955	2.38393	32.7873	1.02814e-08	1.20024e-07
ENSG00000100938	GMPR2	0.862819	5.36722	32.7881	1.02773e-08	1.20024e-07
ENSG00000254343	RP11-760H22.2	1.55871	-0.135121	32.7381	1.05449e-08	1.23008e-07
ENSG00000237039	AC018738.2	1.1569	1.13268	32.7285	1.05969e-08	1.23523e-07
ENSG00000124067	SLC12A4	-0.85723	5.93015	32.6928	1.07935e-08	1.2572e-07
ENSG00000180071	ANKRD18A	0.938552	3.59576	32.6617	1.09679e-08	1.27656e-07
ENSG00000163002	NUP35	0.943698	3.33184	32.6458	1.10576e-08	1.28603e-07
ENSG00000145103	ILDR1	-0.985507	2.93098	32.6376	1.11044e-08	1.29051e-07
ENSG00000274238	RP11-115D19.3	-2.13584	-0.295854	32.6089	1.12695e-08	1.30873e-07
ENSG00000204525	HLA-C	-0.841639	8.41904	32.5438	1.16536e-08	1.35232e-07
ENSG00000103522	IL21R	-1.52266	0.482367	32.5285	1.17457e-08	1.362e-07
ENSG00000196754	S100A2	-0.937787	3.68627	32.5112	1.18508e-08	1.37315e-07
ENSG00000148357	HMCN2	-1.85542	0.252678	32.4783	1.20534e-08	1.39559e-07
ENSG00000084628	NKAIN1	-1.54022	0.805264	32.4389	1.23002e-08	1.42311e-07
ENSG00000149743	TRPT1	-0.882701	4.41227	32.4265	1.2379e-08	1.43116e-07
ENSG00000117118	SDHB	0.856836	5.27181	32.3289	1.3016e-08	1.5037e-07
ENSG00000065923	SLC9A7	-0.840597	6.9544	32.2889	1.32872e-08	1.53389e-07
ENSG00000259439	RP11-89K21.1	-1.04799	2.53441	32.2823	1.3332e-08	1.53792e-07
ENSG00000243517	RP11-627K11.1	1.23043	0.939355	32.2679	1.34312e-08	1.54822e-07
ENSG00000115268	RPS15	0.83793	7.91106	32.2603	1.34841e-08	1.55317e-07
ENSG00000167088	SNRPD1	0.857008	5.37996	32.2077	1.38543e-08	1.59462e-07
ENSG00000242262	RP11-100N21.1	0.958269	3.08764	32.2055	1.387e-08	1.59526e-07
ENSG00000007384	RHBDF1	-0.882488	4.657	32.1906	1.39762e-08	1.6051e-07
ENSG00000075142	SRI	0.863275	4.84114	32.1909	1.39745e-08	1.6051e-07
ENSG00000163683	SMIM14	-0.852598	5.89568	32.1862	1.40083e-08	1.6076e-07
ENSG00000268230	CTD-2619J13.8	-1.74583	-0.0679222	32.1828	1.40326e-08	1.6092e-07
ENSG00000224861	YBX1P1	0.871671	4.7488	32.1483	1.42842e-08	1.63685e-07
ENSG00000270441	RP11-694I15.7	-1.0821	1.57229	32.1441	1.43147e-08	1.63914e-07
ENSG00000175115	PACS1	-0.843028	6.85533	32.128	1.44341e-08	1.65159e-07
ENSG00000164919	COX6C	0.854846	5.18615	32.1067	1.45936e-08	1.66862e-07
ENSG00000147684	NDUFB9	0.844548	6.19725	32.1027	1.46238e-08	1.67084e-07
ENSG00000164815	ORC5	0.906793	3.65053	32.0824	1.4777e-08	1.68711e-07
ENSG00000161905	ALOX15	-1.58496	0.624499	32.0383	1.5116e-08	1.72329e-07
ENSG00000185238	PRMT3	0.899795	3.8882	32.0387	1.51134e-08	1.72329e-07
ENSG00000213598	RP11-112J1.1	1.53502	-0.110775	31.9958	1.54509e-08	1.76018e-07
ENSG00000137547	MRPL15	0.878044	4.13706	31.9894	1.55018e-08	1.76469e-07
ENSG00000180891	CUEDC1	-0.841851	7.03052	31.97	1.5657e-08	1.78105e-07
ENSG00000180592	SKIDA1	-1.86519	2.81606	31.9226	1.60443e-08	1.82339e-07
ENSG00000226510	UPK1A-AS1	-1.05049	1.60266	31.9216	1.60525e-08	1.82339e-07
ENSG00000170231	FABP6	1.32203	0.417271	31.8749	1.64432e-08	1.8664e-07
ENSG00000146701	MDH2	0.834422	7.41222	31.8675	1.65058e-08	1.87214e-07
ENSG00000162545	CAMK2N1	-0.852175	5.50542	31.8619	1.65531e-08	1.87614e-07
ENSG00000006757	PNPLA4	0.948939	3.4038	31.823	1.68885e-08	1.91276e-07
ENSG00000196420	S100A5	1.34511	0.434456	31.7345	1.76757e-08	2.00046e-07
ENSG00000160213	CSTB	0.840833	6.26069	31.7236	1.77747e-08	2.0102e-07
ENSG00000154429	CCSAP	-0.864391	4.42151	31.7107	1.78932e-08	2.02214e-07
ENSG00000215187	FAM166B	1.35259	0.294427	31.7066	1.79313e-08	2.02497e-07
ENSG00000234667	ACTBP13	-1.75245	0.438834	31.691	1.80759e-08	2.03982e-07
ENSG00000179862	CITED4	1.15116	1.55842	31.6689	1.82824e-08	2.06015e-07
ENSG00000026950	BTN3A1	-0.865913	5.1162	31.6698	1.82744e-08	2.06015e-07
ENSG00000124772	CPNE5	-2.52246	-0.660832	31.6554	1.841e-08	2.07302e-07
ENSG00000148400	NOTCH1	-0.832948	6.98785	31.6061	1.88835e-08	2.1248e-07
ENSG00000107968	MAP3K8	-0.96034	2.7579	31.5975	1.8967e-08	2.13266e-07
ENSG00000157557	ETS2	0.843966	5.93804	31.5956	1.89863e-08	2.13329e-07
ENSG00000115266	APC2	-0.95707	2.97205	31.5917	1.90242e-08	2.13601e-07
ENSG00000087116	ADAMTS2	-0.984608	3.05851	31.5854	1.90862e-08	2.14142e-07
ENSG00000145832	SLC25A48	-1.6973	0.559199	31.5798	1.91407e-08	2.1455e-07
ENSG00000109861	CTSC	0.879352	4.33844	31.5789	1.91501e-08	2.1455e-07
ENSG00000233913	RPL10P9	1.15702	1.03664	31.5669	1.92686e-08	2.15722e-07
ENSG00000180769	WDFY3-AS2	1.07559	1.69507	31.5302	1.96366e-08	2.19685e-07
ENSG00000096060	FKBP5	0.834946	6.39002	31.5163	1.97771e-08	2.21097e-07
ENSG00000197808	ZNF461	-1.71304	0.314175	31.4999	1.99448e-08	2.22812e-07
ENSG00000179041	RRS1	0.90679	3.86561	31.4766	2.01863e-08	2.25348e-07
ENSG00000212907	MT-ND4L	0.823898	10.2462	31.475	2.02026e-08	2.25369e-07
ENSG00000177106	EPS8L2	-0.827589	7.67223	31.4025	2.09707e-08	2.3377e-07
ENSG00000196683	TOMM7	0.842736	5.21387	31.3949	2.10537e-08	2.34527e-07
ENSG00000123609	NMI	-0.94565	4.18953	31.3908	2.10974e-08	2.34846e-07
ENSG00000091844	RGS17	0.982388	2.27247	31.3695	2.13303e-08	2.37269e-07
ENSG00000153237	CCDC148	-1.41194	0.580699	31.3606	2.1428e-08	2.38186e-07
ENSG00000115128	SF3B6	0.840344	5.36996	31.3524	2.15192e-08	2.39029e-07
ENSG00000188747	NOXA1	-0.875008	4.39089	31.3396	2.16621e-08	2.40445e-07
ENSG00000119599	DCAF4	0.89275	3.88233	31.319	2.18927e-08	2.42831e-07
ENSG00000007080	CCDC124	0.844069	5.3525	31.3067	2.20317e-08	2.44199e-07
ENSG00000107815	C10orf2	0.845714	5.18099	31.2468	2.27226e-08	2.51678e-07
ENSG00000173269	MMRN2	0.905468	3.26372	31.2377	2.2829e-08	2.52677e-07
ENSG00000111845	PAK1IP1	0.914362	3.50415	31.2322	2.28942e-08	2.53117e-07
ENSG00000235173	HGH1	0.883298	4.21115	31.2316	2.29013e-08	2.53117e-07
ENSG00000172340	SUCLG2	0.85103	5.03759	31.2198	2.30408e-08	2.54478e-07
ENSG00000009950	MLXIPL	-0.828338	7.0137	31.2089	2.31701e-08	2.55725e-07
ENSG00000145284	SCD5	-0.840311	6.41203	31.1871	2.34318e-08	2.5843e-07
ENSG00000215912	TTC34	-1.62908	0.878034	31.1747	2.35814e-08	2.59896e-07
ENSG00000144645	OSBPL10	-0.837236	5.65796	31.1505	2.38777e-08	2.62975e-07
ENSG00000269906	RP11-248J18.2	-1.16188	1.28354	31.1103	2.43778e-08	2.68294e-07
ENSG00000141560	FN3KRP	-0.847099	5.18816	31.096	2.45573e-08	2.70078e-07
ENSG00000181929	PRKAG1	0.848767	5.22331	31.0852	2.46944e-08	2.71395e-07
ENSG00000169116	PARM1	0.839742	5.30126	31.0566	2.50607e-08	2.75226e-07
ENSG00000180530	NRIP1	-0.858576	5.80783	31.0362	2.53258e-08	2.77941e-07
ENSG00000064651	SLC12A2	-0.82188	7.33694	31.007	2.57101e-08	2.8196e-07
ENSG00000257732	RP11-818F20.5	1.19433	0.191884	30.9661	2.62581e-08	2.87767e-07
ENSG00000102678	FGF9	1.12004	2.92866	30.9489	2.64917e-08	2.90123e-07
ENSG00000168610	STAT3	-0.823816	7.41895	30.9471	2.65155e-08	2.90179e-07
ENSG00000115107	STEAP3	0.828875	6.28315	30.9436	2.65642e-08	2.90509e-07
ENSG00000198125	MB	1.41521	1.03563	30.925	2.68199e-08	2.93099e-07
ENSG00000186832	KRT16	-1.61006	0.380626	30.8806	2.74396e-08	2.99661e-07
ENSG00000204420	C6orf25	1.54965	0.0100193	30.8756	2.75111e-08	3.00231e-07
ENSG00000125995	ROMO1	0.926168	2.92108	30.8593	2.77435e-08	3.02344e-07
ENSG00000177548	RABEP2	-0.904858	3.91253	30.8601	2.77316e-08	3.02344e-07
ENSG00000130822	PNCK	-1.73521	-0.171388	30.8299	2.81661e-08	3.06735e-07
ENSG00000139832	RAB20	-0.891955	3.57772	30.8253	2.82329e-08	3.07247e-07
ENSG00000163697	APBB2	-0.823747	7.17136	30.7145	2.98926e-08	3.25082e-07
ENSG00000172014	ANKRD20A4	1.27911	0.659175	30.6924	3.02354e-08	3.28123e-07
ENSG00000155906	RMND1	0.858204	4.15551	30.6928	3.02283e-08	3.28123e-07
ENSG00000100344	PNPLA3	-0.843283	4.86553	30.6927	3.02299e-08	3.28123e-07
ENSG00000049130	KITLG	0.8135	9.76179	30.6884	3.02969e-08	3.28561e-07
ENSG00000161381	PLXDC1	-0.960343	2.72627	30.6673	3.06288e-08	3.31929e-07
ENSG00000158125	XDH	-1.60415	-0.250187	30.6448	3.09851e-08	3.35557e-07
ENSG00000198189	HSD17B11	0.837596	4.85872	30.6176	3.14224e-08	3.40056e-07
ENSG00000184831	APOO	0.936806	2.71702	30.5592	3.23838e-08	3.50217e-07
ENSG00000056558	TRAF1	0.966617	2.3547	30.5561	3.24353e-08	3.50531e-07
ENSG00000160326	SLC2A6	-0.853774	4.73698	30.5546	3.24596e-08	3.5055e-07
ENSG00000163516	ANKZF1	-0.817598	6.70043	30.5149	3.31307e-08	3.5755e-07
ENSG00000163508	EOMES	1.34854	0.977195	30.4494	3.42685e-08	3.69526e-07
ENSG00000117395	EBNA1BP2	0.836274	5.29099	30.4483	3.42879e-08	3.69526e-07
ENSG00000094804	CDC6	-0.832448	5.60304	30.3901	3.53325e-08	3.80521e-07
ENSG00000116254	CHD5	-0.839238	4.94018	30.3788	3.55387e-08	3.82477e-07
ENSG00000140465	CYP1A1	-1.47679	0.740642	30.3164	3.67018e-08	3.94722e-07
ENSG00000170364	SETMAR	0.992638	2.71165	30.2928	3.715e-08	3.99266e-07
ENSG00000005436	GCFC2	0.884877	3.56915	30.2819	3.73593e-08	4.01051e-07
ENSG00000115963	RND3	-0.854102	4.68692	30.2815	3.73676e-08	4.01051e-07
ENSG00000100029	PES1	0.820155	6.19333	30.2757	3.74797e-08	4.01978e-07
ENSG00000154914	USP43	-0.874891	3.88314	30.2682	3.76252e-08	4.0326e-07
ENSG00000146094	DOK3	-0.884946	3.5631	30.1649	3.96831e-08	4.24732e-07
ENSG00000198899	MT-ATP6	0.805662	14.0239	30.165	3.96811e-08	4.24732e-07
ENSG00000204642	HLA-F	-0.856687	4.9172	30.1629	3.9724e-08	4.24878e-07
ENSG00000088387	DOCK9	-0.814575	6.57801	30.1148	4.07203e-08	4.35235e-07
ENSG00000154743	TSEN2	0.871146	3.89088	30.1132	4.07556e-08	4.35314e-07
ENSG00000106976	DNM1	-0.84129	4.90304	30.1062	4.09024e-08	4.36582e-07
ENSG00000128805	ARHGAP22	0.889724	3.164	30.0849	4.13531e-08	4.4109e-07
ENSG00000274808	TBC1D3B	-0.942413	2.75246	30.0784	4.14918e-08	4.42267e-07
ENSG00000100473	COCH	-0.976532	3.03732	30.0345	4.24428e-08	4.52094e-07
ENSG00000185499	MUC1	-0.932176	3.20318	29.9804	4.36446e-08	4.64578e-07
ENSG00000236953	ZDHHC20-IT1	-1.5296	-0.428199	29.9444	4.44619e-08	4.72954e-07
ENSG00000224975	INE1	-1.02255	2.10743	29.9355	4.46648e-08	4.74789e-07
ENSG00000153574	RPIA	0.851794	3.92489	29.9213	4.49944e-08	4.77966e-07
ENSG00000152056	AP1S3	0.810571	6.47253	29.9094	4.52703e-08	4.80568e-07
ENSG00000011007	TCEB3	0.821099	5.54189	29.8992	4.55099e-08	4.82783e-07
ENSG00000268006	PTOV1-AS1	-1.31904	0.993135	29.881	4.59403e-08	4.87018e-07
ENSG00000236801	RPL24P8	-1.6584	0.237054	29.8336	4.70753e-08	4.9871e-07
ENSG00000114923	SLC4A3	-0.820777	5.78567	29.8236	4.73189e-08	5.0095e-07
ENSG00000150907	FOXO1	0.836939	4.56274	29.8207	4.73897e-08	5.01359e-07
ENSG00000135842	FAM129A	-0.893441	3.69948	29.809	4.7678e-08	5.04066e-07
ENSG00000145113	MUC4	1.40457	0.986865	29.7467	4.92343e-08	5.19814e-07
ENSG00000143217	NECTIN4	-0.866224	3.58146	29.7474	4.92158e-08	5.19814e-07
ENSG00000090612	ZNF268	-0.907797	3.31418	29.7226	4.98502e-08	5.25855e-07
ENSG00000178038	ALS2CL	-0.821473	5.66818	29.7217	4.9874e-08	5.25855e-07
ENSG00000183605	SFXN4	0.84004	4.40177	29.7186	4.99537e-08	5.26339e-07
ENSG00000186496	ZNF396	-1.29945	1.2364	29.7172	4.99899e-08	5.26365e-07
ENSG00000213073	RP11-288H12.3	-1.04154	1.85726	29.7069	5.02552e-08	5.288e-07
ENSG00000165264	NDUFB6	0.892108	3.11271	29.6762	5.10582e-08	5.36886e-07
ENSG00000187109	NAP1L1	0.800955	8.53971	29.6633	5.13982e-08	5.40098e-07
ENSG00000144824	PHLDB2	0.804042	6.94543	29.5655	5.406e-08	5.67685e-07
ENSG00000145912	NHP2	0.818397	5.41289	29.5206	5.53261e-08	5.80588e-07
ENSG00000160818	GPATCH4	0.850429	4.29916	29.5047	5.57812e-08	5.8497e-07
ENSG00000138640	FAM13A	0.864254	4.01257	29.4973	5.59937e-08	5.86803e-07
ENSG00000074527	NTN4	-0.935871	3.70304	29.4908	5.6184e-08	5.88402e-07
ENSG00000143479	DYRK3	0.937085	2.85822	29.4871	5.62915e-08	5.89132e-07
ENSG00000141627	DYM	0.815417	5.49192	29.4749	5.66464e-08	5.92448e-07
ENSG00000147905	ZCCHC7	0.826966	4.79664	29.449	5.74064e-08	5.99993e-07
ENSG00000136810	TXN	0.807631	6.07039	29.4148	5.84287e-08	6.10268e-07
ENSG00000107949	BCCIP	0.813466	5.5782	29.3819	5.94309e-08	6.2032e-07
ENSG00000198720	ANKRD13B	0.840013	4.25014	29.3621	6.00394e-08	6.26252e-07
ENSG00000187634	SAMD11	-0.936748	3.35057	29.3187	6.14009e-08	6.40024e-07
ENSG00000119900	OGFRL1	-0.812825	6.99825	29.295	6.21574e-08	6.47476e-07
ENSG00000164611	PTTG1	0.832686	4.41035	29.2759	6.27703e-08	6.53424e-07
ENSG00000008128	CDK11A	-1.12021	1.97778	29.2726	6.28793e-08	6.54122e-07
ENSG00000100097	LGALS1	0.798087	7.30767	29.2671	6.30566e-08	6.55528e-07
ENSG00000120075	HOXB5	-0.839486	5.07323	29.2487	6.36585e-08	6.61343e-07
ENSG00000172965	MIR4435-2HG	-0.896251	3.36298	29.2449	6.37848e-08	6.62214e-07
ENSG00000144152	FBLN7	-1.2352	0.201785	29.2212	6.45703e-08	6.69817e-07
ENSG00000080503	SMARCA2	0.833228	4.68577	29.2202	6.46032e-08	6.69817e-07
ENSG00000157510	AFAP1L1	0.891197	2.82861	29.1996	6.52918e-08	6.76507e-07
ENSG00000261068	RP11-7K24.3	-1.08689	1.5497	29.1952	6.54402e-08	6.77593e-07
ENSG00000236269	ENO1-IT1	-1.23831	0.0269811	29.1907	6.55943e-08	6.78737e-07
ENSG00000003096	KLHL13	1.10794	1.87071	29.1883	6.56742e-08	6.79113e-07
ENSG00000152219	ARL14EP	0.856081	3.83818	29.1828	6.58628e-08	6.80611e-07
ENSG00000105176	URI1	0.811791	5.46439	29.1476	6.70705e-08	6.92631e-07
ENSG00000241429	EEF1A1P25	1.30268	0.269787	29.1306	6.76582e-08	6.98238e-07
ENSG00000141198	TOM1L1	0.806074	5.93905	29.1254	6.78412e-08	6.99663e-07
ENSG00000167646	DNAAF3	0.85111	4.08545	29.1119	6.83156e-08	7.0409e-07
ENSG00000128011	LRFN1	0.840126	4.3128	29.1104	6.837e-08	7.04184e-07
ENSG00000185261	KIAA0825	1.18296	1.72803	29.0945	6.89313e-08	7.09496e-07
ENSG00000175879	HOXD8	0.945499	2.15871	29.0884	6.915e-08	7.11276e-07
ENSG00000085760	MTIF2	0.81472	5.07732	29.0849	6.92739e-08	7.12081e-07
ENSG00000119686	FLVCR2	-1.11265	1.72505	29.077	6.95573e-08	7.14523e-07
ENSG00000126602	TRAP1	0.796102	7.32911	29.0578	7.02508e-08	7.21171e-07
ENSG00000269516	CYP4F23P	-1.15237	1.87892	29.0529	7.04273e-08	7.22506e-07
ENSG00000121417	ZNF211	-0.927785	3.22389	29.0299	7.12689e-08	7.30659e-07
ENSG00000115355	CCDC88A	0.845205	4.39274	28.9484	7.43317e-08	7.61557e-07
ENSG00000117676	RPS6KA1	-0.80981	5.77388	28.9457	7.44363e-08	7.62128e-07
ENSG00000111669	TPI1	0.789484	9.42048	28.9047	7.60276e-08	7.77655e-07
ENSG00000132470	ITGB4	0.789417	9.49853	28.9041	7.60527e-08	7.77655e-07
ENSG00000243742	RPLP0P2	0.893824	2.8832	28.9019	7.6139e-08	7.78026e-07
ENSG00000164520	RAET1E	1.03176	1.3291	28.847	7.83283e-08	7.99873e-07
ENSG00000205609	EIF3CL	0.791726	7.57413	28.8166	7.9565e-08	8.1197e-07
ENSG00000119013	NDUFB3	0.874832	3.18783	28.7973	8.03626e-08	8.19385e-07
ENSG00000198886	MT-ND4	0.786904	15.042	28.7965	8.03969e-08	8.19385e-07
ENSG00000133706	LARS	0.791863	7.23254	28.7639	8.17616e-08	8.32749e-07
ENSG00000121716	PILRB	-0.88516	3.36102	28.7366	8.29232e-08	8.44028e-07
ENSG00000076641	PAG1	0.842926	3.28161	28.7269	8.33373e-08	8.47689e-07
ENSG00000165416	SUGT1	0.798642	5.97492	28.7143	8.38829e-08	8.52682e-07
ENSG00000228253	MT-ATP8	0.788733	8.71974	28.6974	8.46193e-08	8.59607e-07
ENSG00000137714	FDX1	0.872272	3.21009	28.6803	8.53659e-08	8.66625e-07
ENSG00000168350	DEGS2	-0.951692	2.30125	28.6633	8.61205e-08	8.73717e-07
ENSG00000259153	RP6-65G23.3	-1.21183	0.986531	28.6144	8.83232e-08	8.9548e-07
ENSG00000260852	FBXL19-AS1	-0.879005	3.45919	28.577	9.00476e-08	9.12369e-07
ENSG00000226950	DANCR	0.824301	4.53315	28.5748	9.01462e-08	9.12774e-07
ENSG00000126778	SIX1	-0.999391	2.22493	28.5326	9.21355e-08	9.3231e-07
ENSG00000136628	EPRS	0.788006	7.44884	28.5288	9.23154e-08	9.33525e-07
ENSG00000052344	PRSS8	-0.79351	6.4838	28.5226	9.26105e-08	9.35901e-07
ENSG00000136883	KIF12	-0.899901	3.30233	28.4845	9.44526e-08	9.53897e-07
ENSG00000129317	PUS7L	0.803979	5.34786	28.4659	9.53628e-08	9.62466e-07
ENSG00000136856	SLC2A8	-0.894866	3.38873	28.4412	9.65855e-08	9.74175e-07
ENSG00000092068	SLC7A8	-0.818597	4.81033	28.4395	9.6673e-08	9.74426e-07
ENSG00000266777	SH3GL1P1	-1.15351	1.48673	28.4235	9.74727e-08	9.81852e-07
ENSG00000198786	MT-ND5	0.781662	13.9531	28.4157	9.78708e-08	9.85224e-07
ENSG00000278599	TBC1D3E	-0.94321	2.47574	28.4018	9.85716e-08	9.91638e-07
ENSG00000019505	SYT13	1.05352	1.7048	28.3952	9.89087e-08	9.94387e-07
ENSG00000268756	AC104534.2	-0.936137	2.94891	28.3853	9.94192e-08	9.98875e-07
ENSG00000204536	CCHCR1	-0.827844	4.65381	28.3385	1.01851e-07	1.02264e-06
ENSG00000198576	ARC	0.861931	3.60413	28.3289	1.02358e-07	1.02708e-06
ENSG00000076067	RBMS2	-0.787174	7.23979	28.3266	1.02477e-07	1.02761e-06
ENSG00000076513	ANKRD13A	-0.798632	6.34007	28.322	1.02723e-07	1.02941e-06
ENSG00000138642	HERC6	-0.861434	5.15334	28.2742	1.0529e-07	1.05446e-06
ENSG00000142864	SERBP1	0.782537	8.13235	28.2556	1.06308e-07	1.06397e-06
ENSG00000100348	TXN2	0.800432	5.43351	28.2147	1.08575e-07	1.08596e-06
ENSG00000104327	CALB1	-1.14481	1.30422	28.1713	1.11037e-07	1.10987e-06
ENSG00000151532	VTI1A	0.795706	5.58692	28.1622	1.1156e-07	1.11438e-06
ENSG00000205981	DNAJC19	0.851091	3.4632	28.1589	1.1175e-07	1.11557e-06
ENSG00000279277	RP11-861A13.3	-1.46577	1.39186	28.1564	1.11898e-07	1.11633e-06
ENSG00000085871	MGST2	0.846607	3.60656	28.1431	1.1267e-07	1.12331e-06
ENSG00000087302	C14orf166	0.795229	5.68698	28.1319	1.13324e-07	1.12911e-06
ENSG00000186352	ANKRD37	-0.803736	3.68697	28.1077	1.1475e-07	1.14259e-06
ENSG00000104728	ARHGEF10	-0.845328	3.44846	28.089	1.15861e-07	1.15291e-06
ENSG00000266236	NARF-IT1	-1.15366	0.97547	28.0749	1.16707e-07	1.16059e-06
ENSG00000117407	ARTN	-0.830265	3.76157	28.0613	1.17531e-07	1.16804e-06
ENSG00000204267	TAP2	-0.815844	5.34617	28.0542	1.17965e-07	1.1716e-06
ENSG00000142627	EPHA2	-0.782684	7.20825	28.0376	1.18981e-07	1.18094e-06
ENSG00000160161	CILP2	0.833149	4.00344	28.0295	1.19481e-07	1.18515e-06
ENSG00000135074	ADAM19	0.781284	7.01929	27.9948	1.21645e-07	1.20584e-06
ENSG00000114268	PFKFB4	-0.782123	6.43168	27.9787	1.22656e-07	1.21509e-06
ENSG00000170142	UBE2E1	0.79473	5.34311	27.9607	1.23806e-07	1.22571e-06
ENSG00000234899	SOX9-AS1	-0.921025	2.31335	27.9516	1.24385e-07	1.23065e-06
ENSG00000206262	FOXL2NB	1.16183	0.877304	27.9466	1.24708e-07	1.23307e-06
ENSG00000131969	ABHD12B	1.04375	1.31498	27.9445	1.24844e-07	1.23363e-06
ENSG00000186115	CYP4F2	-1.24996	0.965814	27.9243	1.26153e-07	1.24577e-06
ENSG00000105518	TMEM205	0.813736	4.38593	27.901	1.27683e-07	1.26008e-06
ENSG00000164934	DCAF13	0.791862	5.58369	27.8676	1.29906e-07	1.28121e-06
ENSG00000262766	RP11-196G11.4	-1.2003	0.981536	27.8555	1.30719e-07	1.28841e-06
ENSG00000142733	MAP3K6	-0.818399	4.78925	27.8131	1.3362e-07	1.31616e-06
ENSG00000120158	RCL1	0.832788	3.95943	27.8015	1.34421e-07	1.32322e-06
ENSG00000140612	SEC11A	0.784391	6.23875	27.7984	1.3464e-07	1.32454e-06
ENSG00000142168	SOD1	0.780777	6.77672	27.7951	1.34869e-07	1.32596e-06
ENSG00000088538	DOCK3	-0.794992	5.56271	27.7937	1.34964e-07	1.32605e-06
ENSG00000115368	WDR75	0.786554	5.88864	27.7037	1.41394e-07	1.38836e-06
ENSG00000262228	RP11-676J12.4	-1.65417	-0.204692	27.6314	1.46779e-07	1.43986e-06
ENSG00000232545	KB-318B8.7	-1.23433	1.15333	27.6308	1.46824e-07	1.43986e-06
ENSG00000185324	CDK10	-0.780394	6.82522	27.6295	1.46922e-07	1.43991e-06
ENSG00000230484	OR51A10P	1.10462	1.43647	27.6219	1.47502e-07	1.44468e-06
ENSG00000261572	RP11-384L8.1	-1.10176	1.38916	27.6189	1.47726e-07	1.44597e-06
ENSG00000139182	CLSTN3	-0.783167	6.67616	27.6168	1.47888e-07	1.44664e-06
ENSG00000170315	UBB	0.772023	9.10961	27.6036	1.48902e-07	1.45565e-06
ENSG00000061656	SPAG4	-0.979966	1.66214	27.5981	1.49326e-07	1.45888e-06
ENSG00000220749	RPL21P28	1.12269	0.944893	27.593	1.49719e-07	1.46089e-06
ENSG00000132763	MMACHC	0.836233	3.78171	27.5939	1.49653e-07	1.46089e-06
ENSG00000130066	SAT1	0.771028	9.11661	27.584	1.50417e-07	1.46678e-06
ENSG00000101220	C20orf27	0.796754	5.05524	27.5424	1.53688e-07	1.49773e-06
ENSG00000168118	RAB4A	0.796419	4.95234	27.5055	1.56649e-07	1.52564e-06
ENSG00000165644	COMTD1	0.884257	2.86452	27.5018	1.56951e-07	1.52667e-06
ENSG00000171723	GPHN	0.801439	4.70762	27.5026	1.56884e-07	1.52667e-06
ENSG00000049167	ERCC8	0.869948	2.92935	27.4484	1.61342e-07	1.5684e-06
ENSG00000232956	SNHG15	0.843215	3.71966	27.4161	1.64058e-07	1.59381e-06
ENSG00000128165	ADM2	-0.87169	3.71638	27.3936	1.65976e-07	1.61144e-06
ENSG00000147419	CCDC25	0.791169	5.29157	27.3645	1.68498e-07	1.6349e-06
ENSG00000151611	MMAA	0.950473	1.90857	27.3375	1.70862e-07	1.65681e-06
ENSG00000241935	HOGA1	1.16263	0.875457	27.3344	1.71139e-07	1.65846e-06
ENSG00000226091	LINC00937	-0.982192	2.22843	27.3205	1.72378e-07	1.66943e-06
ENSG00000163597	SNHG16	0.771256	7.18096	27.2883	1.75269e-07	1.69637e-06
ENSG00000127184	COX7C	0.781443	5.58736	27.2782	1.76188e-07	1.7042e-06
ENSG00000101311	FERMT1	0.791862	5.5873	27.274	1.7657e-07	1.70685e-06
ENSG00000215244	RP11-563J2.2	-1.42777	-0.26653	27.2619	1.77678e-07	1.71649e-06
ENSG00000213430	HSPD1P1	0.99792	1.56129	27.2331	1.80347e-07	1.74119e-06
ENSG00000113272	THG1L	0.80009	4.56507	27.2195	1.81615e-07	1.75235e-06
ENSG00000123349	PFDN5	0.778456	5.92431	27.2173	1.81821e-07	1.75325e-06
ENSG00000154217	PITPNC1	0.780397	5.30594	27.1886	1.84542e-07	1.77838e-06
ENSG00000184009	ACTG1	0.76434	11.6347	27.17	1.86324e-07	1.79445e-06
ENSG00000118276	B4GALT6	0.829483	3.65833	27.1677	1.86551e-07	1.79552e-06
ENSG00000121207	LRAT	-0.844229	3.52036	27.1653	1.86777e-07	1.79659e-06
ENSG00000158483	FAM86C1	0.906258	3.02403	27.1558	1.87702e-07	1.80437e-06
ENSG00000233593	RP4-665J23.1	-1.13717	1.54784	27.1013	1.93072e-07	1.85447e-06
ENSG00000100528	CNIH1	0.776213	5.94706	27.1005	1.93151e-07	1.85447e-06
ENSG00000184110	EIF3C	0.767001	7.65018	27.0844	1.94767e-07	1.86882e-06
ENSG00000135299	ANKRD6	-0.804624	4.58748	27.0778	1.95434e-07	1.87407e-06
ENSG00000130600	H19	-1.17867	1.18777	27.0695	1.96273e-07	1.87985e-06
ENSG00000239697	TNFSF12	-0.89364	3.25492	27.0694	1.96277e-07	1.87985e-06
ENSG00000182993	C12orf60	1.14634	0.608034	27.0603	1.9721e-07	1.88761e-06
ENSG00000162496	DHRS3	-0.784044	5.15153	27.0522	1.9803e-07	1.8943e-06
ENSG00000243566	UPK3B	-1.34841	1.6203	27.0502	1.98244e-07	1.89519e-06
ENSG00000188488	SERPINA5	-0.986526	2.4193	27.0358	1.99726e-07	1.90818e-06
ENSG00000084636	COL16A1	-0.925486	3.04413	27.029	2.00426e-07	1.91369e-06
ENSG00000251259	AC004069.2	0.804846	4.18815	27.0264	2.00701e-07	1.91514e-06
ENSG00000103544	C16orf62	-0.808497	4.68331	27.0242	2.00919e-07	1.91605e-06
ENSG00000262979	CTD-2047H16.2	-1.30158	1.09404	27.0071	2.02705e-07	1.9319e-06
ENSG00000123213	NLN	0.772309	6.31273	26.9974	2.03725e-07	1.94043e-06
ENSG00000149557	FEZ1	-1.58878	0.764734	26.9786	2.05717e-07	1.95701e-06
ENSG00000198804	MT-CO1	0.761371	14.9953	26.9789	2.05692e-07	1.95701e-06
ENSG00000121621	KIF18A	-0.801112	4.76269	26.966	2.07063e-07	1.96765e-06
ENSG00000165732	DDX21	0.766333	7.331	26.9658	2.07088e-07	1.96765e-06
ENSG00000271207	MTCO1P22	1.07486	1.73113	26.9576	2.07973e-07	1.97486e-06
ENSG00000178726	THBD	1.39197	-0.682096	26.9335	2.10579e-07	1.99838e-06
ENSG00000121753	ADGRB2	-0.812814	4.55129	26.9246	2.1155e-07	2.00638e-06
ENSG00000100304	TTLL12	0.767922	6.87259	26.9204	2.12005e-07	2.00947e-06
ENSG00000125046	SSUH2	-1.61858	-0.135678	26.9156	2.12533e-07	2.01325e-06
ENSG00000251141	RP11-53O19.1	1.12033	0.75053	26.9127	2.1285e-07	2.01502e-06
ENSG00000064933	PMS1	0.800322	4.39671	26.9101	2.13143e-07	2.01657e-06
ENSG00000196338	NLGN3	-0.878956	3.21132	26.8946	2.14854e-07	2.03152e-06
ENSG00000175806	MSRA	0.981187	2.09408	26.893	2.15031e-07	2.03197e-06
ENSG00000114805	PLCH1	0.869555	3.17092	26.8889	2.15498e-07	2.03514e-06
ENSG00000129493	HEATR5A	-0.785633	4.90555	26.8783	2.16676e-07	2.04503e-06
ENSG00000136718	IMP4	0.783431	5.24176	26.8737	2.1719e-07	2.04864e-06
ENSG00000182685	BRICD5	-0.861365	3.11418	26.851	2.19764e-07	2.07166e-06
ENSG00000281881	SPRY4-IT1	0.998695	1.70303	26.8423	2.20751e-07	2.07971e-06
ENSG00000164061	BSN	0.883319	2.7254	26.8282	2.22365e-07	2.09364e-06
ENSG00000274628	FAM95B1	0.832379	3.03793	26.8121	2.24231e-07	2.10994e-06
ENSG00000112304	ACOT13	0.821922	3.86046	26.8103	2.24442e-07	2.11065e-06
ENSG00000168491	CCDC110	0.934371	1.44388	26.8024	2.25358e-07	2.11799e-06
ENSG00000034510	TMSB10	0.760348	8.97616	26.7982	2.25842e-07	2.12126e-06
ENSG00000214456	PLIN5	-0.880729	3.0462	26.7736	2.28742e-07	2.1468e-06
ENSG00000267541	MTCO2P2	0.83367	3.64489	26.7728	2.28837e-07	2.1468e-06
ENSG00000230131	RP11-282I1.1	-1.20974	0.853631	26.7591	2.30467e-07	2.16079e-06
ENSG00000113048	MRPS27	0.767955	6.40387	26.7129	2.36037e-07	2.21168e-06
ENSG00000170381	SEMA3E	1.10229	0.750717	26.6992	2.37725e-07	2.22615e-06
ENSG00000114841	DNAH1	-0.793634	5.09494	26.6847	2.39512e-07	2.24154e-06
ENSG00000197183	NOL4L	-0.806518	4.26941	26.6724	2.41045e-07	2.25453e-06
ENSG00000105364	MRPL4	0.777743	5.5383	26.6708	2.41244e-07	2.25504e-06
ENSG00000269637	RPL12P41	1.53044	-0.425123	26.6663	2.41803e-07	2.25802e-06
ENSG00000127329	PTPRB	1.25766	-0.395673	26.6659	2.41853e-07	2.25802e-06
ENSG00000124275	MTRR	0.803981	4.387	26.6497	2.43894e-07	2.27571e-06
ENSG00000143178	TBX19	-0.875283	2.68236	26.6284	2.46593e-07	2.29952e-06
ENSG00000242445	RPL7AP11	1.2148	0.415363	26.6243	2.47122e-07	2.30307e-06
ENSG00000137936	BCAR3	-0.769806	5.68378	26.6138	2.48461e-07	2.31416e-06
ENSG00000238251	RP11-172F4.2	1.16058	0.494256	26.5753	2.53467e-07	2.35938e-06
ENSG00000279233	RP11-158L12.4	-0.91779	2.54651	26.5547	2.56174e-07	2.38315e-06
ENSG00000232677	LINC00665	-1.25571	0.213273	26.5461	2.5732e-07	2.39239e-06
ENSG00000179832	MROH1	-0.762464	7.19452	26.5408	2.58027e-07	2.39752e-06
ENSG00000137513	NARS2	0.819745	3.6262	26.5346	2.58862e-07	2.40385e-06
ENSG00000144827	ABHD10	0.762975	6.40199	26.533	2.59079e-07	2.40443e-06
ENSG00000103196	CRISPLD2	-0.857325	3.8107	26.5014	2.63351e-07	2.44263e-06
ENSG00000105204	DYRK1B	0.875289	2.37211	26.4953	2.64185e-07	2.4489e-06
ENSG00000213280	RP11-212P7.1	1.08305	1.0839	26.4643	2.68454e-07	2.48699e-06
ENSG00000228224	NACAP1	1.37486	0.146211	26.4579	2.69341e-07	2.49373e-06
ENSG00000180155	LYNX1	-0.947915	2.90215	26.3909	2.78854e-07	2.58027e-06
ENSG00000189052	CGB5	-2.00726	-0.674252	26.388	2.79265e-07	2.58254e-06
ENSG00000169860	P2RY1	-0.970317	1.67599	26.386	2.79553e-07	2.58366e-06
ENSG00000250746	RP11-39C10.1	0.821457	3.83984	26.37	2.8188e-07	2.60363e-06
ENSG00000198856	OSTC	0.772876	5.2598	26.2973	2.92703e-07	2.70199e-06
ENSG00000244694	PTCHD4	-1.188	1.18964	26.2822	2.94999e-07	2.72052e-06
ENSG00000139117	CPNE8	0.824992	3.54419	26.2818	2.95059e-07	2.72052e-06
ENSG00000278668	RP11-227G15.11	-1.35545	-0.485206	26.251	2.99806e-07	2.76265e-06
ENSG00000164096	C4orf3	-0.762133	6.10383	26.2359	3.02153e-07	2.78263e-06
ENSG00000179564	LSMEM2	-1.77024	-1.18241	26.1959	3.08472e-07	2.83915e-06
ENSG00000247982	LINC00926	-1.12432	1.72161	26.1904	3.09352e-07	2.84556e-06
ENSG00000112379	ARFGEF3	-0.759593	6.35978	26.1656	3.13348e-07	2.88062e-06
ENSG00000169660	HEXDC	-0.780335	5.55638	26.1319	3.18869e-07	2.92964e-06
ENSG00000169583	CLIC3	-0.816036	3.49868	26.1294	3.1929e-07	2.93179e-06
ENSG00000122574	WIPF3	0.788578	4.15729	26.1172	3.21306e-07	2.94855e-06
ENSG00000185215	TNFAIP2	-0.760836	7.20989	26.1137	3.21894e-07	2.95221e-06
ENSG00000250144	RP11-553P9.1	1.34427	0.0025251	26.1012	3.23989e-07	2.96967e-06
ENSG00000229152	ANKRD10-IT1	-0.80273	4.10296	26.0691	3.29406e-07	3.01755e-06
ENSG00000057704	TMCC3	-0.801031	4.15889	26.0676	3.29667e-07	3.01817e-06
[truncated: 4,451 more rows]
