# Supplementary material for: Transcriptional and metabolic rewiring of colorectal cancer cells expressing the oncogenic KRASG13D mutation
Source: Br J Cancer. 2019 May 28;121(1):37–50. doi: 10.1038/s41416-019-0477-7 (PMC6738113; doi:10.1038/s41416-019-0477-7)
Supplement: Supplementary file 6 — Supplementary Table 4 [file 41416_2019_477_MOESM6_ESM.xlsx]

## Sheet: Pathways mtKRAS upreg
Pathway Name	Source Name	Pathway uploaded gene count	Genes in InnateDB for this entity	Pathway p-value	Pathway p-value (corrected)	Gene Symbols	Genes (Symbol|IDBG-ID|Ensembl|Entrez|Fold Change|P-Value)
Steroids metabolism	INOH	11	16	1.30336e-06	6.56815e-05	DHCR7; FDFT1; FDPS; HMGCR; IDI1; LSS; MVD; MVK; PMVK; SC5DL; SQLE;	EEF1A1|IDBG-92423|ENSG00000156508|102724204,1915|; EEF2|IDBG-18151|ENSG00000167658|1938|; RPL10|IDBG-91249|ENSG00000147403|26778,6134|; RPL10A|IDBG-84057|ENSG00000198755|4736|; RPL11|IDBG-93976|ENSG00000142676|6135|; RPL12|IDBG-85918|ENSG00000197958|6136|
Glycolysis Gluconeogenesis	INOH	15	41	0.000395726	0.00940133	ALDOA; ALDOC; ENO1; ENO2; GAPDH; GPI; HK1; LDHA; LDHB; PFKM; PFKP; PGAM1; PGK1; PGM1; PKM2;	EEF1A1|IDBG-92423|ENSG00000156508|102724204,1915|; EEF1B2|IDBG-79451|ENSG00000114942|1933,619569|; EEF2|IDBG-18151|ENSG00000167658|1938|; RPL10|IDBG-91249|ENSG00000147403|26778,6134|; RPL10A|IDBG-84057|ENSG00000198755|4736|; RPL11|IDBG-93976|ENSG000001426
Arginine Proline metabolism	INOH	16	47	0.000649643	0.0136754	ALDH1B1; AMD1; CKB; CKMT1B; EPRS; GLUD1; GLUD2; GLUL; GOT1; MAOA; MAOB; NOS3; ODC1; P4HA1; P4HA2; SAT1;	EIF3C|IDBG-23122|ENSG00000184110|8663|; EIF3D|IDBG-5983|ENSG00000100353|8664|; EIF3E|IDBG-32393|ENSG00000104408|3646|; EIF3H|IDBG-33353|ENSG00000147677|8667|; EIF3I|IDBG-95635|ENSG00000084623|8668|; RPL10|IDBG-91249|ENSG00000147403|26778,6134|; RPL10A|IDB
Glycine Serine metabolism	INOH	13	38	0.00194735	0.0311389	ALAS1; GARS; GCAT; GLDC; GOT1; HSD17B12; MAOA; MAOB; NSDHL; PHGDH; PSAT1; SARS; SHMT2;	EIF2S2|IDBG-67889|ENSG00000125977|8894|; EIF3C|IDBG-23122|ENSG00000184110|8663|; EIF3D|IDBG-5983|ENSG00000100353|8664|; EIF3E|IDBG-32393|ENSG00000104408|3646|; EIF3H|IDBG-33353|ENSG00000147677|8667|; EIF3I|IDBG-95635|ENSG00000084623|8668|; EIF4B|IDBG-3551
Ribosome	KEGG	63	137	7.50296e-19	7.33966e-17	MRPL10; MRPL11; MRPL22; MRPL30; MRPS2; RPL10; RPL10A; RPL11; RPL12; RPL13A; RPL14; RPL15; RPL18; RPL19; RPL21; RPL23; RPL23A; RPL24; RPL26; RPL26L1; RPL27; RPL27A; RPL29; RPL31; RPL32; RPL35; RPL35A; RPL36AL; RPL37; RPL37A; RPL3; RPL38; RPL39; RPL4; RPL5;	RPL10|IDBG-91249|ENSG00000147403|26778,6134|; RPL10A|IDBG-84057|ENSG00000198755|4736|; RPL11|IDBG-93976|ENSG00000142676|6135|; RPL12|IDBG-85918|ENSG00000197958|6136|; RPL13A|IDBG-62892|ENSG00000142541|23521,26816,26817,26818,26819|; RPL14|IDBG-27136|ENSG0
Steroid biosynthesis	KEGG	12	20	3.52933e-06	0.000163035	CYP27B1; DHCR24; DHCR7; EBP; FDFT1; HSD17B7; LSS; MSMO1; NSDHL; SC5DL; SQLE; TM7SF2;	RPL10|IDBG-91249|ENSG00000147403|26778,6134|; RPL10A|IDBG-84057|ENSG00000198755|4736|; RPL11|IDBG-93976|ENSG00000142676|6135|; RPL12|IDBG-85918|ENSG00000197958|6136|; RPL13A|IDBG-62892|ENSG00000142541|23521,26816,26817,26818,26819|; RPL14|IDBG-27136|ENSG0
Wnt signaling pathway	KEGG	36	140	0.000350599	0.00883403	APC2; BAMBI; CAMK2D; CSNK1A1; CSNK1E; CSNK2A1; CSNK2A2; CTNNBIP1; CXXC4; FOSL1; FRAT1; FRAT2; FZD3; FZD4; FZD7; GPC4; MAPK8; NKD1; PLCB1; PLCB2; PLCB3; PORCN; PPP3CA; PPP3CC; PRKACB; RAC2; RAC3; RHOA; ROCK2; SIAH1; TBL1XR1; TCF7L2; WNT11; WNT16; WNT6; WNT	EIF2S2|IDBG-67889|ENSG00000125977|8894|; EIF3C|IDBG-23122|ENSG00000184110|8663|; EIF3D|IDBG-5983|ENSG00000100353|8664|; EIF3E|IDBG-32393|ENSG00000104408|3646|; EIF3H|IDBG-33353|ENSG00000147677|8667|; EIF3I|IDBG-95635|ENSG00000084623|8668|; EIF4B|IDBG-3551
Glycolysis / Gluconeogenesis	KEGG	21	67	0.000364031	0.00903558	ACSS2; ADH5; ALDH1B1; ALDOA; ALDOC; DLAT; ENO1; ENO2; GAPDH; GPI; HK1; LDHA; LDHB; PFKM; PFKP; PGAM1; PGAM4; PGK1; PGM1; PKM2; TPI1;	EIF2B2|IDBG-12676|ENSG00000119718|8892|; EIF2S2|IDBG-67889|ENSG00000125977|8894|; EIF3C|IDBG-23122|ENSG00000184110|8663|; EIF3D|IDBG-5983|ENSG00000100353|8664|; EIF3E|IDBG-32393|ENSG00000104408|3646|; EIF3H|IDBG-33353|ENSG00000147677|8667|; EIF3I|IDBG-956
Terpenoid backbone biosynthesis	KEGG	10	22	0.000504594	0.0113397	ACAT1; ACAT2; FDPS; HMGCR; HMGCS1; IDI1; MVD; MVK; PCYOX1; PMVK;	EIF2B2|IDBG-12676|ENSG00000119718|8892|; EIF2S2|IDBG-67889|ENSG00000125977|8894|; EIF3C|IDBG-23122|ENSG00000184110|8663|; EIF3D|IDBG-5983|ENSG00000100353|8664|; EIF3E|IDBG-32393|ENSG00000104408|3646|; EIF3H|IDBG-33353|ENSG00000147677|8667|; EIF3I|IDBG-956
Pathogenic Escherichia coli infection	KEGG	18	56	0.000671198	0.0139525	ACTG1; ARHGEF2; ARPC1A; FYN; ITGB1; NCL; RHOA; ROCK2; TUBA1A; TUBA1B; TUBA1C; TUBB2A; TUBB2B; TUBB3; TUBB4A; TUBB4B; TUBB; YWHAZ;	RPL10|IDBG-91249|ENSG00000147403|26778,6134|; RPL10A|IDBG-84057|ENSG00000198755|4736|; RPL11|IDBG-93976|ENSG00000142676|6135|; RPL12|IDBG-85918|ENSG00000197958|6136|; RPL13A|IDBG-62892|ENSG00000142541|23521,26816,26817,26818,26819|; RPL14|IDBG-27136|ENSG0
Gap junction	KEGG	25	90	0.000814943	0.0165274	DRD1; EGFR; GNAI1; GNAI2; GNAI3; HRAS; ITPR3; KRAS; MAPK3; NRAS; PDGFC; PLCB1; PLCB2; PLCB3; PRKACB; PRKG2; TUBA1A; TUBA1B; TUBA1C; TUBB2A; TUBB2B; TUBB3; TUBB4A; TUBB4B; TUBB;	EEF1A1|IDBG-92423|ENSG00000156508|102724204,1915|; EEF1B2|IDBG-79451|ENSG00000114942|1933,619569|; EEF2|IDBG-18151|ENSG00000167658|1938|; EIF2B2|IDBG-12676|ENSG00000119718|8892|; EIF2S2|IDBG-67889|ENSG00000125977|8894|; EIF3C|IDBG-23122|ENSG00000184110|86
Axon guidance	KEGG	32	128	0.00121777	0.0213173	ABLIM1; ABLIM3; CFL1; CFL2; DPYSL2; EFNA2; EFNA3; EFNB2; EPHA2; FYN; GNAI1; GNAI2; GNAI3; HRAS; ITGB1; KRAS; MAPK3; NGEF; NRAS; PPP3CA; PPP3CC; RAC2; RAC3; RHOA; ROCK2; SEMA3A; SEMA3D; SEMA3G; SEMA4B; SEMA4C; SEMA6A; SEMA6C;	RPL10|IDBG-91249|ENSG00000147403|26778,6134|; RPL10A|IDBG-84057|ENSG00000198755|4736|; RPL11|IDBG-93976|ENSG00000142676|6135|; RPL12|IDBG-85918|ENSG00000197958|6136|; RPL13A|IDBG-62892|ENSG00000142541|23521,26816,26817,26818,26819|; RPL14|IDBG-27136|ENSG0
Adherens junction	KEGG	21	73	0.00127654	0.0221134	ACTG1; CSNK2A1; CSNK2A2; EGFR; FER; FYN; IGF1R; INSR; IQGAP1; MAPK3; PVRL3; RAC2; RAC3; RHOA; SNAI1; SSX2IP; TCF7L2; TGFBR1; VCL; WASF2; YES1;	RPL10|IDBG-91249|ENSG00000147403|26778,6134|; RPL10A|IDBG-84057|ENSG00000198755|4736|; RPL11|IDBG-93976|ENSG00000142676|6135|; RPL12|IDBG-85918|ENSG00000197958|6136|; RPL13A|IDBG-62892|ENSG00000142541|23521,26816,26817,26818,26819|; RPL14|IDBG-27136|ENSG0
Glyoxylate and dicarboxylate metabolism	KEGG	10	25	0.00168349	0.0277193	ACAT1; ACAT2; ACO1; ACO2; CS; GCSH; GLUL; GLYCTK; PGP; SHMT2;	RPL10|IDBG-91249|ENSG00000147403|26778,6134|; RPL10A|IDBG-84057|ENSG00000198755|4736|; RPL11|IDBG-93976|ENSG00000142676|6135|; RPL12|IDBG-85918|ENSG00000197958|6136|; RPL13A|IDBG-62892|ENSG00000142541|23521,26816,26817,26818,26819|; RPL14|IDBG-27136|ENSG0
Huntington's disease	KEGG	44	198	0.00229043	0.0346272	ATP5B; ATP5C1; ATP5F1; ATP5O; BBC3; COX4I1; COX6A1; COX6B2; COX7A2; COX7C; CREB3L4; CYCS; DCTN2; DCTN4; GRIN2B; HDAC2; HIP1; NDUFA12; NDUFA6; NDUFB4; NDUFB8; NDUFB9; NDUFS2; NDUFS4; NDUFS5; NDUFV2; PLCB1; PLCB2; PLCB3; POLR2A; POLR2C; POLR2H; PPARG; SLC25	HSP90AA1|IDBG-20861|ENSG00000080824|3320|; IPO5|IDBG-44066|ENSG00000065150|3843|; POLR2C|IDBG-33327|ENSG00000102978|5432|; POLR2H|IDBG-68158|ENSG00000163882|5437|; RPL10|IDBG-91249|ENSG00000147403|26778,6134|; RPL10A|IDBG-84057|ENSG00000198755|4736|; RPL1
Glycine, serine and threonine metabolism	KEGG	13	40	0.00326724	0.0468398	ALAS1; GCAT; GCSH; GLDC; GLYCTK; MAOA; MAOB; PGAM1; PGAM4; PHGDH; PSAT1; SHMT2; SRR;	HSP90AA1|IDBG-20861|ENSG00000080824|3320|; IPO5|IDBG-44066|ENSG00000065150|3843|; POLR2C|IDBG-33327|ENSG00000102978|5432|; POLR2H|IDBG-68158|ENSG00000163882|5437|; RAN|IDBG-64798|ENSG00000132341|5901|; RPL10|IDBG-91249|ENSG00000147403|26778,6134|; RPL10A|
EGFR1	NETPATH	99	472	7.19493e-05	0.00239303	ACTR3; AHNAK; ALDOA; APPL2; ARHGAP32; ATP1A1; ATP5C1; BCAR3; CAV1; CAV2; CBL; CCDC50; CDKN3; CFL1; COL17A1; DCBLD2; DLG3; DOCK4; DSG2; DSP; EEF1A1; EFNB2; EGFR; ENO1; EPHA2; EPS15; EPS8; ERRFI1; ESYT1; FOS; FRS3; FYN; GAB2; GRB14; GSN; HIP1; HIPK2; HNRNPA	MRPL10|IDBG-56250|ENSG00000159111|124995|; MRPL11|IDBG-59014|ENSG00000174547|65003|; MRPL22|IDBG-55126|ENSG00000082515|29093|; MRPL30|IDBG-63237|ENSG00000185414|51263|; MRPS2|IDBG-91936|ENSG00000122140|51116|; RPL10|IDBG-91249|ENSG00000147403|26778,6134|;
TSLP	NETPATH	40	161	0.000366705	0.00883813	AKAP13; ARHGAP21; CAMSAP1; CASC5; CDCA8; CHEK1; EPRS; ETV3; FAM63A; FYN; GAB2; HSP90AA1; IRF2BPL; JUNB; LMNA; LMNB1; LRRFIP1; MAPK3; MAPK8; MDC1; MTMR10; NCAPD2; NFKB2; PDLIM5; PIK3CA; PIN4; RELB; RPAP1; RPL4; RPL7; RPS20; RPS6; SEMA4B; SHC1; SKAP2; STMN1	HSP90AA1|IDBG-20861|ENSG00000080824|3320|; IPO5|IDBG-44066|ENSG00000065150|3843|; POLR2C|IDBG-33327|ENSG00000102978|5432|; POLR2H|IDBG-68158|ENSG00000163882|5437|; RAN|IDBG-64798|ENSG00000132341|5901|; RPL10|IDBG-91249|ENSG00000147403|26778,6134|; RPL10A|
Oncostatin_M	NETPATH	15	45	0.00121676	0.0215264	EGR1; FOS; HRAS; IRS1; JUNB; LIFR; MAPK3; MEF2C; OSMR; PARP1; PIAS3; PIK3R1; PXN; SHC1; SOCS3;	DHCR24|IDBG-99054|ENSG00000116133|1718|; DHCR7|IDBG-62563|ENSG00000172893|1717|; EBP|IDBG-63380|ENSG00000147155|10682|; FDFT1|IDBG-7593|ENSG00000079459|2222|; FDPS|IDBG-103239|ENSG00000160752|2224|; HMGCS1|IDBG-19361|ENSG00000112972|3157|; HSD17B7|IDBG-10
Alpha6Beta4Integrin	NETPATH	21	74	0.00154251	0.0264453	COL17A1; DSP; DST; EGFR; FOS; FYN; IRS1; ITGA6; ITGB4; LAMA2; LAMC2; MAPK3; PIK3CA; PIK3R1; RHOA; RPSA; RTKN; SHC1; VIM; YES1; YWHAZ;	ACO2|IDBG-9203|ENSG00000100412|50|; ADAMTS14|IDBG-77468|ENSG00000138316|140766|; ADAMTS4|IDBG-104221|ENSG00000158859|9507|; ALG10B|IDBG-26732|ENSG00000175548|144245|; ARSK|IDBG-33726|ENSG00000164291|153642|; ASNS|IDBG-28257|ENSG00000070669|440|; ATF4|IDBG
Prolactin	NETPATH	27	105	0.00183162	0.0298625	CAMLG; CBL; EGFR; FOS; FYN; GAB2; HLTF; HRAS; IGBP1; IRS1; ITGB1; KHDRBS1; MAPK3; MAPK8; MYB; NEK3; PIAS3; PIK3CA; PIK3R1; PPIA; PXN; RPS6; SHC1; SLC12A2; SOCS3; VAV1; YWHAZ;	AASDHPPT|IDBG-69833|ENSG00000149313|60496|; AES|IDBG-16753|ENSG00000104964|166|; ALDOA|IDBG-25500|ENSG00000149925|226|; ALDOC|IDBG-36924|ENSG00000109107|230|; AP1S1|IDBG-33022|ENSG00000106367|1174|; AP1S2|IDBG-47029|ENSG00000182287|8905|; AP1S3|IDBG-82268
Igf-1 signaling pathway	PID BIOCARTA	10	20	0.000190401	0.00536673	CSNK2A1; FOS; HRAS; IGF1R; IRS1; MAPK3; MAPK8; PIK3CA; PIK3R1; SHC1;	EIF2S2|IDBG-67889|ENSG00000125977|8894|; EIF3C|IDBG-23122|ENSG00000184110|8663|; EIF3D|IDBG-5983|ENSG00000100353|8664|; EIF3E|IDBG-32393|ENSG00000104408|3646|; EIF3H|IDBG-33353|ENSG00000147677|8667|; EIF3I|IDBG-95635|ENSG00000084623|8668|; RPS11|IDBG-6295
Nerve growth factor pathway (ngf)	PID BIOCARTA	9	17	0.000231415	0.00630889	CSNK2A1; FOS; HRAS; MAPK3; MAPK8; NGFR; PIK3CA; PIK3R1; SHC1;	EIF2S2|IDBG-67889|ENSG00000125977|8894|; EIF3C|IDBG-23122|ENSG00000184110|8663|; EIF3D|IDBG-5983|ENSG00000100353|8664|; EIF3E|IDBG-32393|ENSG00000104408|3646|; EIF3H|IDBG-33353|ENSG00000147677|8667|; EIF3I|IDBG-95635|ENSG00000084623|8668|; EIF4B|IDBG-3551
Sprouty regulation of tyrosine kinase signals	PID BIOCARTA	9	20	0.00105808	0.0197706	CBL; EGFR; HRAS; MAPK3; SH3KBP1; SHC1; SPRY1; SPRY2; SPRY4;	EIF2S2|IDBG-67889|ENSG00000125977|8894|; EIF3C|IDBG-23122|ENSG00000184110|8663|; EIF3D|IDBG-5983|ENSG00000100353|8664|; EIF3E|IDBG-32393|ENSG00000104408|3646|; EIF3H|IDBG-33353|ENSG00000147677|8667|; EIF3I|IDBG-95635|ENSG00000084623|8668|; EIF4B|IDBG-3551
Multiple antiapoptotic pathways from igf-1r signaling lead to bad phosphorylation	PID BIOCARTA	7	13	0.00105057	0.0200815	HRAS; IGF1R; IRS1; MAPK3; PIK3CA; PIK3R1; SHC1;	CENPE|IDBG-32488|ENSG00000138778|1062|; KIF11|IDBG-82525|ENSG00000138160|3832|; KIF18A|IDBG-36958|ENSG00000121621|81930|; KIF20A|IDBG-46715|ENSG00000112984|10112|; KIF2C|IDBG-97762|ENSG00000142945|11004|; KIF3C|IDBG-34841|ENSG00000084731|3797|; KIF4A|IDBG
Insulin signaling pathway	PID BIOCARTA	6	11	0.00226232	0.0348355	HRAS; INSR; IRS1; PIK3CA; PIK3R1; SHC1;	EIF2S2|IDBG-67889|ENSG00000125977|8894|; EIF3C|IDBG-23122|ENSG00000184110|8663|; EIF3D|IDBG-5983|ENSG00000100353|8664|; EIF3E|IDBG-32393|ENSG00000104408|3646|; EIF3H|IDBG-33353|ENSG00000147677|8667|; EIF3I|IDBG-95635|ENSG00000084623|8668|; EIF4B|IDBG-3551
How progesterone initiates the oocyte maturation	PID BIOCARTA	9	23	0.00341503	0.0473267	CCNB1; CDC25C; GNAI1; GNB1; HRAS; MAPK3; PAQR5; PRKACB; PRKAR2B;	CCT2|IDBG-47181|ENSG00000166226|10576|; CCT3|IDBG-103469|ENSG00000163468|7203|; CCT4|IDBG-53426|ENSG00000115484|10575|; CCT6A|IDBG-17442|ENSG00000146731|908|; CCT7|IDBG-56424|ENSG00000135624|10574|; CCT8|IDBG-1301|ENSG00000156261|10694|; PFDN2|IDBG-104178
Aurora B signaling	PID NCI	18	39	2.30677e-06	0.000109604	AURKA; AURKB; BIRC5; BUB1; CDCA8; CENPA; DES; KIF20A; KIF2C; NCAPD2; NCAPG; NCL; NPM1; PPP1CC; RACGAP1; RHOA; STMN1; VIM;	CCT2|IDBG-47181|ENSG00000166226|10576|; CCT3|IDBG-103469|ENSG00000163468|7203|; CCT4|IDBG-53426|ENSG00000115484|10575|; CCT6A|IDBG-17442|ENSG00000146731|908|; CCT7|IDBG-56424|ENSG00000135624|10574|; CCT8|IDBG-1301|ENSG00000156261|10694|; TCP1|IDBG-98570|E
Validated targets of C-MYC transcriptional activation	PID NCI	27	78	7.33116e-06	0.000312608	ACTL6A; BIRC5; BMI1; CCNB1; E2F3; ENO1; FOSL1; GAPDH; GPAM; HMGA1; HSP90AA1; HSPD1; ID2; LDHA; NCL; NME1; NPM1; ODC1; PEG10; PFKM; POLR3D; PTMA; RPL11; SERPINI1; SLC2A1; SNAI1; TFRC;	CCT2|IDBG-47181|ENSG00000166226|10576|; CCT3|IDBG-103469|ENSG00000163468|7203|; CCT4|IDBG-53426|ENSG00000115484|10575|; CCT6A|IDBG-17442|ENSG00000146731|908|; CCT7|IDBG-56424|ENSG00000135624|10574|; CCT8|IDBG-1301|ENSG00000156261|10694|; PFDN2|IDBG-104178
Circadian rhythm pathway	PID NCI	9	14	2.88632e-05	0.00106666	BHLHE40; CHEK1; CLOCK; CRY2; CSNK1E; NONO; NPAS2; NR1D1; PER1;	CARM1|IDBG-28472|ENSG00000142453|10498|; DHCR7|IDBG-62563|ENSG00000172893|1717|; ELOVL6|IDBG-34174|ENSG00000170522|79071|; FASN|IDBG-73235|ENSG00000169710|2194|; FDFT1|IDBG-7593|ENSG00000079459|2222|; FDPS|IDBG-103239|ENSG00000160752|2224|; GPAM|IDBG-8971
HIF-1-alpha transcription factor network	PID NCI	22	64	5.71361e-05	0.00202165	ALDOA; BHLHE40; BHLHE41; BNIP3; ENO1; FOS; FURIN; HIF1A; HK1; HNF4A; ID2; LDHA; NDRG1; NPM1; NT5E; PGK1; PGM1; PKM2; PLIN2; SLC2A1; SP1; TFRC;	AURKB|IDBG-28278|ENSG00000178999|9212|; BIRC5|IDBG-70554|ENSG00000089685|332|; BUB1|IDBG-65670|ENSG00000169679|699|; BUB1B|IDBG-6103|ENSG00000156970|701|; CASC5|IDBG-6485|ENSG00000137812|57082|; CCDC99|IDBG-57071|ENSG00000040275|54908|; CCNB1|IDBG-25262|E
PAR1-mediated thrombin signaling events	PID NCI	12	25	7.16691e-05	0.00243236	AKAP13; ARHGDIA; ARHGEF1; ARRB1; F2R; GNB1; GNG2; NOS3; PIK3CA; PIK3R1; RHOA; VASP;	CARM1|IDBG-28472|ENSG00000142453|10498|; DHCR7|IDBG-62563|ENSG00000172893|1717|; ELOVL6|IDBG-34174|ENSG00000170522|79071|; FASN|IDBG-73235|ENSG00000169710|2194|; FDFT1|IDBG-7593|ENSG00000079459|2222|; FDPS|IDBG-103239|ENSG00000160752|2224|; GPAM|IDBG-8971
PLK1 signaling events	PID NCI	16	44	0.000276749	0.00719115	AURKA; BUB1; BUB1B; CCNB1; CDC20; CDC25B; CDC25C; CENPE; ECT2; KIF20A; PLK1; PRC1; RHOA; ROCK2; TPT1; TPX2;	DHCR7|IDBG-62563|ENSG00000172893|1717|; FDFT1|IDBG-7593|ENSG00000079459|2222|; FDPS|IDBG-103239|ENSG00000160752|2224|; HMGCR|IDBG-28893|ENSG00000113161|3156|; IDI1|IDBG-45034|ENSG00000067064|3422|; LSS|IDBG-6269|ENSG00000160285|4047|; MVD|IDBG-46379|ENSG0
Reelin signaling pathway	PID NCI	12	28	0.000274444	0.00724445	ARHGEF2; CBL; CDK5R1; FYN; GRIN2B; ITGB1; LRP8; MAP1B; MAPK8; MAPT; PIK3CA; PIK3R1;	AURKB|IDBG-28278|ENSG00000178999|9212|; BIRC5|IDBG-70554|ENSG00000089685|332|; BUB1|IDBG-65670|ENSG00000169679|699|; BUB1B|IDBG-6103|ENSG00000156970|701|; CASC5|IDBG-6485|ENSG00000137812|57082|; CCDC99|IDBG-57071|ENSG00000040275|54908|; CCNB1|IDBG-25262|E
FOXM1 transcription factor network	PID NCI	14	37	0.000412168	0.00965402	AURKB; BIRC5; CCNB1; CCNB2; CDC25B; CENPA; CENPF; CKS1B; ETV5; FOS; NEK2; PLK1; SP1; TGFA;	AURKA|IDBG-81805|ENSG00000087586|6790|; AURKB|IDBG-28278|ENSG00000178999|9212|; BIRC5|IDBG-70554|ENSG00000089685|332|; BUB1|IDBG-65670|ENSG00000169679|699|; CDCA8|IDBG-96468|ENSG00000134690|55143|; CENPA|IDBG-36018|ENSG00000115163|1058|; DES|IDBG-81709|EN
Regulation of RAC1 activity	PID NCI	14	38	0.000566145	0.0120705	ARHGDIA; ARHGEF2; ARHGEF25; CHN1; DEF6; EPS8; NGEF; RACGAP1; RALBP1; RAP1GDS1; SPATA13; TIAM1; TIAM2; VAV1;	CYP27B1|IDBG-43755|ENSG00000111012|1594|; DHCR24|IDBG-99054|ENSG00000116133|1718|; DHCR7|IDBG-62563|ENSG00000172893|1717|; EBP|IDBG-63380|ENSG00000147155|10682|; FDFT1|IDBG-7593|ENSG00000079459|2222|; HSD17B7|IDBG-104404|ENSG00000132196|51478|; LSS|IDBG-6
Plasma membrane estrogen receptor signaling	PID NCI	10	24	0.00115987	0.0209659	GNB1; GNG2; HBEGF; IGF1R; NOS3; PIK3CA; PIK3R1; RHOA; ROCK2; SHC1;	ALDOA|IDBG-25500|ENSG00000149925|226|; ARRB1|IDBG-64687|ENSG00000137486|102724825,102724972,408|; ATP1B3|IDBG-59280|ENSG00000069849|483|; ATP2B4|IDBG-105961|ENSG00000058668|493|; C1QBP|IDBG-21497|ENSG00000108561|708|; CAV1|IDBG-37314|ENSG00000105974|857|;
a6b1 and a6b4 Integrin signaling	PID NCI	10	24	0.00115987	0.0209659	COL17A1; EGFR; HRAS; ITGA6; ITGB1; ITGB4; PIK3CA; PIK3R1; PMP22; SHC1;	ACTL6A|IDBG-66303|ENSG00000136518|86|; BIRC5|IDBG-70554|ENSG00000089685|332|; BMI1|IDBG-61688|ENSG00000168283|648|; CCNB1|IDBG-25262|ENSG00000134057|891|; E2F3|IDBG-64143|ENSG00000112242|1871|; ENO1|IDBG-88402|ENSG00000074800|2023|; FOSL1|IDBG-58044|ENSG0
Signaling events mediated by HDAC Class II	PID NCI	12	34	0.00212985	0.0334145	BCL6; GNB1; GNG2; HDAC3; HDAC4; HDAC5; HSP90AA1; MEF2C; RAN; TUBA1B; TUBB2A; UBE2I;	CBL|IDBG-74417|ENSG00000110395|867|; EGFR|IDBG-16933|ENSG00000146648|1956|; HRAS|IDBG-16878|ENSG00000174775|3265|; HSP90AA1|IDBG-20861|ENSG00000080824|3320|; KRAS|IDBG-23889|ENSG00000133703|3845|; NRAS|IDBG-243969|ENSG00000213281|4893|; PIK3CA|IDBG-66003|
Peptide chain elongation	REACTOME	58	84	7.91984e-30	1.31707e-26	EEF1A1; EEF2; RPL10; RPL10A; RPL11; RPL12; RPL13A; RPL14; RPL15; RPL18; RPL19; RPL21; RPL23; RPL23A; RPL24; RPL26; RPL26L1; RPL27; RPL27A; RPL29; RPL31; RPL32; RPL35; RPL35A; RPL37; RPL37A; RPL3; RPL38; RPL39; RPL4; RPL5; RPL6; RPL7; RPL7A; RPL8; RPL9; RP	ACTR1A|IDBG-88047|ENSG00000138107|10121|; AP1S1|IDBG-33022|ENSG00000106367|1174|; AP1S2|IDBG-47029|ENSG00000182287|8905|; AP1S3|IDBG-82268|ENSG00000152056|130340|; CENPE|IDBG-32488|ENSG00000138778|1062|; CTSC|IDBG-67143|ENSG00000109861|1075|; DCTN2|IDBG-4
Eukaryotic Translation Elongation	REACTOME	59	88	3.0851e-29	2.56526e-26	EEF1A1; EEF1B2; EEF2; RPL10; RPL10A; RPL11; RPL12; RPL13A; RPL14; RPL15; RPL18; RPL19; RPL21; RPL23; RPL23A; RPL24; RPL26; RPL26L1; RPL27; RPL27A; RPL29; RPL31; RPL32; RPL35; RPL35A; RPL37; RPL37A; RPL3; RPL38; RPL39; RPL4; RPL5; RPL6; RPL7; RPL7A; RPL8;	ALDOA|IDBG-25500|ENSG00000149925|226|; ALDOC|IDBG-36924|ENSG00000109107|230|; ENO1|IDBG-88402|ENSG00000074800|2023|; ENO2|IDBG-15559|ENSG00000111674|2026|; GAPDH|IDBG-14270|ENSG00000111640|2597|; GPI|IDBG-42902|ENSG00000105220|2821|; PFKFB2|IDBG-106316|EN
Formation of a pool of free 40S subunits	REACTOME	61	94	5.4864e-29	3.0413e-26	EIF3C; EIF3D; EIF3E; EIF3H; EIF3I; RPL10; RPL10A; RPL11; RPL12; RPL13A; RPL14; RPL15; RPL18; RPL19; RPL21; RPL23; RPL23A; RPL24; RPL26; RPL26L1; RPL27; RPL27A; RPL29; RPL31; RPL32; RPL35; RPL35A; RPL37; RPL37A; RPL3; RPL38; RPL39; RPL4; RPL5; RPL6; RPL7;	ARNTL2|IDBG-24491|ENSG00000029153|56938|; BHLHE40|IDBG-14409|ENSG00000134107|8553|; BHLHE41|IDBG-24078|ENSG00000123095|79365|; CARM1|IDBG-28472|ENSG00000142453|10498|; CCRN4L|IDBG-38163|ENSG00000151014|25819|; CLOCK|IDBG-19411|ENSG00000134852|9575|; CPT1A
GTP hydrolysis and joining of the 60S ribosomal subunit	REACTOME	64	105	4.77665e-28	1.98589e-25	EIF2S2; EIF3C; EIF3D; EIF3E; EIF3H; EIF3I; EIF4B; EIF5; RPL10; RPL10A; RPL11; RPL12; RPL13A; RPL14; RPL15; RPL18; RPL19; RPL21; RPL23; RPL23A; RPL24; RPL26; RPL26L1; RPL27; RPL27A; RPL29; RPL31; RPL32; RPL35; RPL35A; RPL37; RPL37A; RPL3; RPL38; RPL39; RPL	CCT2|IDBG-47181|ENSG00000166226|10576|; CCT3|IDBG-103469|ENSG00000163468|7203|; CCT4|IDBG-53426|ENSG00000115484|10575|; CCT6A|IDBG-17442|ENSG00000146731|908|; CCT7|IDBG-56424|ENSG00000135624|10574|; CCT8|IDBG-1301|ENSG00000156261|10694|; FKBP9|IDBG-11742|
Eukaryotic Translation Termination	REACTOME	56	84	1.29628e-27	3.59285e-25	RPL10; RPL10A; RPL11; RPL12; RPL13A; RPL14; RPL15; RPL18; RPL19; RPL21; RPL23; RPL23A; RPL24; RPL26; RPL26L1; RPL27; RPL27A; RPL29; RPL31; RPL32; RPL35; RPL35A; RPL37; RPL37A; RPL3; RPL38; RPL39; RPL4; RPL5; RPL6; RPL7; RPL7A; RPL8; RPL9; RPLP0; RPS11; RP	CCT2|IDBG-47181|ENSG00000166226|10576|; CCT3|IDBG-103469|ENSG00000163468|7203|; CCT4|IDBG-53426|ENSG00000115484|10575|; CCT6A|IDBG-17442|ENSG00000146731|908|; CCT7|IDBG-56424|ENSG00000135624|10574|; CCT8|IDBG-1301|ENSG00000156261|10694|; FKBP9|IDBG-11742|
Viral mRNA Translation	REACTOME	56	84	1.29628e-27	3.59285e-25	RPL10; RPL10A; RPL11; RPL12; RPL13A; RPL14; RPL15; RPL18; RPL19; RPL21; RPL23; RPL23A; RPL24; RPL26; RPL26L1; RPL27; RPL27A; RPL29; RPL31; RPL32; RPL35; RPL35A; RPL37; RPL37A; RPL3; RPL38; RPL39; RPL4; RPL5; RPL6; RPL7; RPL7A; RPL8; RPL9; RPLP0; RPS11; RP	BHLHE40|IDBG-14409|ENSG00000134107|8553|; CHEK1|IDBG-75536|ENSG00000149554|1111|; CLOCK|IDBG-19411|ENSG00000134852|9575|; CRY2|IDBG-41167|ENSG00000121671|1408|; CSNK1E|IDBG-236645|ENSG00000213923|102800317,1454|; NONO|IDBG-75619|ENSG00000147140|4841|; NPA
L13a-mediated translational silencing of Ceruloplasmin expression	REACTOME	63	104	2.07362e-27	4.92634e-25	EIF2S2; EIF3C; EIF3D; EIF3E; EIF3H; EIF3I; EIF4B; RPL10; RPL10A; RPL11; RPL12; RPL13A; RPL14; RPL15; RPL18; RPL19; RPL21; RPL23; RPL23A; RPL24; RPL26; RPL26L1; RPL27; RPL27A; RPL29; RPL31; RPL32; RPL35; RPL35A; RPL37; RPL37A; RPL3; RPL38; RPL39; RPL4; RPL	CCT2|IDBG-47181|ENSG00000166226|10576|; CCT3|IDBG-103469|ENSG00000163468|7203|; CCT4|IDBG-53426|ENSG00000115484|10575|; CCT6A|IDBG-17442|ENSG00000146731|908|; CCT7|IDBG-56424|ENSG00000135624|10574|; CCT8|IDBG-1301|ENSG00000156261|10694|; TCP1|IDBG-98570|E
Cap-dependent Translation Initiation	REACTOME	65	112	9.98177e-27	1.84441e-24	EIF2B2; EIF2S2; EIF3C; EIF3D; EIF3E; EIF3H; EIF3I; EIF4B; EIF5; RPL10; RPL10A; RPL11; RPL12; RPL13A; RPL14; RPL15; RPL18; RPL19; RPL21; RPL23; RPL23A; RPL24; RPL26; RPL26L1; RPL27; RPL27A; RPL29; RPL31; RPL32; RPL35; RPL35A; RPL37; RPL37A; RPL3; RPL38; RP	ALDOA|IDBG-25500|ENSG00000149925|226|; BHLHE40|IDBG-14409|ENSG00000134107|8553|; BHLHE41|IDBG-24078|ENSG00000123095|79365|; BNIP3|IDBG-93314|ENSG00000176171|664|; ENO1|IDBG-88402|ENSG00000074800|2023|; FOS|IDBG-12957|ENSG00000170345|2353|; FURIN|IDBG-3043
Eukaryotic Translation Initiation	REACTOME	65	112	9.98177e-27	1.84441e-24	EIF2B2; EIF2S2; EIF3C; EIF3D; EIF3E; EIF3H; EIF3I; EIF4B; EIF5; RPL10; RPL10A; RPL11; RPL12; RPL13A; RPL14; RPL15; RPL18; RPL19; RPL21; RPL23; RPL23A; RPL24; RPL26; RPL26L1; RPL27; RPL27A; RPL29; RPL31; RPL32; RPL35; RPL35A; RPL37; RPL37A; RPL3; RPL38; RP	ALDOA|IDBG-25500|ENSG00000149925|226|; ALDOC|IDBG-36924|ENSG00000109107|230|; ENO1|IDBG-88402|ENSG00000074800|2023|; ENO2|IDBG-15559|ENSG00000111674|2026|; GAPDH|IDBG-14270|ENSG00000111640|2597|; GBE1|IDBG-45617|ENSG00000114480|2632|; GOT1|IDBG-86016|ENSG
Nonsense Mediated Decay (NMD) independent of the Exon Junction Complex (EJC)	REACTOME	56	89	1.07627e-25	1.78984e-23	RPL10; RPL10A; RPL11; RPL12; RPL13A; RPL14; RPL15; RPL18; RPL19; RPL21; RPL23; RPL23A; RPL24; RPL26; RPL26L1; RPL27; RPL27A; RPL29; RPL31; RPL32; RPL35; RPL35A; RPL37; RPL37A; RPL3; RPL38; RPL39; RPL4; RPL5; RPL6; RPL7; RPL7A; RPL8; RPL9; RPLP0; RPS11; RP	ACTR3|IDBG-67369|ENSG00000115091|10096|; AHNAK|IDBG-51019|ENSG00000124942|79026|; ALDOA|IDBG-25500|ENSG00000149925|226|; APPL2|IDBG-54652|ENSG00000136044|55198|; ARHGAP32|IDBG-76010|ENSG00000134909|9743|; ATP1A1|IDBG-101377|ENSG00000163399|476|; ATP5C1|ID
Translation	REACTOME	71	145	4.23356e-23	6.40038e-21	EEF1A1; EEF1B2; EEF2; EIF2B2; EIF2S2; EIF3C; EIF3D; EIF3E; EIF3H; EIF3I; EIF4B; EIF5; RPL10; RPL10A; RPL11; RPL12; RPL13A; RPL14; RPL15; RPL18; RPL19; RPL21; RPL23; RPL23A; RPL24; RPL26; RPL26L1; RPL27; RPL27A; RPL29; RPL31; RPL32; RPL35; RPL35A; RPL37; R	AKAP13|IDBG-28095|ENSG00000170776|11214|; ARHGDIA|IDBG-72684|ENSG00000141522|396|; ARHGEF1|IDBG-53394|ENSG00000076928|100505585,9138|; ARRB1|IDBG-64687|ENSG00000137486|102724825,102724972,408|; F2R|IDBG-29671|ENSG00000181104|2149|; GNB1|IDBG-85988|ENSG000
SRP-dependent cotranslational protein targeting to membrane	REACTOME	59	107	8.5791e-23	1.18892e-20	RPL10; RPL10A; RPL11; RPL12; RPL13A; RPL14; RPL15; RPL18; RPL19; RPL21; RPL23; RPL23A; RPL24; RPL26; RPL26L1; RPL27; RPL27A; RPL29; RPL31; RPL32; RPL35; RPL35A; RPL37; RPL37A; RPL3; RPL38; RPL39; RPL4; RPL5; RPL6; RPL7; RPL7A; RPL8; RPL9; RPLP0; RPS11; RP	CENPE|IDBG-32488|ENSG00000138778|1062|; DOCK11|IDBG-83262|ENSG00000147251|139818|; DOCK4|IDBG-36595|ENSG00000128512|9732|; DOCK7|IDBG-99358|ENSG00000116641|85440|; H3F3A|IDBG-107003|ENSG00000163041|3020,3021|; H3F3B|IDBG-68902|ENSG00000132475|100616282,30
Nonsense Mediated Decay (NMD) enhanced by the Exon Junction Complex (EJC)	REACTOME	57	105	1.30403e-21	1.549e-19	RPL10; RPL10A; RPL11; RPL12; RPL13A; RPL14; RPL15; RPL18; RPL19; RPL21; RPL23; RPL23A; RPL24; RPL26; RPL26L1; RPL27; RPL27A; RPL29; RPL31; RPL32; RPL35; RPL35A; RPL37; RPL37A; RPL3; RPL38; RPL39; RPL4; RPL5; RPL6; RPL7; RPL7A; RPL8; RPL9; RPLP0; RPS11; RP	ACLY|IDBG-49990|ENSG00000131473|47|; ACSL1|IDBG-46574|ENSG00000151726|2180|; ACSL3|IDBG-82223|ENSG00000123983|2181|; ACSL4|IDBG-82250|ENSG00000068366|2182|; ACSL5|IDBG-89780|ENSG00000197142|51703|; ELOVL1|IDBG-97422|ENSG00000066322|102466723,64834|; ELOVL
Nonsense-Mediated Decay (NMD)	REACTOME	57	105	1.30403e-21	1.549e-19	RPL10; RPL10A; RPL11; RPL12; RPL13A; RPL14; RPL15; RPL18; RPL19; RPL21; RPL23; RPL23A; RPL24; RPL26; RPL26L1; RPL27; RPL27A; RPL29; RPL31; RPL32; RPL35; RPL35A; RPL37; RPL37A; RPL3; RPL38; RPL39; RPL4; RPL5; RPL6; RPL7; RPL7A; RPL8; RPL9; RPLP0; RPS11; RP	TBCA|IDBG-30407|ENSG00000171530|6902|; TBCB|IDBG-46531|ENSG00000105254|1155|; TUBA1A|IDBG-31211|ENSG00000167552|7846|; TUBA1B|IDBG-31144|ENSG00000123416|10376|; TUBA1C|IDBG-31264|ENSG00000167553|84790|; TUBB2A|IDBG-57522|ENSG00000137267|7280|; TUBB2B|IDBG
Influenza Viral RNA Transcription and Replication	REACTOME	60	123	1.33535e-19	1.48046e-17	HSP90AA1; IPO5; POLR2C; POLR2H; RPL10; RPL10A; RPL11; RPL12; RPL13A; RPL14; RPL15; RPL18; RPL19; RPL21; RPL23; RPL23A; RPL24; RPL26; RPL26L1; RPL27; RPL27A; RPL29; RPL31; RPL32; RPL35; RPL35A; RPL37; RPL37A; RPL3; RPL38; RPL39; RPL4; RPL5; RPL6; RPL7; RPL	ARNTL2|IDBG-24491|ENSG00000029153|56938|; BHLHE40|IDBG-14409|ENSG00000134107|8553|; BHLHE41|IDBG-24078|ENSG00000123095|79365|; CARM1|IDBG-28472|ENSG00000142453|10498|; CCRN4L|IDBG-38163|ENSG00000151014|25819|; CLOCK|IDBG-19411|ENSG00000134852|9575|; CRY2|
Influenza Infection	REACTOME	63	136	4.70386e-19	4.88907e-17	HSP90AA1; IPO5; POLR2C; POLR2H; RAN; RPL10; RPL10A; RPL11; RPL12; RPL13A; RPL14; RPL15; RPL18; RPL19; RPL21; RPL23; RPL23A; RPL24; RPL26; RPL26L1; RPL27; RPL27A; RPL29; RPL31; RPL32; RPL35; RPL35A; RPL37; RPL37A; RPL3; RPL38; RPL39; RPL4; RPL5; RPL6; RPL7	ANAPC10|IDBG-39771|ENSG00000164162|10393|; AURKB|IDBG-28278|ENSG00000178999|9212|; BIRC5|IDBG-70554|ENSG00000089685|332|; BUB1|IDBG-65670|ENSG00000169679|699|; BUB1B|IDBG-6103|ENSG00000156970|701|; CASC5|IDBG-6485|ENSG00000137812|57082|; CCDC99|IDBG-57071
Influenza Life Cycle	REACTOME	61	131	1.25344e-18	1.15804e-16	HSP90AA1; IPO5; POLR2C; POLR2H; RAN; RPL10; RPL10A; RPL11; RPL12; RPL13A; RPL14; RPL15; RPL18; RPL19; RPL21; RPL23; RPL23A; RPL24; RPL26; RPL26L1; RPL27; RPL27A; RPL29; RPL31; RPL32; RPL35; RPL35A; RPL37; RPL37A; RPL3; RPL38; RPL39; RPL4; RPL5; RPL6; RPL7	ANAPC10|IDBG-39771|ENSG00000164162|10393|; AURKB|IDBG-28278|ENSG00000178999|9212|; BIRC5|IDBG-70554|ENSG00000089685|332|; BUB1|IDBG-65670|ENSG00000169679|699|; BUB1B|IDBG-6103|ENSG00000156970|701|; CASC5|IDBG-6485|ENSG00000137812|57082|; CCDC99|IDBG-57071
Cholesterol biosynthesis	REACTOME	18	21	6.82039e-13	5.96963e-11	DHCR24; DHCR7; EBP; FDFT1; FDPS; HMGCS1; HSD17B7; IDI1; LBR; LSS; MSMO1; MVD; MVK; NSDHL; PMVK; SC5DL; SQLE; TM7SF2;	ABCA1|IDBG-79441|ENSG00000165029|19|; ACADM|IDBG-99766|ENSG00000117054|34|; ACAT1|IDBG-70137|ENSG00000075239|38|; ACLY|IDBG-49990|ENSG00000131473|47|; ACSL1|IDBG-46574|ENSG00000151726|2180|; ACSL3|IDBG-82223|ENSG00000123983|2181|; ACSL4|IDBG-82250|ENSG000
Metabolism of proteins	REACTOME	162	678	1.54903e-11	1.28802e-09	ACO2; ADAMTS14; ADAMTS4; ALG10B; ARSK; ASNS; ATF4; ATP5B; B3GNT2; B4GALT3; B4GALT5; B4GALT6; CCT2; CCT3; CCT4; CCT6A; CCT7; CCT8; COX17; CS; DPP4; EEF1A1; EEF1B2; EEF2; EIF2B2; EIF2S2; EIF3C; EIF3D; EIF3E; EIF3H; EIF3I; EIF4B; EIF5; EIF5A; EIF5A2; ERN1; E	ANAPC10|IDBG-39771|ENSG00000164162|10393|; AURKB|IDBG-28278|ENSG00000178999|9212|; BIRC5|IDBG-70554|ENSG00000089685|332|; BUB1|IDBG-65670|ENSG00000169679|699|; BUB1B|IDBG-6103|ENSG00000156970|701|; CASC5|IDBG-6485|ENSG00000137812|57082|; CCDC99|IDBG-57071
Disease	REACTOME	253	1192	1.88492e-11	1.49268e-09	AASDHPPT; AES; ALDOA; ALDOC; AP1S1; AP1S2; AP1S3; ARRB1; ATP6V1G1; B3GNT1; B3GNT2; B4GALT3; B4GALT5; B4GALT6; BAMBI; BCL9; CAV1; CBL; CCDC88C; CDK7; CHMP4C; CHPF; CHST6; CPSF6; CSGALNACT2; CSNK1A1; CSNK1E; CSNK2A1; CSNK2A2; CSPG4; CSPG5; CTNNBIP1; CXXC4;	CSNK2A1|IDBG-37787|ENSG00000101266|1457|; FOS|IDBG-12957|ENSG00000170345|2353|; HRAS|IDBG-16878|ENSG00000174775|3265|; IGF1R|IDBG-31432|ENSG00000140443|3480|; IRS1|IDBG-82407|ENSG00000169047|3667|; MAPK3|IDBG-25745|ENSG00000102882|5595|; MAPK8|IDBG-73479|
Formation of the ternary complex, and subsequently, the 43S complex	REACTOME	26	48	1.52341e-10	1.15156e-08	EIF2S2; EIF3C; EIF3D; EIF3E; EIF3H; EIF3I; RPS11; RPS14; RPS15A; RPS16; RPS17L; RPS18; RPS20; RPS21; RPS23; RPS25; RPS27A; RPS2; RPS3; RPS3A; RPS4X; RPS5; RPS6; RPS7; RPS8; RPSA;	ACTR1A|IDBG-88047|ENSG00000138107|10121|; AURKA|IDBG-81805|ENSG00000087586|6790|; CCNA2|IDBG-36372|ENSG00000145386|890|; CCNB1|IDBG-25262|ENSG00000134057|891|; CCNB2|IDBG-14456|ENSG00000157456|9133|; CDC25B|IDBG-48355|ENSG00000101224|994|; CDC25C|IDBG-469
Ribosomal scanning and start codon recognition	REACTOME	28	55	2.06883e-10	1.49586e-08	EIF2S2; EIF3C; EIF3D; EIF3E; EIF3H; EIF3I; EIF4B; EIF5; RPS11; RPS14; RPS15A; RPS16; RPS17L; RPS18; RPS20; RPS21; RPS23; RPS25; RPS27A; RPS2; RPS3; RPS3A; RPS4X; RPS5; RPS6; RPS7; RPS8; RPSA;	CSNK2A1|IDBG-37787|ENSG00000101266|1457|; FOS|IDBG-12957|ENSG00000170345|2353|; HRAS|IDBG-16878|ENSG00000174775|3265|; MAPK3|IDBG-25745|ENSG00000102882|5595|; MAPK8|IDBG-73479|ENSG00000107643|5599|; NGFR|IDBG-57653|ENSG00000064300|4804|; PIK3CA|IDBG-66003
Translation initiation complex formation	REACTOME	27	55	1.2497e-09	8.65941e-08	EIF2S2; EIF3C; EIF3D; EIF3E; EIF3H; EIF3I; EIF4B; RPS11; RPS14; RPS15A; RPS16; RPS17L; RPS18; RPS20; RPS21; RPS23; RPS25; RPS27A; RPS2; RPS3; RPS3A; RPS4X; RPS5; RPS6; RPS7; RPS8; RPSA;	TUBA1A|IDBG-31211|ENSG00000167552|7846|; TUBA1B|IDBG-31144|ENSG00000123416|10376|; TUBA1C|IDBG-31264|ENSG00000167553|84790|; TUBB2A|IDBG-57522|ENSG00000137267|7280|; TUBB2B|IDBG-57587|ENSG00000137285|347733|; TUBB3|IDBG-547240|ENSG00000258947|10381|; TUBB
Kinesins	REACTOME	22	39	1.41881e-09	9.43795e-08	CENPE; KIF11; KIF18A; KIF20A; KIF2C; KIF3C; KIF4A; KIF5A; KIF5B; KIFAP3; KIFC1; KLC2; KLC3; RACGAP1; TUBA1A; TUBA1B; TUBA1C; TUBB2A; TUBB2B; TUBB3; TUBB4A; TUBB4B;	AURKA|IDBG-81805|ENSG00000087586|6790|; BUB1|IDBG-65670|ENSG00000169679|699|; BUB1B|IDBG-6103|ENSG00000156970|701|; CCNB1|IDBG-25262|ENSG00000134057|891|; CDC20|IDBG-97410|ENSG00000117399|991|; CDC25B|IDBG-48355|ENSG00000101224|994|; CDC25C|IDBG-46926|ENS
Activation of the mRNA upon binding of the cap-binding complex and eIFs, and subsequent binding to 43S	REACTOME	27	56	2.08108e-09	1.33109e-07	EIF2S2; EIF3C; EIF3D; EIF3E; EIF3H; EIF3I; EIF4B; RPS11; RPS14; RPS15A; RPS16; RPS17L; RPS18; RPS20; RPS21; RPS23; RPS25; RPS27A; RPS2; RPS3; RPS3A; RPS4X; RPS5; RPS6; RPS7; RPS8; RPSA;	ARHGEF2|IDBG-103338|ENSG00000116584|9181|; CBL|IDBG-74417|ENSG00000110395|867|; CDK5R1|IDBG-40195|ENSG00000176749|8851|; FYN|IDBG-95463|ENSG00000010810|102724705,2534|; GRIN2B|IDBG-777050|ENSG00000273079|2904|; ITGB1|IDBG-68302|ENSG00000150093|3688|; LRP8
Cooperation of Prefoldin and TriC/CCT in actin and tubulin folding	REACTOME	18	28	2.41459e-09	1.48721e-07	CCT2; CCT3; CCT4; CCT6A; CCT7; CCT8; PFDN2; PFDN4; TCP1; TUBA1A; TUBA1B; TUBA1C; TUBB2A; TUBB2B; TUBB3; TUBB4A; TUBB4B; VBP1;	ANP32A|IDBG-19082|ENSG00000140350|8125|; CARM1|IDBG-28472|ENSG00000142453|10498|; CARS|IDBG-23884|ENSG00000110619|833|; CBX3|IDBG-10171|ENSG00000122565|11335|; CDK7|IDBG-25495|ENSG00000134058|1022|; CLNS1A|IDBG-65661|ENSG00000074201|1207|; DARS2|IDBG-1049
Formation of tubulin folding intermediates by CCT/TriC	REACTOME	15	21	6.02188e-09	3.57657e-07	CCT2; CCT3; CCT4; CCT6A; CCT7; CCT8; TCP1; TUBA1A; TUBA1B; TUBA1C; TUBB2A; TUBB2B; TUBB3; TUBB4A; TUBB4B;	APC2|IDBG-14549|ENSG00000115266|10297|; BAMBI|IDBG-66015|ENSG00000095739|25805|; CAMK2D|IDBG-34988|ENSG00000145349|817|; CSNK1A1|IDBG-52965|ENSG00000113712|1452|; CSNK1E|IDBG-236645|ENSG00000213923|102800317,1454|; CSNK2A1|IDBG-37787|ENSG00000101266|1457|
Prefoldin mediated transfer of substrate to CCT/TriC	REACTOME	17	27	1.0812e-08	6.20014e-07	CCT2; CCT3; CCT4; CCT6A; CCT7; CCT8; PFDN2; PFDN4; TCP1; TUBA1A; TUBA1C; TUBB2A; TUBB2B; TUBB3; TUBB4A; TUBB4B; VBP1;	AKAP13|IDBG-28095|ENSG00000170776|11214|; ARHGAP21|IDBG-63069|ENSG00000107863|57584|; CAMSAP1|IDBG-92139|ENSG00000130559|157922|; CASC5|IDBG-6485|ENSG00000137812|57082|; CDCA8|IDBG-96468|ENSG00000134690|55143|; CHEK1|IDBG-75536|ENSG00000149554|1111|; EPRS
Activation of gene expression by SREBF (SREBP)	REACTOME	19	37	1.44718e-07	8.02222e-06	CARM1; DHCR7; ELOVL6; FASN; FDFT1; FDPS; GPAM; HMGCS1; IDI1; LSS; MVD; MVK; PMVK; SC5DL; SP1; SQLE; SREBF2; TBL1XR1; TM7SF2;	ACTR1A|IDBG-88047|ENSG00000138107|10121|; AURKA|IDBG-81805|ENSG00000087586|6790|; CCNA2|IDBG-36372|ENSG00000145386|890|; CCNB1|IDBG-25262|ENSG00000134057|891|; CCNB2|IDBG-14456|ENSG00000157456|9133|; CDC25B|IDBG-48355|ENSG00000101224|994|; CDC25C|IDBG-469
Mitotic Prometaphase	REACTOME	40	120	1.60635e-07	8.61728e-06	AURKB; BIRC5; BUB1; BUB1B; CASC5; CCDC99; CCNB1; CCNB2; CDC20; CDCA8; CENPA; CENPE; CENPF; CENPH; CKAP5; CSNK2A1; CSNK2A2; KIF18A; KIF2C; MAD2L1; MAPRE1; NCAPD2; NCAPG; NDE1; NUF2; PLK1; PPP1CC; PPP2R5A; RAD21; SGOL2; SMC3; SPC25; TUBA1A; TUBA1B; TUBA1C;	ACSS2|IDBG-68854|ENSG00000131069|55902|; ADH5|IDBG-31067|ENSG00000197894|128|; ALDH1B1|IDBG-66261|ENSG00000137124|219|; ALDOA|IDBG-25500|ENSG00000149925|226|; ALDOC|IDBG-36924|ENSG00000109107|230|; DLAT|IDBG-71181|ENSG00000150768|1737|; ENO1|IDBG-88402|EN
Regulation of cholesterol biosynthesis by SREBP (SREBF)	REACTOME	22	50	4.8972e-07	2.54501e-05	CARM1; DHCR7; ELOVL6; FASN; FDFT1; FDPS; GPAM; HMGCS1; IDI1; INSIG1; INSIG2; LSS; MVD; MVK; PMVK; RAN; SC5DL; SP1; SQLE; SREBF2; TBL1XR1; TM7SF2;	ALDOA|IDBG-25500|ENSG00000149925|226|; ALDOC|IDBG-36924|ENSG00000109107|230|; ENO1|IDBG-88402|ENSG00000074800|2023|; ENO2|IDBG-15559|ENSG00000111674|2026|; GAPDH|IDBG-14270|ENSG00000111640|2597|; GPI|IDBG-42902|ENSG00000105220|2821|; HK1|IDBG-76783|ENSG00
Resolution of Sister Chromatid Cohesion	REACTOME	36	112	1.77257e-06	8.66996e-05	AURKB; BIRC5; BUB1; BUB1B; CASC5; CCDC99; CCNB1; CCNB2; CDC20; CDCA8; CENPA; CENPE; CENPF; CENPH; CKAP5; KIF18A; KIF2C; MAD2L1; MAPRE1; NDE1; NUF2; PLK1; PPP1CC; PPP2R5A; RAD21; SGOL2; SMC3; SPC25; TUBA1A; TUBA1B; TUBA1C; TUBB2A; TUBB2B; TUBB3; TUBB4A; TU	AURKB|IDBG-28278|ENSG00000178999|9212|; BIRC5|IDBG-70554|ENSG00000089685|332|; CCNB1|IDBG-25262|ENSG00000134057|891|; CCNB2|IDBG-14456|ENSG00000157456|9133|; CDC25B|IDBG-48355|ENSG00000101224|994|; CENPA|IDBG-36018|ENSG00000115163|1058|; CENPF|IDBG-106648
Hemostasis	REACTOME	111	508	3.77618e-06	0.000169724	ALDOA; ARRB1; ATP1B3; ATP2B4; C1QBP; CAV1; CD58; CENPE; CFL1; DOCK11; DOCK4; DOCK7; F10; F12; F2R; FN1; FYN; GAB2; GLG1; GNAI1; GNAI2; GNAI3; GNB1; GNG2; GNG5; GRB14; H3F3A; H3F3B; HABP4; HBE1; HDAC2; HMG20B; HRAS; IGF2; ITGA10; ITGA2; ITGA5; ITGA6; ITGAX	GNAI1|IDBG-23949|ENSG00000127955|2770|; GNAI2|IDBG-36105|ENSG00000114353|2771|; GNB1|IDBG-85988|ENSG00000078369|2782|; GNG2|IDBG-6595|ENSG00000186469|54331|; GNG5|IDBG-99973|ENSG00000174021|2787|; IQGAP1|IDBG-30204|ENSG00000140575|8826|; ITPR3|IDBG-82972|
Signaling by constitutively active EGFR	REACTOME	11	18	7.156e-06	0.000313169	CBL; EGFR; HRAS; HSP90AA1; KRAS; NRAS; PIK3CA; PIK3R1; RPS27A; SHC1; UBA52;	TUBA1A|IDBG-31211|ENSG00000167552|7846|; TUBA1B|IDBG-31144|ENSG00000123416|10376|; TUBA1C|IDBG-31264|ENSG00000167553|84790|; TUBB2A|IDBG-57522|ENSG00000137267|7280|; TUBB2B|IDBG-57587|ENSG00000137285|347733|; TUBB3|IDBG-547240|ENSG00000258947|10381|; TUBB
MHC class II antigen presentation	REACTOME	34	111	1.1126e-05	0.000462565	ACTR1A; AP1S1; AP1S2; AP1S3; CENPE; CTSC; DCTN2; DCTN4; DCTN6; DNM3; HLA-DMB; HLA-DOA; HLA-DRA; KIF11; KIF18A; KIF20A; KIF2C; KIF3C; KIF4A; KIF5A; KIF5B; KIFAP3; KLC2; KLC3; OSBPL1A; RACGAP1; TUBA1A; TUBA1B; TUBA1C; TUBB2A; TUBB2B; TUBB3; TUBB4A; TUBB4B;	ABCA1|IDBG-79441|ENSG00000165029|19|; ACADM|IDBG-99766|ENSG00000117054|34|; ACSL1|IDBG-46574|ENSG00000151726|2180|; ALAS1|IDBG-38254|ENSG00000023330|211|; ANGPTL4|IDBG-24662|ENSG00000167772|51129|; CARM1|IDBG-28472|ENSG00000142453|10498|; CLOCK|IDBG-19411
Glycolysis	REACTOME	13	25	1.18089e-05	0.000478981	ALDOA; ALDOC; ENO1; ENO2; GAPDH; GPI; PFKFB2; PFKFB4; PFKM; PFKP; PGAM1; PGK1; TPI1;	ACAT1|IDBG-70137|ENSG00000075239|38|; ACAT2|IDBG-98567|ENSG00000120437|39|; FDPS|IDBG-103239|ENSG00000160752|2224|; HMGCR|IDBG-28893|ENSG00000113161|3156|; HMGCS1|IDBG-19361|ENSG00000112972|3157|; IDI1|IDBG-45034|ENSG00000067064|3422|; MVD|IDBG-46379|ENSG
Circadian Clock	REACTOME	21	55	1.35472e-05	0.00052393	ARNTL2; BHLHE40; BHLHE41; CARM1; CCRN4L; CLOCK; CPT1A; CRY2; CSNK1E; DBP; HDAC3; HIF1A; MEF2C; NAMPT; NPAS2; NR1D1; PER1; PER2; RPS27A; TBL1XR1; UBA52;	ARHGDIA|IDBG-72684|ENSG00000141522|396|; ARHGEF1|IDBG-53394|ENSG00000076928|100505585,9138|; NGFR|IDBG-57653|ENSG00000064300|4804|; RHOA|IDBG-34732|ENSG00000067560|387|; RTN4|IDBG-52161|ENSG00000115310|57142|; RTN4R|IDBG-1645|ENSG00000040608|65078|;
Protein folding	REACTOME	21	55	1.35472e-05	0.00052393	CCT2; CCT3; CCT4; CCT6A; CCT7; CCT8; FKBP9; PFDN2; PFDN4; TBCA; TBCB; TCP1; TUBA1A; TUBA1B; TUBA1C; TUBB2A; TUBB2B; TUBB3; TUBB4A; TUBB4B; VBP1;	HMGA1|IDBG-83311|ENSG00000137309|3159|; PPIA|IDBG-15159|ENSG00000196262|101060363,5478|; PSIP1|IDBG-51337|ENSG00000164985|11168|; XRCC4|IDBG-32219|ENSG00000152422|7518|; XRCC5|IDBG-80616|ENSG00000079246|7520|; XRCC6|IDBG-9323|ENSG00000196419|2547|;
Chaperonin-mediated protein folding	REACTOME	19	49	2.68622e-05	0.00101527	CCT2; CCT3; CCT4; CCT6A; CCT7; CCT8; FKBP9; PFDN2; PFDN4; TCP1; TUBA1A; TUBA1B; TUBA1C; TUBB2A; TUBB2B; TUBB3; TUBB4A; TUBB4B; VBP1;	ARHGDIA|IDBG-72684|ENSG00000141522|396|; ARHGEF2|IDBG-103338|ENSG00000116584|9181|; ARHGEF25|IDBG-409398|ENSG00000240771|115557|; CHN1|IDBG-75593|ENSG00000128656|1123|; DEF6|IDBG-83909|ENSG00000023892|50619|; EPS8|IDBG-21563|ENSG00000151491|2059|; NGEF|ID
Folding of actin by CCT/TriC	REACTOME	7	9	3.77565e-05	0.00136498	CCT2; CCT3; CCT4; CCT6A; CCT7; CCT8; TCP1;	ALDH1B1|IDBG-66261|ENSG00000137124|219|; AMD1|IDBG-95287|ENSG00000123505|262|; CKB|IDBG-21613|ENSG00000166165|1152|; CKMT1B|IDBG-301703|ENSG00000237289|1159,548596|; EPRS|IDBG-106727|ENSG00000136628|2058|; GLUD1|IDBG-81217|ENSG00000148672|2746|; GLUD2|IDB
Glucose metabolism	REACTOME	23	69	6.76336e-05	0.00234322	ALDOA; ALDOC; ENO1; ENO2; GAPDH; GBE1; GOT1; GPI; GYS1; PFKFB2; PFKFB4; PFKM; PFKP; PGAM1; PGK1; PGM1; PHKA1; PRKACB; PYGL; RPS27A; SLC25A1; TPI1; UBA52;	ACTG1|IDBG-72264|ENSG00000184009|60,71|; ARHGEF2|IDBG-103338|ENSG00000116584|9181|; ARPC1A|IDBG-409339|ENSG00000241685|10552|; FYN|IDBG-95463|ENSG00000010810|102724705,2534|; ITGB1|IDBG-68302|ENSG00000150093|3688|; NCL|IDBG-83089|ENSG00000115053|4691|; RH
Factors involved in megakaryocyte development and platelet production	REACTOME	38	142	9.93422e-05	0.00323933	CENPE; DOCK11; DOCK4; DOCK7; H3F3A; H3F3B; HBE1; HDAC2; HMG20B; JMJD1C; KDM1A; KIF11; KIF18A; KIF20A; KIF2C; KIF3C; KIF4A; KIF5A; KIF5B; KIFAP3; KIFC1; KLC2; KLC3; MAFF; MAFG; MYB; PHF21A; PRKACB; PRKAR2B; RACGAP1; TUBA1A; TUBA1B; TUBA1C; TUBB2A; TUBB2B;	ABCA1|IDBG-79441|ENSG00000165029|19|; ACADM|IDBG-99766|ENSG00000117054|34|; ACSL1|IDBG-46574|ENSG00000151726|2180|; ALAS1|IDBG-38254|ENSG00000023330|211|; ANGPTL4|IDBG-24662|ENSG00000167772|51129|; CARM1|IDBG-28472|ENSG00000142453|10498|; CLOCK|IDBG-19411
Fatty Acyl-CoA Biosynthesis	REACTOME	10	19	0.000109441	0.00330909	ACLY; ACSL1; ACSL3; ACSL4; ACSL5; ELOVL1; ELOVL6; FASN; HSD17B12; SLC25A1;	ALDOA|IDBG-25500|ENSG00000149925|226|; ALDOC|IDBG-36924|ENSG00000109107|230|; ENO1|IDBG-88402|ENSG00000074800|2023|; ENO2|IDBG-15559|ENSG00000111674|2026|; GAPDH|IDBG-14270|ENSG00000111640|2597|; GOT1|IDBG-86016|ENSG00000120053|2805|; GPI|IDBG-42902|ENSG0
Post-chaperonin tubulin folding pathway	REACTOME	10	19	0.000109441	0.00330909	TBCA; TBCB; TUBA1A; TUBA1B; TUBA1C; TUBB2A; TUBB2B; TUBB3; TUBB4A; TUBB4B;	BAMBI|IDBG-66015|ENSG00000095739|25805|; CBL|IDBG-74417|ENSG00000110395|867|; FURIN|IDBG-30430|ENSG00000140564|5045|; PPP1CC|IDBG-57303|ENSG00000186298|5501|; PPP1R15A|IDBG-61333|ENSG00000087074|23645|; RPS27A|IDBG-52358|ENSG00000143947|6233|; SMURF1|IDBG
BMAL1:CLOCK,NPAS2 activates circadian gene expression	REACTOME	15	37	0.000103516	0.00331052	ARNTL2; BHLHE40; BHLHE41; CARM1; CCRN4L; CLOCK; CRY2; DBP; HDAC3; NAMPT; NPAS2; NR1D1; PER1; PER2; TBL1XR1;	DRD1|IDBG-58384|ENSG00000184845|1812|; EGFR|IDBG-16933|ENSG00000146648|1956|; GNAI1|IDBG-23949|ENSG00000127955|2770|; GNAI2|IDBG-36105|ENSG00000114353|2771|; GNAI3|IDBG-100849|ENSG00000065135|2773|; HRAS|IDBG-16878|ENSG00000174775|3265|; ITPR3|IDBG-82972|
Separation of Sister Chromatids	REACTOME	44	173	0.000107487	0.00337265	ANAPC10; AURKB; BIRC5; BUB1; BUB1B; CASC5; CCDC99; CDC20; CDCA8; CENPA; CENPE; CENPF; CENPH; CKAP5; KIF18A; KIF2C; MAD2L1; MAPRE1; NDE1; NUF2; PLK1; PPP1CC; PPP2R5A; PSMB6; PSMB7; PSMD14; PTTG1; RAD21; RPS27A; SGOL2; SMC3; SPC25; TUBA1A; TUBA1B; TUBA1C; T	HMGA1|IDBG-83311|ENSG00000137309|3159|; PSIP1|IDBG-51337|ENSG00000164985|11168|; XRCC4|IDBG-32219|ENSG00000152422|7518|; XRCC5|IDBG-80616|ENSG00000079246|7520|; XRCC6|IDBG-9323|ENSG00000196419|2547|;
Mitotic Anaphase	REACTOME	45	181	0.000159513	0.00473698	ANAPC10; AURKB; BIRC5; BUB1; BUB1B; CASC5; CCDC99; CDC20; CDCA8; CENPA; CENPE; CENPF; CENPH; CKAP5; KIF18A; KIF2C; LMNB1; MAD2L1; MAPRE1; NDE1; NUF2; PLK1; PPP1CC; PPP2R5A; PSMB6; PSMB7; PSMD14; PTTG1; RAD21; RPS27A; SGOL2; SMC3; SPC25; TUBA1A; TUBA1B; TU	GLS|IDBG-77587|ENSG00000115419|2744|; PPFIA4|IDBG-105909|ENSG00000143847|8497|; RAB3A|IDBG-37807|ENSG00000105649|5864|; SLC1A1|IDBG-45967|ENSG00000106688|6505|; SLC38A2|IDBG-28555|ENSG00000134294|54407|; STX1A|IDBG-20282|ENSG00000106089|6804|; SYT1|IDBG-4
Fatty acid, triacylglycerol, and ketone body metabolism	REACTOME	44	176	0.000164186	0.00479019	ABCA1; ACADM; ACAT1; ACLY; ACSL1; ACSL3; ACSL4; ACSL5; AGPAT5; AGPAT9; ALAS1; ANGPTL4; CARM1; CLOCK; CPT1A; CPT2; ELOVL1; ELOVL6; FADS1; FASN; FDFT1; GPAM; GPD2; HDAC3; HMGCS1; HSD17B12; LPIN1; MED17; MED26; MED30; NPAS2; NR1D1; PLIN2; PPARG; SLC25A1; SLC	CBL|IDBG-74417|ENSG00000110395|867|; EGFR|IDBG-16933|ENSG00000146648|1956|; HRAS|IDBG-16878|ENSG00000174775|3265|; MAPK3|IDBG-25745|ENSG00000102882|5595|; SH3KBP1|IDBG-49936|ENSG00000147010|30011|; SHC1|IDBG-103007|ENSG00000160691|6464|; SPRY1|IDBG-37218|
Mitotic Metaphase and Anaphase	REACTOME	45	182	0.000182683	0.00523795	ANAPC10; AURKB; BIRC5; BUB1; BUB1B; CASC5; CCDC99; CDC20; CDCA8; CENPA; CENPE; CENPF; CENPH; CKAP5; KIF18A; KIF2C; LMNB1; MAD2L1; MAPRE1; NDE1; NUF2; PLK1; PPP1CC; PPP2R5A; PSMB6; PSMB7; PSMD14; PTTG1; RAD21; RPS27A; SGOL2; SMC3; SPC25; TUBA1A; TUBA1B; TU	ACLY|IDBG-49990|ENSG00000131473|47|; ACSL1|IDBG-46574|ENSG00000151726|2180|; ACSL3|IDBG-82223|ENSG00000123983|2181|; ACSL4|IDBG-82250|ENSG00000068366|2182|; ACSL5|IDBG-89780|ENSG00000197142|51703|; AGPAT5|IDBG-5961|ENSG00000155189|55326|; AGPAT9|IDBG-2785
Mitotic G2-G2/M phases	REACTOME	33	122	0.000223924	0.00620642	ACTR1A; AURKA; CCNA2; CCNB1; CCNB2; CDC25B; CDC25C; CDK7; CENPF; CEP70; CKAP5; CNTRL; CSNK1E; DCTN2; E2F3; HSP90AA1; LIN9; MAPRE1; NDE1; NEK2; PLK1; PRKAR2B; RPS27A; TUBA1A; TUBA1B; TUBA1C; TUBB2A; TUBB2B; TUBB3; TUBB4A; TUBB4B; TUBB; UBA52;	PLAT|IDBG-19829|ENSG00000104368|102723386,5327|; PLAUR|IDBG-55442|ENSG00000011422|5329|; S100A10|IDBG-102454|ENSG00000197747|6281|; SERPINB6|IDBG-56735|ENSG00000124570|5269|; SERPINB8|IDBG-4599|ENSG00000166401|5271|; SERPINE2|IDBG-82303|ENSG00000135919|52
Microtubule-dependent trafficking of connexons from Golgi to the plasma membrane	REACTOME	8	14	0.000262924	0.0070523	TUBA1A; TUBA1B; TUBA1C; TUBB2A; TUBB2B; TUBB3; TUBB4A; TUBB4B;	HRAS|IDBG-16878|ENSG00000174775|3265|; IGF1R|IDBG-31432|ENSG00000140443|3480|; IRS1|IDBG-82407|ENSG00000169047|3667|; MAPK3|IDBG-25745|ENSG00000102882|5595|; PIK3CA|IDBG-66003|ENSG00000121879|5290|; PIK3R1|IDBG-25037|ENSG00000145675|5295|; SHC1|IDBG-10300
Gene Expression	REACTOME	202	1118	0.000336453	0.00860803	ANP32A; CARM1; CARS; CBX3; CDK7; CLNS1A; DARS2; DARS; EEF1A1; EEF1B2; EEF2; EIF2B2; EIF2C1; EIF2S2; EIF3C; EIF3D; EIF3E; EIF3H; EIF3I; EIF4B; EIF5; EPRS; EXOSC8; GARS; GTF2A1; GTF2A2; GTF2H3; H2AFZ; H3F3A; H3F3B; HARS; HDAC2; HIPK2; HNF4A; HNRNPA1; HNRNPA	ARHGDIA|IDBG-72684|ENSG00000141522|396|; ARHGEF1|IDBG-53394|ENSG00000076928|100505585,9138|; NGFR|IDBG-57653|ENSG00000064300|4804|; RHOA|IDBG-34732|ENSG00000067560|387|; RTN4|IDBG-52161|ENSG00000115310|57142|; RTN4R|IDBG-1645|ENSG00000040608|65078|;
G2/M Transition	REACTOME	32	120	0.000365942	0.00894944	ACTR1A; AURKA; CCNA2; CCNB1; CCNB2; CDC25B; CDC25C; CDK7; CENPF; CEP70; CKAP5; CNTRL; CSNK1E; DCTN2; HSP90AA1; LIN9; MAPRE1; NDE1; NEK2; PLK1; PRKAR2B; RPS27A; TUBA1A; TUBA1B; TUBA1C; TUBB2A; TUBB2B; TUBB3; TUBB4A; TUBB4B; TUBB; UBA52;	GNB1|IDBG-85988|ENSG00000078369|2782|; GNG2|IDBG-6595|ENSG00000186469|54331|; HBEGF|IDBG-48445|ENSG00000113070|1839|; IGF1R|IDBG-31432|ENSG00000140443|3480|; NOS3|IDBG-48571|ENSG00000164867|4846|; PIK3CA|IDBG-66003|ENSG00000121879|5290|; PIK3R1|IDBG-25037
Regulation of insulin secretion	REACTOME	23	77	0.000425945	0.00983814	GNAI1; GNAI2; GNB1; GNG2; GNG5; IQGAP1; ITPR3; KCNB1; PLCB1; PLCB2; PLCB3; PRKACB; PRKAR2B; RAPGEF3; RAPGEF4; SLC25A4; SLC25A5; SLC25A6; SLC2A1; STX1A; STXBP1; SYT5; VAMP2;	COL17A1|IDBG-88733|ENSG00000065618|1308|; EGFR|IDBG-16933|ENSG00000146648|1956|; HRAS|IDBG-16878|ENSG00000174775|3265|; ITGA6|IDBG-75102|ENSG00000091409|3655|; ITGB1|IDBG-68302|ENSG00000150093|3688|; ITGB4|IDBG-68784|ENSG00000132470|3691|; PIK3CA|IDBG-660
Transport of connexons to the plasma membrane	REACTOME	8	15	0.000491616	0.0111994	TUBA1A; TUBA1B; TUBA1C; TUBB2A; TUBB2B; TUBB3; TUBB4A; TUBB4B;	ABLIM1|IDBG-90406|ENSG00000099204|3983|; ABLIM3|IDBG-52794|ENSG00000173210|22885|; CFL1|IDBG-57818|ENSG00000172757|1072|; CFL2|IDBG-4594|ENSG00000165410|1073|; DPYSL2|IDBG-13200|ENSG00000092964|102723812,1808|; EFNA2|IDBG-14206|ENSG00000099617|1943|; EFNA
PPARA activates gene expression	REACTOME	29	107	0.000506956	0.0112409	ABCA1; ACADM; ACSL1; ALAS1; ANGPTL4; CARM1; CLOCK; CPT1A; CPT2; FADS1; FDFT1; HDAC3; HMGCS1; MED17; MED26; MED30; NPAS2; NR1D1; PLIN2; PPARG; SLC27A1; SP1; SREBF2; TBL1XR1; TEAD2; TIAM2; TRIB3; WWTR1; YAP1;	EGR1|IDBG-47191|ENSG00000120738|1958|; FOS|IDBG-12957|ENSG00000170345|2353|; HRAS|IDBG-16878|ENSG00000174775|3265|; IRS1|IDBG-82407|ENSG00000169047|3667|; JUNB|IDBG-30976|ENSG00000171223|3726|; LIFR|IDBG-17489|ENSG00000113594|3977|; MAPK3|IDBG-25745|ENSG0
Axonal growth inhibition (RHOA activation)	REACTOME	6	9	0.000534955	0.0115536	ARHGDIA; ARHGEF1; NGFR; RHOA; RTN4; RTN4R;	ACTG1|IDBG-72264|ENSG00000184009|60,71|; CSNK2A1|IDBG-37787|ENSG00000101266|1457|; CSNK2A2|IDBG-34143|ENSG00000070770|1459|; EGFR|IDBG-16933|ENSG00000146648|1956|; FER|IDBG-36195|ENSG00000151422|2241|; FYN|IDBG-95463|ENSG00000010810|102724705,2534|; IGF1R
Integration of provirus	REACTOME	6	9	0.000534955	0.0115536	HMGA1; PPIA; PSIP1; XRCC4; XRCC5; XRCC6;	COL17A1|IDBG-88733|ENSG00000065618|1308|; DSP|IDBG-59899|ENSG00000096696|1832|; DST|IDBG-91303|ENSG00000151914|667|; EGFR|IDBG-16933|ENSG00000146648|1956|; FOS|IDBG-12957|ENSG00000170345|2353|; FYN|IDBG-95463|ENSG00000010810|102724705,2534|; IRS1|IDBG-824
Regulation of lipid metabolism by Peroxisome proliferator-activated receptor alpha (PPARalpha)	REACTOME	29	109	0.000704356	0.014461	ABCA1; ACADM; ACSL1; ALAS1; ANGPTL4; CARM1; CLOCK; CPT1A; CPT2; FADS1; FDFT1; HDAC3; HMGCS1; MED17; MED26; MED30; NPAS2; NR1D1; PLIN2; PPARG; SLC27A1; SP1; SREBF2; TBL1XR1; TEAD2; TIAM2; TRIB3; WWTR1; YAP1;	ACTR1A|IDBG-88047|ENSG00000138107|10121|; CCNB1|IDBG-25262|ENSG00000134057|891|; CEP70|IDBG-58487|ENSG00000114107|80321|; CKAP5|IDBG-42318|ENSG00000175216|9793|; CNTRL|IDBG-83228|ENSG00000119397|11064|; CSNK1E|IDBG-236645|ENSG00000213923|102800317,1454|;
Gluconeogenesis	REACTOME	12	31	0.000834653	0.0165241	ALDOA; ALDOC; ENO1; ENO2; GAPDH; GOT1; GPI; PGAM1; PGK1; PRKACB; SLC25A1; TPI1;	ACTR1A|IDBG-88047|ENSG00000138107|10121|; CCNB1|IDBG-25262|ENSG00000134057|891|; CEP70|IDBG-58487|ENSG00000114107|80321|; CKAP5|IDBG-42318|ENSG00000175216|9793|; CNTRL|IDBG-83228|ENSG00000119397|11064|; CSNK1E|IDBG-236645|ENSG00000213923|102800317,1454|;
TGF-beta receptor signaling activates SMADs	REACTOME	12	31	0.000834653	0.0165241	BAMBI; CBL; FURIN; PPP1CC; PPP1R15A; RPS27A; SMURF1; SMURF2; TGFB1; TGFBR1; UBA52; UBE2M;	ATP1B3|IDBG-59280|ENSG00000069849|483|; CAV1|IDBG-37314|ENSG00000105974|857|; ITGA6|IDBG-75102|ENSG00000091409|3655|; ITGB1|IDBG-68302|ENSG00000150093|3688|; PPIA|IDBG-15159|ENSG00000196262|101060363,5478|; SLC16A1|IDBG-101192|ENSG00000155380|6566|; SLC16
2-LTR circle formation	REACTOME	5	7	0.001059	0.019568	HMGA1; PSIP1; XRCC4; XRCC5; XRCC6;	ACAT1|IDBG-70137|ENSG00000075239|38|; ACAT2|IDBG-98567|ENSG00000120437|39|; ACO1|IDBG-55575|ENSG00000122729|48|; ACO2|IDBG-9203|ENSG00000100412|50|; CS|IDBG-40658|ENSG00000062485|102723702,1431|; GCSH|IDBG-43395|ENSG00000140905|101060817,2653|; GLUL|IDBG-
Glutamate Neurotransmitter Release Cycle	REACTOME	9	20	0.00105808	0.0197706	GLS; PPFIA4; RAB3A; SLC1A1; SLC38A2; STX1A; SYT1; UNC13B; VAMP2;	ASNS|IDBG-28257|ENSG00000070669|440|; GLS|IDBG-77587|ENSG00000115419|2744|; GLUD1|IDBG-81217|ENSG00000148672|2746|; GLUL|IDBG-105226|ENSG00000135821|2752|; GOT1|IDBG-86016|ENSG00000120053|2805|; PHGDH|IDBG-101522|ENSG00000092621|26227|; PSAT1|IDBG-72636|E
Triglyceride Biosynthesis	REACTOME	14	40	0.00102305	0.0200157	ACLY; ACSL1; ACSL3; ACSL4; ACSL5; AGPAT5; AGPAT9; ELOVL1; ELOVL6; FASN; GPAM; HSD17B12; LPIN1; SLC25A1;	CAMLG|IDBG-45075|ENSG00000164615|819|; CBL|IDBG-74417|ENSG00000110395|867|; EGFR|IDBG-16933|ENSG00000146648|1956|; FOS|IDBG-12957|ENSG00000170345|2353|; FYN|IDBG-95463|ENSG00000010810|102724705,2534|; GAB2|IDBG-65975|ENSG00000033327|9846|; HLTF|IDBG-60482
Dissolution of Fibrin Clot	REACTOME	7	13	0.00105057	0.0200815	PLAT; PLAUR; S100A10; SERPINB6; SERPINB8; SERPINE2; SERPINF2;	ANAPC10|IDBG-39771|ENSG00000164162|10393|; AURKB|IDBG-28278|ENSG00000178999|9212|; BIRC5|IDBG-70554|ENSG00000089685|332|; BUB1|IDBG-65670|ENSG00000169679|699|; BUB1B|IDBG-6103|ENSG00000156970|701|; CASC5|IDBG-6485|ENSG00000137812|57082|; CCDC99|IDBG-57071
p75NTR regulates axonogenesis	REACTOME	6	10	0.00117246	0.0209656	ARHGDIA; ARHGEF1; NGFR; RHOA; RTN4; RTN4R;	ALAS1|IDBG-38254|ENSG00000023330|211|; GARS|IDBG-11151|ENSG00000106105|2617|; GCAT|IDBG-7029|ENSG00000100116|23464|; GLDC|IDBG-48712|ENSG00000178445|2731|; GOT1|IDBG-86016|ENSG00000120053|2805|; HSD17B12|IDBG-40501|ENSG00000149084|51144|; MAOA|IDBG-58306|
Centrosome maturation	REACTOME	22	79	0.00157827	0.0265117	ACTR1A; CCNB1; CEP70; CKAP5; CNTRL; CSNK1E; DCTN2; HSP90AA1; MAPRE1; NDE1; NEK2; PLK1; PRKAR2B; TUBA1A; TUBA1B; TUBA1C; TUBB2A; TUBB2B; TUBB3; TUBB4A; TUBB4B; TUBB;	BCL6|IDBG-69349|ENSG00000113916|604|; GNB1|IDBG-85988|ENSG00000078369|2782|; GNG2|IDBG-6595|ENSG00000186469|54331|; HDAC3|IDBG-50725|ENSG00000171720|8841|; HDAC4|IDBG-84594|ENSG00000068024|9759|; HDAC5|IDBG-53295|ENSG00000108840|10014|; HSP90AA1|IDBG-2086
Recruitment of mitotic centrosome proteins and complexes	REACTOME	22	79	0.00157827	0.0265117	ACTR1A; CCNB1; CEP70; CKAP5; CNTRL; CSNK1E; DCTN2; HSP90AA1; MAPRE1; NDE1; NEK2; PLK1; PRKAR2B; TUBA1A; TUBA1B; TUBA1C; TUBB2A; TUBB2B; TUBB3; TUBB4A; TUBB4B; TUBB;	ATP5B|IDBG-41395|ENSG00000110955|506|; ATP5C1|IDBG-52089|ENSG00000165629|509|; ATP5F1|IDBG-101064|ENSG00000116459|515|; ATP5O|IDBG-401918|ENSG00000241837|539|; BBC3|IDBG-59341|ENSG00000105327|100422832,100422899,27113|; COX4I1|IDBG-45243|ENSG00000131143|1
Basigin interactions	REACTOME	10	25	0.00168349	0.0277193	ATP1B3; CAV1; ITGA6; ITGB1; PPIA; SLC16A1; SLC16A3; SLC7A11; SLC7A5; SLC7A8;	CCNB1|IDBG-25262|ENSG00000134057|891|; CCNB2|IDBG-14456|ENSG00000157456|9133|; CSNK2A1|IDBG-37787|ENSG00000101266|1457|; CSNK2A2|IDBG-34143|ENSG00000070770|1459|; NCAPD2|IDBG-14174|ENSG00000010292|9918|; NCAPG|IDBG-11146|ENSG00000109805|64151|;
Amino acid synthesis and interconversion (transamination)	REACTOME	7	14	0.00183821	0.0296791	ASNS; GLS; GLUD1; GLUL; GOT1; PHGDH; PSAT1;	HRAS|IDBG-16878|ENSG00000174775|3265|; INSR|IDBG-22529|ENSG00000171105|3643|; IRS1|IDBG-82407|ENSG00000169047|3667|; PIK3CA|IDBG-66003|ENSG00000121879|5290|; PIK3R1|IDBG-25037|ENSG00000145675|5295|; SHC1|IDBG-103007|ENSG00000160691|6464|;
M Phase	REACTOME	59	281	0.00195693	0.0309941	ANAPC10; AURKB; BIRC5; BUB1; BUB1B; CASC5; CCDC99; CCNB1; CCNB2; CDC20; CDCA8; CENPA; CENPE; CENPF; CENPH; CKAP5; CSNK2A1; CSNK2A2; H2AFZ; H3F3A; H3F3B; KIF18A; KIF20A; KIF2C; LMNB1; LPIN1; MAD2L1; MAPRE1; NCAPD2; NCAPG; NDE1; NEK7; NUF2; PLK1; PPP1CC; PP	CDK6|IDBG-26773|ENSG00000105810|1021|; CDKN2D|IDBG-27803|ENSG00000129355|1032|; E2F3|IDBG-64143|ENSG00000112242|1871|; EIF2C1|IDBG-96234|ENSG00000092847|26523|; ERF|IDBG-54003|ENSG00000105722|2077|; ETS2|IDBG-3306|ENSG00000157557|2114|; ID1|IDBG-63543|ENS
Condensation of Prometaphase Chromosomes	REACTOME	6	11	0.00226232	0.0348355	CCNB1; CCNB2; CSNK2A1; CSNK2A2; NCAPD2; NCAPG;	EGFR|IDBG-16933|ENSG00000146648|1956|; HBEGF|IDBG-48445|ENSG00000113070|1839|; HRAS|IDBG-16878|ENSG00000174775|3265|; KRAS|IDBG-23889|ENSG00000133703|3845|; NRAS|IDBG-243969|ENSG00000213281|4893|;
Oncogene Induced Senescence	REACTOME	11	30	0.00228458	0.0348556	CDK6; CDKN2D; E2F3; EIF2C1; ERF; ETS2; ID1; MAPK3; RPS27A; SP1; UBA52;	AASDHPPT|IDBG-69833|ENSG00000149313|60496|; ABCA1|IDBG-79441|ENSG00000165029|19|; ABCG1|IDBG-4231|ENSG00000160179|9619|; ACADM|IDBG-99766|ENSG00000117054|34|; ACAT1|IDBG-70137|ENSG00000075239|38|; ACER3|IDBG-65242|ENSG00000078124|55331|; ACLY|IDBG-49990|E
EGFR Transactivation by Gastrin	REACTOME	5	8	0.00248486	0.0372282	EGFR; HBEGF; HRAS; KRAS; NRAS;	ATP1B3|IDBG-59280|ENSG00000069849|483|; CAV1|IDBG-37314|ENSG00000105974|857|; CD58|IDBG-101394|ENSG00000116815|965|; FN1|IDBG-80237|ENSG00000115414|2335|; FYN|IDBG-95463|ENSG00000010810|102724705,2534|; GLG1|IDBG-42039|ENSG00000090863|2734|; GRB14|IDBG-73
Metabolism	REACTOME	260	1535	0.00264426	0.0392625	AASDHPPT; ABCA1; ABCG1; ACADM; ACAT1; ACER3; ACLY; ACO2; ACOX2; ACSL1; ACSL3; ACSL4; ACSL5; ACSS2; AGPAT5; AGPAT9; AHCY; AKR7L; ALAS1; ALDOA; ALDOC; ALOX12B; AMD1; ANGPTL4; ARSK; ASAH2; ASNS; ATP5B; ATP5C1; ATP5F1; ATP5I; ATP5O; B3GNT1; B3GNT2; B4GALT3; B	SLC25A4|IDBG-46664|ENSG00000151729|291|; SLC25A5|IDBG-83661|ENSG00000005022|292|; SLC25A6|IDBG-39774|ENSG00000169100|293|;
Cell surface interactions at the vascular wall	REACTOME	25	98	0.00298008	0.0438572	ATP1B3; CAV1; CD58; FN1; FYN; GLG1; GRB14; HRAS; ITGA5; ITGA6; ITGAX; ITGB1; KRAS; NRAS; PIK3CA; PIK3R1; PPIA; PROS1; SHC1; SLC16A1; SLC16A3; SLC7A11; SLC7A5; SLC7A8; YES1;	ACTR1A|IDBG-88047|ENSG00000138107|10121|; AURKA|IDBG-81805|ENSG00000087586|6790|; CCNB1|IDBG-25262|ENSG00000134057|891|; CCNB2|IDBG-14456|ENSG00000157456|9133|; CEP70|IDBG-58487|ENSG00000114107|80321|; CKAP5|IDBG-42318|ENSG00000175216|9793|; CNTRL|IDBG-83
Vpr-mediated induction of apoptosis by mitochondrial outer membrane permeabilization	REACTOME	3	3	0.00308674	0.0450285	SLC25A4; SLC25A5; SLC25A6;	ALAS1|IDBG-38254|ENSG00000023330|211|; GCAT|IDBG-7029|ENSG00000100116|23464|; GCSH|IDBG-43395|ENSG00000140905|101060817,2653|; GLDC|IDBG-48712|ENSG00000178445|2731|; GLYCTK|IDBG-38597|ENSG00000168237|132158|; MAOA|IDBG-58306|ENSG00000189221|4128|; MAOB|ID
Regulation of PLK1 Activity at G2/M Transition	REACTOME	21	78	0.00312781	0.0452308	ACTR1A; AURKA; CCNB1; CCNB2; CEP70; CKAP5; CNTRL; CSNK1E; DCTN2; HSP90AA1; MAPRE1; NDE1; NEK2; PLK1; PRKAR2B; RPS27A; TUBA1A; TUBB4A; TUBB4B; TUBB; UBA52;	CCNB1|IDBG-25262|ENSG00000134057|891|; CDC25C|IDBG-46926|ENSG00000158402|995|; GNAI1|IDBG-23949|ENSG00000127955|2770|; GNB1|IDBG-85988|ENSG00000078369|2782|; HRAS|IDBG-16878|ENSG00000174775|3265|; MAPK3|IDBG-25745|ENSG00000102882|5595|; PAQR5|IDBG-19333|E
Glycogen storage diseases	REACTOME	53	253	0.00339635	0.0474633	ALDOA; ALDOC; B3GNT1; B3GNT2; B4GALT3; B4GALT5; B4GALT6; CHPF; CHST6; CSGALNACT2; CSPG4; CSPG5; ENO1; ENO2; GAPDH; GBE1; GLCE; GOT1; GPC2; GPC4; GPI; GXYLT1; GYS1; HK1; HMMR; HS3ST1; HYAL1; HYAL2; HYAL3; IDS; PFKFB2; PFKFB4; PFKM; PFKP; PGAM1; PGD; PGK1;	ALDOA|IDBG-25500|ENSG00000149925|226|; ALDOC|IDBG-36924|ENSG00000109107|230|; B3GNT1|IDBG-58923|ENSG00000174684|11041|; B3GNT2|IDBG-53475|ENSG00000170340|10678|; B4GALT3|IDBG-104210|ENSG00000158850|8703|; B4GALT5|IDBG-80555|ENSG00000158470|9334|; B4GALT6|
Metabolism of carbohydrates	REACTOME	53	253	0.00339635	0.0474633	ALDOA; ALDOC; B3GNT1; B3GNT2; B4GALT3; B4GALT5; B4GALT6; CHPF; CHST6; CSGALNACT2; CSPG4; CSPG5; ENO1; ENO2; GAPDH; GBE1; GLCE; GOT1; GPC2; GPC4; GPI; GXYLT1; GYS1; HK1; HMMR; HS3ST1; HYAL1; HYAL2; HYAL3; IDS; PFKFB2; PFKFB4; PFKM; PFKP; PGAM1; PGD; PGK1;	ALDOA|IDBG-25500|ENSG00000149925|226|; ALDOC|IDBG-36924|ENSG00000109107|230|; B3GNT1|IDBG-58923|ENSG00000174684|11041|; B3GNT2|IDBG-53475|ENSG00000170340|10678|; B4GALT3|IDBG-104210|ENSG00000158850|8703|; B4GALT5|IDBG-80555|ENSG00000158470|9334|; B4GALT6|
Myoclonic epilepsy of Lafora	REACTOME	53	253	0.00339635	0.0474633	ALDOA; ALDOC; B3GNT1; B3GNT2; B4GALT3; B4GALT5; B4GALT6; CHPF; CHST6; CSGALNACT2; CSPG4; CSPG5; ENO1; ENO2; GAPDH; GBE1; GLCE; GOT1; GPC2; GPC4; GPI; GXYLT1; GYS1; HK1; HMMR; HS3ST1; HYAL1; HYAL2; HYAL3; IDS; PFKFB2; PFKFB4; PFKM; PFKP; PGAM1; PGD; PGK1;	ALDOA|IDBG-25500|ENSG00000149925|226|; ALDOC|IDBG-36924|ENSG00000109107|230|; B3GNT1|IDBG-58923|ENSG00000174684|11041|; B3GNT2|IDBG-53475|ENSG00000170340|10678|; B4GALT3|IDBG-104210|ENSG00000158850|8703|; B4GALT5|IDBG-80555|ENSG00000158470|9334|; B4GALT6|

## Sheet: GO terms mtKRAS upreg
GO Term	GO ID	Source Name	Pathway uploaded gene count	Genes in InnateDB for this entity	Pathway p-value	Pathway p-value (corrected)	log(10)P	Gene Symbols
viral transcription	GO:0019083	biological process	56	85	1.49e-30	5.15e-27	26.2882	RPL10; RPL10A; RPL11; RPL12; RPL13A; RPL14; RPL15; RPL18; RPL19; RPL21; RPL23; RPL23A; RPL24; RPL26; RPL26L1; RPL27; RPL27A; RPL29; RPL31; RPL32; RPL35; RPL35A; RPL37; RPL37A; RPL3; RPL38; RPL39; RPL4; RPL5; RPL6; RPL7; RPL7A; RPL8; RPL9; RPLP0; RPS11; RPS14; RPS15A; RPS16; RPS17L; RPS18; RPS20; RPS21; RPS23; RPS25; RPS27A; RPS2; RPS3; RPS3A; RPS4X; RPS5; RPS6; RPS7; RPS8; RPSA; UBA52;
translational termination	GO:0006415	biological process	57	92	5.59e-29	1.29e-25	24.8894	MTRF1L; RPL10; RPL10A; RPL11; RPL12; RPL13A; RPL14; RPL15; RPL18; RPL19; RPL21; RPL23; RPL23A; RPL24; RPL26; RPL26L1; RPL27; RPL27A; RPL29; RPL31; RPL32; RPL35; RPL35A; RPL37; RPL37A; RPL3; RPL38; RPL39; RPL4; RPL5; RPL6; RPL7; RPL7A; RPL8; RPL9; RPLP0; RPS11; RPS14; RPS15A; RPS16; RPS17L; RPS18; RPS20; RPS21; RPS23; RPS25; RPS27A; RPS2; RPS3; RPS3A; RPS4X; RPS5; RPS6; RPS7; RPS8; RPSA; UBA52;
translational elongation	GO:0006414	biological process	59	103	2.38e-27	4.13e-24	23.384	EEF1A1; EEF1B2; EEF2; RPL10; RPL10A; RPL11; RPL12; RPL13A; RPL14; RPL15; RPL18; RPL19; RPL21; RPL23; RPL23A; RPL24; RPL26; RPL26L1; RPL27; RPL27A; RPL29; RPL31; RPL32; RPL35; RPL35A; RPL37; RPL37A; RPL3; RPL38; RPL39; RPL4; RPL5; RPL6; RPL7; RPL7A; RPL8; RPL9; RPLP0; RPS11; RPS14; RPS15A; RPS16; RPS17L; RPS18; RPS20; RPS21; RPS23; RPS25; RPS27A; RPS2; RPS3; RPS3A; RPS4X; RPS5; RPS6; RPS7; RPS8; R…
translational initiation	GO:0006413	biological process	71	146	1.01e-26	1.4e-23	22.8539	EIF1; EIF1B; EIF2A; EIF2B2; EIF2S2; EIF3C; EIF3CL; EIF3D; EIF3E; EIF3H; EIF3I; EIF3L; EIF4B; EIF5; MTFMT; RPL10; RPL10A; RPL11; RPL12; RPL13A; RPL14; RPL15; RPL18; RPL19; RPL21; RPL23; RPL23A; RPL24; RPL26; RPL26L1; RPL27; RPL27A; RPL29; RPL31; RPL32; RPL35; RPL35A; RPL37; RPL37A; RPL3; RPL38; RPL39; RPL4; RPL5; RPL6; RPL7; RPL7A; RPL8; RPL9; RPLP0; RPS11; RPS14; RPS15A; RPS16; RPS17L; RPS18; RPS…
viral life cycle	GO:0019058	biological process	63	120	3.11e-26	3.59e-23	22.4449	CHMP4C; FURIN; PPIA; RAN; RPL10; RPL10A; RPL11; RPL12; RPL13A; RPL14; RPL15; RPL18; RPL19; RPL21; RPL23; RPL23A; RPL24; RPL26; RPL26L1; RPL27; RPL27A; RPL29; RPL31; RPL32; RPL35; RPL35A; RPL37; RPL37A; RPL3; RPL38; RPL39; RPL4; RPL5; RPL6; RPL7; RPL7A; RPL8; RPL9; RPLP0; RPS11; RPS14; RPS15A; RPS16; RPS17L; RPS18; RPS20; RPS21; RPS23; RPS25; RPS27A; RPS2; RPS3; RPS3A; RPS4X; RPS5; RPS6; RPS7; RPS…
SRP-dependent cotranslational protein targeting to membrane	GO:0006614	biological process	60	114	3.99e-25	3.95e-22	21.4034	CENPE; RPL10; RPL10A; RPL11; RPL12; RPL13A; RPL14; RPL15; RPL18; RPL19; RPL21; RPL23; RPL23A; RPL24; RPL26; RPL26L1; RPL27; RPL27A; RPL29; RPL31; RPL32; RPL35; RPL35A; RPL37; RPL37A; RPL3; RPL38; RPL39; RPL4; RPL5; RPL6; RPL7; RPL7A; RPL8; RPL9; RPLP0; RPS11; RPS14; RPS15A; RPS16; RPS17L; RPS18; RPS20; RPS21; RPS23; RPS25; RPS27A; RPS2; RPS3; RPS3A; RPS4X; RPS5; RPS6; RPS7; RPS8; RPSA; SEC61G; SR…
nuclear-transcribed mRNA catabolic process, nonsense-mediated decay	GO:0000184	biological process	60	119	7.69e-24	5.92e-21	20.2277	EIF3E; PNRC2; RBM8A; RPL10; RPL10A; RPL11; RPL12; RPL13A; RPL14; RPL15; RPL18; RPL19; RPL21; RPL23; RPL23A; RPL24; RPL26; RPL26L1; RPL27; RPL27A; RPL29; RPL31; RPL32; RPL35; RPL35A; RPL37; RPL37A; RPL3; RPL38; RPL39; RPL4; RPL5; RPL6; RPL7; RPL7A; RPL8; RPL9; RPLP0; RPS11; RPS14; RPS15A; RPS16; RPS17L; RPS18; RPS20; RPS21; RPS23; RPS25; RPS27A; RPS2; RPS3; RPS3A; RPS4X; RPS5; RPS6; RPS7; RPS8; RP…
cellular protein metabolic process	GO:0044267	biological process	143	538	2.24e-19	1.19e-16	15.9245	ALG10B; ARSK; ASNS; ATF4; B3GNT2; B4GALT3; B4GALT5; B4GALT6; BBS10; CCT2; CCT3; CCT4; CCT6A; CCT7; CCT8; EEF1A1; EEF1B2; EEF2; EIF2B2; EIF2S2; EIF3C; EIF3D; EIF3E; EIF3H; EIF3I; EIF4B; EIF5; EIF5A; EIF5A2; ERN1; ERO1L; EXTL3; F10; FURIN; FUT8; GCNT3; GFPT2; GRPEL1; GRPEL2; HERPUD1; HSPD1; IGF2; IGFBP5; KIF5B; LMNA; MANEA; MKKS; MTX1; MUC1; MVD; MYO5A; PDIA5; PFDN2; PFDN4; PGAP1; PIGH; PLA2G7; PLA…
translation	GO:0006412	biological process	90	274	7.24e-19	3.34e-16	15.4763	DARS; EEF1A1; EEF1B2; EEF2; EGFR; EIF2A; EIF2B2; EIF2S2; EIF3C; EIF3D; EIF3E; EIF3H; EIF3I; EIF4B; EIF4EBP2; EIF5; EPRS; GTF2H3; HARS; IGF2BP3; MRPL10; MRPL11; MRPL22; MRPL42; MRPL51; MRPS21; MRPS2; MRPS36; NACA; RPL10; RPL10A; RPL11; RPL12; RPL13A; RPL14; RPL15; RPL18; RPL19; RPL21; RPL23; RPL23A; RPL24; RPL26; RPL26L1; RPL27; RPL27A; RPL29; RPL31; RPL32; RPL35; RPL35A; RPL36AL; RPL37; RPL37A; R…
viral process	GO:0016032	biological process	138	545	5.07e-17	2.07e-14	13.684	AP1S1; AP1S2; AP1S3; APOBEC3C; APOBEC3G; BICD1; BNIP3; BNIP3L; BUB1; C1QBP; CAMLG; CARM1; CAV1; CD46; CDC25C; CDK7; CENPA; CHMP4C; DDB1; DYNC1LI1; EFNB2; EPHA2; FDPS; FURIN; FYN; GNB2L1; GTF2A1; GTF2A2; GTF2H3; HMGA1; HNRNPA1; HNRNPK; HSPD1; IPO5; IPO7; ITGA2; ITGA5; ITGB1; KPNA2; LDLR; MAGI3; MAP3K5; MAPK3; MFGE8; MICB; NACA; NPM1; PDCL3; PIK3R1; POLR2C; POLR2H; PPIA; PSIP1; PSMB6; PSMB7; PSMD14…
gene expression	GO:0010467	biological process	155	680	2.15e-14	7.09e-12	11.1494	ANP32A; CARS; CDK7; CLNS1A; DARS2; DARS; EEF1A1; EEF1B2; EEF2; EIF2B2; EIF2C1; EIF2S2; EIF3C; EIF3D; EIF3E; EIF3H; EIF3I; EIF4B; EIF5; EPRS; EXOSC8; GARS; GTF2A1; GTF2A2; GTF2H3; HARS; HNF4A; HNRNPA1; HNRNPA2B1; HNRNPC; HNRNPK; IARS2; IGF2BP2; IGF2BP3; JUNB; LSM2; LSM5; LSM6; MAML2; MAML3; MAPK3; MED17; MED26; MED30; NR1D1; NR1D2; NR2F1; NR4A2; PARP1; POLR1D; POLR2C; POLR2H; POLR3D; POLR3G; PPARG…
mRNA metabolic process	GO:0016071	biological process	71	228	7.48e-14	2.35e-11	10.6289	ANP32A; EIF4B; EXOSC8; LSM2; LSM5; LSM6; PSMB6; PSMB7; PSMD14; RBM8A; RPL10; RPL10A; RPL11; RPL12; RPL13A; RPL14; RPL15; RPL18; RPL19; RPL21; RPL23; RPL23A; RPL24; RPL26; RPL26L1; RPL27; RPL27A; RPL29; RPL31; RPL32; RPL35; RPL35A; RPL37; RPL37A; RPL3; RPL38; RPL39; RPL4; RPL5; RPL6; RPL7; RPL7A; RPL8; RPL9; RPLP0; RPS11; RPS14; RPS15A; RPS16; RPS17L; RPS18; RPS20; RPS21; RPS23; RPS25; RPS27A; RPS…
cholesterol biosynthetic process	GO:0006695	biological process	23	34	1.06e-13	3.18e-11	10.4976	ACAA2; CYB5R3; DHCR24; DHCR7; EBP; FDFT1; FDPS; HMGCR; HMGCS1; HSD17B7; IDI1; INSIG1; INSIG2; LBR; LSS; MSMO1; MVD; MVK; NSDHL; PMVK; SC5DL; SQLE; TM7SF2;
RNA metabolic process	GO:0016070	biological process	74	254	9.53e-13	2.75e-10	9.56067	ANP32A; CLNS1A; EIF4B; EXOSC8; LSM2; LSM5; LSM6; PSMB6; PSMB7; PSMD14; RBM8A; RPL10; RPL10A; RPL11; RPL12; RPL13A; RPL14; RPL15; RPL18; RPL19; RPL21; RPL23; RPL23A; RPL24; RPL26; RPL26L1; RPL27; RPL27A; RPL29; RPL31; RPL32; RPL35; RPL35A; RPL37; RPL37A; RPL3; RPL38; RPL39; RPL4; RPL5; RPL6; RPL7; RPL7A; RPL8; RPL9; RPLP0; RPS11; RPS14; RPS15A; RPS16; RPS17L; RPS18; RPS20; RPS21; RPS23; RPS25; RPS…
mitotic nuclear division	GO:0007067	biological process	70	250	2.95e-11	8.17e-09	8.08778	ANAPC10; ANAPC15; ANLN; ARHGEF2; ARL8A; AURKA; AURKB; BIRC5; BUB1; BUB1B; CASC5; CCNA2; CCNB2; CCNG1; CCNG2; CDC20; CDC25B; CDC25C; CDCA2; CDCA3; CDCA8; CENPF; CENPV; CENPW; CEP55; CETN3; CKAP5; CSNK1A1; DCTN2; DYNC1LI1; DYNLT3; FAM64A; FSD1; GEM; GLRX3; HAUS6; HMGA2; KATNA1; KIF11; KIF2C; KLHDC5; MAD2L2; MAPRE1; NCAPD2; NDE1; NEK2; NEK3; NSMCE2; NUF2; PBK; PLK1; PTTG1; RAD21; RAN; RBBP8; REEP3; …
'de novo' posttranslational protein folding	GO:0051084	biological process	20	38	2.74e-09	7.04e-07	6.15243	CCT2; CCT3; CCT4; CCT6A; CCT7; CCT8; PFDN2; PFDN4; TBCA; TBCB; TCP1; TUBA1A; TUBA1B; TUBA1C; TUBB2A; TUBB2B; TUBB3; TUBB4A; TUBB4B; VBP1;
circadian regulation of gene expression	GO:0032922	biological process	21	43	6.42e-09	1.53e-06	5.81531	ATF4; BHLHE40; BHLHE41; CCRN4L; CLOCK; CRY2; CSNK1E; HDAC2; HDAC3; ID2; MAGED1; NGFR; NPAS2; NR1D1; PER1; PER2; PER3; PPP1CC; PRKG2; RBM4B; RELB;
small molecule metabolic process	GO:0044281	biological process	248	1421	1.02e-08	2.36e-06	5.62709	AASDHPPT; ABCA1; ABCG1; ACACA; ACADM; ACAT1; ACER3; ACLY; ACO2; ACOX2; ACSL1; ACSL4; ACSL5; ACSS2; AGPAT5; AGPAT9; AHCY; ALAS1; ALDOA; ALDOC; ALOX12B; AMD1; ANGPTL4; ARSK; ASAH2; ASNS; ATP5B; ATP5C1; ATP5F1; ATP5I; ATP5O; B3GNT1; B3GNT2; B4GALT3; B4GALT5; B4GALT6; BLVRA; BPNT1; CARM1; CAV1; CDA; CERK; CERS2; CERS5; CERS6; CHPF; CHST6; CKB; CKMT1A; CKMT1B; COX4I1; COX6A1; COX7C; CPOX; CPT1A; CPT2;…
glucose metabolic process	GO:0006006	biological process	36	121	3.56e-07	6.48e-05	4.18842	ALDOA; ALDOC; CPT1A; DLAT; ENO1; ENO2; FABP5; GAPDH; GBE1; GOT1; GPI; GYS1; IGF2; IGFBP5; PDK1; PDK3; PDK4; PDX1; PFKFB2; PFKFB4; PFKM; PFKP; PGAM1; PGK1; PGM1; PHKA1; PIK3CA; PKM2; PRKACB; PYGL; RPS27A; SLC25A1; TCF7L2; TPI1; UBA52; WDTC1;
blood coagulation	GO:0007596	biological process	98	483	6.04e-07	0.000102	3.9914	ALDOA; ANO6; ARRB1; ATP1B3; ATP2B4; C1QBP; CAV1; CD58; CENPE; CFL1; DOCK11; EFEMP2; F10; F12; F2R; F2RL1; FN1; FYN; GLG1; GNAI1; GNAI2; GNAI3; GNB1; GNG2; GRB14; H3F3A; H3F3B; HABP4; HBE1; HDAC2; HMG20B; HNF4A; HRAS; IGF2; ITGA10; ITGA2; ITGA5; ITGA6; ITGAX; ITGB1; ITPR3; JMJD1C; KDM1A; KIAA1715; KIF11; KIF18A; KIF2C; KIF3C; KIF4A; KIF5A; KIFAP3; KIFC1; KLC2; KRAS; LRP8; MAFF; MAFG; MAPK3; MYB; N…
glycolytic process	GO:0006096	biological process	19	45	5.99e-07	0.000104	3.98297	ALDOA; ALDOC; ENO1; ENO2; GAPDH; GPI; HK1; LDHA; LDHB; PFKFB2; PFKFB4; PFKM; PFKP; PGAM1; PGAM4; PGK1; PGM1; PKM2; TPI1;
negative regulation of transcription from RNA polymerase II promoter	GO:0000122	biological process	118	619	1.3e-06	0.00021	3.67778	AES; AKIRIN2; AURKB; BACH1; BACH2; BCL6; BHLHE40; BHLHE41; BMI1; BMP4; C1QBP; CAV1; CBX2; CBX8; CDKN1C; CREBRF; CRY2; CRYM; CTNNBIP1; DACT1; DLL4; DLX2; DNAJB5; DRAP1; E2F6; EGR1; ENO1; ERF; ETS2; ETV3; EZH1; FOXP2; H2AFY2; HBE1; HDAC2; HDAC3; HDAC4; HDAC5; HES1; HHEX; HIPK2; HMG20A; HMGA2; HMGB1; HNRNPA2B1; ID1; ID2; ID3; IGBP1; IRF2BPL; ISL1; JARID2; KDM1A; KLF10; KLF11; KLF12; KLF4; KLF5; LCOR…
positive regulation of transcription, DNA-templated	GO:0045893	biological process	109	563	1.56e-06	0.000239	3.6216	AATF; APBB1; ARNT2; ARNTL2; ASPH; ATF4; BAMBI; BMP4; BMPR1A; CCNA2; CDK7; CDKN1C; CLOCK; CREBL2; CRLF3; E2F3; EGR1; EGR2; ETS2; ETV1; ETV4; ETV5; F2R; FOS; FOXC1; FZD4; FZD7; HDAC2; HDAC4; HES1; HIF1A; HIPK2; HIVEP3; HMGA1; HMGA2; HMGB2; HNF4A; HOXA11; ID2; ILF2; ING1; IRF6; JHDM1D; KAT6B; KDM3A; KLF2; KLF4; KLF5; KLF6; KLF7; LHX1; LYL1; MAD2L2; MAGED1; MED17; MED30; MEF2A; MEF2C; MLLT11; MYB; NP…
cytoskeleton-dependent intracellular transport	GO:0030705	biological process	6	6	3.75e-06	0.00053	3.27572	KIF1B; MYO10; TUBA1A; TUBA1B; TUBA1C; TUBB;
mitotic spindle organization	GO:0007052	biological process	11	20	6.34e-06	0.000879	3.05601	AURKA; DCTN2; DCTN6; KIF11; MAP4; RAN; SMC3; SPC25; STMN1; SUN2; TTK;
long-chain fatty-acyl-CoA biosynthetic process	GO:0035338	biological process	10	17	7.57e-06	0.00100856	2.9963	ACACA; ACLY; ACSL1; ACSL4; ACSL5; ELOVL1; ELOVL6; FASN; HSD17B12; SLC25A1;
negative regulation of transcription, DNA-templated	GO:0045892	biological process	94	490	1.18e-05	0.0015124	2.82033	AES; AKIRIN2; ATXN1; BCL6; BCL7A; BHLHE40; BHLHE41; BIRC5; BMP4; CBX1; CBX3; CCDC85B; CDK5R1; CDKN1C; CENPF; CLOCK; CRY2; DEPDC1; DNAJB6; ELK3; ENO1; EREG; FOXD1; FOXN3; FOXP2; HDAC2; HDAC3; HDAC4; HDAC5; HES1; HES2; HHEX; HIC2; HMGA1; HMGA2; HMGB2; HR; ID1; ID2; ID3; JARID2; KAT6B; KDM1A; KHDRBS1; KLF11; KLF4; LHX1; LIMS1; LRRFIP1; MAGED1; MSX2; MYB; NAB1; NAB2; NKRF; NONO; NR1D1; NR1D2; PDX1; P…
positive regulation of cell proliferation	GO:0008284	biological process	89	462	1.69e-05	0.00198411	2.70243	ACER3; AKIRIN2; AREG; ARNT2; BAMBI; BIRC5; BMP4; CARM1; CDC20; CDC25B; CDCA7L; CRLF1; CSNK2A1; CSNK2A1P; DPP4; E2F3; EGFR; EIF5A; EIF5A2; EREG; F2R; FER; FGF18; FGF19; FGFR4; FOSL1; GAB2; GNAI2; GPER; HDAC2; HDAC4; HES1; HILPDA; HIPK2; HMGA2; HMGCR; HOXA3; HOXC10; HRAS; ID2; IGF1R; IGF2; INSR; IRS1; ISL1; ITGB1; KDM4C; KITLG; KLF5; KRAS; LIF; LIFR; MARCKSL1; MVD; NAMPT; NAP1L1; NOD2; NRAS; ODC1; …
cellular lipid metabolic process	GO:0044255	biological process	38	154	2.37e-05	0.00273286	2.56338	ABCA1; ACACA; ACADM; ACAT1; ACLY; ACOX2; ACSL1; ACSL4; ACSL5; AGPAT5; AGPAT9; ALAS1; ANGPTL4; CARM1; CPT1A; CPT2; ELOVL1; ELOVL6; FADS1; FASN; FDFT1; GPAM; GPD2; HACL1; HDAC3; HMGCR; HMGCS1; HSD17B12; LPIN1; NPAS2; PLIN2; SLC25A1; SLC27A1; SP1; SREBF2; TBL1XR1; TIAM2; TRIB3;
positive regulation of apoptotic process	GO:0043065	biological process	63	307	4.14e-05	0.00447896	2.34882	AATF; AKAP13; APBB1; ARHGEF2; ARHGEF3; BCL6; BMP4; BNIP3; BNIP3L; C1QBP; DCUN1D3; DUSP6; ECT2; FAM162A; FOSL1; FRZB; GADD45A; GADD45B; GAL; GNB2L1; GPER; GPLD1; HMGA2; HMGB1; HSPD1; ID3; ING3; ITGA6; ITGB1; KLF11; MAGED1; MAP3K5; MAPK8; MLLT11; MOAP1; MSX2; NET1; NGEF; NGFR; PDCD5; PHLDA1; PNMA1; PPARG; PTGS2; RHOB; RPS27A; RPS6; SAV1; SIAH1; SIRT1; SOX4; TCF7L2; TGFB1; TGM2; TIAM1; TIAM2; TOP2A;…
mitotic spindle assembly checkpoint	GO:0007094	biological process	13	32	5.93e-05	0.00604165	2.21884	ANAPC10; BUB1; BUB1B; CDC20; CENPF; MAD2L1; MAD2L2; PLK1; TEX14; TTK; UBE2C; UBE2D1; UBE2E1;
protein phosphorylation	GO:0006468	biological process	112	630	5.92e-05	0.00611719	2.21345	ACVR1B; ACVR2B; ADM2; AKAP13; AURKA; AURKB; BIRC5; BMPR1A; BUB1; BUB1B; CAMK1; CAMK2D; CAMKK1; CCNB1; CDC25B; CDC42BPA; CDK12; CDK5R1; CDK6; CDK7; CFL1; CHEK1; CPNE3; CSNK1A1; CSNK1E; CSNK2A1; CSNK2A1P; CSNK2A2; DCLK1; DDR1; DSTYK; EGFR; EIF2A; EIF2AK4; EPHA2; ERN1; FAM20C; FASTKD5; FER; FGFR4; FYN; GLYCTK; GRK5; GTF2H3; HIPK2; ICK; IGF1R; INSR; IRAK2; ITPKA; KSR2; LRRK1; LTK; MAP3K5; MAP4K4; MAP…
protein folding	GO:0006457	biological process	41	178	6.41e-05	0.00643209	2.19165	AIP; CCT2; CCT3; CCT4; CCT6A; CCT7; CCT8; CLPX; CWC27; DNAJB5; DNAJB6; ERO1L; FKBP3; FKBP5; FKBP7; FKBP9; GRPEL1; GRPEL2; HSP90AA1; HSP90AB1; HSPA4L; MKKS; PDCL3; PDIA5; PFDN2; PFDN4; PIN4; PPIA; RP2; TBCA; TCP1; TMX4; TUBA1A; TUBA1B; TUBA1C; TUBB2A; TUBB2B; TUBB3; TUBB4A; TUBB4B; VBP1;
triglyceride biosynthetic process	GO:0019432	biological process	15	41	6.92e-05	0.00675359	2.17047	ACACA; ACLY; ACSL1; ACSL4; ACSL5; AGPAT5; AGPAT9; ELOVL1; ELOVL6; FASN; GPAM; HSD17B12; LPIN1; PNPLA3; SLC25A1;
gluconeogenesis	GO:0006094	biological process	16	46	8.11e-05	0.00769452	2.11382	ALDOA; ALDOC; ATF4; ENO1; ENO2; GAPDH; GOT1; GPD2; GPI; PER2; PGAM1; PGK1; PGM1; PRKACB; SLC25A1; TPI1;
establishment of integrated proviral latency	GO:0075713	biological process	6	8	8.38e-05	0.00774209	2.11114	HMGA1; PPIA; PSIP1; XRCC4; XRCC5; XRCC6;
ribosomal large subunit biogenesis	GO:0042273	biological process	8	14	8.66e-05	0.00779298	2.1083	MALSU1; RPL11; RPL14; RPL26; RPL35A; RPL5; RPL7; WDR12;
regulation of transcription from RNA polymerase II promoter	GO:0006357	biological process	74	385	9.04e-05	0.00792994	2.10073	ABCA2; ABT1; ACTL6A; AES; ARNTL2; ATF4; BBS7; CAMK2D; CHD1; CLOCK; DBP; DLX2; ECM1; ELK3; ETS2; ETV1; ETV3; ETV4; ETV5; FOS; FOSL1; GLO1; HES1; HES6; HHEX; HLTF; HMGB1; HMGB2; HNF4A; HOXA1; HSF2; JUNB; KDM1A; KDM4C; KLF12; KLF13; KLF4; KLF5; KLF7; KLF9; LCOR; LPIN1; LRRFIP1; MAGED1; MED17; MED26; MED30; OTX1; PDX1; PPARG; RAD21; RBBP8; RBPJ; RNF14; SMARCB1; SMARCC1; SMARCD1; SNAI1; SOX9; SP1; SP4…
positive regulation of transcription from RNA polymerase II promoter	GO:0045944	biological process	143	849	9.24e-05	0.00800328	2.09673	AAMDC; AATF; ABLIM1; ABLIM3; ACVR1B; AKIRIN2; ARHGEF2; ARID3B; ARNT2; ARNTL2; ARRB1; ATF4; ATXN1; BACH1; BCL9; BMP4; C10orf116; CAPRIN2; CBFB; CDK7; CDON; CKAP2; CLOCK; CREB3L4; CRLF3; CSRNP2; DBP; DDN; DLX2; EGFR; EGR1; EGR2; ELK3; ETS2; ETV1; ETV4; ETV5; F2RL1; FOS; FOXC1; FOXD1; GAL; GPER; GTF2A2; H2AFZ; HAX1; HDAC2; HDAC4; HDAC5; HES1; HHEX; HIF1A; HIPK2; HMGA2; HMGB1; HMGB2; HNF4A; HNRNPK; H…
sterol biosynthetic process	GO:0016126	biological process	7	11	9.73e-05	0.00811978	2.09046	C14orf1; DHCR7; EBP; INSIG1; INSIG2; PMVK; SQLE;
angiogenesis	GO:0001525	biological process	47	217	9.86e-05	0.00813299	2.08975	ADM2; ANG; ANGPTL4; ATP5B; BMP4; CAV1; CLIC4; CSPG4; DLL4; ECM1; ELK3; EPHA2; EREG; FGF18; FN1; GPI; HIF1A; HOXA3; ID1; IL18; ITGA5; JAG1; KLF5; MFGE8; MMP14; MMRN2; NCL; NOS3; PDCL3; PDE3B; PIK3CA; PNPLA6; PTGS2; RAPGEF3; RBPJ; RHOB; RTN4; SAT1; SCG2; SHB; SHC1; SIRT1; SLC12A6; SRPX2; TGFA; TGFBR1; WASF2;
negative regulation of cell growth	GO:0030308	biological process	30	120	0.000127	0.0103595	1.98466	ACVR1B; ADIPOR2; APBB1; BCL6; CAPRIN2; CCDC85B; CDA; CDKN2D; CRLF3; CYP27B1; DACT3; DCBLD2; DCUN1D3; ENO1; FHL1; FRZB; GNB2L1; HNF4A; HYAL1; HYAL2; ING1; PPARG; PSRC1; RTN4; SERPINE2; SERTAD2; SERTAD3; SIRT1; TGFB1; WNT11;
G2/M transition of mitotic cell cycle	GO:0000086	biological process	34	143	0.000136	0.0109541	1.96042	ACTR1A; ANAPC10; AURKA; BIRC5; CCNA2; CCNB1; CCNB2; CDC25B; CDC25C; CDK7; CENPF; CEP70; CHEK1; CKAP5; CNTRL; CSNK1E; DCTN2; HSP90AA1; KHDRBS1; LIN9; MAPRE1; NDE1; NEK2; NES; PLCB1; PLK1; PLK3; PRKAR2B; RPS27A; TUBA1A; TUBB4A; TUBB4B; TUBB; UBA52;
signal transduction	GO:0007165	biological process	215	1368	0.000149	0.0116946	1.93201	ACTL6A; ACVR1B; ACVR2B; AGAP1; AIP; APBB1; APPL2; ARHGAP11A; ARHGAP12; ARHGAP19; ARHGAP21; ARHGAP31; ARHGAP32; ARHGAP42; ARL4A; ARL4D; ARNT2; ARNTL2; ARRB1; ASAH2; BCAR3; C5AR1; CAMK1; CAMLG; CD33; CD83; CDC42EP3; CENPE; CHN1; CHRNB1; CHRNB4; CLCN6; CLIC1; CLOCK; CNIH; CORO1C; CREBL2; CSNK1A1; CSNK1E; CSNK2A1; DEPDC1; DEPDC1B; DIRAS1; DIXDC1; DLL4; DOCK4; DPYSL2; EBP; ECM1; EFEMP2; EGFR; ELK3; EP…
isoprenoid biosynthetic process	GO:0008299	biological process	8	15	0.000165	0.0125826	1.90023	FDFT1; FDPS; HMGCR; HMGCS1; IDI1; MVD; MVK; PMVK;
Wnt signaling pathway	GO:0016055	biological process	38	170	0.000225	0.0169065	1.77195	AES; AMOTL1; APC2; ARL6; CCDC88C; CSNK1A1; CSNK2A1; CSNK2A2; CTNNBIP1; CXXC4; DACT1; DACT3; DDB1; DRAXIN; FRAT1; FRAT2; FRZB; FZD4; GRK5; HBP1; HHEX; HMGXB4; MACF1; MCC; NKD1; PORCN; RNF138; RNF43; TCF7L2; TGFB1I1; TMEM198; TNIK; TRABD2A; WNT11; WNT16; WNT6; WNT9A; ZRANB1;
positive regulation of GTPase activity	GO:0043547	biological process	49	237	0.000233	0.0170103	1.76929	ADAP2; AGAP1; ARFGAP3; ARHGAP11A; ARHGAP12; ARHGAP19; ARHGAP21; ARHGAP32; ARHGAP42; ARHGDIA; ARRB1; BCAR3; BNIP2; CHN1; CYTH2; CYTH4; DEPDC1; DEPDC1B; DOCK11; DOCK4; ECT2; EIF2B2; FBXO8; GDI1; GNB2L1; HBXIP; IQGAP1; PLCB1; PSD3; RACGAP1; RALGDS; RALGPS2; RAP1GAP; RAPGEF3; RAPGEF4; RAPGEF5; RASA4; RASA4B; RGS14; RGS17; RGS2; RGS5; RP2; SH3BP1; SMAP2; SNX9; SPATA13; TIAM2; VAV1;
organ morphogenesis	GO:0009887	biological process	30	125	0.000275	0.0192662	1.7152	ABLIM1; AES; APLP1; BHLHE41; EFNB2; EREG; EVL; FHL1; FOXL1; HHEX; HOXA3; HRAS; IGF1R; IGF2; INSR; ITGA2; ITGAX; JAG1; LHX1; MAPK3; ONECUT2; PDGFC; PDX1; PHLDA2; PNPLA6; SEMA6A; SMARCC1; STX2; TCF21; THRA;
striated muscle cell differentiation	GO:0051146	biological process	8	16	0.000294	0.0201946	1.69476	BNIP2; CDON; HRAS; IGF2; IGFBP5; KRAS; NRAS; SPAG9;
cellular response to organic cyclic compound	GO:0071407	biological process	16	51	0.000319	0.0210416	1.67692	CCNB1; HMGCS1; HSP90AB1; IGFBP5; IL18; ITGA6; KLF2; KLF4; KLF5; LGALS1; NOD2; PPARG; SLC16A1; SMAD9; TGFB1; TIPARP;
chromatin modification	GO:0016568	biological process	27	110	0.000371	0.0235855	1.62735	ASF1A; BAG6; BMI1; CBX2; CHD7; FAM175A; H2AFY2; HDAC3; HDAC4; HDAC5; HLTF; HMG20A; HMG20B; ING1; ING3; JARID2; JMJD1C; KDM4B; L3MBTL3; LRWD1; MBTD1; MRGBP; PHF1; PHF21A; TBL1XR1; TET1; VPS72;
cellular response to insulin stimulus	GO:0032869	biological process	19	67	0.000393	0.0247309	1.60676	EGR1; FER; GOT1; GPLD1; HDAC5; INSR; IRS1; LPIN1; MYO5A; PARP1; PCSK9; PDE3B; PPARG; PPAT; RAB13; TBC1D4; TRIB3; VAMP2; WDTC1;
negative regulation of fat cell differentiation	GO:0045599	biological process	13	38	0.000449	0.0272732	1.56426	CCDC85B; GPER; INSIG1; JAG1; MMP11; MSX2; SIRT1; TCF7L2; TGFB1; TGFB1I1; TRIB2; TRIB3; WWTR1;
osteoblast differentiation	GO:0001649	biological process	25	100	0.000448	0.0274478	1.56149	ASF1A; ATP5B; BMP4; CBFB; EPHA2; FASN; FBL; GNB2L1; HNRNPC; IGF2; IGFBP5; JUNB; MEF2C; MSX2; RBMX; RPS11; RSL1D1; RUNX2; SNAI1; SOX8; SYNCRIP; TP53INP2; VCAN; WNT11; WWTR1;
chromosome segregation	GO:0007059	biological process	19	68	0.000482	0.0287891	1.54077	ARL8A; BIRC5; BUB1; C15orf23; CENPF; CENPW; HJURP; KIF2C; NEK2; NUF2; PTTG1; RAD21; RGS14; RIOK3; SLC25A5; SPC25; TOP1; TOP2A; UBE2I;
proteasome-mediated ubiquitin-dependent protein catabolic process	GO:0043161	biological process	21	79	0.000521	0.0306001	1.51428	ARRB1; CDC34; CLOCK; DDB1; FBXO45; KCTD10; KCTD13; KLHDC5; PCNP; SIAH1; SIRT1; SMURF1; TBL1XR1; TOPORS; TRIM9; UBE2I; UBE2W; UBQLN1; UBXN1; UFD1L; WWP1;
negative regulation of protein binding	GO:0032091	biological process	12	34	0.000535	0.0308924	1.51015	AES; AURKA; AURKB; CARM1; CAV1; CTNNBIP1; KDM1A; MAPK8; NES; SORL1; TEX14; TMC8;
cell division	GO:0051301	biological process	23	90	0.000534	0.0310551	1.50787	BIRC5; CCDC124; CCNB1; CCNB2; CDK6; CDK7; CKS1B; CNTRL; GNAI1; GNAI2; GNAI3; MAP4; PARD6G; PPP1CC; PPP1R1C; RGS14; SEPT10; SEPT3; TSG101; TUBA1A; TUBA1B; TUBA1C; TUBB;
regulation of insulin secretion	GO:0050796	biological process	22	85	0.000579	0.0331382	1.47967	CLOCK; CPT1A; HNF4A; IQGAP1; ITPR3; KCNB1; PDE3B; PER2; PRKACB; PRKAR2B; RAPGEF3; RAPGEF4; SLC16A1; SLC25A4; SLC25A5; SLC25A6; SLC2A1; SSTR5; STX1A; STXBP1; SYT5; VAMP2;
regulation of translational initiation	GO:0006446	biological process	13	39	0.000597	0.0339037	1.46975	EIF1; EIF1B; EIF2AK4; EIF2B2; EIF3C; EIF3CL; EIF3D; EIF3E; EIF3H; EIF3I; EIF3L; EIF4B; EIF5;
mitotic cell cycle	GO:0000278	biological process	75	416	0.000613	0.0345224	1.4619	ACTR1A; ANAPC10; AURKA; AURKB; BIRC5; BUB1; BUB1B; CASC5; CCDC99; CCNA2; CCNB1; CCNB2; CDC20; CDC25B; CDC25C; CDCA8; CDK6; CDK7; CDKN2D; CENPA; CENPE; CENPF; CENPH; CENPW; CEP70; CKAP5; CKS1B; CNTRL; CSNK1E; CSNK2A1; CSNK2A2; DBF4; DCTN2; E2F3; FER; HSP90AA1; KIF18A; KIF20A; KIF2C; LIN9; LMNA; MAD2L1; MAPRE1; MCM7; NCAPD2; NCAPG; NDE1; NEK2; NUF2; PLK1; PPP1CC; PRKAR2B; PSMB6; PSMB7; PSMD14; PTTG…
regulation of signal transduction	GO:0009966	biological process	11	30	0.000626	0.0349771	1.45622	ACVR1B; ACVR2B; FURIN; IGBP1; RUNX1; SPRED1; SPRED2; SPRED3; SPRY1; SPRY2; SPRY4;
microtubule-based movement	GO:0007018	biological process	20	75	0.000671	0.0371681	1.42983	CDCA7L; CENPE; DYNC1LI1; KIF11; KIF14; KIF18A; KIF1B; KIF20A; KIF21B; KIF2C; KIF3C; KIF4A; KIF5A; KIF5B; KIF5C; KIFAP3; KIFC1; KLC2; KTN1; RACGAP1;
regulation of circadian rhythm	GO:0042752	biological process	12	35	0.000723	0.0388124	1.41103	CCRN4L; CRY2; CSNK1E; ID2; MAGED1; NONO; NR1D1; NR1D2; PER1; PER2; PPP1CC; ROCK2;
regulation of small GTPase mediated signal transduction	GO:0051056	biological process	36	169	0.000839	0.0443875	1.35274	AKAP13; ARHGAP11A; ARHGAP12; ARHGAP19; ARHGAP31; ARHGAP32; ARHGDIA; ARHGEF2; ARHGEF3; CHN1; DEPDC1B; ECT2; GDI1; GDI2; IQGAP1; NET1; NGEF; RAC2; RAC3; RACGAP1; RALBP1; RALGDS; RAP1GAP; RAPGEF3; RAPGEF4; RAPGEF5; RASA4; RASA4B; RASGEF1A; RHOA; RHOB; RHOBTB1; RHOF; TIAM1; TIAM2; VAV1;
epidermal growth factor receptor signaling pathway	GO:0007173	biological process	40	194	0.00088	0.0461848	1.3355	AREG; CAMLG; CBL; EGFR; EIF2C1; EPS15; EPS8; EREG; FGF18; FGF19; FGFR4; FYN; HBEGF; HRAS; IQGAP1; IRS1; ITPR3; KITLG; KRAS; MAPK3; NRAS; PHLPP2; PIK3CA; PIK3R1; PRKACB; PRKAR2B; PXN; RPS27A; SH3KBP1; SHC1; SOCS5; SOX9; SPRY1; SPRY2; TGFA; TGFB1; THEM4; TRIB3; UBA52; VAV1;
leukocyte migration	GO:0050900	biological process	27	116	0.000899	0.0468192	1.32958	ATP1B3; CAV1; CD58; F2RL1; FN1; FYN; GLG1; GRB14; HRAS; ITGA5; ITGA6; ITGAX; ITGB1; KRAS; NRAS; PDE4B; PIK3CA; PIK3R1; PPIA; PROS1; SHC1; SLC16A1; SLC16A3; SLC7A11; SLC7A5; SLC7A8; YES1;
neurotrophin TRK receptor signaling pathway	GO:0048011	biological process	53	277	0.000938	0.0481305	1.31758	AATF; AKAP13; ARHGDIA; ARHGEF1; ARHGEF2; ARHGEF3; DUSP4; DUSP6; DUSP7; ECT2; EGFR; EIF2C1; EREG; FGF18; FGF19; FGFR4; FURIN; FYN; HBEGF; HDAC2; HDAC3; HRAS; IRS1; ITPR3; KITLG; KRAS; MAGED1; MAPK3; MAPK8; MEF2A; MEF2C; NET1; NGEF; NGFR; NRAS; PHLPP2; PIK3CA; PIK3R1; PRKACB; PRKAR2B; RALB; RALGDS; RHOA; RPS27A; RTN4; RTN4R; SHC1; THEM4; TIAM1; TIAM2; TRIB3; UBA52; VAV1;
cellular response to peptide	GO:1901653	biological process	6	11	0.000989	0.0499851	1.30116	KLF10; KLF11; KLF2; KLF3; KLF4; KLF5;
mitotic metaphase plate congression	GO:0007080	biological process	6	11	0.000989	0.0499851	1.30116	CCDC99; CCNB1; CENPE; KIF18A; PSRC1; SEH1L;
cytosol	GO:0005829	cellular component	529	2642	5.31e-33	3.68e-29	28.4342	AASDHPPT; ABHD10; ABI2; ACACA; ACLY; ACO1; ACOT7; ACSS2; ACTG1; ACTR1A; ACTR3; AGBL5; AHCY; AHNAK; AIP; AK7; AKAP13; ALDOA; ALDOC; ALOX12B; AMD1; AMOTL1; ANAPC10; ANXA7; AP1S1; AP1S2; AP1S3; APOBEC3G; ARFGAP3; ARHGAP11A; ARHGAP12; ARHGAP19; ARHGAP31; ARHGAP32; ARHGDIA; ARHGEF1; ARHGEF2; ARHGEF25; ARHGEF3; ARPC1A; ARRB1; ASNS; ATP6V1G1; ATP7A; AURKA; AURKB; BACH1; BAG6; BBC3; BICD1; BIRC5; BLVRA; …
cytoplasm	GO:0005737	cellular component	815	4897	1.19e-23	8.23e-21	20.0846	AAMDC; AATF; ABI2; ABLIM1; ABLIM3; ACAT2; ACLY; ACO1; ACOT11; ACOT7; ACSBG1; ACSL4; ACSS2; ACTG1; ACTR1A; ACTR3; ACTR5; ACTR6; ACVR2B; ADAP2; ADH5; AFAP1L1; AGAP1; AGBL5; AHCY; AHNAK2; AHNAK; AIP; AK7; AKAP13; ALAS1; ALDOC; ALOXE3; AMOTL1; ANAPC10; ANKRD12; ANKRD37; ANO1; ANP32A; ANP32B; ANP32E; AP1AR; APBB1; APC2; APEX1; APOBEC3A; APOBEC3C; APOBEC3G; APPL2; ARC; AREG; ARFGAP3; ARHGDIA; ARHGEF1; …
cytosolic large ribosomal subunit	GO:0022625	cellular component	36	54	2.22e-20	1.28e-17	16.8928	FXR2; RPL10; RPL10A; RPL11; RPL12; RPL13A; RPL14; RPL15; RPL18; RPL19; RPL21; RPL23; RPL23A; RPL24; RPL26; RPL27; RPL27A; RPL29; RPL31; RPL32; RPL35; RPL35A; RPL37; RPL37A; RPL3; RPL38; RPL39; RPL4; RPL5; RPL6; RPL7; RPL7A; RPL8; RPL9; RPLP0; UBA52;
nucleus	GO:0005634	cellular component	892	5730	4.84e-17	2.09e-14	13.6799	AATF; ABT1; ACADM; ACAT2; ACLY; ACO2; ACOT7; ACPP; ACSL5; ACSS2; ACTG1; ACTL6A; ACTR5; ACTR6; ADH5; ADNP2; AES; AFAP1L1; AFF4; AGBL5; AHNAK2; AHNAK; AIP; AK7; AKAP13; AKIRIN1; AKIRIN2; ALAS1; ALDH1B1; ALDOA; ANG; ANKRD12; ANKRD37; ANLN; ANP32A; ANP32B; ANP32E; ANXA7; APBB1; APEX1; APOBEC3A; APOBEC3C; APPL2; AREG; ARHGAP19; ARID3B; ARL4A; ARL4D; ARL5B; ARL6; ARL8A; ARMC12; ARMC4; ARNT2; ARNTL2; AR…
extracellular vesicular exosome	GO:0070062	cellular component	436	2456	1.88e-16	7.25e-14	13.1397	AASDHPPT; ACAA2; ACACA; ACADM; ACAT1; ACLY; ACO1; ACOT11; ACOT7; ACPP; ACSL4; ACTG1; ACTR1A; ACTR3; ACVR1B; ADH5; AHCY; AHNAK; ALDOA; ALDOC; ANG; ANO1; ANO6; ANP32B; ANXA7; AP1S1; APPL2; ARHGDIA; ARL6; ARL8A; ARPC1A; ATP1A1; ATP1B3; ATP5B; ATP5C1; ATP5F1; ATP5O; ATP6V1G1; B3GNT1; B3GNT2; B4GALT3; B4GALT5; BLVRA; BPHL; BPNT1; BTN2A2; C10orf116; C11orf54; C16orf80; C1S; C20orf195; CAB39L; CADM4; CA…
membrane	GO:0016020	cellular component	538	3199	1.94e-15	7.09e-13	12.1494	ABCA2; ABCA3; ABCC2; ABCG1; ACLY; ACSL1; ACSL3; ACSL4; ACSL5; ACTG1; ACTR3; ACVR1B; ACVR2B; AGAP1; AHNAK; AIP; AKAP13; ALDOA; ANO6; ANXA7; AP1S1; AP1S3; APLP1; ARFGAP3; ARL4A; ARL4D; ARL6; ARL8A; ASIC4; ASPH; ATG12; ATL2; ATP11A; ATP1A1; ATP2B4; ATP5B; ATP5C1; ATP5F1; ATP7A; ATP7B; B3GALT5; B3GNT2; B4GALNT1; BAMBI; BICD1; BMPR1A; BUB1; BVES; BZW1; C16orf52; C1QBP; CACNA1G; CAMK2D; CAMLG; CAV1; CA…
ribosome	GO:0005840	cellular component	62	178	9.43e-15	3.27e-12	11.4855	APEX1; MRPL11; MRPL22; MRPL30; MRPL44; MRPS21; MRPS22; MRPS27; MRPS2; RPL10; RPL11; RPL12; RPL13A; RPL14; RPL15; RPL18; RPL19; RPL21; RPL23; RPL23A; RPL24; RPL27; RPL27A; RPL29; RPL31; RPL32; RPL35; RPL35A; RPL36AL; RPL37; RPL37A; RPL3; RPL38; RPL39; RPL4; RPL5; RPL6; RPL7A; RPL8; RPL9; RPLP0; RPS11; RPS14; RPS15A; RPS16; RPS17L; RPS18; RPS20; RPS21; RPS23; RPS25; RPS27A; RPS2; RPS3; RPS3A; RPS4X…
microtubule	GO:0005874	cellular component	73	285	9.51e-10	2.53e-07	6.59688	ARHGEF2; BIRC5; CAMSAP1; CCT2; CCT3; CCT4; CCT6A; CCT7; CCT8; CENPE; CEP170; DCTN2; DNM3; DPYSL2; DYNC1LI1; DYNLT3; FSD1; GABARAPL1; GAS2L3; HAUS6; IGBP1; IQGAP1; KATNA1; KIF11; KIF14; KIF1B; KIF20A; KIF21B; KIF2C; KIF3C; KIF5A; KIF5B; KIF5C; KIFC1; KLC2; KLC3; MACF1; MAP1A; MAP1B; MAP1LC3B; MAP4; MAP7D1; MAPRE1; MAPT; MID1IP1; NDE1; NDRG1; NEK2; NEK7; NIN; RACGAP1; RASSF3; REEP3; RGS14; SNTB2; S…
small ribosomal subunit	GO:0015935	cellular component	16	26	5.07e-09	1.26e-06	5.89963	DAP3; GNB2L1; MRPS2; RPS16; RPS18; RPS20; RPS21; RPS23; RPS25; RPS27A; RPS2; RPS3; RPS4X; RPS5; RPS6; RPSA;
mitochondrion	GO:0005739	cellular component	246	1411	1.3e-08	2.89e-06	5.5391	ABCG1; ABHD10; ACAA2; ACACA; ACADM; ACAT1; ACLY; ACO1; ACO2; ACOT7; ACOT9; ACSL1; ACSL4; ACSL5; ADH5; AFF4; AGPAT5; ALAS1; ALDH1B1; ALDOC; APEX1; ARMC1; ASAH2; ATP5B; ATP5C1; ATP5EP2; ATP5F1; ATP5I; ATP5O; ATP5SL; ATP7B; ATPAF1; BBC3; BNIP1; BNIP3; BNIP3L; BPHL; C10orf10; C1QBP; CAPRIN2; CBR4; CCDC58; CCT7; CDK7; CECR5; CERK; CISD1; CKB; CKMT1A; CKMT1B; CLIC1; CLIC4; CLPB; CLPP; CLPX; COQ10B; COX…
cytosolic small ribosomal subunit	GO:0022627	cellular component	20	41	1.51e-08	3.28e-06	5.48413	RPS11; RPS14; RPS15A; RPS16; RPS17L; RPS18; RPS20; RPS21; RPS23; RPS25; RPS27A; RPS2; RPS3; RPS3A; RPS4X; RPS5; RPS6; RPS7; RPS8; RPSA;
protein complex	GO:0043234	cellular component	92	430	1.12e-07	2.29e-05	4.64016	ACTL6A; ACVR2B; ARHGEF2; ASF1A; ATG12; ATP1A1; ATP2B4; BTBD1; CAMK2D; CAV1; CAV2; CDC20; CDCA8; CEP97; CISD2; CKAP5; CORO1A; DIXDC1; DPYSL2; GCH1; GDI1; GLUL; GPN3; GSN; H3F3A; H3F3B; HDAC2; HDAC4; HDAC5; HIGD1A; HMGB2; HNRNPC; HOXA11; HSPD1; ID2; IQGAP1; KLC2; LHX1; MAGED1; MEF2C; MYL12A; NEK2; NOD2; PANX1; PARD6G; PARP1; PHB2; PLCB3; PPM1F; PPP1CC; PRKCDBP; PRMT1; PRPSAP2; PTGS2; RAB3A; RAN; SE…
midbody	GO:0030496	cellular component	35	112	1.36e-07	2.7e-05	4.56864	ARL8A; AURKA; AURKB; BIRC5; CCDC124; CDCA8; CENPF; CEP55; CHMP4C; CLIC4; ECT2; GDI1; GEM; GNAI1; GNAI2; GNAI3; GNB2L1; IQGAP1; KATNA1; KIF4A; NEK2; PLK1; PPP1CC; PSRC1; RACGAP1; RALB; RHOA; SEPT7; SLC2A1; SOGA2; SPAST; SSH1; TEX14; TOPORS; TRIOBP;
microtubule cytoskeleton	GO:0015630	cellular component	39	136	3.42e-07	6.4e-05	4.19382	APC2; AURKA; C15orf23; CCNB2; CDC42EP2; CENPE; CENPV; CKAP5; CLIC4; DST; FER; GAPDH; GAS2L3; ID3; KATNAL1; KIF18A; KIF2C; KIFAP3; MAP4; MAP7D1; MAPK3; MAPRE1; MAPT; MID1IP1; NDRG1; NUAK1; PLK1; POLR2C; PRC1; PSMB7; PSRC1; RELL1; SEPT7; SHMT2; SPAST; TBCA; TBCB; TPX2; TUBB3;
ribonucleoprotein complex	GO:0030529	cellular component	38	133	5.33e-07	9.46e-05	4.02411	APOBEC3G; CPSF6; CSNK1E; EEF2; EIF2C1; EPRS; GAPDH; HNRNPA1; HNRNPA2B1; HNRNPC; HNRPLL; ILF2; IQGAP1; KRR1; LARP6; MRPL10; NCL; NPM1; NSA2; PCBP4; RBMX; RPL13A; RPL27; RPL4; RPL5; RPL7; RPLP0; RPS3; RPS3A; RPS4X; RPS5; RPS6; RPS7; RPS8; SNRPA1; SSB; SYNCRIP; YBX1;
condensed chromosome kinetochore	GO:0000777	cellular component	25	71	6.85e-07	0.000113	3.94692	BIRC5; BUB1; BUB1B; C15orf23; CASC5; CENPH; CENPV; CENPW; CHAMP1; CSNK1A1; DCTN6; DYNC1LI1; DYNLT3; HJURP; KIF2C; MAD2L1; NDE1; NEK2; NUF2; PPP1CC; SEH1L; SEPT7; SGOL2; SPC25; TEX14;
spindle	GO:0005819	cellular component	35	122	1.33e-06	0.000209	3.67985	ARHGEF2; AURKA; AURKB; BIRC5; CBX1; CBX3; CCSAP; CDC20; CDCA8; CENPE; CENPF; CEP170; CHAMP1; HAUS6; KATNA1; KIF11; KIF14; KIF20A; KIFC1; KLHDC5; MAD2L2; MAP7D1; MAPRE1; MZT1; NDE1; PIN4; PLK1; PRC1; PSRC1; RGS14; SEPT7; SNCG; SPAST; TPX2; TTK;
lamellipodium	GO:0030027	cellular component	36	129	1.93e-06	0.000291	3.53611	ABI2; ACTR3; AMOTL1; APBB1; ARHGAP31; CCDC88A; CORO1A; CORO1C; DPP4; EVL; FAT1; FER; GSN; HAX1; ITGB1; MCC; MYO10; PALLD; PARVB; PIK3CA; PTPN13; PXN; RAB13; RAC3; RAPH1; RHOA; SH3RF1; SPATA13; SSH1; SWAP70; TESC; TIAM2; TRPV4; TWF2; VASP; WASF2;
mitochondrial inner membrane	GO:0005743	cellular component	75	353	2.15e-06	0.000316	3.50031	ACAA2; ACAT1; ACSL5; ATP5B; ATP5C1; ATP5F1; ATP5I; ATP5O; CKMT1A; CKMT1B; CLPX; COQ10B; COX4I1; COX6A1; COX7A2; COX7C; CPOX; CPT1A; CPT2; CSDE1; CYB5B; CYB5R3; CYCS; GPAM; GPD2; GRPEL2; HIGD1A; HSPD1; IMMT; LETM2; LGALS3; MAOB; MPST; MRPS21; MTHFD2L; MTX1; NDUFA12; NDUFA6; NDUFB4; NDUFB8; NDUFB9; NDUFS2; NDUFS4; NDUFS5; NDUFV2; NIPSNAP1; OCIAD2; PDK4; PHB2; PINK1; SFXN1; SHMT2; SLC25A1; SLC25A15;…
nucleolus	GO:0005730	cellular component	124	688	1.26e-05	0.00155333	2.80874	AATF; ABT1; ACAT2; ACSL5; AFF4; ANG; ANP32B; AP1AR; APEX1; ARL4A; ARL4D; ARNTL2; BHLHE40; C1QBP; CAPG; CDCA7L; CDCA8; CDK12; CENPW; CPT2; CUTC; DAP3; DDX50; DNTTIP1; EEF1A1; EIF3L; ETV4; EXOSC8; FAM129B; FAM64A; FBL; FGF18; FXR1; GAR1; GLTSCR2; HIF1A; HJURP; ILF2; ING3; INO80C; ITPR3; JHDM1D; KRR1; LYAR; MRPS31; MXI1; MYO10; NCL; NEK2; NIN; NKRF; NMD3; NOP10; NOP14; NPM1; NPM3; NSA2; NUAK1; NUFIP…
chaperonin-containing T-complex	GO:0005832	cellular component	7	9	1.34e-05	0.0016224	2.78984	CCT2; CCT3; CCT4; CCT6A; CCT7; CCT8; TCP1;
cell-cell junction	GO:0005911	cellular component	41	168	1.53e-05	0.00182592	2.73852	ACTR3; CDC42BPA; CFL1; CLIC4; COL13A1; COL17A1; CORO1A; DBN1; DEF6; DLG3; DSC3; DSG2; DSP; ECT2; FAT1; FGFR4; FZD4; GJB3; IQGAP1; ITGA5; ITGB1; KIAA1462; KIRREL2; MAGI1; MAGI3; MYADM; MYO1E; PIK3R1; PRKCH; PVRL3; RAB13; RLTPR; SH3KBP1; SKAP1; SLC2A1; STEAP1; STX2; TIAM1; VAV1; VCL; WASF2;
cytoskeleton	GO:0005856	cellular component	75	380	3.29e-05	0.00373431	2.42779	ABI2; ACTG1; ACTR1A; ACTR6; ALDOC; ARHGAP21; ARHGDIA; ARHGEF2; ARMC4; ARPC1A; BICD1; CCT3; CLNS1A; DES; DHCR24; DNMBP; DSP; DST; EVL; EVPL; FNBP1L; FRMD5; FRMD6; FRMPD3; GNB2L1; GPHN; HINT1; HIP1; IGF2BP2; KITLG; LRRFIP1; MACF1; MAPK3; MYO10; MYO15A; MYO1E; NOD2; NOS3; PARVB; PINK1; PPP1R18; PTPN13; PXN; RAPH1; RHOA; RHOF; RNF128; SDCBP; SGCB; SH3KBP1; SLC7A11; SNCA; SNTA1; SNTB1; SOGA2; SPAG4; S…
mitochondrial outer membrane	GO:0005741	cellular component	31	118	3.58e-05	0.0040048	2.39742	ACSL1; ACSL3; ACSL4; ACSL5; AGPAT5; BBC3; BMF; BNIP3; BNIP3L; CISD1; CISD2; CPT1A; CYB5B; CYB5R3; CYP27B1; FUNDC1; GPAM; HK1; MAOA; MAOB; MOAP1; MTX1; MTX3; PINK1; PLD6; TOMM20; TOMM22; TOMM34; VAT1; VDAC1; VDAC2;
nucleoplasm	GO:0005654	cellular component	186	1132	3.68e-05	0.00405135	2.3924	ACTL6A; ANAPC10; ANP32A; APEX1; ASF1A; ATF4; ATXN1; BMI1; BNIP3; C19orf40; CAMK2D; CARM1; CASC5; CBX1; CBX2; CBX8; CCNA2; CCNB1; CCNB2; CCRN4L; CDC20; CDC25B; CDC25C; CDK7; CENPA; CENPH; CHEK1; CKS1B; DBF4; DDB1; DUSP4; DUSP6; DUSP7; E2F3; EGLN2; EGR1; EIF3E; EIF3L; ERCC1; ERF; ETS2; FOS; GTF2A1; GTF2A2; GTF2H3; H1F0; H3F3A; H3F3B; HDAC2; HDAC3; HDAC5; HES1; HIF1A; HJURP; HLTF; HMG20B; HMGA1; HMG…
actin cytoskeleton	GO:0015629	cellular component	45	200	5.31e-05	0.00556962	2.25417	ABLIM1; ACTG1; ACTR3; AHNAK; ALDOA; ANLN; ARC; ARHGAP32; ARPC1A; BMF; CDC42EP3; CFL1; CFL2; CGNL1; CLIC4; CORO1A; CORO1C; CORO2B; DBN1; DST; FAM101B; FAM129B; FER; GAS2L3; GSN; H1F0; HAX1; IPP; MLPH; MYO1E; NCAPG; PDLIM3; PDLIM5; PDLIM7; PEAK1; SEPT7; SLC16A3; SNCA; STK17B; STK38L; TRIOBP; VASP; VCL; WASF2; ZNF74;
hemidesmosome	GO:0030056	cellular component	6	8	8.38e-05	0.00774209	2.11114	ACTR3; COL17A1; DST; ITGA6; ITGB1; ITGB4;
intracellular organelle	GO:0043229	cellular component	8	14	8.66e-05	0.00779298	2.1083	RAB3A; STX1A; SYN1; SYP; SYT1; TATDN1; TATDN3; VAMP2;
centrosome	GO:0005813	cellular component	70	359	8.78e-05	0.00779339	2.10827	AATF; ACTR1A; APEX1; AURKA; BBS7; CAPRIN2; CCDC85B; CCNB1; CCNB2; CCSAP; CCT4; CCT8; CDC20; CDC25B; CEP170; CEP55; CEP68; CEP70; CEP97; CETN3; CHEK1; CKAP2; CKAP2L; CKAP5; CLIC4; CNTRL; CSNK1A1; DCLRE1B; DCTN2; DCTN4; DCTN6; DYNC1LI1; FAM161A; FOPNL; GNAI1; GNAI2; GNAI3; HAUS6; HYLS1; ID2; IFT74; KATNA1; KIAA0586; KIFAP3; MAPRE1; MKKS; MST4; MZT1; NCAPG; NDE1; NDRG1; NEK2; NIN; NPM1; OBSL1; ODF2L…
zona pellucida receptor complex	GO:0002199	cellular component	7	11	9.73e-05	0.00811978	2.09046	CCT2; CCT3; CCT4; CCT6A; CCT7; CCT8; TCP1;
cytoplasmic ribonucleoprotein granule	GO:0036464	cellular component	10	22	0.000139	0.0110743	1.95568	IQGAP1; MAPT; NCL; ROCK2; RPL6; RPLP0; RPS4X; RPS6; TUBA1A; TUBB;
microtubule plus-end	GO:0035371	cellular component	8	15	0.000165	0.0125826	1.90023	C15orf23; CKAP5; CLIP2; DST; KIF2C; MAPRE1; MLPH; MYO5A;
caveola	GO:0005901	cellular component	19	63	0.000163	0.0126822	1.89681	ATP1A1; ATP1B3; BMPR1A; CAV1; CAV2; CDH15; F2R; IGF1R; INSR; IRS1; KIF18A; LRP8; MAPK3; NOS3; PRKCDBP; PTGS2; SCARB1; SLC2A1; SPRED1;
spindle pole centrosome	GO:0031616	cellular component	6	9	0.000225	0.0167421	1.77619	AURKA; BNIP2; DLGAP5; NDE1; NPM1; ROCK2;
spindle pole	GO:0000922	cellular component	25	96	0.000228	0.0168047	1.77457	C15orf23; CCDC99; CCNB1; CDC20; CDC25B; CENPF; CKAP2; CKAP2L; CKAP5; DYNC1LI1; KATNA1; KIF11; MAD2L1; NEK2; NEK7; NIN; PLK1; POC1B; PRC1; PSRC1; RGS14; SMC3; SOGA2; TOPORS; TPX2;
GAIT complex	GO:0097452	cellular component	4	4	0.000242	0.0170881	1.76731	EPRS; GAPDH; RPL13A; SYNCRIP;
lamellipodium membrane	GO:0031258	cellular component	8	16	0.000294	0.0201946	1.69476	APC2; CFL1; CSPG4; DPP4; EPHA2; SLC39A6; SYNE2; VASP;
kinesin complex	GO:0005871	cellular component	16	51	0.000319	0.0210416	1.67692	CENPE; KIF11; KIF14; KIF18A; KIF1B; KIF20A; KIF21B; KIF2C; KIF3C; KIF4A; KIF5A; KIF5B; KIF5C; KIFC1; KLC2; KLC3;
endoplasmic reticulum	GO:0005783	cellular component	127	760	0.000314	0.0210994	1.67573	ACO1; ACSBG1; ACSL1; ACSL3; ACSL4; ACSL5; AGPAT9; ANP32A; APEX1; ASPH; ATL2; ATP11A; ATP11C; ATP1A1; ATP7A; ATP8B3; B3GALT5; BNIP1; BNIP3; BNIP3L; CAMLG; CAV1; CCDC88A; CDKAL1; CERS2; CERS5; CERS6; CISD2; CREB3L4; CTSC; CYB5R3; DBI; DHCR24; DHCR7; EBP; ELOVL1; ELOVL6; ERO1L; EXTL3; FDFT1; FGFR4; FKBP7; FKBP9; FOS; GABARAPL1; GNAZ; GPC2; GPER; HAX1; HERPUD1; HMGCR; HSD17B7; HSPA13; HYAL2; IFNGR2; …
nuclear envelope	GO:0005635	cellular component	31	132	0.000331	0.021439	1.6688	AGPAT5; ANXA7; BNIP1; BNIP2; BNIP3; BNIP3L; CBX3; CENPF; CLIC1; DST; GNAZ; GPER; HAX1; LBR; LMNA; LMNB1; MGST3; NAV3; NPC1; PARP1; RAC2; RNF43; RTN4; S100A6; SEH1L; SIRT1; SUN2; SYNE2; SYNE3; TMPO; UACA;
cell leading edge	GO:0031252	cellular component	12	35	0.000723	0.0388124	1.41103	ACTR3; CDC42BPA; CORO1A; DST; IQGAP1; ITGB4; ITGB5; PXN; RAPH1; SSX2IP; VIM; YWHAZ;
eukaryotic 48S preinitiation complex	GO:0033290	cellular component	7	14	0.000719	0.0391948	1.40677	EIF3C; EIF3CL; EIF3D; EIF3E; EIF3H; EIF3I; EIF3L;
nuclear euchromatin	GO:0005719	cellular component	9	22	0.000778	0.0414802	1.38216	CBX3; CECR2; H1F0; H2AFZ; H3F3C; RBMX; SIRT1; TRIM28; TRNP1;
kinetochore	GO:0000776	cellular component	18	66	0.000919	0.0474969	1.32334	BUB1; BUB1B; C15orf23; CENPE; CENPF; CENPH; CENPV; CENPW; DCTN2; DYNC1LI1; DYNLT3; KIF2C; MAD2L1; NDE1; NEK2; PLK1; SEH1L; TEX14;
protein binding	GO:0005515	molecular function	1431	9632	2.97e-24	2.57e-21	20.5901	AASDHPPT; AATF; ABCA1; ABCC2; ABCG1; ABI2; ABLIM1; ABT1; ACAA2; ACACA; ACLY; ACO1; ACO2; ACOT7; ACPP; ACTG1; ACTL6A; ACTR3; ACTR5; ACTR6; ACVR1B; ACVR2B; ADAM19; ADAM32; ADAMTS4; ADAP2; ADNP2; AES; AFAP1L1; AFF4; AGAP1; AHNAK2; AHNAK; AIP; AKAP13; AKIRIN2; ALDOA; ALDOC; ALOX12B; ALOXE3; AMOTL1; ANG; ANGPTL4; ANKRD12; ANKRD20A3; ANKRD20A4; ANKRD22; ANKRD36C; ANKRD37; ANKRD40; ANKRD50; ANKRD5; ANKR…
poly(A) RNA binding	GO:0044822	molecular function	252	1104	5.23e-23	3.29e-20	19.4828	AATF; ABT1; ACAA2; AHNAK; AL034548; ALDOA; ANP32A; ANXA7; APEX1; APOBEC3C; ARHGEF1; ATP5C1; BTF3; BZW1; C16orf80; CCDC124; CCDC59; CCT3; CCT4; CCT6A; CISD2; CLNS1A; CORO1A; CPNE3; CPSF6; CS; CSDE1; CSNK1E; CXorf57; DAP3; DARS; DDX39A; DDX50; DHX8; DSP; DYNC1LI1; EEF1A1; EEF2; EIF1; EIF1B; EIF2C1; EIF2S2; EIF3C; EIF3D; EIF3E; EIF3H; EIF3L; EIF4B; EIF5; EIF5A; ENO1; FAM98B; FASN; FASTKD5; FBL; FDPS…
structural constituent of ribosome	GO:0003735	molecular function	67	169	3.18e-19	1.57e-16	15.8041	MRPL10; MRPL11; MRPL22; MRPL42; MRPL51; MRPS21; MRPS22; MRPS2; MRPS31; MRPS36; RPL10; RPL10A; RPL11; RPL12; RPL13A; RPL14; RPL15; RPL18; RPL19; RPL21; RPL23; RPL23A; RPL24; RPL26; RPL26L1; RPL27; RPL27A; RPL29; RPL31; RPL32; RPL35; RPL35A; RPL36AL; RPL37; RPL37A; RPL3; RPL38; RPL39; RPL4; RPL5; RPL6; RPL7; RPL7A; RPL8; RPL9; RPLP0; RPS11; RPS14; RPS15A; RPS16; RPS17L; RPS18; RPS20; RPS21; RPS23; …
microtubule binding	GO:0008017	molecular function	46	166	9.75e-08	2.05e-05	4.68825	APC2; ARHGEF2; BIRC5; CAMSAP1; CCDC88A; CENPE; CETN3; CRIPT; DST; GAPDH; GAS2L3; KATNA1; KATNAL1; KIF11; KIF14; KIF18A; KIF1B; KIF20A; KIF21B; KIF2C; KIF3C; KIF4A; KIF5A; KIF5B; KIF5C; KIFC1; KLC3; MACF1; MAP1A; MAP1B; MAP4; MAPRE1; MAPT; NDE1; NDRG1; PLK1; PRC1; PRNP; PSRC1; RACGAP1; RGS14; SNCA; SOGA2; SPAST; SUN2; TRPV4;
ATP binding	GO:0005524	molecular function	251	1493	2.28e-07	4.4e-05	4.35655	ABCA1; ABCA2; ABCA3; ABCC2; ABCG1; ACACA; ACLY; ACSBG1; ACSL1; ACSL3; ACSL4; ACSL5; ACSS2; ACTG1; ACTR1A; ACTR3; ACVR1B; ACVR2B; AK7; ASNS; ATP11A; ATP11C; ATP1A1; ATP2B4; ATP5B; ATP7A; ATP7B; ATP8B3; AURKA; AURKB; BBS10; BMPR1A; BUB1; BUB1B; CAMK1; CAMK2D; CAMKK1; CARS; CBWD5; CBWD7; CCT2; CCT3; CCT4; CCT6A; CCT7; CCT8; CDC34; CDC42BPA; CDK12; CDK6; CDK7; CENPE; CERK; CHD1; CHD7; CHEK1; CKB; CKM…
DNA binding, bending	GO:0008301	molecular function	11	19	3.22e-06	0.000465	3.33255	FOXC1; FOXD1; FOXL1; HHEX; HMGA2; HMGB1; HMGB2; HMGB3; TFAM; TOP2A; TRERF1;
protein kinase binding	GO:0019901	molecular function	69	327	6.9e-06	0.000937	3.02826	ACSL3; ATP1A1; AURKA; CACNB4; CCNA2; CCNB1; CCNB2; CCNYL1; CDC25B; CDC25C; CDK5R1; CDKN2D; CEP68; CRY2; CSPG4; DPYSL2; EEF1A1; EEF2; EGFR; ERRFI1; FAM58A; FER; GYS1; HDAC4; HIF1A; HSP90AB1; IQGAP1; IRS1; ITGB1; KIF11; KIF20A; LSM2; MAP3K5; MAPK6; MAPT; MEF2A; NOD2; NPM1; PFKFB2; PGAM1; PLK1; PPP1CC; PPP1R15A; PRC1; PRKAR2B; PXN; RACGAP1; RB1CC1; RGCC; RGS14; RNF138; RPS3; RPS6; SKAP1; SLC12A6; SP…
transcription factor binding	GO:0008134	molecular function	59	270	1.04e-05	0.0013552	2.868	AIP; APBB1; ARHGEF2; ARRB1; C1QBP; CENPF; CLPB; CLPX; DIP2B; DRAP1; EGR1; FOS; FOXC1; GTF2A1; GTF2A2; HDAC2; HDAC3; HDAC4; HDAC5; HES1; HES2; HES6; HHEX; HIF1A; HMGA1; HMGA2; HMGB1; HYAL1; ID3; INSIG2; KAT6B; KDM1A; KLF4; LCOR; MSX2; NAB1; NAB2; PARP1; PDX1; PER1; PER2; PPARG; RBPJ; RUNX1; SIRT1; SOX8; SP1; TCF12; TCF7L2; TFDP2; THRA; TNFRSF10A; TPT1; TRERF1; TRIB2; UBA2; UBE2I; YWHAZ; ZEB1;
identical protein binding	GO:0042802	molecular function	98	516	1.19e-05	0.00150025	2.82384	ACADM; ACPP; ACTG1; ADIPOR2; ALDOA; AMOTL1; APLP1; ATL2; ATXN1; BIRC5; BNIP2; BNIP3; BNIP3L; C10orf88; C1S; CBX1; CBX3; CCT7; CDA; CDC42BPA; CLDN2; CLPP; CORO1A; CPOX; CPT1A; CTSC; DACT3; DES; DHX8; DPP4; DYNLT3; EGFR; EPS15; ERN1; FASN; FXR2; GAPDH; GLUD1; GLUL; GPSM2; HACL1; HJURP; HNRNPC; HPRT1; HSP90AA1; IGF1R; IMPA1; KCTD13; KDM6A; LDHB; LRRK1; LZTFL1; MAD2L1; MSANTD3; MST4; MVK; NCL; NDE1; …
protein C-terminus binding	GO:0008022	molecular function	39	164	4.54e-05	0.00484295	2.31489	ATF4; ATXN1; CDC20; CDK7; CENPF; CORO1A; DLG3; DST; ECM1; ERCC1; FOXN3; HIC2; HPCAL4; HRAS; MAGI1; MAPRE1; MDC1; MID1IP1; NCL; PFKM; PIAS3; PLEKHB1; RAB3A; SAE1; SDCBP; SIAH1; SIRT1; SP1; SREBF2; SYT1; TERF2; TOP2A; UBE2I; VAMP2; VIM; XRCC4; XRCC5; XRCC6; YEATS4;
unfolded protein binding	GO:0051082	molecular function	27	100	6.7e-05	0.00662599	2.17875	AIP; CCT2; CCT3; CCT4; CCT6A; CCT7; CCT8; CLPX; DNAJB5; DNAJB6; GRPEL1; GRPEL2; HSP90AA1; HSP90AB1; HSPD1; MKKS; NDUFAF1; NPM1; PFDN2; PFDN4; PPIA; RP2; TBCA; TCP1; TOMM20; TUBB4B; VBP1;
RNA binding	GO:0003723	molecular function	99	546	7.27e-05	0.00699131	2.15544	ACO1; APOBEC3G; ATXN1; CAPRIN2; CPSF6; DDX50; DHX8; EIF2C1; EIF2S2; EIF4B; EIF5A; EIF5A2; EIF5AL1; FBL; FXR1; FXR2; HBP1; HNRNPA1; HNRNPA1L2; HNRNPA2B1; HNRNPC; HNRNPH3; HNRNPK; HNRPLL; IGF2BP2; IGF2BP3; ILF2; IMPDH2; KHDRBS1; KHDRBS3; KRR1; LARP6; LSM5; MBNL1; MEX3A; MEX3B; MEX3C; MRPL44; NCL; NOVA2; NPM1; NUFIP1; PCBP4; PUS7; RALY; RBM20; RBM41; RBM44; RBM8A; RBMX; RCAN3; RPF1; RPL10A; RPL11; R…
microtubule plus-end binding	GO:0051010	molecular function	7	11	9.73e-05	0.00811978	2.09046	CLIP2; DST; KIF18A; KIF2C; MAPRE1; MLPH; STIM1;
protein serine/threonine kinase activity	GO:0004674	molecular function	71	377	0.000234	0.0169113	1.77182	ACVR1B; ACVR2B; AURKA; AURKB; BMPR1A; BUB1; BUB1B; CAMK1; CAMK2D; CAMKK1; CDC42BPA; CDK12; CDK7; CHEK1; CPNE3; CSNK1A1; CSNK1E; CSNK2A1; CSNK2A1P; CSNK2A2; DCLK1; DSTYK; EIF2AK4; ERN1; FAM20C; GRK5; HIPK2; ICK; KSR2; LRRK1; MAP4K4; MAPK6; MAPK8; MST4; NEK2; NEK3; NEK5; NEK7; NUAK1; PBK; PDIK1L; PDK1; PDK3; PDK4; PIK3CA; PIM2; PIM3; PINK1; PLK1; PLK3; PRKACB; PRKCH; PRKG2; RIOK3; ROCK2; SBK1; SGK1…
5'-deoxyribose-5-phosphate lyase activity	GO:0051575	molecular function	4	4	0.000242	0.0170881	1.76731	HMGA1; HMGA2; XRCC5; XRCC6;
protein kinase C binding	GO:0005080	molecular function	15	46	0.000304	0.0206564	1.68495	C1QBP; DACT1; DACT3; DSP; GLRX3; GNB2L1; GRK5; HDAC5; HINT1; IRS1; PDLIM5; PRKCDBP; TOP2A; TRPV4; TWF2;
GTP binding	GO:0005525	molecular function	71	381	0.000323	0.02108	1.67613	ABCG1; AGAP1; ARL4A; ARL4D; ARL5B; ARL6; ARL8A; ATL2; CENPE; DIRAS1; DNM3; EEF1A1; EEF2; EIF2B2; EIF5; GCH1; GEM; GLUD1; GLUD2; GNAI1; GNAI2; GNAI3; GNAZ; GPN3; HRAS; HSP90AB1; INSR; KRAS; LRRK1; NIN; NME1; NRAS; NUDT2; OLA1; PIK3R1; RAB12; RAB13; RAB17; RAB3A; RAB3B; RAB4A; RAC2; RAC3; RALB; RAN; RHOA; RHOB; RHOBTB1; RHOBTB3; RHOF; RND2; RNGTT; RP2; RRAGC; RTKN; SEPT10; SEPT3; SEPT5; SEPT7; TGM2…
transcription corepressor activity	GO:0003714	molecular function	40	186	0.000365	0.0234206	1.6304	AES; APEX1; BHLHE40; BHLHE41; C1QBP; CRYM; DRAP1; E2F6; ELK3; ENO1; ERF; HDAC3; HDAC4; HDAC5; HIPK2; HR; ID3; JUNB; KLF12; LHX1; MNT; MXD1; MXI1; NAB2; NR1D1; RCOR2; RELB; RYBP; SAP30; SETD8; SIRT1; TBL1XR1; TFCP2L1; TRIB3; TRIM28; TSG101; WWTR1; YAP1; ZEB1; ZNF281;
protein N-terminus binding	GO:0047485	molecular function	23	89	0.000449	0.0270706	1.5675	CSNK2A1; CSNK2A2; DCTN4; EIF3E; EIF5A; GLRX; GTF2H3; HAX1; KCNB1; PARP1; PDLIM5; PIAS3; PPP1CC; RBPJ; RND2; RPS21; SDCBP; SMARCC1; SNCA; STX1A; STXBP1; TBL1XR1; TGFB1;
GTPase activator activity	GO:0005096	molecular function	31	134	0.000438	0.0273034	1.56378	ARHGAP11A; ARHGAP12; ARHGAP19; ARHGAP21; ARHGAP31; ARHGAP32; ARHGAP42; ARHGDIA; ARHGEF1; ARRB1; BNIP2; CHN1; DEPDC1; DEPDC1B; ECT2; GDI1; IQGAP1; PLCB1; RACGAP1; RALBP1; RAP1GAP; RAP1GDS1; RASA4; RASA4B; RGS14; RGS17; RGS2; RGS5; RP2; SH3BP1; TIAM2;
nucleosomal DNA binding	GO:0031492	molecular function	11	29	0.000446	0.0276147	1.55886	ACTL6A; H2AFZ; H3F3A; H3F3B; H3F3C; HDAC2; HMGA2; HMGN4; HNRNPC; SMARCB1; SMARCC1;
bHLH transcription factor binding	GO:0043425	molecular function	10	25	0.000493	0.0292136	1.53441	BHLHE40; BHLHE41; ISL1; RUNX2; SIRT1; SOX9; SP1; TCF12; TCF21; UBE2I;
protein kinase activity	GO:0004672	molecular function	92	533	0.000713	0.0392043	1.40667	ACVR1B; ACVR2B; AURKA; AURKB; BMPR1A; BUB1; BUB1B; CAMK1; CAMK2D; CAMKK1; CDC42BPA; CDK12; CDK5R1; CDK6; CDK7; CHEK1; CSNK1A1; CSNK1E; CSNK2A1; CSNK2A1P; CSNK2A2; DCLK1; DDR1; DSTYK; EGFR; EIF2AK4; EPHA2; ERN1; FASTKD5; FER; FGFR4; FYN; GRK5; GTF2H3; HIPK2; ICK; IGF1R; INSR; IRAK2; KSR2; LRRK1; LTK; MAP3K5; MAP4K4; MAPK3; MAPK6; MAPK8; MST4; NEK2; NEK3; NEK5; NEK7; NUAK1; PBK; PDIK1L; PDK1; PDK3;…
protein homodimerization activity	GO:0042803	molecular function	108	649	0.000991	0.049752	1.30319	ABCG1; ACAT1; ACOT7; ACPP; ADH5; ANO1; ANO6; APOBEC3G; ASNS; BHLHE40; BHLHE41; BIRC5; BMPR1A; BNIP3; BNIP3L; CARM1; CARS; CAV2; CBX1; CCDC88A; CDA; CENPF; CHMP4C; CISD2; CLCN3; CORO1A; CPOX; CRYM; DARS2; DCK; DPP4; DST; ECT2; EIF2AK4; FASN; FOXP2; FZD4; GCH1; GNB2L1; GRPEL1; GRPEL2; GSTA4; GTF2A2; HES1; HHEX; HMGCR; HMGCS1; HNF4A; HPRT1; HSF2; HSP90AA1; IMPA1; IRAK2; LGALS1; LRRFIP1; MAD2L1; MAOB…

## Sheet: Pathways mtKRAS down
Pathway Name	Pathway Id	Source Name	Pathway uploaded gene count	Genes in InnateDB for this entity	Pathway p-value	Pathway p-value (corrected)	log(10)P	Gene Symbols
Antigen processing and presentation	493	KEGG	25	71	5.91e-07	0.000145	3.83863	B2M; CALR; CTSB; CTSS; HLA-A; HLA-B; HLA-C; HLA-DMA; HLA-DPA1; HLA-DPB1; HLA-DRB1; HLA-E; HLA-F; HSPA1A; HSPA1B; HSPA1L; HSPA8; KLRD1; LGMN; PSME1; PSME2; RFX5; TAP1; TAP2; TAPBP;
p53 signaling pathway	597	KEGG	21	68	4.6e-05	0.00617764	2.20918	ATR; BAI1; BAX; BID; CCND2; CCND3; CD82; CDKN2A; DDB2; FAS; IGFBP3; MDM2; PIDD; PMAIP1; SESN3; SFN; SHISA5; STEAP3; THBS1; TP73; ZMAT3;
Hepatitis C	10404	KEGG	32	136	0.000225	0.0184517	1.73396	AKT3; CD81; CLDN15; CLDN23; CLDN3; CLDN7; CLDN9; DDX58; EGF; EIF2AK2; IFIT1; IKBKE; IKBKG; IRF1; IRF3; IRF7; IRF9; OAS1; OAS2; OAS3; OCLN; PIK3R3; PPARA; RNF31; STAT1; STAT2; STAT3; TLR3; TRADD; TRAF2; TRAF3; TYK2;
Cell adhesion molecules (CAMs)	440	KEGG	32	144	0.000662	0.0375852	1.42498	ALCAM; CD226; CD274; CD40; CDH1; CLDN15; CLDN23; CLDN3; CLDN7; CLDN9; CNTN2; CNTNAP2; HLA-A; HLA-B; HLA-C; HLA-DMA; HLA-DPA1; HLA-DPB1; HLA-DRB1; HLA-E; HLA-F; ITGAV; ITGB8; L1CAM; NCAM1; NFASC; NTNG2; OCLN; PVRL2; SELL; SELPLG; VTCN1;
Lysosome	4356	KEGG	28	123	0.000945	0.0480992	1.31786	ACP2; AP1G2; AP1M2; AP3S2; AP4B1; ARSA; ATP6V0A4; CTSB; CTSD; CTSH; CTSL2; CTSO; CTSS; FUCA1; GALNS; GGA3; GNPTG; HGSNAT; IDUA; LAMP1; LAMP3; LAPTM4A; LAPTM4B; LGMN; LIPA; MAN2B1; SMPD1; TCIRG1;
EGFR1	15908	NETPATH	84	472	0.000334	0.0224403	1.64897	ACTA2; AFAP1L2; ANXA2; APP; ASAP1; ASAP3; BAIAP2; BCAR1; C9orf169; CALM1; CD59; CDH1; CEACAM1; CEBPB; CRIM1; DAPP1; DNM1; DYRK1B; EGF; ELF3; EPHB1; EPN3; ERBB2; ERBB2IP; FAM59A; FOXO1; FRK; GIT2; GPRC5A; HTT; IRS2; JUN; JUND; KIAA1217; KRT17; KRT18; KRT5; KRT7; KRT8; KSR1; LAPTM4A; MAP3K1; MAP3K14; MARVELD2; MET; NCOA3; NDUFA13; NEDD9; PDLIM1; PIK3R3; PKP2; PLCE1; PLEKHA6; PLEKHN1; PLSCR1; PRKCA;…
Induction of apoptosis through dr3 and dr4/5 death receptors	4039	PID BIOCARTA	10	24	0.000317	0.0234266	1.63029	BID; CASP10; CASP7; DFFB; MAP3K14; TNFRSF25; TNFSF10; TNFSF13; TRADD; TRAF2;
Antigen processing and presentation	4144	PID BIOCARTA	7	13	0.000389	0.0249612	1.60273	B2M; HLA-A; HLA-DRB1; PSMB8; PSMB9; TAP1; TAP2;
Direct p53 effectors	15209	PID NCI	42	129	1.49e-09	5.48e-07	6.26122	ATF3; BAK1; BAX; BCL2L14; BDKRB2; BID; C12orf5; CASP10; CASP1; CD82; COL18A1; CTSD; DDB2; DDIT4; DKK1; EDN2; FAS; FDXR; FOXA1; GDF15; HSPA1A; HTT; IGFBP3; JUN; KAT2A; MDM2; MET; PIDD; PMAIP1; PML; PMS2; PPM1J; RNF144B; S100A2; SCN3B; SFN; SNAI2; STEAP3; TAP1; TNFRSF10C; TP73; VDR;
Caspase Cascade in Apoptosis	14995	PID NCI	18	53	3.89e-05	0.00574627	2.24061	APP; ARHGDIB; BAX; BID; BIRC3; CASP10; CASP7; DFFB; DIABLO; FAS; KRT18; MAP3K1; PIDD; SATB1; TFAP2A; TNFSF10; TRADD; TRAF2;
Ceramide signaling pathway	14925	PID NCI	15	44	0.000162	0.0159553	1.7971	BAX; BID; BIRC3; CTSD; EGF; EIF2AK2; KSR1; MAP3K1; PAWR; PDGFA; PRKCZ; SMPD1; SPHK2; TRADD; TRAF2;
TRAIL signaling pathway	15206	PID NCI	9	20	0.000318	0.0223334	1.65104	CASP10; CFLAR; IKBKG; MAP3K1; SMPD1; TNFRSF10C; TNFSF10; TRADD; TRAF2;
IFN-gamma pathway	15869	PID NCI	11	31	0.00082	0.0432351	1.36416	CALM1; CASP1; CEBPB; DAPK1; IRF1; IRF9; MAP3K1; PTGES2; SOCS1; STAT1; STAT3;
Interferon alpha/beta signaling	13074	REACTOME	31	59	9.79e-14	1.44e-10	9.84164	ADAR; HLA-A; HLA-B; HLA-C; HLA-F; IFI35; IFI6; IFIT1; IFIT2; IFIT3; IFITM1; IFITM2; IFITM3; IRF1; IRF2; IRF3; IRF7; IRF9; ISG15; MX1; MX2; OAS1; OAS2; OAS3; OASL; PSMB8; SOCS1; STAT2; TYK2; USP18; XAF1;
Interferon Signaling	18059	REACTOME	50	158	1.28e-10	9.47e-08	7.02365	ADAR; B2M; DDX58; EIF2AK2; GBP1; GBP3; GBP4; HERC5; HLA-A; HLA-B; HLA-C; HLA-DPA1; HLA-DPB1; HLA-DRB1; HLA-F; IFI35; IFI6; IFIT1; IFIT2; IFIT3; IFITM1; IFITM2; IFITM3; IRF1; IRF2; IRF3; IRF7; IRF9; ISG15; MX1; MX2; NCAM1; OAS1; OAS2; OAS3; OASL; PML; PPM1B; PSMB8; SOCS1; SP100; STAT1; STAT2; TRIM25; TYK2; UBA7; UBE2L6; USP18; USP41; XAF1;
Cytokine Signaling in Immune system	17418	REACTOME	69	267	1.09e-09	5.38e-07	6.26922	ADAR; B2M; BLNK; CASP1; CSF2RA; DDX58; EIF2AK2; GBP1; GBP3; GBP4; HERC5; HLA-A; HLA-B; HLA-C; HLA-DPA1; HLA-DPB1; HLA-DRB1; HLA-F; IFI35; IFI6; IFIT1; IFIT2; IFIT3; IFITM1; IFITM2; IFITM3; IKBKG; IL1R1; IL1RN; IL6R; IL7; INPP5D; IRAK1; IRF1; IRF2; IRF3; IRF7; IRF9; IRS2; ISG15; MX1; MX2; MYD88; NCAM1; OAS1; OAS2; OAS3; OASL; PIK3R3; PML; PPM1B; PSMB8; PTK2B; SOCS1; SP100; SQSTM1; STAT1; STAT2; ST…
Interferon gamma signaling	13077	REACTOME	24	63	1.82e-07	5.39e-05	4.26841	B2M; GBP1; GBP3; GBP4; HLA-A; HLA-B; HLA-C; HLA-DPA1; HLA-DPB1; HLA-DRB1; HLA-F; IRF1; IRF2; IRF3; IRF7; IRF9; NCAM1; OAS1; OAS2; OAS3; OASL; PML; SOCS1; SP100;
Antigen Presentation: Folding, assembly and peptide loading of class I MHC	12980	REACTOME	13	24	1.04e-06	0.00022	3.65758	B2M; CALR; ERAP1; ERAP2; HLA-A; HLA-B; HLA-C; HLA-F; SAR1B; SEC24A; TAP1; TAP2; TAPBP;
Endosomal/Vacuolar pathway	12982	REACTOME	8	10	1.98e-06	0.000365	3.43771	B2M; CTSL2; CTSS; HLA-A; HLA-B; HLA-C; HLA-F; LNPEP;
RIG-I/MDA5 mediated induction of IFN-alpha/beta pathways	13017	REACTOME	24	78	1.44e-05	0.00236786	2.62564	APP; CASP10; DDX58; DHX58; HERC5; IFIH1; IKBKE; IKBKG; IRF1; IRF2; IRF3; IRF7; ISG15; MAP3K1; MYD88; NLRC5; NLRX1; SAA1; TNFAIP3; TRAF2; TRAF3; TRIM25; UBA7; UBE2L6;
Assembly of collagen fibrils and other multimeric structures	13386	REACTOME	18	54	5.17e-05	0.00635933	2.19659	BMP1; CD151; COL18A1; COL1A1; COL24A1; COL27A1; COL3A1; COL4A3; COL4A5; COL5A2; COL5A3; CTSB; CTSL2; CTSS; LAMA3; LOXL4; MMP7; TLL2;
Negative regulators of RIG-I/MDA5 signaling	13013	REACTOME	13	33	8.13e-05	0.008568	2.06712	DDX58; HERC5; IFIH1; IKBKE; IRF3; ISG15; NLRC5; NLRX1; TNFAIP3; TRAF3; TRIM25; UBA7; UBE2L6;
Immune System	18444	REACTOME	181	1127	7.82e-05	0.00888125	2.05153	ACTR1B; ADAR; ADCY6; AKT3; ANAPC2; AP1M2; APP; ASB13; ASB9; B2M; BAIAP2; BIRC3; BLNK; C3; C4A; C4B; C5; CALM1; CALR; CARD9; CASP10; CASP1; CASP4; CD226; CD274; CD59; CD81; CDH1; CFB; CFH; CFI; CSF2RA; CTSB; CTSD; CTSH; CTSL2; CTSO; CTSS; CYBA; CYBB; DAPP1; DDX58; DHX58; DNM1; DTX3L; DTX4; DUSP3; EGF; EIF2AK2; ERAP1; ERAP2; ERBB2; FBXO6; FBXW8; FGF2; FGF9; FOXO1; GBP1; GBP3; GBP4; HERC5; HLA-A; HL…
O-linked glycosylation	18011	REACTOME	25	96	0.000204	0.0177127	1.75171	ADAMTS10; ADAMTS13; ADAMTS15; ADAMTS16; ADAMTS17; ADAMTS6; ADAMTSL4; B3GNT3; B3GNT9; GALNT14; GALNT3; GALNT5; GALNT6; GALNT9; GCNT4; MUC12; MUC13; MUC20; MUC4; POFUT2; ST3GAL1; ST3GAL3; ST6GALNAC4; THBS1; THSD4;
Collagen formation	19746	REACTOME	23	85	0.000196	0.0180984	1.74236	BMP1; CD151; COL12A1; COL16A1; COL18A1; COL1A1; COL21A1; COL24A1; COL25A1; COL27A1; COL3A1; COL4A3; COL4A5; COL5A2; COL5A3; CTSB; CTSL2; CTSS; LAMA3; LEPREL2; LOXL4; MMP7; TLL2;
Extracellular matrix organization	17095	REACTOME	53	266	0.000282	0.0218813	1.65993	ADAM8; ADAMTS16; AGRN; APP; BMP1; CD151; CD47; CDH1; CEACAM1; COL12A1; COL16A1; COL18A1; COL1A1; COL21A1; COL24A1; COL25A1; COL27A1; COL3A1; COL4A3; COL4A5; COL5A2; COL5A3; CTSB; CTSD; CTSL2; CTSS; FBLN1; FBLN5; FGF2; ITGA1; ITGAV; ITGB8; KLK7; LAMA3; LAMB2; LEPREL2; LOXL4; LTBP1; LTBP2; MMP17; MMP19; MMP24; MMP7; NCAM1; NTN4; PDGFA; PDGFB; PRKCA; PTPRS; TGFB2; THBS1; TLL2; TNXB;
Activation of C3 and C5	13049	REACTOME	5	7	0.000496	0.0304835	1.51593	C3; C4A; C4B; C5; CFB;
Antigen processing-Cross presentation	18220	REACTOME	21	80	0.000572	0.0337545	1.47167	B2M; CALR; CTSL2; CTSS; CYBA; CYBB; HLA-A; HLA-B; HLA-C; HLA-F; ITGAV; LNPEP; NCF4; PSMB10; PSMB8; PSMB9; PSME1; PSME2; TAP1; TAP2; TAPBP;
TRAF3-dependent IRF activation pathway	13014	REACTOME	7	14	0.000695	0.0379823	1.42042	DDX58; IFIH1; IKBKE; IRF3; IRF7; TRAF3; TRIM25;
Interferon alpha/beta signaling	1.44e-10	9.84164
Interferon Signaling	9.47e-08	7.02365
Cytokine Signaling in Immune system	5.38e-07	6.26922
Interferon gamma signaling	5.39e-05	4.26841
Antigen processing and presentation	0.000145	3.83863			Interferon alpha/beta signaling	Interferon Signaling	Cytokine Signaling in Immune system	Interferon gamma signaling	Antigen processing and presentation	Antigen Presentation: Folding, assembly and peptide loading of class I MHC	Endosomal/Vacuolar pathway	RIG-I/MDA5 mediated induction of IFN-alpha/beta pathways	p53 signaling pathway	Assembly of collagen fibrils and other multimeric structures	Negative regulators of RIG-I/MDA5 signaling
Antigen Presentation: Folding, assembly and peptide loading of class I MHC	0.00022	3.65758		9.84164	7.02365	6.26922	4.26841	3.83863	3.65758	3.43771	2.62564	2.20918	2.19659	0.008568
Endosomal/Vacuolar pathway	0.000365	3.43771
RIG-I/MDA5 mediated induction of IFN-alpha/beta pathways	0.00236786	2.62564
p53 signaling pathway	0.00617764	2.20918
Assembly of collagen fibrils and other multimeric structures	0.00635933	2.19659
Negative regulators of RIG-I/MDA5 signaling	0.008568	2.06712
Immune System	0.00888125	2.05153
O-linked glycosylation	0.0177127	1.75171
Collagen formation	0.0180984	1.74236
Hepatitis C	0.0184517	1.73396
Extracellular matrix organization	0.0218813	1.65993
Activation of C3 and C5	0.0304835	1.51593
Antigen processing-Cross presentation	0.0337545	1.47167
Cell adhesion molecules (CAMs)	0.0375852	1.42498
TRAF3-dependent IRF activation pathway	0.0379823	1.42042
Lysosome	0.0480992	1.31786

## Sheet: GO terms mtKRAS down
GO Term	GO ID	Source Name	Pathway uploaded gene count	Genes in InnateDB for this entity	Pathway p-value	Pathway p-value (corrected)	Log(10)P	Gene Symbols
type I interferon signaling pathway	GO:0060337	biological process	33	63	2.22e-14	1.51e-10	9.82102	ADAR; HLA-A; HLA-B; HLA-C; HLA-F; IFI35; IFI6; IFIT1; IFIT2; IFIT3; IFITM1; IFITM2; IFITM3; IRF1; IRF2; IRF3; IRF7; IRF9; ISG15; MX1; MX2; OAS1; OAS2; OAS3; OASL; PSMB8; SOCS1; SP100; STAT1; STAT2; TYK2; USP18; XAF1;
defense response to virus	GO:0051607	biological process	52	146	4.65e-13	1.58e-09	8.80134	ABCF3; ADAR; BST2; CARD9; CD40; DDIT4; DDX60; DHX58; DMBT1; EIF2AK2; FAM111A; GBP1; GBP3; HERC5; IFI16; IFI44L; IFIT1; IFIT2; IFIT3; IFIT5; IFITM1; IFITM2; IFITM3; IFNE; IRF1; IRF3; IRF9; ISG15; LYST; MX1; MX2; NLRC5; OAS1; OAS2; OAS3; OASL; PLSCR1; PMAIP1; PML; POLR3H; RSAD2; SAMHD1; STAT1; STAT2; TLR3; TMEM173; TRIM22; TRIM25; TRIM5; TRIM56; UNC13D; UNC93B1;
cytokine-mediated signaling pathway	GO:0019221	biological process	64	249	8.35e-09	1.89e-05	4.72354	ADAR; B2M; CCL2; CSF2RA; DUOX1; DUOX2; EDN2; GBP1; HERC5; HLA-A; HLA-B; HLA-C; HLA-DPA1; HLA-DPB1; HLA-DRB1; HLA-F; IFI35; IFI6; IFIT1; IFIT2; IFIT3; IFITM1; IFITM2; IFITM3; IFNE; IL15RA; IL17RB; IL17RC; IL1R1; IL20RA; IL22RA1; IL31RA; IL4R; IL6R; IRAK1; IRF1; IRF2; IRF3; IRF7; IRF9; ISG15; MX1; MX2; MYD88; NCAM1; OAS1; OAS2; OAS3; OASL; PML; PPM1B; PSMB8; SOCS1; SP100; STAT1; STAT2; STAT3; STAT4…
negative regulation of viral genome replication	GO:0045071	biological process	18	36	4.8e-08	8.16e-05	4.08831	ADAR; BST2; EIF2AK2; FAM111A; IFI16; IFIT1; IFITM1; IFITM2; IFITM3; ISG15; MX1; OAS1; OAS3; OASL; PARP10; PLSCR1; RSAD2; SLPI;
innate immune response	GO:0045087	biological process	237	1378	7.12e-08	9.69e-05	4.01368	ACAA1; ACHE; ADAR; ADCY6; ANXA2; APOL1; APP; AQP3; ATF3; B2M; BAIAP2; BCAR1; BDKRB2; BID; BIRC3; BST2; BTN3A1; BTN3A2; BTN3A3; C1R; C3; C4A; C4B; C5; CACTIN; CALM1; CARD16; CARD6; CARD9; CASP10; CASP1; CASP4; CASP7; CCBP2; CCL2; CD274; CD40; CD59; CDKN2A; CEACAM1; CEBPB; CEBPD; CFB; CFH; CFI; CFLAR; CLU; CR2; CSF1; CTSB; CTSD; CTSH; CTSS; CYBA; CYBB; DDX58; DDX60; DHX58; DMBT1; DOK3; DTX4; DUOX1;…
interferon-gamma-mediated signaling pathway	GO:0060333	biological process	23	61	4.57e-07	0.000519	3.28483	B2M; GBP1; HLA-A; HLA-B; HLA-C; HLA-DPA1; HLA-DPB1; HLA-DRB1; HLA-F; IRF1; IRF2; IRF3; IRF7; IRF9; NCAM1; OAS1; OAS2; OAS3; OASL; PML; SOCS1; SP100; STAT1;
antigen processing and presentation of exogenous peptide antigen via MHC class I, TAP-independent	GO:0002480	biological process	7	8	3.3e-06	0.00249551	2.60284	B2M; CTSS; HLA-A; HLA-B; HLA-C; HLA-F; LNPEP;
response to interferon-beta	GO:0035456	biological process	6	6	3.72e-06	0.00253363	2.59626	BST2; IFITM1; IFITM2; IFITM3; PLSCR1; XAF1;
response to interferon-alpha	GO:0035455	biological process	7	9	1.32e-05	0.00693062	2.15923	ADAR; BST2; EIF2AK2; IFITM1; IFITM2; IFITM3; MX2;
response to virus	GO:0009615	biological process	36	140	1.43e-05	0.00693192	2.15915	ACTA2; ADAR; BST2; CLU; DDX58; DDX60; DHX58; DUOX2; EIF2AK2; HSPA1A; HSPA1B; HSPB1; IFI44; IFIH1; IFIT1; IFIT2; IFIT3; IFITM1; IFITM2; IFITM3; IKBKG; IRF7; ITGAV; LCN2; MX1; MX2; MYD88; OAS1; OAS2; OAS3; OASL; PVRL2; RSAD2; SRC; TLR3; TRIM22;
metabolic process	GO:0008152	biological process	198	1195	1.12e-05	0.0069468	2.15822	ABHD11; ABHD12; ABHD15; ABHD4; ABHD8; ACAA1; ACAD11; ACAD9; ACHE; ACOX3; ACSF2; ACSL6; ACY3; ADCK1; ADPRHL2; AGPAT3; AGXT2L2; ALDH16A1; ALDH18A1; ALDH1A3; ALDH3B1; ALDH3B2; ALDH4A1; ALDH5A1; ALDH6A1; ALDH8A1; ALG1; ALG3; ALPP; ALPPL2; ARSA; ARSD; ARSJ; ATAD3B; ATP10D; ATP2C2; ATP8A1; ATP8B4; ATR; B4GALNT4; BCS1L; BDH1; BDKRB2; CD101; CEL; CES2; CES3; CGN; CHD9; CHKB; CHPF2; COQ2; CPQ; CPT1B; CSAD…
positive regulation of I-kappaB kinase/NF-kappaB signaling	GO:0043123	biological process	39	157	1.53e-05	0.00695107	2.15795	AJUBA; APOL3; BIRC3; BST2; CARD9; CASP10; CASP1; CD40; CFLAR; CXXC5; EEF1D; IKBKE; IKBKG; IRAK1; IRF3; LGALS9; LITAF; LPAR1; MALT1; MAP3K14; MIB2; MYD88; NEK6; PLK2; RBCK1; RNF31; SECTM1; SHARPIN; SHISA5; TLR3; TNFRSF19; TNFSF10; TRADD; TRAF3IP2; TRIM22; TRIM25; TRIM38; TRIM5; ZDHHC13;
negative regulation of type I interferon production	GO:0032480	biological process	14	33	1.69e-05	0.00717735	2.14404	DDX58; DHX58; HERC5; IFIH1; IKBKE; IRF3; ISG15; NLRC5; NLRX1; TNFAIP3; TRAF3; TRIM25; UBA7; UBE2L6;
antigen processing and presentation of peptide antigen via MHC class I	GO:0002474	biological process	28	99	1.92e-05	0.00768604	2.1143	B2M; CALR; CTSS; CYBA; CYBB; ERAP1; ERAP2; HFE; HLA-A; HLA-B; HLA-C; HLA-DMA; HLA-E; HLA-F; ITGAV; LNPEP; MR1; NCF4; PSMB10; PSMB8; PSMB9; PSME1; PSME2; SAR1B; SEC24A; TAP1; TAP2; TAPBP;
antigen processing and presentation of endogenous peptide antigen via MHC class I	GO:0019885	biological process	5	5	2.99e-05	0.0107216	1.96974	ERAP1; ERAP2; TAP1; TAP2; TAPBP;
somatic stem cell division	GO:0048103	biological process	7	10	3.93e-05	0.0133896	1.87323	CDKN2A; NOTCH1; TGFB2; VANGL2; WNT3A; WNT7A; ZFP36L2;
epidermis development	GO:0008544	biological process	25	90	7.28e-05	0.0235895	1.62728	CRABP2; CTGF; ELF3; GRHL3; IFT172; KLK5; KLK7; KRT15; KRT16; KRT17; KRT32; KRT5; KRT83; LAMA3; NOTCH1; NTF3; NTF4; POU2F3; PPARA; PTCH1; PTCH2; SATB1; SHARPIN; STS; UGCG;
activation of cysteine-type endopeptidase activity involved in apoptotic process	GO:0006919	biological process	23	81	9.65e-05	0.0285744	1.54402	BAK1; BAX; BCL2L11; BCL2L13; BID; CASP1; CDKN2A; COL4A3; DAP; DIABLO; F3; FAS; IFT57; NKX3-1; PDCD6; PIDD; PMAIP1; PML; SMAD3; TNFSF10; TNFSF15; TRADD; TRAF2;
cellular protein localization	GO:0034613	biological process	17	52	0.000117	0.0305972	1.51432	AHI1; AJUBA; ARMCX3; CNTN2; CNTNAP2; DISC1; EFCAB4A; GAS8; ID4; LATS2; NLRP5; OPTN; PRKCZ; RSG1; SLC9A3R1; WNT3A; ZDHHC18;
positive regulation of NF-kappaB transcription factor activity	GO:0051092	biological process	31	125	0.000113	0.0308702	1.51046	ADAM8; ANKRD42; CAPN3; CAT; CD40; CFLAR; CLU; EIF2AK2; IKBKG; IRAK1; MALT1; MYD88; PIDD; PRKCQ; PRKCZ; PRKD2; RAB7B; RBCK1; RIPK4; RNF31; SPHK1; TAB3; TGFBR3; TLR3; TRADD; TRAF2; TRIM14; TRIM22; TRIM25; TRIM38; TRIM5;
MHC class I protein complex	GO:0042612	cellular component	9	12	1.1e-06	0.00107167	2.96994	B2M; HFE; HLA-A; HLA-B; HLA-C; HLA-DMA; HLA-E; HLA-F; MR1;
Golgi apparatus	GO:0005794	cellular component	140	765	1.39e-06	0.00118051	2.92793	ABCA7; ABCB6; ACHE; AKT3; ANK3; AP1G2; AP3S2; APBA1; APH1A; APP; ARFRP1; ARHGAP4; ARL17A; ATP8A1; ATP8B1; ATP8B4; B2M; B3GNT3; B4GALT7; BACE2; BET1L; BLZF1; BMP1; BST2; BTN3A3; C11orf24; CALR; CAT; CLCC1; CLIC5; CLINT1; CNTNAP2; COG1; COL1A1; CPQ; CREG2; CTGF; CYBA; CYBB; DENND4B; DSE; DUSP10; EMID1; ESR1; EXT1; F5; FAM198B; FBXW8; FGD3; FSTL3; GAK; GAL3ST1; GALNT3; GALNT6; GALNT9; GALT; GAS8; GK…
extracellular matrix	GO:0031012	cellular component	53	236	1.23e-05	0.00699216	2.15539	ABI3BP; ADAMTS10; ADAMTS13; ADAMTS15; ADAMTS16; ADAMTS17; ADAMTS6; ADAMTSL4; AGRN; ANXA2; CALR; CCBE1; CILP; CLU; COL12A1; COL18A1; COL1A1; COL21A1; COL3A1; COL5A2; COL5A3; CRISPLD2; CTSD; F3; FBLN1; FBLN5; FRAS1; LAMB2; LGALS3BP; LTBP1; LTBP2; MAMDC2; MATN2; MMP17; MMP19; MMP24; MMP7; NAV2; NOV; NPNT; PAPLN; PLSCR1; RELL2; SLPI; SSC5D; TGFB2; TGFBI; THBS1; THSD4; TIMP3; TNXB; WNT4; WNT7A;
extracellular vesicular exosome	GO:0070062	cellular component	365	2456	8.74e-05	0.0270492	1.56785	ABAT; ABCB1; ABCB6; ACE; ACP2; ACTR1B; ACY3; AGRN; AKR1C3; ALCAM; ALDH16A1; ALDH3B1; ALDH6A1; ALDH8A1; AMN; ANKFY1; ANXA2; ANXA9; APP; AQP1; ARHGAP1; ARHGAP23; ARHGDIB; ARRDC1; ARSA; ARSD; ASS1; ATP6V0A4; B2M; BAIAP2; BAX; BCAM; BEND7; BID; BLOC1S1; BLVRB; BST2; C3; C4B; C5; C9orf169; C9orf174; CACTIN; CALB1; CALM1; CALR; CAPS; CAT; CCDC132; CCDC30; CCL28; CD101; CD274; CD40; CD47; CD59; CD7; CD8…
cell surface	GO:0009986	cellular component	81	432	9.9e-05	0.0280848	1.55153	ABCA7; ABCB1; ACHE; ACVRL1; ADAM8; ADAMTS13; AGRN; ALPP; ANK3; ANXA2; ANXA9; APP; BACE2; BCAM; BST2; CALR; CD226; CD40; CD59; CDH1; CNTN2; CNTNAP2; F3; FAS; FGFBP1; GRIN1; HEG1; HLA-A; HLA-B; HLA-C; HLA-DMA; HLA-DPA1; HLA-DPB1; HLA-DRB1; IL15; IL17RB; IL1R1; IL6R; ITFG3; ITGA1; ITGAV; L1CAM; LAMP1; LPAR1; LRPAP1; LY6D; MFI2; MSLN; NCAM1; NFAM1; NOTCH1; NRP1; PDGFA; PDGFB; PLA2R1; PLAU; PROM1; PRO…
peptide antigen binding	GO:0042605	molecular function	12	26	2.43e-05	0.00918033	2.03714	HFE; HLA-A; HLA-B; HLA-C; HLA-DPA1; HLA-DPB1; HLA-DRB1; HLA-E; HLA-F; MR1; TAP1; TAPBP;
