# Supplementary material for: Transcriptional and metabolic rewiring of colorectal cancer cells expressing the oncogenic KRASG13D mutation
Source: Br J Cancer. 2019 May 28;121(1):37–50. doi: 10.1038/s41416-019-0477-7 (PMC6738113; doi:10.1038/s41416-019-0477-7)
Supplement: Supplementary file 7 — Supplementary Table 5 [file 41416_2019_477_MOESM7_ESM.xlsx]

## Sheet: HCT116 v HKe3wt Upreg Pathways
Name	Source Name	Uploaded gene count	Genes in InnateDB for this entity	P-value	P-value (corrected)	Gene Symbols
Glycolysis Gluconeogenesis	INOH	10	41	3.80027e-05	0.0011065	ALDOA; ALDOC; ENO1; ENO2; GAPDH; GPI; HK2; LDHA; PFKP; PGK1;
Steroids metabolism	INOH	6	16	0.000104526	0.00272639	DHCR7; FDPS; HMGCR; IDI1; MVD; MVK;
GPCR signaling-G alpha q-	INOH	26	263	0.00143743	0.0246529	AREG; BMP4; DLL4; DRD1; DRD4; EREG; FGF11; FGF19; FZD3; GAL; IL18; ITPR3; JAG1; KITLG; LIF; PLCB2; PRKCH; RGS10; RGS14; RGS16; RGS17; TGFB1; WNT10B; WNT16; WNT6; WNT9A;
Fructose Mannose metabolism	INOH	6	28	0.00286738	0.0366323	ALDOA; ALDOC; GNPDA1; GPI; HK2; PFKFB4;
GPCR signaling-G alpha s Epac and ERK-	INOH	25	262	0.00284552	0.0367278	AREG; BMP4; DLL4; DRD1; DRD4; EREG; FGF11; FGF19; FZD3; GAL; IL18; JAG1; KITLG; LIF; RAPGEF3; RAPGEF4; RGS10; RGS14; RGS16; RGS17; TGFB1; WNT10B; WNT16; WNT6; WNT9A;
Arginine Proline metabolism	INOH	8	47	0.00283325	0.0369504	AOC3; CKMT1A; GLUD1; GLUD2; GLUL; MAOB; P4HA1; SAT1;
Ribosome	KEGG	73	136	1.27831e-57	1.00027e-55	MRPL10; MT-RNR1; RPL10; RPL10A; RPL11; RPL12; RPL13; RPL13A; RPL14; RPL15; RPL18; RPL18A; RPL19; RPL21; RPL22L1; RPL23; RPL23A; RPL24; RPL26; RPL27; RPL27A; RPL29; RPL30; RPL3; RPL31; RPL32; RPL34; RPL35; RPL35A; RPL37; RPL37A; RPL38; RPL39; RPL4; RPL5; RPL6; RPL7; RPL7A; RPL8; RPL9; RPLP0; RPLP1; RPLP2; RPS11; RPS12; RPS13; RPS14; RPS15A; RPS16; RPS17; RPS18; RPS19; RPS20; RPS21; RPS2; RPS23; RP…
HIF-1 signaling pathway	KEGG	16	101	6.86451e-05	0.00186834	ALDOA; CAMK2D; EGLN3; EIF4EBP1; ENO1; ENO2; GAPDH; HK2; IGF1R; INSR; LDHA; PDK1; PGK1; RPS6; SERPINE1; SLC2A1;
Terpenoid backbone biosynthesis	KEGG	7	22	9.11521e-05	0.00242814	ACAT1; ACAT2; FDPS; HMGCR; IDI1; MVD; MVK;
Glycolysis / Gluconeogenesis	KEGG	12	69	0.000223228	0.00527324	ACSS2; ALDOA; ALDOC; ENO1; ENO2; GAPDH; GPI; HK2; LDHA; PFKP; PGK1; TPI1;
Adherens junction	KEGG	12	72	0.000336913	0.00727267	ACTG1; IGF1R; INSR; NECTIN3; PTPRB; PTPRM; RAC2; RAC3; SNAI1; SORBS1; TCF7L2; WASF2;
Arrhythmogenic right ventricular cardiomyopathy (ARVC)	KEGG	11	72	0.00124989	0.0220403	ACTG1; CACNB4; DES; DSC2; GJA1; ITGA6; ITGB4; ITGB5; LAMA2; LMNA; TCF7L2;
Wnt signaling pathway	KEGG	17	146	0.00168418	0.0266911	BAMBI; CAMK2D; CXXC4; FOSL1; FZD3; MYC; NKD2; PLCB2; PPP3CA; PRKACB; RAC2; RAC3; TCF7L2; WNT10B; WNT16; WNT6; WNT9A;
Proteoglycans in cancer	KEGG	21	199	0.001808	0.0279459	ACTG1; CAMK2D; CAV1; CAV2; EIF4B; FZD3; IGF1R; ITGB5; ITPR3; MYC; PLAUR; PRKACB; RPS6; RRAS; TFAP4; TGFB1; TIAM1; WNT10B; WNT16; WNT6; WNT9A;
Gap junction	KEGG	12	88	0.00209673	0.0308837	DRD1; GJA1; ITPR3; PLCB2; PRKACB; PRKG2; TUBA1A; TUBA1C; TUBB2A; TUBB2B; TUBB3; TUBB4A;
Rap1 signaling pathway	KEGG	21	206	0.0027566	0.0367155	ACTG1; DOCK4; EFNA3; EPHA2; F2R; FGF19; GRIN2B; IGF1R; INSR; KITLG; LPAR3; MAGI1; PLCB2; RAC2; RAC3; RAPGEF3; RAPGEF4; RGS14; RRAS; TIAM1; VASP;
MAPK signaling pathway	KEGG	27	296	0.00370488	0.044601	AREG; CACNB4; DUSP4; DUSP5; DUSP6; DUSP7; DUSP9; ECSIT; EFNA3; EPHA2; EREG; FGF19; IGF1R; IL1RAP; INSR; KITLG; MAP3K5; MEF2C; MYC; NFKB2; PPP3CA; PRKACB; PTPRR; RAC2; RAC3; RRAS; TGFB1;
PPAR signaling pathway	KEGG	10	72	0.00420232	0.0487158	ACOX2; ACSL5; ANGPTL4; AQP7; FABP5; FABP6; PLIN2; PLTP; PPARG; SORBS1;
EGFR1	NETPATH	50	473	1.66559e-06	5.48767e-05	ALDOA; BCAR3; CAV1; CAV2; CAVIN2; COL17A1; DOCK4; DYRK1B; EEF1A1; EFNB2; EIF4EBP1; ENO1; EPHA2; ERRFI1; GIT1; GJA1; GRB14; GRB7; HNRNPA1; INSR; ITGB4; LDHA; LDLR; MAGI1; MYC; PHLDB2; PPP1R14B; PTK6; PTPRR; REPS2; RGS16; RIN1; RPL30; RPLP0; RPS2; S100A14; SH2D2A; SH3GL3; SHB; SLC25A6; SLC38A2; SLC5A5; SNRPD2; SOCS1; SPRY1; SPRY4; SRI; STXBP1; TNS4; VASP;
HIF-1-alpha transcription factor network	PID NCI	18	63	2.0506e-09	6.9388e-08	ADM; ALDOA; BHLHE41; BNIP3; CA9; CXCR4; EGLN3; ENO1; HK2; LDHA; NDRG1; NPM1; NT5E; PGK1; PLIN2; SERPINE1; SLC2A1; TERT;
Validated targets of C-MYC transcriptional activation	PID NCI	15	77	9.1812e-06	0.00029474	ENO1; FOSL1; GAPDH; HMGA1; LDHA; MYC; NDUFAF2; NPM1; PIM1; POLR3D; RPL11; SLC2A1; SNAI1; TAF4B; TERT;
Alpha6 beta4 integrin-ligand interactions	PID NCI	5	11	0.000139694	0.00342936	ITGA6; ITGB4; LAMA2; LAMB3; LAMC2;
p73 transcription factor network	PID NCI	11	75	0.00175709	0.0274985	BBC3; CDK6; FASN; IL1RAP; MYC; PLK3; PRKACB; RACK1; RNF43; SERPINE1; TUBA1A;
Validated transcriptional targets of AP1 family members Fra1 and Fra2	PID NCI	7	35	0.00198162	0.0295355	FOSL1; GJA1; ITGB4; JUNB; LIF; PLAUR; THBD;
mTOR signaling pathway	PID NCI	7	40	0.00437756	0.0476583	BNIP3; DDIT4; DEPTOR; EEF2; EIF4B; EIF4EBP1; SGK1;
Peptide chain elongation	REACTOME	72	90	2.10347e-76	2.63355e-73	EEF1A1; EEF2; RPL10; RPL10A; RPL11; RPL12; RPL13; RPL13A; RPL14; RPL15; RPL18; RPL18A; RPL19; RPL21; RPL22L1; RPL23; RPL23A; RPL24; RPL26; RPL27; RPL27A; RPL29; RPL30; RPL3; RPL31; RPL32; RPL34; RPL35; RPL35A; RPL37; RPL37A; RPL38; RPL39; RPL4; RPL5; RPL6; RPL7; RPL7A; RPL8; RPL9; RPLP0; RPLP1; RPLP2; RPS11; RPS12; RPS13; RPS14; RPS15A; RPS16; RPS17; RPS18; RPS19; RPS20; RPS21; RPS2; RPS23; RPS24…
Eukaryotic Translation Elongation	REACTOME	73	94	1.07369e-75	6.72129e-73	EEF1A1; EEF1B2; EEF2; RPL10; RPL10A; RPL11; RPL12; RPL13; RPL13A; RPL14; RPL15; RPL18; RPL18A; RPL19; RPL21; RPL22L1; RPL23; RPL23A; RPL24; RPL26; RPL27; RPL27A; RPL29; RPL30; RPL3; RPL31; RPL32; RPL34; RPL35; RPL35A; RPL37; RPL37A; RPL38; RPL39; RPL4; RPL5; RPL6; RPL7; RPL7A; RPL8; RPL9; RPLP0; RPLP1; RPLP2; RPS11; RPS12; RPS13; RPS14; RPS15A; RPS16; RPS17; RPS18; RPS19; RPS20; RPS21; RPS2; RPS2…
Formation of a pool of free 40S subunits	REACTOME	75	102	1.31959e-74	5.5071e-72	EIF3C; EIF3D; EIF3E; EIF3L; EIF3M; RPL10; RPL10A; RPL11; RPL12; RPL13; RPL13A; RPL14; RPL15; RPL18; RPL18A; RPL19; RPL21; RPL22L1; RPL23; RPL23A; RPL24; RPL26; RPL27; RPL27A; RPL29; RPL30; RPL3; RPL31; RPL32; RPL34; RPL35; RPL35A; RPL37; RPL37A; RPL38; RPL39; RPL4; RPL5; RPL6; RPL7; RPL7A; RPL8; RPL9; RPLP0; RPLP1; RPLP2; RPS11; RPS12; RPS13; RPS14; RPS15A; RPS16; RPS17; RPS18; RPS19; RPS20; RPS2…
Viral mRNA Translation	REACTOME	70	90	1.16863e-72	3.65781e-70	RPL10; RPL10A; RPL11; RPL12; RPL13; RPL13A; RPL14; RPL15; RPL18; RPL18A; RPL19; RPL21; RPL22L1; RPL23; RPL23A; RPL24; RPL26; RPL27; RPL27A; RPL29; RPL30; RPL3; RPL31; RPL32; RPL34; RPL35; RPL35A; RPL37; RPL37A; RPL38; RPL39; RPL4; RPL5; RPL6; RPL7; RPL7A; RPL8; RPL9; RPLP0; RPLP1; RPLP2; RPS11; RPS12; RPS13; RPS14; RPS15A; RPS16; RPS17; RPS18; RPS19; RPS20; RPS21; RPS2; RPS23; RPS24; RPS25; RPS27…
L13a-mediated translational silencing of Ceruloplasmin expression	REACTOME	76	112	3.18568e-71	7.97694e-69	EIF3C; EIF3D; EIF3E; EIF3L; EIF3M; EIF4B; RPL10; RPL10A; RPL11; RPL12; RPL13; RPL13A; RPL14; RPL15; RPL18; RPL18A; RPL19; RPL21; RPL22L1; RPL23; RPL23A; RPL24; RPL26; RPL27; RPL27A; RPL29; RPL30; RPL3; RPL31; RPL32; RPL34; RPL35; RPL35A; RPL37; RPL37A; RPL38; RPL39; RPL4; RPL5; RPL6; RPL7; RPL7A; RPL8; RPL9; RPLP0; RPLP1; RPLP2; RPS11; RPS12; RPS13; RPS14; RPS15A; RPS16; RPS17; RPS18; RPS19; RPS2…
GTP hydrolysis and joining of the 60S ribosomal subunit	REACTOME	76	113	9.28225e-71	1.9369e-68	EIF3C; EIF3D; EIF3E; EIF3L; EIF3M; EIF4B; RPL10; RPL10A; RPL11; RPL12; RPL13; RPL13A; RPL14; RPL15; RPL18; RPL18A; RPL19; RPL21; RPL22L1; RPL23; RPL23A; RPL24; RPL26; RPL27; RPL27A; RPL29; RPL30; RPL3; RPL31; RPL32; RPL34; RPL35; RPL35A; RPL37; RPL37A; RPL38; RPL39; RPL4; RPL5; RPL6; RPL7; RPL7A; RPL8; RPL9; RPLP0; RPLP1; RPLP2; RPS11; RPS12; RPS13; RPS14; RPS15A; RPS16; RPS17; RPS18; RPS19; RPS2…
Eukaryotic Translation Termination	REACTOME	70	94	2.77425e-70	4.34171e-68	RPL10; RPL10A; RPL11; RPL12; RPL13; RPL13A; RPL14; RPL15; RPL18; RPL18A; RPL19; RPL21; RPL22L1; RPL23; RPL23A; RPL24; RPL26; RPL27; RPL27A; RPL29; RPL30; RPL3; RPL31; RPL32; RPL34; RPL35; RPL35A; RPL37; RPL37A; RPL38; RPL39; RPL4; RPL5; RPL6; RPL7; RPL7A; RPL8; RPL9; RPLP0; RPLP1; RPLP2; RPS11; RPS12; RPS13; RPS14; RPS15A; RPS16; RPS17; RPS18; RPS19; RPS20; RPS21; RPS2; RPS23; RPS24; RPS25; RPS27…
Selenocysteine synthesis	REACTOME	70	94	2.77425e-70	4.34171e-68	RPL10; RPL10A; RPL11; RPL12; RPL13; RPL13A; RPL14; RPL15; RPL18; RPL18A; RPL19; RPL21; RPL22L1; RPL23; RPL23A; RPL24; RPL26; RPL27; RPL27A; RPL29; RPL30; RPL3; RPL31; RPL32; RPL34; RPL35; RPL35A; RPL37; RPL37A; RPL38; RPL39; RPL4; RPL5; RPL6; RPL7; RPL7A; RPL8; RPL9; RPLP0; RPLP1; RPLP2; RPS11; RPS12; RPS13; RPS14; RPS15A; RPS16; RPS17; RPS18; RPS19; RPS20; RPS21; RPS2; RPS23; RPS24; RPS25; RPS27…
Cap-dependent Translation Initiation	REACTOME	77	120	2.89166e-69	3.62036e-67	EIF3C; EIF3D; EIF3E; EIF3L; EIF3M; EIF4B; EIF4EBP1; RPL10; RPL10A; RPL11; RPL12; RPL13; RPL13A; RPL14; RPL15; RPL18; RPL18A; RPL19; RPL21; RPL22L1; RPL23; RPL23A; RPL24; RPL26; RPL27; RPL27A; RPL29; RPL30; RPL3; RPL31; RPL32; RPL34; RPL35; RPL35A; RPL37; RPL37A; RPL38; RPL39; RPL4; RPL5; RPL6; RPL7; RPL7A; RPL8; RPL9; RPLP0; RPLP1; RPLP2; RPS11; RPS12; RPS13; RPS14; RPS15A; RPS16; RPS17; RPS18; R…
Eukaryotic Translation Initiation	REACTOME	77	120	2.89166e-69	3.62036e-67	EIF3C; EIF3D; EIF3E; EIF3L; EIF3M; EIF4B; EIF4EBP1; RPL10; RPL10A; RPL11; RPL12; RPL13; RPL13A; RPL14; RPL15; RPL18; RPL18A; RPL19; RPL21; RPL22L1; RPL23; RPL23A; RPL24; RPL26; RPL27; RPL27A; RPL29; RPL30; RPL3; RPL31; RPL32; RPL34; RPL35; RPL35A; RPL37; RPL37A; RPL38; RPL39; RPL4; RPL5; RPL6; RPL7; RPL7A; RPL8; RPL9; RPLP0; RPLP1; RPLP2; RPS11; RPS12; RPS13; RPS14; RPS15A; RPS16; RPS17; RPS18; R…
Nonsense Mediated Decay (NMD) independent of the Exon Junction Complex (EJC)	REACTOME	70	96	3.54017e-69	4.02935e-67	RPL10; RPL10A; RPL11; RPL12; RPL13; RPL13A; RPL14; RPL15; RPL18; RPL18A; RPL19; RPL21; RPL22L1; RPL23; RPL23A; RPL24; RPL26; RPL27; RPL27A; RPL29; RPL30; RPL3; RPL31; RPL32; RPL34; RPL35; RPL35A; RPL37; RPL37A; RPL38; RPL39; RPL4; RPL5; RPL6; RPL7; RPL7A; RPL8; RPL9; RPLP0; RPLP1; RPLP2; RPS11; RPS12; RPS13; RPS14; RPS15A; RPS16; RPS17; RPS18; RPS19; RPS20; RPS21; RPS2; RPS23; RPS24; RPS25; RPS27…
SRP-dependent cotranslational protein targeting to membrane	REACTOME	70	113	2.37235e-61	2.47515e-59	RPL10; RPL10A; RPL11; RPL12; RPL13; RPL13A; RPL14; RPL15; RPL18; RPL18A; RPL19; RPL21; RPL22L1; RPL23; RPL23A; RPL24; RPL26; RPL27; RPL27A; RPL29; RPL30; RPL3; RPL31; RPL32; RPL34; RPL35; RPL35A; RPL37; RPL37A; RPL38; RPL39; RPL4; RPL5; RPL6; RPL7; RPL7A; RPL8; RPL9; RPLP0; RPLP1; RPLP2; RPS11; RPS12; RPS13; RPS14; RPS15A; RPS16; RPS17; RPS18; RPS19; RPS20; RPS21; RPS2; RPS23; RPS24; RPS25; RPS27…
Nonsense Mediated Decay (NMD) enhanced by the Exon Junction Complex (EJC)	REACTOME	70	116	3.43494e-60	3.07181e-58	RPL10; RPL10A; RPL11; RPL12; RPL13; RPL13A; RPL14; RPL15; RPL18; RPL18A; RPL19; RPL21; RPL22L1; RPL23; RPL23A; RPL24; RPL26; RPL27; RPL27A; RPL29; RPL30; RPL3; RPL31; RPL32; RPL34; RPL35; RPL35A; RPL37; RPL37A; RPL38; RPL39; RPL4; RPL5; RPL6; RPL7; RPL7A; RPL8; RPL9; RPLP0; RPLP1; RPLP2; RPS11; RPS12; RPS13; RPS14; RPS15A; RPS16; RPS17; RPS18; RPS19; RPS20; RPS21; RPS2; RPS23; RPS24; RPS25; RPS27…
Nonsense-Mediated Decay (NMD)	REACTOME	70	116	3.43494e-60	3.07181e-58	RPL10; RPL10A; RPL11; RPL12; RPL13; RPL13A; RPL14; RPL15; RPL18; RPL18A; RPL19; RPL21; RPL22L1; RPL23; RPL23A; RPL24; RPL26; RPL27; RPL27A; RPL29; RPL30; RPL3; RPL31; RPL32; RPL34; RPL35; RPL35A; RPL37; RPL37A; RPL38; RPL39; RPL4; RPL5; RPL6; RPL7; RPL7A; RPL8; RPL9; RPLP0; RPLP1; RPLP2; RPS11; RPS12; RPS13; RPS14; RPS15A; RPS16; RPS17; RPS18; RPS19; RPS20; RPS21; RPS2; RPS23; RPS24; RPS25; RPS27…
Selenoamino acid metabolism	REACTOME	70	117	8.15401e-60	6.80588e-58	RPL10; RPL10A; RPL11; RPL12; RPL13; RPL13A; RPL14; RPL15; RPL18; RPL18A; RPL19; RPL21; RPL22L1; RPL23; RPL23A; RPL24; RPL26; RPL27; RPL27A; RPL29; RPL30; RPL3; RPL31; RPL32; RPL34; RPL35; RPL35A; RPL37; RPL37A; RPL38; RPL39; RPL4; RPL5; RPL6; RPL7; RPL7A; RPL8; RPL9; RPLP0; RPLP1; RPLP2; RPS11; RPS12; RPS13; RPS14; RPS15A; RPS16; RPS17; RPS18; RPS19; RPS20; RPS21; RPS2; RPS23; RPS24; RPS25; RPS27…
Influenza Viral RNA Transcription and Replication	REACTOME	70	131	4.55675e-55	3.35591e-53	RPL10; RPL10A; RPL11; RPL12; RPL13; RPL13A; RPL14; RPL15; RPL18; RPL18A; RPL19; RPL21; RPL22L1; RPL23; RPL23A; RPL24; RPL26; RPL27; RPL27A; RPL29; RPL30; RPL3; RPL31; RPL32; RPL34; RPL35; RPL35A; RPL37; RPL37A; RPL38; RPL39; RPL4; RPL5; RPL6; RPL7; RPL7A; RPL8; RPL9; RPLP0; RPLP1; RPLP2; RPS11; RPS12; RPS13; RPS14; RPS15A; RPS16; RPS17; RPS18; RPS19; RPS20; RPS21; RPS2; RPS23; RPS24; RPS25; RPS27…
Major pathway of rRNA processing in the nucleolus and cytosol	REACTOME	79	183	6.13787e-53	4.26923e-51	BOP1; EXOSC5; FBL; KRR1; NOB1; PDCD11; RPL10; RPL10A; RPL11; RPL12; RPL13; RPL13A; RPL14; RPL15; RPL18; RPL18A; RPL19; RPL21; RPL22L1; RPL23; RPL23A; RPL24; RPL26; RPL27; RPL27A; RPL29; RPL30; RPL3; RPL31; RPL32; RPL34; RPL35; RPL35A; RPL37; RPL37A; RPL38; RPL39; RPL4; RPL5; RPL6; RPL7; RPL7A; RPL8; RPL9; RPLP0; RPLP1; RPLP2; RPP40; RPS11; RPS12; RPS13; RPS14; RPS15A; RPS16; RPS17; RPS18; RPS19; …
Influenza Life Cycle	REACTOME	70	140	1.99947e-52	1.31755e-50	RPL10; RPL10A; RPL11; RPL12; RPL13; RPL13A; RPL14; RPL15; RPL18; RPL18A; RPL19; RPL21; RPL22L1; RPL23; RPL23A; RPL24; RPL26; RPL27; RPL27A; RPL29; RPL30; RPL3; RPL31; RPL32; RPL34; RPL35; RPL35A; RPL37; RPL37A; RPL38; RPL39; RPL4; RPL5; RPL6; RPL7; RPL7A; RPL8; RPL9; RPLP0; RPLP1; RPLP2; RPS11; RPS12; RPS13; RPS14; RPS15A; RPS16; RPS17; RPS18; RPS19; RPS20; RPS21; RPS2; RPS23; RPS24; RPS25; RPS27…
Influenza Infection	REACTOME	72	151	4.85886e-52	3.04165e-50	RPL10; RPL10A; RPL11; RPL12; RPL13; RPL13A; RPL14; RPL15; RPL18; RPL18A; RPL19; RPL21; RPL22L1; RPL23; RPL23A; RPL24; RPL26; RPL27; RPL27A; RPL29; RPL30; RPL3; RPL31; RPL32; RPL34; RPL35; RPL35A; RPL37; RPL37A; RPL38; RPL39; RPL4; RPL5; RPL6; RPL7; RPL7A; RPL8; RPL9; RPLP0; RPLP1; RPLP2; RPS11; RPS12; RPS13; RPS14; RPS15A; RPS16; RPS17; RPS18; RPS19; RPS20; RPS21; RPS2; RPS23; RPS24; RPS25; RPS27…
rRNA processing in the nucleus and cytosol	REACTOME	80	193	6.10934e-52	3.64233e-50	BOP1; EXOSC5; FBL; KRR1; NOB1; NOP10; PDCD11; RPL10; RPL10A; RPL11; RPL12; RPL13; RPL13A; RPL14; RPL15; RPL18; RPL18A; RPL19; RPL21; RPL22L1; RPL23; RPL23A; RPL24; RPL26; RPL27; RPL27A; RPL29; RPL30; RPL3; RPL31; RPL32; RPL34; RPL35; RPL35A; RPL37; RPL37A; RPL38; RPL39; RPL4; RPL5; RPL6; RPL7; RPL7A; RPL8; RPL9; RPLP0; RPLP1; RPLP2; RPP40; RPS11; RPS12; RPS13; RPS14; RPS15A; RPS16; RPS17; RPS18; …
rRNA processing	REACTOME	81	203	4.92685e-51	2.80382e-49	BOP1; EXOSC5; FBL; KRR1; NOB1; NOP10; PDCD11; RPL10; RPL10A; RPL11; RPL12; RPL13; RPL13A; RPL14; RPL15; RPL18; RPL18A; RPL19; RPL21; RPL22L1; RPL23; RPL23A; RPL24; RPL26; RPL27; RPL27A; RPL29; RPL30; RPL3; RPL31; RPL32; RPL34; RPL35; RPL35A; RPL37; RPL37A; RPL38; RPL39; RPL4; RPL5; RPL6; RPL7; RPL7A; RPL8; RPL9; RPLP0; RPLP1; RPLP2; RPP40; RPS11; RPS12; RPS13; RPS14; RPS15A; RPS16; RPS17; RPS18; …
Regulation of expression of SLITs and ROBOs	REACTOME	70	171	5.34669e-45	2.91046e-43	RPL10; RPL10A; RPL11; RPL12; RPL13; RPL13A; RPL14; RPL15; RPL18; RPL18A; RPL19; RPL21; RPL22L1; RPL23; RPL23A; RPL24; RPL26; RPL27; RPL27A; RPL29; RPL30; RPL3; RPL31; RPL32; RPL34; RPL35; RPL35A; RPL37; RPL37A; RPL38; RPL39; RPL4; RPL5; RPL6; RPL7; RPL7A; RPL8; RPL9; RPLP0; RPLP1; RPLP2; RPS11; RPS12; RPS13; RPS14; RPS15A; RPS16; RPS17; RPS18; RPS19; RPS20; RPS21; RPS2; RPS23; RPS24; RPS25; RPS27…
Signaling by ROBO receptors	REACTOME	73	217	5.78944e-40	3.02016e-38	CXCR4; PRKACB; RPL10; RPL10A; RPL11; RPL12; RPL13; RPL13A; RPL14; RPL15; RPL18; RPL18A; RPL19; RPL21; RPL22L1; RPL23; RPL23A; RPL24; RPL26; RPL27; RPL27A; RPL29; RPL30; RPL3; RPL31; RPL32; RPL34; RPL35; RPL35A; RPL37; RPL37A; RPL38; RPL39; RPL4; RPL5; RPL6; RPL7; RPL7A; RPL8; RPL9; RPLP0; RPLP1; RPLP2; RPS11; RPS12; RPS13; RPS14; RPS15A; RPS16; RPS17; RPS18; RPS19; RPS20; RPS21; RPS2; RPS23; RPS2…
Translation	REACTOME	82	291	2.46387e-38	1.23391e-36	EEF1A1; EEF1B2; EEF2; EIF3C; EIF3D; EIF3E; EIF3L; EIF3M; EIF4B; EIF4EBP1; FARSB; MRPL10; RPL10; RPL10A; RPL11; RPL12; RPL13; RPL13A; RPL14; RPL15; RPL18; RPL18A; RPL19; RPL21; RPL22L1; RPL23; RPL23A; RPL24; RPL26; RPL27; RPL27A; RPL29; RPL30; RPL3; RPL31; RPL32; RPL34; RPL35; RPL35A; RPL37; RPL37A; RPL38; RPL39; RPL4; RPL5; RPL6; RPL7; RPL7A; RPL8; RPL9; RPLP0; RPLP1; RPLP2; RPS11; RPS12; RPS13; …
Infectious disease	REACTOME	84	368	7.44037e-32	3.58282e-30	AP1S1; AP1S3; CD4; CXCR4; EEF2; HMGA1; NPM1; RPL10; RPL10A; RPL11; RPL12; RPL13; RPL13A; RPL14; RPL15; RPL18; RPL18A; RPL19; RPL21; RPL22L1; RPL23; RPL23A; RPL24; RPL26; RPL27; RPL27A; RPL29; RPL30; RPL3; RPL31; RPL32; RPL34; RPL35; RPL35A; RPL37; RPL37A; RPL38; RPL39; RPL4; RPL5; RPL6; RPL7; RPL7A; RPL8; RPL9; RPLP0; RPLP1; RPLP2; RPS11; RPS12; RPS13; RPS14; RPS15A; RPS16; RPS17; RPS18; RPS19; R…
Formation of the ternary complex, and subsequently, the 43S complex	REACTOME	33	52	7.83719e-30	3.63413e-28	EIF3C; EIF3D; EIF3E; EIF3L; EIF3M; RPS11; RPS12; RPS13; RPS14; RPS15A; RPS16; RPS17; RPS18; RPS19; RPS20; RPS21; RPS2; RPS23; RPS24; RPS25; RPS27; RPS27A; RPS28; RPS29; RPS3; RPS3A; RPS4X; RPS5; RPS6; RPS7; RPS8; RPS9; RPSA;
Activation of the mRNA upon binding of the cap-binding complex and eIFs, and subsequent binding to 43S	REACTOME	35	60	9.8482e-30	4.40355e-28	EIF3C; EIF3D; EIF3E; EIF3L; EIF3M; EIF4B; EIF4EBP1; RPS11; RPS12; RPS13; RPS14; RPS15A; RPS16; RPS17; RPS18; RPS19; RPS20; RPS21; RPS2; RPS23; RPS24; RPS25; RPS27; RPS27A; RPS28; RPS29; RPS3; RPS3A; RPS4X; RPS5; RPS6; RPS7; RPS8; RPS9; RPSA;
Metabolism of amino acids and derivatives	REACTOME	80	365	4.78675e-29	2.06655e-27	ACAT1; CKMT1A; CKMT1B; GLUD1; GLUD2; GLUL; MPST; NAGS; RPL10; RPL10A; RPL11; RPL12; RPL13; RPL13A; RPL14; RPL15; RPL18; RPL18A; RPL19; RPL21; RPL22L1; RPL23; RPL23A; RPL24; RPL26; RPL27; RPL27A; RPL29; RPL30; RPL3; RPL31; RPL32; RPL34; RPL35; RPL35A; RPL37; RPL37A; RPL38; RPL39; RPL4; RPL5; RPL6; RPL7; RPL7A; RPL8; RPL9; RPLP0; RPLP1; RPLP2; RPS11; RPS12; RPS13; RPS14; RPS15A; RPS16; RPS17; RPS18…
Ribosomal scanning and start codon recognition	REACTOME	34	59	1.15213e-28	4.6531e-27	EIF3C; EIF3D; EIF3E; EIF3L; EIF3M; EIF4B; RPS11; RPS12; RPS13; RPS14; RPS15A; RPS16; RPS17; RPS18; RPS19; RPS20; RPS21; RPS2; RPS23; RPS24; RPS25; RPS27; RPS27A; RPS28; RPS29; RPS3; RPS3A; RPS4X; RPS5; RPS6; RPS7; RPS8; RPS9; RPSA;
Translation initiation complex formation	REACTOME	34	59	1.15213e-28	4.6531e-27	EIF3C; EIF3D; EIF3E; EIF3L; EIF3M; EIF4B; RPS11; RPS12; RPS13; RPS14; RPS15A; RPS16; RPS17; RPS18; RPS19; RPS20; RPS21; RPS2; RPS23; RPS24; RPS25; RPS27; RPS27A; RPS28; RPS29; RPS3; RPS3A; RPS4X; RPS5; RPS6; RPS7; RPS8; RPS9; RPSA;
Axon guidance	REACTOME	95	548	4.26826e-26	1.66995e-24	ABLIM3; ACTG1; CACNB4; CXCR4; DPYSL3; EFNA3; EFNB2; EPHA2; GIT1; GRB7; GRIN2B; NRTN; PRKACB; RPL10; RPL10A; RPL11; RPL12; RPL13; RPL13A; RPL14; RPL15; RPL18; RPL18A; RPL19; RPL21; RPL22L1; RPL23; RPL23A; RPL24; RPL26; RPL27; RPL27A; RPL29; RPL30; RPL3; RPL31; RPL32; RPL34; RPL35; RPL35A; RPL37; RPL37A; RPL38; RPL39; RPL4; RPL5; RPL6; RPL7; RPL7A; RPL8; RPL9; RPLP0; RPLP1; RPLP2; RPS11; RPS12; RPS…
Metabolism	REACTOME	192	2052	1.29814e-17	4.92506e-16	AADAC; ABHD10; ACAT1; ACAT2; ACLY; ACOT11; ACOX2; ACOXL; ACSL5; ACSS2; ADPRM; ALDOA; ALDOC; ALOXE3; ANGPTL4; AOC3; BPNT1; CA9; CAV1; CDA; CEMIP; CHPF; CHPT1; CKMT1A; CKMT1B; CPOX; CSPG4; CYP11A1; CYP2S1; CYP4F22; CYP51A1; DHCR7; DPEP1; ECSIT; ELOVL1; ENO1; ENO2; ETFB; FA2H; FABP5; FABP6; FASN; FDPS; GAPDH; GART; GBE1; GDPD5; GLIPR1; GLRX; GLUD1; GLUD2; GLUL; GNG5; GNPDA1; GPI; HAS3; HILPDA; HK2; …
Metabolism of RNA	REACTOME	90	661	2.06359e-17	7.59888e-16	BOP1; CTU1; EIF4B; EXOSC5; FBL; GEMIN5; HNRNPA1; IGF2BP3; KRR1; NOB1; NOP10; PDCD11; RPL10; RPL10A; RPL11; RPL12; RPL13; RPL13A; RPL14; RPL15; RPL18; RPL18A; RPL19; RPL21; RPL22L1; RPL23; RPL23A; RPL24; RPL26; RPL27; RPL27A; RPL29; RPL30; RPL3; RPL31; RPL32; RPL34; RPL35; RPL35A; RPL37; RPL37A; RPL38; RPL39; RPL4; RPL5; RPL6; RPL7; RPL7A; RPL8; RPL9; RPLP0; RPLP1; RPLP2; RPP40; RPS11; RPS12; RPS1…
Disease	REACTOME	115	1015	5.77644e-16	2.06631e-14	ABCC2; ACTG1; AP1S1; AP1S3; CD4; CSPG4; CXCR4; CYP11A1; CYP4F22; DLL4; EEF2; EREG; FGF19; GBE1; HDAC4; HDAC5; HMGA1; HYAL1; JAG1; KDM7A; KSR2; LMNA; MAML3; MYC; NEURL1; NFKB2; NPM1; RASA4; RNF43; RPIA; RPL10; RPL10A; RPL11; RPL12; RPL13; RPL13A; RPL14; RPL15; RPL18; RPL18A; RPL19; RPL21; RPL22L1; RPL23; RPL23A; RPL24; RPL26; RPL27; RPL27A; RPL29; RPL30; RPL3; RPL31; RPL32; RPL34; RPL35; RPL35A; R…
Developmental Biology	REACTOME	113	1064	1.12343e-13	3.90705e-12	ABLIM3; ACTG1; ACVR2B; ADIRF; ANGPTL4; CACNB4; CXCR4; DPYSL3; DSC2; DSC3; EFNA3; EFNB2; EPHA2; GIT1; GRB7; GRIN2B; H2AFZ; HIST1H2BC; HIST1H3B; HIST1H4E; KLF4; KLF5; MAML3; MEF2C; NRTN; PPARG; PRKACB; RARA; RPL10; RPL10A; RPL11; RPL12; RPL13; RPL13A; RPL14; RPL15; RPL18; RPL18A; RPL19; RPL21; RPL22L1; RPL23; RPL23A; RPL24; RPL26; RPL27; RPL27A; RPL29; RPL30; RPL3; RPL31; RPL32; RPL34; RPL35; RPL35…
Metabolism of proteins	REACTOME	152	2113	1.35719e-05	0.000424799	ABRAXAS1; ACOX2; AREG; BMP4; CD109; CD55; CDC34; CHCHD10; DPH5; DPP4; EEF1A1; EEF1B2; EEF2; EIF3C; EIF3D; EIF3E; EIF3L; EIF3M; EIF4B; EIF4EBP1; ERO1A; ETFB; EXOSC5; FARSB; GALNT18; GATA3; GNG5; H2AFZ; HDAC4; HIST1H2BC; HIST1H3B; HIST1H4E; KDM1B; KLF4; KLK1; LGALS1; LMNA; LYPD3; MFGE8; MRPL10; MVD; MYC; NFKB2; NOD2; NPM1; NR4A2; OBSL1; OTUB2; PFDN2; PHC2; PLAUR; PPARG; RAB3A; RARA; RNF128; RPL10; …
Cholesterol biosynthesis	REACTOME	8	24	1.9286e-05	0.000588929	ACAT2; CYP51A1; DHCR7; FDPS; IDI1; MSMO1; MVD; MVK;
Glycolysis	REACTOME	13	66	3.18922e-05	0.000950693	ALDOA; ALDOC; ENO1; ENO2; GAPDH; GNPDA1; GPI; HK2; PFKFB4; PFKP; PGK1; PRKACB; TPI1;
Microtubule-dependent trafficking of connexons from Golgi to the plasma membrane	REACTOME	7	20	4.54332e-05	0.00129278	GJA1; TUBA1A; TUBA1C; TUBB2A; TUBB2B; TUBB3; TUBB4A;
Transport of connexons to the plasma membrane	REACTOME	7	21	6.50792e-05	0.00181065	GJA1; TUBA1A; TUBA1C; TUBB2A; TUBB2B; TUBB3; TUBB4A;
Gap junction assembly	REACTOME	9	38	0.000118923	0.00303859	GJA1; GJA3; GJB3; TUBA1A; TUBA1C; TUBB2A; TUBB2B; TUBB3; TUBB4A;
Type I hemidesmosome assembly	REACTOME	5	11	0.000139694	0.00342936	COL17A1; ITGA6; ITGB4; LAMB3; LAMC2;
Gap junction trafficking	REACTOME	10	49	0.000190473	0.00458599	ACTG1; GJA1; GJA3; GJB3; TUBA1A; TUBA1C; TUBB2A; TUBB2B; TUBB3; TUBB4A;
Gap junction trafficking and regulation	REACTOME	10	50	0.000227065	0.00526454	ACTG1; GJA1; GJA3; GJB3; TUBA1A; TUBA1C; TUBB2A; TUBB2B; TUBB3; TUBB4A;
Gluconeogenesis	REACTOME	8	33	0.000239202	0.00544511	ALDOA; ALDOC; ENO1; ENO2; GAPDH; GPI; PGK1; TPI1;
rRNA modification in the nucleus and cytosol	REACTOME	11	60	0.000250859	0.0056085	FBL; KRR1; NOP10; PDCD11; RPS14; RPS2; RPS6; RPS7; RPS9; RRP9; WDR3;
Metabolism of carbohydrates	REACTOME	28	265	0.000332912	0.00731238	ALDOA; ALDOC; CEMIP; CHPF; CSPG4; ENO1; ENO2; GAPDH; GBE1; GNPDA1; GPI; HAS3; HK2; HMMR; HS3ST1; HYAL1; HYAL3; PFKFB4; PFKP; PGK1; PRKACB; PYGL; RPIA; RPS27A; SLC2A1; TPI1; UBA52; VCAN;
Glucose metabolism	REACTOME	13	84	0.000409329	0.0086861	ALDOA; ALDOC; ENO1; ENO2; GAPDH; GNPDA1; GPI; HK2; PFKFB4; PFKP; PGK1; PRKACB; TPI1;
Prefoldin mediated transfer of substrate to CCT/TriC	REACTOME	7	28	0.000480394	0.0100242	PFDN2; TUBA1A; TUBA1C; TUBB2A; TUBB2B; TUBB3; TUBB4A;
Constitutive Signaling by NOTCH1 HD Domain Mutants	REACTOME	5	15	0.000761498	0.0153773	DLL4; JAG1; NEURL1; RPS27A; UBA52;
Signaling by NOTCH1 HD Domain Mutants in Cancer	REACTOME	5	15	0.000761498	0.0153773	DLL4; JAG1; NEURL1; RPS27A; UBA52;
Glutamate Neurotransmitter Release Cycle	REACTOME	6	23	0.000961114	0.0188018	CPLX1; PPFIA4; RAB3A; SLC38A2; STX1A; SYT1;
Post-chaperonin tubulin folding pathway	REACTOME	6	23	0.000961114	0.0188018	TUBA1A; TUBA1C; TUBB2A; TUBB2B; TUBB3; TUBB4A;
Acetylcholine Neurotransmitter Release Cycle	REACTOME	5	16	0.00106012	0.0201102	CPLX1; PPFIA4; RAB3A; STX1A; SYT1;
Serotonin Neurotransmitter Release Cycle	REACTOME	5	16	0.00106012	0.0201102	CPLX1; PPFIA4; RAB3A; STX1A; SYT1;
RHO GTPases activate IQGAPs	REACTOME	7	32	0.00113727	0.0212518	ACTG1; TUBA1A; TUBA1C; TUBB2A; TUBB2B; TUBB3; TUBB4A;
Triglyceride catabolism	REACTOME	6	24	0.00122524	0.0219144	CAV1; FABP5; FABP6; MGLL; PLIN3; PRKACB;
MyD88:Mal cascade initiated on plasma membrane	REACTOME	13	94	0.00121852	0.0221099	DUSP4; DUSP6; DUSP7; ECSIT; IRAK2; MEF2C; NFKB2; NOD2; PELI2; RPS27A; SOCS1; TLR6; UBA52;
Toll Like Receptor TLR6:TLR2 Cascade	REACTOME	13	94	0.00121852	0.0221099	DUSP4; DUSP6; DUSP7; ECSIT; IRAK2; MEF2C; NFKB2; NOD2; PELI2; RPS27A; SOCS1; TLR6; UBA52;
Cooperation of Prefoldin and TriC/CCT in actin and tubulin folding	REACTOME	7	33	0.00137906	0.0239804	PFDN2; TUBA1A; TUBA1C; TUBB2A; TUBB2B; TUBB3; TUBB4A;
Hyaluronan metabolism	REACTOME	5	17	0.00143751	0.0239968	CEMIP; HAS3; HMMR; HYAL1; HYAL3;
Norepinephrine Neurotransmitter Release Cycle	REACTOME	5	17	0.00143751	0.0239968	CPLX1; PPFIA4; RAB3A; STX1A; SYT1;
Toll Like Receptor 2 (TLR2) Cascade	REACTOME	13	97	0.00163293	0.0262107	DUSP4; DUSP6; DUSP7; ECSIT; IRAK2; MEF2C; NFKB2; NOD2; PELI2; RPS27A; SOCS1; TLR6; UBA52;
Toll Like Receptor TLR1:TLR2 Cascade	REACTOME	13	97	0.00163293	0.0262107	DUSP4; DUSP6; DUSP7; ECSIT; IRAK2; MEF2C; NFKB2; NOD2; PELI2; RPS27A; SOCS1; TLR6; UBA52;
Regulation of cholesterol biosynthesis by SREBP (SREBF)	REACTOME	9	53	0.00159994	0.0263568	CYP51A1; DHCR7; FASN; FDPS; IDI1; INSIG1; INSIG2; MVD; MVK;
Metabolism of steroids	REACTOME	17	147	0.00181413	0.0276986	ACAT2; ACOX2; CYP11A1; CYP51A1; DHCR7; FABP6; FASN; FDPS; HSD17B11; IDI1; INSIG1; INSIG2; MSMO1; MVD; MVK; SLCO1B3; STARD4;
Formation of tubulin folding intermediates by CCT/TriC	REACTOME	6	26	0.00191618	0.0289043	TUBA1A; TUBA1C; TUBB2A; TUBB2B; TUBB3; TUBB4A;
Constitutive Signaling by NOTCH1 HD+PEST Domain Mutants	REACTOME	9	57	0.0026954	0.0366808	DLL4; HDAC4; HDAC5; JAG1; MAML3; MYC; NEURL1; RPS27A; UBA52;
Constitutive Signaling by NOTCH1 PEST Domain Mutants	REACTOME	9	57	0.0026954	0.0366808	DLL4; HDAC4; HDAC5; JAG1; MAML3; MYC; NEURL1; RPS27A; UBA52;
Signaling by NOTCH1 HD+PEST Domain Mutants in Cancer	REACTOME	9	57	0.0026954	0.0366808	DLL4; HDAC4; HDAC5; JAG1; MAML3; MYC; NEURL1; RPS27A; UBA52;
Signaling by NOTCH1 PEST Domain Mutants in Cancer	REACTOME	9	57	0.0026954	0.0366808	DLL4; HDAC4; HDAC5; JAG1; MAML3; MYC; NEURL1; RPS27A; UBA52;
Signaling by NOTCH1 in Cancer	REACTOME	9	57	0.0026954	0.0366808	DLL4; HDAC4; HDAC5; JAG1; MAML3; MYC; NEURL1; RPS27A; UBA52;
TRAF6 mediated induction of NFkB and MAP kinases upon TLR7/8 or 9 activation	REACTOME	12	91	0.00279253	0.0368026	DUSP4; DUSP6; DUSP7; ECSIT; IRAK2; MEF2C; NFKB2; NOD2; PELI2; RPS27A; TICAM1; UBA52;
Influenza Virus Induced Apoptosis	REACTOME	2	2	0.00275653	0.0371094	SLC25A6; TGFB1;
Regulation of insulin secretion	REACTOME	11	80	0.00296657	0.0375166	GNG5; ITPR3; PLCB2; PRKACB; RAPGEF3; RAPGEF4; SLC25A4; SLC25A6; SLC2A1; STX1A; STXBP1;
MyD88 dependent cascade initiated on endosome	REACTOME	12	92	0.00306228	0.0379601	DUSP4; DUSP6; DUSP7; ECSIT; IRAK2; MEF2C; NFKB2; NOD2; PELI2; RPS27A; TICAM1; UBA52;
Toll Like Receptor 7/8 (TLR7/8) Cascade	REACTOME	12	92	0.00306228	0.0379601	DUSP4; DUSP6; DUSP7; ECSIT; IRAK2; MEF2C; NFKB2; NOD2; PELI2; RPS27A; TICAM1; UBA52;
Toll Like Receptor 4 (TLR4) Cascade	REACTOME	15	127	0.00268135	0.0385867	DUSP4; DUSP6; DUSP7; ECSIT; IRAK2; MEF2C; NFKB2; NOD2; PELI2; RPS27A; SOCS1; TANK; TICAM1; TLR6; UBA52;
TICAM1-dependent activation of IRF3/IRF7	REACTOME	4	12	0.00266287	0.0387665	RPS27A; TANK; TICAM1; UBA52;
Non-integrin membrane-ECM interactions	REACTOME	9	59	0.00343022	0.0421043	DDR1; ITGA6; ITGB4; ITGB5; LAMA2; LAMA4; LAMB3; LAMC2; TGFB1;
Dissolution of Fibrin Clot	REACTOME	4	13	0.003688	0.0448289	PLAT; PLAUR; SERPINE1; SERPINE2;
Formation of Fibrin Clot (Clotting Cascade)	REACTOME	7	39	0.00377903	0.0450604	A2M; F12; F2R; PROCR; PRTN3; SERPINE2; THBD;
Dopamine Neurotransmitter Release Cycle	REACTOME	5	21	0.00397026	0.046894	CPLX1; PPFIA4; RAB3A; STX1A; SYT1;
Activation of gene expression by SREBF (SREBP)	REACTOME	7	40	0.00437756	0.0476583	CYP51A1; DHCR7; FASN; FDPS; IDI1; MVD; MVK;
Negative regulation of MAPK pathway	REACTOME	7	40	0.00437756	0.0476583	DUSP4; DUSP5; DUSP6; DUSP7; DUSP9; RPS27A; UBA52;
Laminin interactions	REACTOME	6	30	0.00413357	0.0483666	ITGA6; ITGB4; LAMA2; LAMA4; LAMB3; LAMC2;
Toll Like Receptor 9 (TLR9) Cascade	REACTOME	12	96	0.00435998	0.0487383	DUSP4; DUSP6; DUSP7; ECSIT; IRAK2; MEF2C; NFKB2; NOD2; PELI2; RPS27A; TICAM1; UBA52;
MyD88 cascade initiated on plasma membrane	REACTOME	11	84	0.00435385	0.0491083	DUSP4; DUSP6; DUSP7; ECSIT; IRAK2; MEF2C; NFKB2; NOD2; PELI2; RPS27A; UBA52;
Toll Like Receptor 10 (TLR10) Cascade	REACTOME	11	84	0.00435385	0.0491083	DUSP4; DUSP6; DUSP7; ECSIT; IRAK2; MEF2C; NFKB2; NOD2; PELI2; RPS27A; UBA52;
Toll Like Receptor 5 (TLR5) Cascade	REACTOME	11	84	0.00435385	0.0491083	DUSP4; DUSP6; DUSP7; ECSIT; IRAK2; MEF2C; NFKB2; NOD2; PELI2; RPS27A; UBA52;
Integration of energy metabolism	REACTOME	13	109	0.00461597	0.0498207	ACLY; FASN; GNG5; ITPR3; PLCB2; PRKACB; RAPGEF3; RAPGEF4; SLC25A4; SLC25A6; SLC2A1; STX1A; STXBP1;

## Sheet: HCT116 v HKe3wt Down Pathways
Name	Source Name	Uploaded gene count	Genes in InnateDB for this entity	P-value	P-value (corrected)	Gene Symbols
Prostaglandin Leukotriene metabolism	INOH	6	22	0.000917268	0.0254738	AKR1C3; ALOX15; ALOX5; CYP4F3; GGT1; GGT5;
Antigen processing and presentation	KEGG	16	71	9.9905e-07	0.000121385	B2M; CTSS; HLA-B; HLA-C; HLA-DMB; HLA-DRA; HLA-DRB1; HLA-E; HLA-F; LGMN; PSME1; PSME2; RFX5; TAP1; TAP2; TAPBP;
Complement and coagulation cascades	KEGG	14	69	1.72931e-05	0.00120063	BDKRB2; C1R; C3; C4A; C5; CD59; CFB; CFH; CFI; F3; PLAU; SERPINA1; SERPING1; TFPI;
Staphylococcus aureus infection	KEGG	12	53	2.16009e-05	0.00131226	C1R; C3; C4A; C5; CFB; CFH; CFI; HLA-DMB; HLA-DRA; HLA-DRB1; ICAM1; SELPLG;
Phagosome	KEGG	22	152	2.54739e-05	0.00145651	ATP6V0A4; ATP6V1B1; C1R; C3; CTSS; CYBB; DYNC2H1; HLA-B; HLA-C; HLA-DMB; HLA-DRA; HLA-DRB1; HLA-E; HLA-F; MRC2; NCF4; NOS1; PLA2R1; RAB7B; TAP1; TAP2; THBS1;
Cell adhesion molecules (CAMs)	KEGG	21	144	3.45684e-05	0.00176845	CD226; CD274; CNTN2; CNTNAP1; CNTNAP2; HLA-B; HLA-C; HLA-DMB; HLA-DRA; HLA-DRB1; HLA-E; HLA-F; ICAM1; ITGA9; ITGB8; NCAM1; NFASC; NTNG2; SELL; SELPLG; VTCN1;
Hepatitis C	KEGG	17	136	0.00117172	0.0316364	ARAF; DDX58; EGF; EIF2AK2; IFIT1; IRF1; IRF7; IRF9; OAS1; OAS2; OAS3; PIK3R3; RNF31; STAT1; STAT2; STAT3; TLR3;
Antigen processing and presentation	PID BIOCARTA	8	13	7.70121e-08	1.2476e-05	B2M; HLA-DRA; HLA-DRB1; PSMB8; PSMB9; PSMB9; TAP1; TAP2;
Direct p53 effectors	PID NCI	20	129	2.14121e-05	0.00138751	BCL2L14; BDKRB2; C12orf5; CASP10; CASP1; CD82; COL18A1; CTSD; EDN2; FOXA1; IGFBP3; JUN; PMAIP1; PML; RNF144B; S100A2; SNAI2; TAP1; TNFRSF10C; TP53INP1;
TRAIL signaling pathway	PID NCI	6	20	0.000523273	0.0164071	CASP10; CFLAR; MAP3K1; SMPD1; TNFRSF10C; TNFSF10;
Interferon Signaling	REACTOME	43	158	3.16696e-19	3.07829e-16	ADAR; B2M; CAMK2B; DDX58; EIF2AK2; GBP1; GBP3; GBP4; HERC5; HLA-B; HLA-C; HLA-DRA; HLA-DRB1; HLA-F; ICAM1; IFI35; IFI6; IFIT1; IFIT2; IFIT3; IFITM1; IFITM3; IRF1; IRF7; IRF9; ISG15; MX1; MX2; NCAM1; OAS1; OAS2; OAS3; OASL; PML; PSMB8; SP100; STAT1; STAT2; UBA7; UBE2L6; USP18; USP41; XAF1;
Interferon alpha/beta signaling	REACTOME	25	59	8.02001e-17	3.89773e-14	ADAR; HLA-B; HLA-C; HLA-F; IFI35; IFI6; IFIT1; IFIT2; IFIT3; IFITM1; IFITM3; IRF1; IRF7; IRF9; ISG15; MX1; MX2; OAS1; OAS2; OAS3; OASL; PSMB8; STAT2; USP18; XAF1;
Cytokine Signaling in Immune system	REACTOME	52	267	3.60666e-16	1.16856e-13	ADAR; B2M; BLNK; CAMK2B; CASP1; CSF2RA; DDX58; EIF2AK2; GBP1; GBP3; GBP4; HERC5; HLA-B; HLA-C; HLA-DRA; HLA-DRB1; HLA-F; ICAM1; IFI35; IFI6; IFIT1; IFIT2; IFIT3; IFITM1; IFITM3; IL7; INPP5D; IRF1; IRF7; IRF9; ISG15; MX1; MX2; MYD88; NCAM1; OAS1; OAS2; OAS3; OASL; PIK3R3; PML; PSMB8; SP100; STAT1; STAT2; STAT3; SYK; UBA7; UBE2L6; USP18; USP41; XAF1;
Interferon gamma signaling	REACTOME	21	63	6.86841e-12	1.66902e-09	B2M; CAMK2B; GBP1; GBP3; GBP4; HLA-B; HLA-C; HLA-DRA; HLA-DRB1; HLA-F; ICAM1; IRF1; IRF7; IRF9; NCAM1; OAS1; OAS2; OAS3; OASL; PML; SP100;
Immune System	REACTOME	110	1127	3.9396e-10	7.65858e-08	ADAR; ASB9; B2M; BLNK; C3; C4A; C5; CAMK2B; CASP10; CASP1; CASP4; CD226; CD274; CD59; CFB; CFH; CFI; CSF2RA; CTSD; CTSH; CTSO; CTSS; CYBB; DAPP1; DDX58; DHX58; DTX3L; DTX4; DYNC2H1; EGF; EIF2AK2; ERAP1; ERAP2; FGF2; FGF9; GBP1; GBP3; GBP4; HERC5; HLA-B; HLA-C; HLA-DMB; HLA-DRA; HLA-DRB1; HLA-F; ICAM1; IFI16; IFI35; IFI6; IFIH1; IFIT1; IFIT2; IFIT3; IFITM1; IFITM3; IL7; INPP5D; IRF1; IRF7; IRF9; I…
Extracellular matrix organization	REACTOME	37	266	1.30457e-07	1.81149e-05	ADAMTS16; ADAMTS2; CD47; CEACAM1; COL12A1; COL16A1; COL18A1; COL21A1; COL24A1; COL25A1; COL3A1; COL4A5; COL4A6; COL5A2; COL5A3; COL9A2; CTSD; CTSS; FBLN1; FBLN5; FGF2; FN1; ICAM1; ITGA9; ITGB8; KLK7; LOXL4; MMP14; MMP19; MMP24; MMP7; NCAM1; NTN4; SPARC; TGFB2; TGFB3; THBS1;
Antigen Presentation: Folding, assembly and peptide loading of class I MHC	REACTOME	9	24	2.56653e-06	0.000277185	B2M; ERAP1; ERAP2; HLA-B; HLA-C; HLA-F; TAP1; TAP2; TAPBP;
Collagen degradation	REACTOME	14	61	3.77486e-06	0.000366916	COL12A1; COL16A1; COL18A1; COL25A1; COL3A1; COL4A5; COL4A6; COL5A2; COL5A3; COL9A2; CTSD; MMP14; MMP19; MMP7;
Antigen processing-Cross presentation	REACTOME	16	80	5.31835e-06	0.000469949	B2M; CTSS; CYBB; HLA-B; HLA-C; HLA-F; MRC2; NCF4; PSMB10; PSMB8; PSMB9; PSME1; PSME2; TAP1; TAP2; TAPBP;
Collagen formation	REACTOME	16	85	1.20354e-05	0.000974871	ADAMTS2; COL12A1; COL16A1; COL18A1; COL21A1; COL24A1; COL25A1; COL3A1; COL4A5; COL4A6; COL5A2; COL5A3; COL9A2; CTSS; LOXL4; MMP7;
Degradation of the extracellular matrix	REACTOME	19	116	1.54507e-05	0.00115524	ADAMTS16; COL12A1; COL16A1; COL18A1; COL25A1; COL3A1; COL4A5; COL4A6; COL5A2; COL5A3; COL9A2; CTSD; CTSS; FN1; KLK7; MMP14; MMP19; MMP24; MMP7;
Collagen biosynthesis and modifying enzymes	REACTOME	13	64	3.40417e-05	0.00183825	ADAMTS2; COL12A1; COL16A1; COL18A1; COL21A1; COL24A1; COL25A1; COL3A1; COL4A5; COL4A6; COL5A2; COL5A3; COL9A2;
RIG-I/MDA5 mediated induction of IFN-alpha/beta pathways	REACTOME	14	78	7.26865e-05	0.00353257	CASP10; DDX58; DHX58; HERC5; IFIH1; IRF1; IRF7; ISG15; MAP3K1; MYD88; NLRC5; SAA1; UBA7; UBE2L6;
Endosomal/Vacuolar pathway	REACTOME	5	10	9.64596e-05	0.0044647	B2M; CTSS; HLA-B; HLA-C; HLA-F;
ER-Phagosome pathway	REACTOME	12	63	0.000130968	0.00578642	B2M; HLA-B; HLA-C; HLA-F; PSMB10; PSMB8; PSMB9; PSME1; PSME2; TAP1; TAP2; TAPBP;
Integrin cell surface interactions	REACTOME	14	83	0.000145948	0.0061679	CD47; COL16A1; COL18A1; COL3A1; COL4A5; COL4A6; COL5A2; COL5A3; COL9A2; FN1; ICAM1; ITGA9; ITGB8; THBS1;
Regulation of Complement cascade	REACTOME	7	24	0.000216074	0.00875101	C3; C4A; C5; CD59; CFB; CFH; CFI;
Antiviral mechanism by IFN-stimulated genes	REACTOME	12	68	0.000278451	0.0100242	DDX58; EIF2AK2; HERC5; IFIT1; ISG15; MX1; MX2; STAT1; UBA7; UBE2L6; USP18; USP41;
ISG15 antiviral mechanism	REACTOME	12	68	0.000278451	0.0100242	DDX58; EIF2AK2; HERC5; IFIT1; ISG15; MX1; MX2; STAT1; UBA7; UBE2L6; USP18; USP41;
Activation of C3 and C5	REACTOME	4	7	0.00027185	0.0105695	C3; C4A; C5; CFB;
Arachidonic acid metabolism	REACTOME	10	50	0.000312353	0.0108431	AKR1C3; ALOX15; ALOX5; CYP1A1; CYP1B1; CYP2C8; CYP4F11; CYP4F3; GGT1; GGT5;
NCAM1 interactions	REACTOME	9	42	0.000361634	0.012121	CACNA1D; CACNA1I; CNTN2; COL3A1; COL4A5; COL5A2; COL5A3; COL9A2; NCAM1;
Adaptive Immune System	REACTOME	53	604	0.000382608	0.0123965	ASB9; B2M; BLNK; C3; CD226; CD274; CTSD; CTSH; CTSO; CTSS; CYBB; DAPP1; DTX3L; DYNC2H1; EGF; ERAP1; ERAP2; FGF2; FGF9; HLA-B; HLA-C; HLA-DMB; HLA-DRA; HLA-DRB1; HLA-F; ICAM1; IFITM1; INPP5D; LGMN; MALT1; MOV10; MRC2; NCF4; NRG1; PIK3AP1; PIK3R3; PSMB10; PSMB8; PSMB9; PSME1; PSME2; RASGRP3; RNF144B; SELL; SYK; TAP1; TAP2; TAPBP; TRIM21; UBA7; UBE2L6; WAS; null;
Assembly of collagen fibrils and other multimeric structures	REACTOME	10	54	0.000597621	0.0181527	COL18A1; COL24A1; COL3A1; COL4A5; COL4A6; COL5A2; COL5A3; CTSS; LOXL4; MMP7;
ECM proteoglycans	REACTOME	12	74	0.000622278	0.0183289	COL3A1; COL4A5; COL4A6; COL5A2; COL5A3; COL9A2; FN1; ITGA9; NCAM1; SPARC; TGFB2; TGFB3;
Synthesis of Leukotrienes (LT) and Eoxins (EX)	REACTOME	6	21	0.000699059	0.0199849	ALOX15; ALOX5; CYP4F11; CYP4F3; GGT1; GGT5;
Negative regulators of RIG-I/MDA5 signaling	REACTOME	7	33	0.00173721	0.045637	DDX58; HERC5; IFIH1; ISG15; NLRC5; UBA7; UBE2L6;
