# Supplementary material for: Transcriptional and metabolic rewiring of colorectal cancer cells expressing the oncogenic KRASG13D mutation
Source: Br J Cancer. 2019 May 28;121(1):37–50. doi: 10.1038/s41416-019-0477-7 (PMC6738113; doi:10.1038/s41416-019-0477-7)
Supplement: Supplementary file 8 — Supplementary Table 6 [file 41416_2019_477_MOESM8_ESM.xlsx]

## Sheet: HCT116 Upreg Pathways
Pathway Name	Source Name	Pathway uploaded gene count	Genes in InnateDB for this entity	Pathway p-value	Pathway p-value (corrected)	Gene Symbols
Arginine Proline metabolism	INOH	25	47	8.84817e-10	3.64323e-08	ALDH1B1; ALDH7A1; ALDH9A1; AMD1; ARG2; ASS1; CKMT1B; EPRS; FH; GATM; GLUD1; GLUD2; GLUL; GOT1; GOT2; MAOA; MAOB; NOS3; ODC1; PYCR1; PYCRL; SAT1; SDHB; SMS; SRM;
Valine Leucine Isoleucine degradation	INOH	16	30	9.55633e-07	3.08613e-05	ACAA2; ACADM; ALDH1B1; ALDH6A1; ALDH7A1; ALDH9A1; AUH; BCAT2; HADH; HADHA; HADHB; HIBADH; HSD17B10; MCCC1; MCCC2; OXCT1;
Purine nucleotides nucleosides metabolism	INOH	29	102	0.000295817	0.00649614	ADA; ADCY3; ADK; ADSL; ADSS; AK2; ATIC; GART; GMPR2; GMPR; HPRT1; IMPDH2; ITPA; NME1; NME4; NME7; NT5C3; NT5C; NT5E; NUDT2; NUDT5; PAICS; PDE3B; PDE4B; PFAS; PNP; PPAT; PRPS2; RRM1;
Propanoate metabolism	INOH	10	22	0.000593483	0.0120675	ACADM; ALDH1B1; ALDH6A1; ALDH7A1; ALDH9A1; HADHA; LDHB; MCEE; MUT; PCCA;
Glutamate Glutamine metabolism	INOH	9	19	0.000774656	0.0144984	CPS1; EPRS; GLS; GLUD1; GLUD2; GLUL; GPT; GSS; QARS;
Pyrimidine nucleotides nucleosides metabolism	INOH	15	47	0.00243657	0.0397329	AK3; DCTD; DHODH; DPYD; ITPA; NME1; NME4; NME7; NT5C3; NT5C; NT5E; PRPS2; RRM1; UCK2; UPP1;
Ribosome	KEGG	108	137	6.35738e-64	1.7451e-61	FAU; MRPL10; MRPL11; MRPL1; MRPL12; MRPL13; MRPL14; MRPL15; MRPL18; MRPL21; MRPL22; MRPL23; MRPL24; MRPL30; MRPL32; MRPL34; MRPL3; MRPL36; MRPL4; MRPS11; MRPS12; MRPS16; MRPS17; MRPS2; MRPS7; MRPS9; RPL10; RPL10A; RPL11; RPL12; RPL13; RPL13A; RPL14; RPL15; RPL17; RPL18; RPL18A; RPL19; RPL21; RPL22; RPL22L1; RPL23; RPL23A; RPL24; RPL26; RPL26L1; RPL27; RPL27A; RPL28; RPL29; RPL30; RPL31; RPL32; RP…
Parkinson's disease	KEGG	78	149	3.65814e-27	2.31729e-25	ATP5A1; ATP5B; ATP5C1; ATP5D; ATP5E; ATP5F1; ATP5G1; ATP5G2; ATP5G3; ATP5H; ATP5J; ATP5O; COX4I1; COX5A; COX5B; COX6A1; COX6B1; COX6C; COX7A2; COX7A2L; COX7B; COX7C; CYC1; GNAL; HTRA2; MT-ATP6; MT-ATP8; MT-CO1; MT-CO2; MT-CO3; MT-CYB; MT-ND1; MT-ND2; MT-ND3; MT-ND4; MT-ND4L; MT-ND5; MT-ND6; NDUFA1; NDUFA2; NDUFA4; NDUFA5; NDUFB10; NDUFB11; NDUFB2; NDUFB3; NDUFB4; NDUFB5; NDUFB6; NDUFB7; NDUFB9; N…
Oxidative phosphorylation	KEGG	71	137	1.77648e-24	1.04495e-22	ATP5A1; ATP5B; ATP5C1; ATP5D; ATP5E; ATP5F1; ATP5G1; ATP5G2; ATP5G3; ATP5H; ATP5I; ATP5J; ATP5L; ATP5O; ATP6V1F; COX15; COX4I1; COX5A; COX5B; COX6A1; COX6B1; COX6C; COX7A2; COX7A2L; COX7B; COX7C; CYC1; MT-ATP6; MT-ATP8; MT-CO1; MT-CO2; MT-CO3; MT-CYB; MT-ND1; MT-ND2; MT-ND3; MT-ND4; MT-ND4L; MT-ND5; MT-ND6; NDUFA1; NDUFA2; NDUFA4; NDUFA5; NDUFB10; NDUFB11; NDUFB2; NDUFB3; NDUFB4; NDUFB5; NDUFB6; …
Huntington's disease	KEGG	74	198	2.809e-15	1.36071e-13	ATP5A1; ATP5B; ATP5C1; ATP5D; ATP5E; ATP5F1; ATP5G1; ATP5G2; ATP5G3; ATP5H; ATP5J; ATP5O; BBC3; COX4I1; COX5A; COX5B; COX6A1; COX6B1; COX6C; COX7A2; COX7A2L; COX7B; COX7C; CYC1; DCTN1; HDAC1; ITPR1; MT-ATP6; MT-ATP8; MT-CO1; MT-CO2; MT-CO3; MT-CYB; NDUFA1; NDUFA2; NDUFA4; NDUFA5; NDUFB10; NDUFB11; NDUFB2; NDUFB3; NDUFB4; NDUFB5; NDUFB6; NDUFB7; NDUFB9; NDUFS1; NDUFS4; NDUFS5; NDUFS6; NDUFS8; NDUF…
Alzheimer's disease	KEGG	66	172	2.1098e-14	9.9281e-13	ATP5A1; ATP5B; ATP5C1; ATP5D; ATP5E; ATP5F1; ATP5G1; ATP5G2; ATP5G3; ATP5H; ATP5J; ATP5O; BACE1; CAPN2; COX4I1; COX5A; COX5B; COX6A1; COX6B1; COX6C; COX7A2; COX7A2L; COX7B; COX7C; CYC1; FAS; HSD17B10; ITPR1; MT-ATP6; MT-ATP8; MT-CO1; MT-CO2; MT-CO3; MT-CYB; NDUFA1; NDUFA2; NDUFA4; NDUFA5; NDUFB10; NDUFB11; NDUFB2; NDUFB3; NDUFB4; NDUFB5; NDUFB6; NDUFB7; NDUFB9; NDUFS1; NDUFS4; NDUFS5; NDUFS6; NDU…
Arginine and proline metabolism	KEGG	28	60	4.21286e-09	1.69234e-07	ALDH18A1; ALDH1B1; ALDH7A1; ALDH9A1; AMD1; ARG2; ASS1; CKMT1A; CKMT1B; CNDP2; CPS1; GATM; GLS; GLUD1; GLUD2; GLUL; GOT1; GOT2; HOGA1; MAOA; MAOB; NOS3; ODC1; PYCR1; PYCRL; SAT1; SMS; SRM;
Valine, leucine and isoleucine degradation	KEGG	23	44	6.56261e-09	2.57348e-07	ACAA2; ACADM; ACADSB; ACAT1; ALDH1B1; ALDH6A1; ALDH7A1; ALDH9A1; AUH; BCAT2; BCKDHB; DLD; HADH; HADHA; HADHB; HIBADH; HSD17B10; MCCC1; MCCC2; MCEE; MUT; OXCT1; PCCA;
Purine metabolism	KEGG	52	174	2.64626e-07	9.47476e-06	ADA; ADCY3; ADK; ADPRM; ADSL; ADSS; AK2; AK3; AK7; ATIC; FHIT; GART; GMPR2; GMPR; HDDC3; HPRT1; IMPDH2; ITPA; NME1; NME4; NME7; NT5C3; NT5C3L; NT5C; NT5E; NUDT2; NUDT5; PAICS; PDE3B; PDE4B; PFAS; PGM2; PNP; POLD2; POLE3; POLR1A; POLR1B; POLR1C; POLR1D; POLR1E; POLR2G; POLR3B; POLR3D; POLR3G; POLR3H; PPAT; PRPS1; PRPS2; RRM1; TAF9; TWISTNB; ZNRD1;
RNA transport	KEGG	50	170	7.6371e-07	2.567e-05	CLNS1A; EEF1A1; EIF1B; EIF2B1; EIF2B2; EIF2B3; EIF2S1; EIF2S2; EIF2S3; EIF3A; EIF3B; EIF3C; EIF3CL; EIF3D; EIF3E; EIF3F; EIF3H; EIF3I; EIF3J; EIF4A2; EIF4B; EIF4E; EIF4EBP1; EIF4G3; EIF5B; FXR1; GEMIN5; GEMIN6; MAGOH; NMD3; NUP35; NUP88; NXT1; PABPC1; PABPC3; PABPC4; PNN; PRMT5; RAN; RPP25L; RPP40; SMN1; SMN2; SUMO1; SUMO2; SUMO3; TGS1; THOC7; null; null;
Cardiac muscle contraction	KEGG	27	79	1.39289e-05	0.000402473	ATP1A3; COX4I1; COX5A; COX5B; COX6A1; COX6B1; COX6C; COX7A2; COX7A2L; COX7B; COX7C; CYC1; MT-CO1; MT-CO2; MT-CO3; MT-CYB; MYL2; TNNC1; TPM2; TPM4; UQCR10; UQCR11; UQCRB; UQCRC2; UQCRFS1; UQCRH; UQCRQ;
Pyrimidine metabolism	KEGG	32	104	2.71062e-05	0.000744065	DCTD; DCTPP1; DHODH; DPYD; ITPA; NME1; NME4; NME7; NT5C3; NT5C3L; NT5C; NT5E; NUDT2; PNP; POLD2; POLE3; POLR1A; POLR1B; POLR1C; POLR1D; POLR1E; POLR2G; POLR3B; POLR3D; POLR3G; POLR3H; RRM1; TWISTNB; TXNRD1; UCK2; UPP1; ZNRD1;
Aminoacyl-tRNA biosynthesis	KEGG	18	45	3.48889e-05	0.000926806	DARS2; DARS; EPRS; FARS2; FARSA; FARSB; IARS; KARS; LARS; MARS2; NARS2; PET112; QARS; SARS; TARSL2; VARS; WARS2; YARS2;
Spliceosome	KEGG	36	133	0.000174877	0.00400032	AQR; BCAS2; CRNKL1; CWC15; HNRNPA1; HNRNPA1L2; HNRNPC; HNRNPK; HSPA1A; HSPA1B; HSPA8; LSM5; LSM6; LSM7; MAGOH; NHP2L1; PHF5A; PPIL1; PQBP1; PRPF19; RBMX; SF3A3; SF3B14; SF3B5; SNRNP40; SNRPA; SNRPB2; SNRPC; SNRPD1; SNRPD2; SNRPE; SNRPF; SNRPG; SNW1; SRSF6; TXNL4A;
Glyoxylate and dicarboxylate metabolism	KEGG	11	25	0.000446385	0.00954799	ACAT1; CS; GCSH; GLUL; GRHPR; HOGA1; MCEE; MDH2; MUT; PCCA; SHMT2;
Phenylalanine metabolism	KEGG	9	18	0.000469229	0.00978253	ALDH3B1; GOT1; GOT2; HPD; MAOA; MAOB; MIF; PAH; PRDX6;
Cysteine and methionine metabolism	KEGG	14	38	0.000694299	0.0132966	AHCY; AMD1; CTH; ENOPH1; GOT1; GOT2; LDHB; MAT2B; MDH2; MPST; MRI1; MTAP; SMS; SRM;
Citrate cycle (TCA cycle)	KEGG	12	30	0.000707191	0.0133879	CS; DLD; FH; MDH2; PDHA1; PDHB; SDHB; SDHC; SDHD; SUCLA2; SUCLG1; SUCLG2;
Pyruvate metabolism	KEGG	14	39	0.000936959	0.017339	ACAT1; ALDH1B1; ALDH7A1; ALDH9A1; DLD; FH; GLO1; GRHPR; HAGHL; LDHB; MDH2; ME2; PDHA1; PDHB;
Propanoate metabolism	KEGG	11	27	0.000981393	0.0177621	ACADM; ACAT1; ALDH6A1; HADHA; LDHB; MCEE; MUT; PCCA; SUCLA2; SUCLG1; SUCLG2;
RNA polymerase	KEGG	12	31	0.000999587	0.0178948	POLR1A; POLR1B; POLR1C; POLR1D; POLR1E; POLR2G; POLR3B; POLR3D; POLR3G; POLR3H; TWISTNB; ZNRD1;
Alanine, aspartate and glutamate metabolism	KEGG	13	35	0.000980659	0.0179461	ADSL; ADSS; ASS1; CPS1; GLS; GLUD1; GLUD2; GLUL; GOT1; GOT2; GPT; NIT2; PPAT;
beta-Alanine metabolism	KEGG	11	30	0.00268395	0.0425045	ACADM; ALDH1B1; ALDH3B1; ALDH6A1; ALDH7A1; ALDH9A1; CNDP2; DPYD; HADHA; SMS; SRM;
Eukaryotic protein translation	PID BIOCARTA	9	16	0.000146354	0.00344349	EIF2S1; EIF2S2; EIF2S3; EIF3A; EIF4A2; EIF4E; EIF4G3; EIF5B; EIF6;
Granzyme a mediated apoptosis pathway	PID BIOCARTA	7	13	0.0011861	0.0207819	ANP32A; APEX1; DFFA; HMGB2; NME1; PRF1; SET;
Tumor suppressor arf inhibits ribosomal biogenesis	PID BIOCARTA	9	22	0.002741	0.0429946	CDKN2A; HSP90AA1; HSPA1B; MYC; PIK3R1; POLR1A; POLR1B; POLR1C; POLR1D;
Validated targets of C-MYC transcriptional activation	PID NCI	31	78	6.84181e-08	2.5041e-06	AK6; CDCA7; CDK4; DDX18; EIF2S1; EIF4E; FOSL1; HMGA1; HSP90AA1; HSPA4; HSPD1; MINA; MYC; NCL; NDUFAF2; NME1; NPM1; ODC1; PFKM; POLR3D; PRDX3; PTMA; RPL11; RUVBL1; RUVBL2; SERPINI1; SNAI1; SUPT3H; TAF12; TAF4B; TAF9;
Cap-dependent Translation Initiation	REACTOME	101	112	1.09939e-71	9.05344e-69	EIF2B1; EIF2B2; EIF2B3; EIF2S1; EIF2S2; EIF2S3; EIF3A; EIF3B; EIF3C; EIF3D; EIF3E; EIF3F; EIF3H; EIF3I; EIF3J; EIF3K; EIF4A2; EIF4B; EIF4E; EIF4EBP1; EIF5B; FAU; PABPC1; RPL10; RPL10A; RPL11; RPL12; RPL13; RPL13A; RPL14; RPL15; RPL17; RPL18; RPL18A; RPL19; RPL21; RPL22; RPL23; RPL23A; RPL24; RPL26; RPL26L1; RPL27; RPL27A; RPL28; RPL29; RPL30; RPL31; RPL32; RPL34; RPL35; RPL35A; RPL36; RPL37; RPL3…
Eukaryotic Translation Initiation	REACTOME	101	112	1.09939e-71	9.05344e-69	EIF2B1; EIF2B2; EIF2B3; EIF2S1; EIF2S2; EIF2S3; EIF3A; EIF3B; EIF3C; EIF3D; EIF3E; EIF3F; EIF3H; EIF3I; EIF3J; EIF3K; EIF4A2; EIF4B; EIF4E; EIF4EBP1; EIF5B; FAU; PABPC1; RPL10; RPL10A; RPL11; RPL12; RPL13; RPL13A; RPL14; RPL15; RPL17; RPL18; RPL18A; RPL19; RPL21; RPL22; RPL23; RPL23A; RPL24; RPL26; RPL26L1; RPL27; RPL27A; RPL28; RPL29; RPL30; RPL31; RPL32; RPL34; RPL35; RPL35A; RPL36; RPL37; RPL3…
L13a-mediated translational silencing of Ceruloplasmin expression	REACTOME	96	104	1.57141e-70	8.62702e-68	EIF2S1; EIF2S2; EIF2S3; EIF3A; EIF3B; EIF3C; EIF3D; EIF3E; EIF3F; EIF3H; EIF3I; EIF3J; EIF3K; EIF4A2; EIF4B; EIF4E; FAU; PABPC1; RPL10; RPL10A; RPL11; RPL12; RPL13; RPL13A; RPL14; RPL15; RPL17; RPL18; RPL18A; RPL19; RPL21; RPL22; RPL23; RPL23A; RPL24; RPL26; RPL26L1; RPL27; RPL27A; RPL28; RPL29; RPL30; RPL31; RPL32; RPL34; RPL35; RPL35A; RPL36; RPL37; RPL37A; RPL3; RPL38; RPL39; RPL41; RPL4; RPL5…
GTP hydrolysis and joining of the 60S ribosomal subunit	REACTOME	96	105	1.57907e-69	6.50182e-67	EIF2S1; EIF2S2; EIF2S3; EIF3A; EIF3B; EIF3C; EIF3D; EIF3E; EIF3F; EIF3H; EIF3I; EIF3J; EIF3K; EIF4A2; EIF4B; EIF4E; EIF5B; FAU; RPL10; RPL10A; RPL11; RPL12; RPL13; RPL13A; RPL14; RPL15; RPL17; RPL18; RPL18A; RPL19; RPL21; RPL22; RPL23; RPL23A; RPL24; RPL26; RPL26L1; RPL27; RPL27A; RPL28; RPL29; RPL30; RPL31; RPL32; RPL34; RPL35; RPL35A; RPL36; RPL37; RPL37A; RPL3; RPL38; RPL39; RPL41; RPL4; RPL5;…
Formation of a pool of free 40S subunits	REACTOME	89	94	4.86188e-68	1.6015e-65	EIF3A; EIF3B; EIF3C; EIF3D; EIF3E; EIF3F; EIF3H; EIF3I; EIF3J; EIF3K; FAU; RPL10; RPL10A; RPL11; RPL12; RPL13; RPL13A; RPL14; RPL15; RPL17; RPL18; RPL18A; RPL19; RPL21; RPL22; RPL23; RPL23A; RPL24; RPL26; RPL26L1; RPL27; RPL27A; RPL28; RPL29; RPL30; RPL31; RPL32; RPL34; RPL35; RPL35A; RPL36; RPL37; RPL37A; RPL3; RPL38; RPL39; RPL41; RPL4; RPL5; RPL6; RPL7; RPL7A; RPL8; RPL9; RPLP0; RPLP1; RPLP2; …
Peptide chain elongation	REACTOME	81	84	7.2502e-64	1.70587e-61	EEF1A1; EEF2; FAU; RPL10; RPL10A; RPL11; RPL12; RPL13; RPL13A; RPL14; RPL15; RPL17; RPL18; RPL18A; RPL19; RPL21; RPL22; RPL23; RPL23A; RPL24; RPL26; RPL26L1; RPL27; RPL27A; RPL28; RPL29; RPL30; RPL31; RPL32; RPL34; RPL35; RPL35A; RPL36; RPL37; RPL37A; RPL3; RPL38; RPL39; RPL41; RPL4; RPL5; RPL6; RPL7; RPL7A; RPL8; RPL9; RPLP0; RPLP1; RPLP2; RPS10; RPS11; RPS12; RPS13; RPS14; RPS15; RPS15A; RPS16;…
Eukaryotic Translation Elongation	REACTOME	82	88	3.71374e-61	7.64566e-59	EEF1A1; EEF1B2; EEF2; FAU; RPL10; RPL10A; RPL11; RPL12; RPL13; RPL13A; RPL14; RPL15; RPL17; RPL18; RPL18A; RPL19; RPL21; RPL22; RPL23; RPL23A; RPL24; RPL26; RPL26L1; RPL27; RPL27A; RPL28; RPL29; RPL30; RPL31; RPL32; RPL34; RPL35; RPL35A; RPL36; RPL37; RPL37A; RPL3; RPL38; RPL39; RPL41; RPL4; RPL5; RPL6; RPL7; RPL7A; RPL8; RPL9; RPLP0; RPLP1; RPLP2; RPS10; RPS11; RPS12; RPS13; RPS14; RPS15; RPS15A…
Translation	REACTOME	109	145	1.09652e-60	2.00662e-58	EEF1A1; EEF1B2; EEF2; EIF2B1; EIF2B2; EIF2B3; EIF2S1; EIF2S2; EIF2S3; EIF3A; EIF3B; EIF3C; EIF3D; EIF3E; EIF3F; EIF3H; EIF3I; EIF3J; EIF3K; EIF4A2; EIF4B; EIF4E; EIF4EBP1; EIF5B; FAU; PABPC1; RPL10; RPL10A; RPL11; RPL12; RPL13; RPL13A; RPL14; RPL15; RPL17; RPL18; RPL18A; RPL19; RPL21; RPL22; RPL23; RPL23A; RPL24; RPL26; RPL26L1; RPL27; RPL27A; RPL28; RPL29; RPL30; RPL31; RPL32; RPL34; RPL35; RPL3…
Eukaryotic Translation Termination	REACTOME	79	84	8.67533e-60	1.29893e-57	FAU; RPL10; RPL10A; RPL11; RPL12; RPL13; RPL13A; RPL14; RPL15; RPL17; RPL18; RPL18A; RPL19; RPL21; RPL22; RPL23; RPL23A; RPL24; RPL26; RPL26L1; RPL27; RPL27A; RPL28; RPL29; RPL30; RPL31; RPL32; RPL34; RPL35; RPL35A; RPL36; RPL37; RPL37A; RPL3; RPL38; RPL39; RPL41; RPL4; RPL5; RPL6; RPL7; RPL7A; RPL8; RPL9; RPLP0; RPLP1; RPLP2; RPS10; RPS11; RPS12; RPS13; RPS14; RPS15; RPS15A; RPS16; RPS17L; RPS18…
Viral mRNA Translation	REACTOME	79	84	8.67533e-60	1.29893e-57	FAU; RPL10; RPL10A; RPL11; RPL12; RPL13; RPL13A; RPL14; RPL15; RPL17; RPL18; RPL18A; RPL19; RPL21; RPL22; RPL23; RPL23A; RPL24; RPL26; RPL26L1; RPL27; RPL27A; RPL28; RPL29; RPL30; RPL31; RPL32; RPL34; RPL35; RPL35A; RPL36; RPL37; RPL37A; RPL3; RPL38; RPL39; RPL41; RPL4; RPL5; RPL6; RPL7; RPL7A; RPL8; RPL9; RPLP0; RPLP1; RPLP2; RPS10; RPS11; RPS12; RPS13; RPS14; RPS15; RPS15A; RPS16; RPS17L; RPS18…
Nonsense Mediated Decay (NMD) independent of the Exon Junction Complex (EJC)	REACTOME	80	89	1.38496e-56	1.90086e-54	FAU; PABPC1; RPL10; RPL10A; RPL11; RPL12; RPL13; RPL13A; RPL14; RPL15; RPL17; RPL18; RPL18A; RPL19; RPL21; RPL22; RPL23; RPL23A; RPL24; RPL26; RPL26L1; RPL27; RPL27A; RPL28; RPL29; RPL30; RPL31; RPL32; RPL34; RPL35; RPL35A; RPL36; RPL37; RPL37A; RPL3; RPL38; RPL39; RPL41; RPL4; RPL5; RPL6; RPL7; RPL7A; RPL8; RPL9; RPLP0; RPLP1; RPLP2; RPS10; RPS11; RPS12; RPS13; RPS14; RPS15; RPS15A; RPS16; RPS17…
SRP-dependent cotranslational protein targeting to membrane	REACTOME	84	107	1.52014e-49	1.9259e-47	FAU; RPL10; RPL10A; RPL11; RPL12; RPL13; RPL13A; RPL14; RPL15; RPL17; RPL18; RPL18A; RPL19; RPL21; RPL22; RPL23; RPL23A; RPL24; RPL26; RPL26L1; RPL27; RPL27A; RPL28; RPL29; RPL30; RPL31; RPL32; RPL34; RPL35; RPL35A; RPL36; RPL37; RPL37A; RPL3; RPL38; RPL39; RPL41; RPL4; RPL5; RPL6; RPL7; RPL7A; RPL8; RPL9; RPLP0; RPLP1; RPLP2; RPS10; RPS11; RPS12; RPS13; RPS14; RPS15; RPS15A; RPS16; RPS17L; RPS18…
Nonsense Mediated Decay (NMD) enhanced by the Exon Junction Complex (EJC)	REACTOME	82	105	4.66713e-48	5.12451e-46	FAU; MAGOH; PABPC1; PPP2R1A; RPL10; RPL10A; RPL11; RPL12; RPL13; RPL13A; RPL14; RPL15; RPL17; RPL18; RPL18A; RPL19; RPL21; RPL22; RPL23; RPL23A; RPL24; RPL26; RPL26L1; RPL27; RPL27A; RPL28; RPL29; RPL30; RPL31; RPL32; RPL34; RPL35; RPL35A; RPL36; RPL37; RPL37A; RPL3; RPL38; RPL39; RPL41; RPL4; RPL5; RPL6; RPL7; RPL7A; RPL8; RPL9; RPLP0; RPLP1; RPLP2; RPS10; RPS11; RPS12; RPS13; RPS14; RPS15; RPS1…
Nonsense-Mediated Decay (NMD)	REACTOME	82	105	4.66713e-48	5.12451e-46	FAU; MAGOH; PABPC1; PPP2R1A; RPL10; RPL10A; RPL11; RPL12; RPL13; RPL13A; RPL14; RPL15; RPL17; RPL18; RPL18A; RPL19; RPL21; RPL22; RPL23; RPL23A; RPL24; RPL26; RPL26L1; RPL27; RPL27A; RPL28; RPL29; RPL30; RPL31; RPL32; RPL34; RPL35; RPL35A; RPL36; RPL37; RPL37A; RPL3; RPL38; RPL39; RPL41; RPL4; RPL5; RPL6; RPL7; RPL7A; RPL8; RPL9; RPLP0; RPLP1; RPLP2; RPS10; RPS11; RPS12; RPS13; RPS14; RPS15; RPS1…
Influenza Life Cycle	REACTOME	89	131	1.25411e-43	1.29095e-41	CALR; CANX; FAU; HSP90AA1; HSPA1A; HSPA1B; IPO5; NUP35; NUP88; POLR2G; RAN; RPL10; RPL10A; RPL11; RPL12; RPL13; RPL13A; RPL14; RPL15; RPL17; RPL18; RPL18A; RPL19; RPL21; RPL22; RPL23; RPL23A; RPL24; RPL26; RPL26L1; RPL27; RPL27A; RPL28; RPL29; RPL30; RPL31; RPL32; RPL34; RPL35; RPL35A; RPL36; RPL37; RPL37A; RPL3; RPL38; RPL39; RPL41; RPL4; RPL5; RPL6; RPL7; RPL7A; RPL8; RPL9; RPLP0; RPLP1; RPLP2;…
Influenza Infection	REACTOME	90	136	1.1891e-42	1.15203e-40	CALR; CANX; FAU; HSP90AA1; HSPA1A; HSPA1B; IPO5; NUP35; NUP88; POLR2G; RAN; RPL10; RPL10A; RPL11; RPL12; RPL13; RPL13A; RPL14; RPL15; RPL17; RPL18; RPL18A; RPL19; RPL21; RPL22; RPL23; RPL23A; RPL24; RPL26; RPL26L1; RPL27; RPL27A; RPL28; RPL29; RPL30; RPL31; RPL32; RPL34; RPL35; RPL35A; RPL36; RPL37; RPL37A; RPL3; RPL38; RPL39; RPL41; RPL4; RPL5; RPL6; RPL7; RPL7A; RPL8; RPL9; RPLP0; RPLP1; RPLP2;…
Influenza Viral RNA Transcription and Replication	REACTOME	84	123	1.71504e-41	1.56926e-39	FAU; HSP90AA1; IPO5; NUP35; NUP88; POLR2G; RPL10; RPL10A; RPL11; RPL12; RPL13; RPL13A; RPL14; RPL15; RPL17; RPL18; RPL18A; RPL19; RPL21; RPL22; RPL23; RPL23A; RPL24; RPL26; RPL26L1; RPL27; RPL27A; RPL28; RPL29; RPL30; RPL31; RPL32; RPL34; RPL35; RPL35A; RPL36; RPL37; RPL37A; RPL3; RPL38; RPL39; RPL41; RPL4; RPL5; RPL6; RPL7; RPL7A; RPL8; RPL9; RPLP0; RPLP1; RPLP2; RPS10; RPS11; RPS12; RPS13; RPS1…
Respiratory electron transport, ATP synthesis by chemiosmotic coupling, and heat production by uncoupling proteins.	REACTOME	74	108	8.26993e-37	7.16872e-35	ATP5A1; ATP5B; ATP5C1; ATP5D; ATP5E; ATP5F1; ATP5G1; ATP5G2; ATP5G3; ATP5H; ATP5I; ATP5J; ATP5L; ATP5O; COX16; COX18; COX4I1; COX5A; COX5B; COX6A1; COX6B1; COX6C; COX7A2L; COX7B; COX7C; CYC1; ETFA; ETFB; ETFDH; LRPPRC; MT-ATP6; MT-ATP8; MT-CO1; MT-CO2; MT-CO3; MT-CYB; MT-ND1; MT-ND2; MT-ND3; MT-ND4; MT-ND4L; MT-ND5; MT-ND6; NDUFA1; NDUFA2; NDUFA4; NDUFA5; NDUFB10; NDUFB11; NDUFB2; NDUFB3; NDUFB4;…
Activation of the mRNA upon binding of the cap-binding complex and eIFs, and subsequent binding to 43S	REACTOME	50	56	2.47887e-35	2.04135e-33	EIF2S1; EIF2S2; EIF2S3; EIF3A; EIF3B; EIF3C; EIF3D; EIF3E; EIF3F; EIF3H; EIF3I; EIF3J; EIF3K; EIF4A2; EIF4B; EIF4E; EIF4EBP1; FAU; PABPC1; RPS10; RPS11; RPS12; RPS13; RPS14; RPS15; RPS15A; RPS16; RPS17L; RPS18; RPS19; RPS20; RPS21; RPS23; RPS24; RPS25; RPS26; RPS27; RPS27A; RPS28; RPS29; RPS2; RPS3; RPS3A; RPS4X; RPS5; RPS6; RPS7; RPS8; RPS9; RPSA;
The citric acid (TCA) cycle and respiratory electron transport	REACTOME	87	149	4.85921e-35	3.81101e-33	ATP5A1; ATP5B; ATP5C1; ATP5D; ATP5E; ATP5F1; ATP5G1; ATP5G2; ATP5G3; ATP5H; ATP5I; ATP5J; ATP5L; ATP5O; BRP44L; COX16; COX18; COX4I1; COX5A; COX5B; COX6A1; COX6B1; COX6C; COX7A2L; COX7B; COX7C; CS; CYC1; DLD; ETFA; ETFB; ETFDH; FH; LDHB; LRPPRC; MDH2; MT-ATP6; MT-ATP8; MT-CO1; MT-CO2; MT-CO3; MT-CYB; MT-ND1; MT-ND2; MT-ND3; MT-ND4; MT-ND4L; MT-ND5; MT-ND6; NDUFA1; NDUFA2; NDUFA4; NDUFA5; NDUFB10;…
Translation initiation complex formation	REACTOME	49	55	1.53408e-34	1.14847e-32	EIF2S1; EIF2S2; EIF2S3; EIF3A; EIF3B; EIF3C; EIF3D; EIF3E; EIF3F; EIF3H; EIF3I; EIF3J; EIF3K; EIF4A2; EIF4B; EIF4E; FAU; PABPC1; RPS10; RPS11; RPS12; RPS13; RPS14; RPS15; RPS15A; RPS16; RPS17L; RPS18; RPS19; RPS20; RPS21; RPS23; RPS24; RPS25; RPS26; RPS27; RPS27A; RPS28; RPS29; RPS2; RPS3; RPS3A; RPS4X; RPS5; RPS6; RPS7; RPS8; RPS9; RPSA;
Formation of the ternary complex, and subsequently, the 43S complex	REACTOME	45	48	3.31836e-34	2.37624e-32	EIF2S1; EIF2S2; EIF2S3; EIF3A; EIF3B; EIF3C; EIF3D; EIF3E; EIF3F; EIF3H; EIF3I; EIF3J; EIF3K; FAU; RPS10; RPS11; RPS12; RPS13; RPS14; RPS15; RPS15A; RPS16; RPS17L; RPS18; RPS19; RPS20; RPS21; RPS23; RPS24; RPS25; RPS26; RPS27; RPS27A; RPS28; RPS29; RPS2; RPS3; RPS3A; RPS4X; RPS5; RPS6; RPS7; RPS8; RPS9; RPSA;
Ribosomal scanning and start codon recognition	REACTOME	48	55	6.38674e-33	4.3829e-31	EIF2S1; EIF2S2; EIF2S3; EIF3A; EIF3B; EIF3C; EIF3D; EIF3E; EIF3F; EIF3H; EIF3I; EIF3J; EIF3K; EIF4A2; EIF4B; EIF4E; FAU; RPS10; RPS11; RPS12; RPS13; RPS14; RPS15; RPS15A; RPS16; RPS17L; RPS18; RPS19; RPS20; RPS21; RPS23; RPS24; RPS25; RPS26; RPS27; RPS27A; RPS28; RPS29; RPS2; RPS3; RPS3A; RPS4X; RPS5; RPS6; RPS7; RPS8; RPS9; RPSA;
Respiratory electron transport	REACTOME	58	87	4.29743e-28	2.83115e-26	COX16; COX18; COX4I1; COX5A; COX5B; COX6A1; COX6B1; COX6C; COX7A2L; COX7B; COX7C; CYC1; ETFA; ETFB; ETFDH; LRPPRC; MT-CO1; MT-CO2; MT-CO3; MT-CYB; MT-ND1; MT-ND2; MT-ND3; MT-ND4; MT-ND4L; MT-ND5; MT-ND6; NDUFA1; NDUFA2; NDUFA4; NDUFA5; NDUFB10; NDUFB11; NDUFB2; NDUFB3; NDUFB4; NDUFB5; NDUFB6; NDUFB7; NDUFB9; NDUFS1; NDUFS4; NDUFS5; NDUFS6; NDUFS8; NDUFV1; NDUFV3; SCO1; SDHB; SDHC; SDHD; UQCR10; U…
Metabolism of proteins	REACTOME	206	678	7.07182e-27	4.31381e-25	ADAMTS17; ALG3; ALG5; ARL2; ATP5A1; ATP5B; ATP5G1; B3GNT3; B3GNTL1; B4GALT2; B4GALT6; BCS1L; CALR; CANX; CCT2; CCT3; CCT4; CCT5; CCT6A; CCT7; CCT8; CHCHD4; CS; CYC1; DAD1; DCTN1; DNAJC19; DPM2; DPP4; EEF1A1; EEF1B2; EEF2; EIF2B1; EIF2B2; EIF2B3; EIF2S1; EIF2S2; EIF2S3; EIF3A; EIF3B; EIF3C; EIF3D; EIF3E; EIF3F; EIF3H; EIF3I; EIF3J; EIF3K; EIF4A2; EIF4B; EIF4E; EIF4EBP1; EIF5A; EIF5B; EXOC4; EXOSC4…
Mitochondrial translation	REACTOME	53	89	2.45258e-22	1.3929e-20	CHCHD1; DAP3; GADD45GIP1; GFM1; GFM2; ICT1; MRPL10; MRPL11; MRPL1; MRPL12; MRPL13; MRPL14; MRPL15; MRPL18; MRPL21; MRPL22; MRPL23; MRPL24; MRPL30; MRPL32; MRPL34; MRPL3; MRPL36; MRPL37; MRPL40; MRPL42; MRPL4; MRPL47; MRPL48; MRPL50; MRPL51; MRPL54; MRPS11; MRPS12; MRPS16; MRPS17; MRPS18B; MRPS22; MRPS23; MRPS25; MRPS27; MRPS30; MRPS33; MRPS34; MRPS35; MRPS36; MRPS7; MRPS9; MRRF; MTIF2; MTIF3; MTR…
Organelle biogenesis and maintenance	REACTOME	68	142	5.45434e-21	2.99443e-19	ATP5B; C10orf2; CHCHD1; DAP3; ESRRA; GADD45GIP1; GFM1; GFM2; ICT1; MEF2C; MEF2D; MRPL10; MRPL11; MRPL1; MRPL12; MRPL13; MRPL14; MRPL15; MRPL18; MRPL21; MRPL22; MRPL23; MRPL24; MRPL30; MRPL32; MRPL34; MRPL3; MRPL36; MRPL37; MRPL40; MRPL42; MRPL4; MRPL47; MRPL48; MRPL50; MRPL51; MRPL54; MRPS11; MRPS12; MRPS16; MRPS17; MRPS18B; MRPS22; MRPS23; MRPS25; MRPS27; MRPS30; MRPS33; MRPS34; MRPS35; MRPS36; …
Mitochondrial translation termination	REACTOME	49	83	1.62538e-20	8.63547e-19	CHCHD1; DAP3; GADD45GIP1; GFM2; ICT1; MRPL10; MRPL11; MRPL1; MRPL12; MRPL13; MRPL14; MRPL15; MRPL18; MRPL21; MRPL22; MRPL23; MRPL24; MRPL30; MRPL32; MRPL34; MRPL3; MRPL36; MRPL37; MRPL40; MRPL42; MRPL4; MRPL47; MRPL48; MRPL50; MRPL51; MRPL54; MRPS11; MRPS12; MRPS16; MRPS17; MRPS18B; MRPS22; MRPS23; MRPS25; MRPS27; MRPS30; MRPS33; MRPS34; MRPS35; MRPS36; MRPS7; MRPS9; MRRF; MTRF1L;
Mitochondrial translation elongation	REACTOME	48	82	6.6426e-20	3.31526e-18	CHCHD1; DAP3; GADD45GIP1; GFM1; ICT1; MRPL10; MRPL11; MRPL1; MRPL12; MRPL13; MRPL14; MRPL15; MRPL18; MRPL21; MRPL22; MRPL23; MRPL24; MRPL30; MRPL32; MRPL34; MRPL3; MRPL36; MRPL37; MRPL40; MRPL42; MRPL4; MRPL47; MRPL48; MRPL50; MRPL51; MRPL54; MRPS11; MRPS12; MRPS16; MRPS17; MRPS18B; MRPS22; MRPS23; MRPS25; MRPS27; MRPS30; MRPS33; MRPS34; MRPS35; MRPS36; MRPS7; MRPS9; TUFM;
Mitochondrial translation initiation	REACTOME	48	82	6.6426e-20	3.31526e-18	CHCHD1; DAP3; GADD45GIP1; ICT1; MRPL10; MRPL11; MRPL1; MRPL12; MRPL13; MRPL14; MRPL15; MRPL18; MRPL21; MRPL22; MRPL23; MRPL24; MRPL30; MRPL32; MRPL34; MRPL3; MRPL36; MRPL37; MRPL40; MRPL42; MRPL4; MRPL47; MRPL48; MRPL50; MRPL51; MRPL54; MRPS11; MRPS12; MRPS16; MRPS17; MRPS18B; MRPS22; MRPS23; MRPS25; MRPS27; MRPS30; MRPS33; MRPS34; MRPS35; MRPS36; MRPS7; MRPS9; MTIF2; MTIF3;
Metabolism	REACTOME	329	1535	2.25692e-14	1.03254e-12	A2M; AASDHPPT; ABCB1; ABCB7; ACADM; ACADSB; ACAT1; ACOX2; ACSL5; ADA; ADAL; ADCY3; ADK; ADSL; ADSS; AGPS; AHCY; AK2; AKAP5; ALDH6A1; ALDH7A1; ALDH9A1; AMD1; ARG2; ASS1; ATIC; ATP5A1; ATP5B; ATP5C1; ATP5D; ATP5E; ATP5F1; ATP5G1; ATP5G2; ATP5G3; ATP5H; ATP5I; ATP5J; ATP5L; ATP5O; AUH; B3GALT6; B3GNT3; B4GALT2; B4GALT6; BCAT2; BCKDHB; BLVRA; BPNT1; BRP44L; CA2; CAV1; CD320; CD44; CDS1; CERS2; CHPT1;…
Gene Expression	REACTOME	254	1118	5.66028e-14	2.51959e-12	AIMP1; AIMP2; AK6; ANP32A; BCAS2; CCNH; CD3EAP; CDK7; CLNS1A; CSTF1; CWC15; DARS2; DARS; DCP1B; DHX9; DNAJC8; E2F5; EEF1A1; EEF1B2; EEF1E1; EEF2; EIF2B1; EIF2B2; EIF2B3; EIF2S1; EIF2S2; EIF2S3; EIF3A; EIF3B; EIF3C; EIF3D; EIF3E; EIF3F; EIF3H; EIF3I; EIF3J; EIF3K; EIF4A2; EIF4B; EIF4E; EIF4EBP1; EIF5B; EPRS; ESRRA; EXOSC4; EXOSC5; EXOSC7; FARS2; FARSA; FARSB; FAU; GEMIN5; GEMIN6; GTF2A1; GTF2H1; G…
Formation of ATP by chemiosmotic coupling	REACTOME	16	18	5.97431e-12	2.58939e-10	ATP5A1; ATP5B; ATP5C1; ATP5D; ATP5E; ATP5F1; ATP5G1; ATP5G2; ATP5G3; ATP5H; ATP5I; ATP5J; ATP5L; ATP5O; MT-ATP6; MT-ATP8;
Mitochondrial protein import	REACTOME	27	52	3.8445e-10	1.62356e-08	ATP5A1; ATP5B; ATP5G1; BCS1L; CHCHD4; CS; CYC1; DNAJC19; FXN; HSPA9; HSPD1; PMPCB; SAMM50; SLC25A6; TIMM10; TIMM17A; TIMM17B; TIMM22; TIMM23; TIMM8A; TIMM8B; TIMM9; TOMM20; TOMM22; TOMM70A; TOMM7; VDAC1;
Metabolism of nucleotides	REACTOME	31	72	7.10271e-09	2.7205e-07	ADA; ADAL; ADK; ADSL; ADSS; AK2; ATIC; DCTD; DHODH; DPYD; GART; GLRX; GMPR2; GMPR; HPRT1; IMPDH2; ITPA; NME1; NME4; NT5C; NT5E; NUDT5; PAICS; PFAS; PNP; PPAT; RRM1; TXN; TXNRD1; UCK2; UPP1;
Disease	REACTOME	241	1192	5.19607e-08	1.94498e-06	AASDHPPT; ADCY3; AK6; AKT1S1; AKT3; AP1S1; AP1S3; ARRB1; ATP6V1F; B3GALT6; B3GNT3; B4GALT2; B4GALT6; BAMBI; BANF1; BTC; CALR; CANX; CAV1; CCNH; CD320; CD4; CD44; CDC42; CDK7; CHMP2A; CHMP3; CSPG5; CST3; CXCR4; CXXC4; DACT1; DLL4; DNER; E2F5; EREG; FAM123B; FAU; FGF2; FGF9; FOXO1; FRAT2; G6PC3; GOT1; GOT2; GPHN; GSTO1; GSTO2; GTF2A1; GTF2H1; GTF2H2; GXYLT2; GYG1; H2AFZ; HAS3; HDAC1; HDAC8; HECW1; …
tRNA Aminoacylation	REACTOME	20	42	4.65086e-07	1.62978e-05	AIMP1; AIMP2; DARS2; DARS; EEF1E1; EPRS; FARS2; FARSA; FARSB; IARS; KARS; LARS; MARS2; NARS2; PPA1; QARS; SARS; VARS; WARS2; YARS2;
Metabolism of amino acids and derivatives	REACTOME	54	187	5.31611e-07	1.82409e-05	ACADSB; ACAT1; AHCY; ALDH6A1; ALDH7A1; ALDH9A1; AMD1; ARG2; ASS1; AUH; BCAT2; BCKDHB; CKMT1A; CKMT1B; CNDP2; CPS1; CTH; DLD; ENOPH1; ETHE1; GATM; GLS; GLUD1; GLUL; GOT1; GOT2; GPT; GRHPR; HIBADH; HPD; HSD17B10; MCCC1; MCCC2; MRI1; MTAP; MTRR; ODC1; PAH; PCBD1; PSMB5; PSMB7; PSMC5; PSMD5; PSMF1; PSPH; PYCR1; QDPR; SAT1; SLC25A15; SLC5A5; SMS; SQRDL; SRM; TMLHE;
Purine metabolism	REACTOME	17	33	8.32381e-07	2.74186e-05	ADA; ADAL; ADK; ADSL; ADSS; ATIC; GART; GMPR2; GMPR; HPRT1; IMPDH2; NT5C; NT5E; PAICS; PFAS; PNP; PPAT;
Cytosolic tRNA aminoacylation	REACTOME	14	24	1.08784e-06	3.44553e-05	AIMP1; AIMP2; DARS; EEF1E1; EPRS; FARSA; FARSB; IARS; KARS; LARS; PPA1; QARS; SARS; VARS;
Folding of actin by CCT/TriC	REACTOME	8	9	1.82764e-06	5.67948e-05	CCT2; CCT3; CCT4; CCT5; CCT6A; CCT7; CCT8; TCP1;
Branched-chain amino acid catabolism	REACTOME	11	17	3.91427e-06	0.000119385	ACADSB; ACAT1; ALDH6A1; AUH; BCAT2; BCKDHB; DLD; HIBADH; HSD17B10; MCCC1; MCCC2;
Metabolism of non-coding RNA	REACTOME	13	23	4.33801e-06	0.000127584	CLNS1A; GEMIN5; GEMIN6; PRMT5; SMN1; SMN2; SNRPD1; SNRPD2; SNRPE; SNRPF; SNRPG; TGS1; WDR77;
snRNP Assembly	REACTOME	13	23	4.33801e-06	0.000127584	CLNS1A; GEMIN5; GEMIN6; PRMT5; SMN1; SMN2; SNRPD1; SNRPD2; SNRPE; SNRPF; SNRPG; TGS1; WDR77;
RNA Polymerase I Promoter Escape	REACTOME	14	29	2.06654e-05	0.000586825	CCNH; CD3EAP; CDK7; GTF2H1; GTF2H2; POLR1A; POLR1B; POLR1C; POLR1D; POLR1E; RRN3; TAF1D; TWISTNB; ZNRD1;
Purine ribonucleoside monophosphate biosynthesis	REACTOME	8	11	2.52971e-05	0.000706176	ADSL; ADSS; ATIC; GART; IMPDH2; PAICS; PFAS; PPAT;
Metabolism of polyamines	REACTOME	9	14	3.39857e-05	0.000917615	AMD1; ENOPH1; GOT1; MRI1; MTAP; ODC1; SAT1; SMS; SRM;
Prefoldin mediated transfer of substrate to CCT/TriC	REACTOME	13	27	4.24517e-05	0.00110981	CCT2; CCT3; CCT4; CCT5; CCT6A; CCT7; CCT8; PFDN2; PFDN4; PFDN5; PFDN6; TCP1; TUBB4A;
Protein folding	REACTOME	20	55	6.58792e-05	0.00169536	ARL2; CCT2; CCT3; CCT4; CCT5; CCT6A; CCT7; CCT8; FBXO4; FBXO6; FBXW9; NOP56; PFDN2; PFDN4; PFDN5; PFDN6; TBCA; TCP1; TUBB4A; XRN2;
Cooperation of Prefoldin and TriC/CCT in actin and tubulin folding	REACTOME	13	28	6.85189e-05	0.00173616	CCT2; CCT3; CCT4; CCT5; CCT6A; CCT7; CCT8; PFDN2; PFDN4; PFDN5; PFDN6; TCP1; TUBB4A;
Mitochondrial Fatty Acid Beta-Oxidation	REACTOME	9	15	7.37487e-05	0.00184037	ACADM; DECR1; HADH; HADHA; HADHB; MCEE; MMAA; MUT; PCCA;
Association of TriC/CCT with target proteins during biosynthesis	REACTOME	13	29	0.0001074	0.00264011	CCT2; CCT3; CCT4; CCT5; CCT6A; CCT7; CCT8; FBXO4; FBXO6; FBXW9; NOP56; TCP1; XRN2;
Chaperonin-mediated protein folding	REACTOME	18	49	0.000130052	0.0031043	CCT2; CCT3; CCT4; CCT5; CCT6A; CCT7; CCT8; FBXO4; FBXO6; FBXW9; NOP56; PFDN2; PFDN4; PFDN5; PFDN6; TCP1; TUBB4A; XRN2;
Citric acid cycle (TCA cycle)	REACTOME	10	19	0.000129865	0.0031454	CS; DLD; FH; MDH2; SDHB; SDHC; SDHD; SUCLA2; SUCLG1; SUCLG2;
RNA Polymerase I Transcription Termination	REACTOME	13	30	0.00016393	0.00380272	CCNH; CD3EAP; CDK7; GTF2H1; GTF2H2; POLR1A; POLR1B; POLR1C; POLR1D; POLR1E; TAF1D; TWISTNB; ZNRD1;
Recycling of eIF2:GDP	REACTOME	6	8	0.000227853	0.00507127	EIF2B1; EIF2B2; EIF2B3; EIF2S1; EIF2S2; EIF2S3;
Processing of Capped Intron-Containing Pre-mRNA	REACTOME	32	115	0.00022766	0.00513638	BCAS2; CSTF1; CWC15; DHX9; DNAJC8; EIF4E; HNRNPA1; HNRNPC; HNRNPK; HSPA8; MAGOH; METTL3; NHP2L1; NUDT21; PHF5A; POLR2G; PRPF19; RBMX; SF3A3; SF3B14; SF3B5; SNRNP40; SNRPA; SNRPB2; SNRPD1; SNRPD2; SNRPE; SNRPF; SNRPG; SRSF6; TXNL4A; YBX1;
Amino acid synthesis and interconversion (transamination)	REACTOME	8	14	0.000302686	0.00655953	GLS; GLUD1; GLUL; GOT1; GOT2; GPT; PSPH; PYCR1;
Pyruvate metabolism and Citric Acid (TCA) cycle	REACTOME	16	45	0.000467217	0.00986546	BRP44L; CS; DLD; FH; LDHB; MDH2; PDHA1; PDHB; PDK4; SDHB; SDHC; SDHD; SLC16A1; SUCLA2; SUCLG1; SUCLG2;
mRNA Splicing	REACTOME	30	111	0.000604332	0.011992	BCAS2; CSTF1; CWC15; DHX9; DNAJC8; HNRNPA1; HNRNPC; HNRNPK; HSPA8; MAGOH; NHP2L1; NUDT21; PHF5A; POLR2G; PRPF19; RBMX; SF3A3; SF3B14; SF3B5; SNRNP40; SNRPA; SNRPB2; SNRPD1; SNRPD2; SNRPE; SNRPF; SNRPG; SRSF6; TXNL4A; YBX1;
mRNA Splicing - Major Pathway	REACTOME	30	111	0.000604332	0.011992	BCAS2; CSTF1; CWC15; DHX9; DNAJC8; HNRNPA1; HNRNPC; HNRNPK; HSPA8; MAGOH; NHP2L1; NUDT21; PHF5A; POLR2G; PRPF19; RBMX; SF3A3; SF3B14; SF3B5; SNRNP40; SNRPA; SNRPB2; SNRPD1; SNRPD2; SNRPE; SNRPF; SNRPG; SRSF6; TXNL4A; YBX1;
HSF1-dependent transactivation	REACTOME	10	22	0.000593483	0.0120675	AKT1S1; CAMK2D; FKBP4; HSBP1; HSP90AA1; HSP90AB1; HSPA1A; HSPA1B; HSPA8; MLST8;
RNA Polymerase I Transcription Initiation	REACTOME	16	46	0.000618934	0.0121355	CCNH; CD3EAP; CDK7; GTF2H1; GTF2H2; HDAC1; KAT2B; POLR1A; POLR1B; POLR1C; POLR1D; POLR1E; RRN3; TAF1D; TWISTNB; ZNRD1;
Early Phase of HIV Life Cycle	REACTOME	7	12	0.000627738	0.0121633	BANF1; CD4; CXCR4; HMGA1; LIG4; PPIA; XRCC6;
Purine salvage	REACTOME	7	13	0.0011861	0.0207819	ADA; ADAL; ADK; GMPR2; GMPR; HPRT1; PNP;
Sulfur amino acid metabolism	REACTOME	10	24	0.00135625	0.023513	AHCY; CNDP2; CTH; ENOPH1; ETHE1; GOT1; MRI1; MTAP; MTRR; SQRDL;
Formation of tubulin folding intermediates by CCT/TriC	REACTOME	9	21	0.00186247	0.0319531	CCT2; CCT3; CCT4; CCT5; CCT6A; CCT7; CCT8; TCP1; TUBB4A;
Attenuation phase	REACTOME	7	14	0.00206951	0.035139	FKBP4; HSBP1; HSP90AA1; HSP90AB1; HSPA1A; HSPA1B; HSPA8;
Beta oxidation of decanoyl-CoA to octanoyl-CoA-CoA	REACTOME	4	5	0.00214115	0.0352647	ACADM; HADH; HADHA; HADHB;
Beta oxidation of octanoyl-CoA to hexanoyl-CoA	REACTOME	4	5	0.00214115	0.0352647	ACADM; HADH; HADHA; HADHB;
Propionyl-CoA catabolism	REACTOME	4	5	0.00214115	0.0352647	MCEE; MMAA; MUT; PCCA;
Signaling by constitutively active EGFR	REACTOME	8	18	0.00253231	0.0404924	HRAS; HSP90AA1; KRAS; PIK3R1; RPS27A; SHC1; UBA52; UBB;
mTORC1-mediated signalling	REACTOME	6	11	0.00251206	0.0405623	EEF2K; EIF4B; EIF4E; EIF4EBP1; MLST8; RPS6;

## Sheet: HCT116 Downreg Pathways
Pathway Name	Pathway Id	Source Name	Organism	Pathway uploaded gene count	Genes in InnateDB for this entity	Pathway p-value	Pathway p-value (corrected)	Gene Symbols	Genes (Symbol|IDBG-ID|Ensembl|Entrez|Fold Change|P-Value)
Interferon alpha/beta signaling	13074	REACTOME	9606	24	59	4.34132e-08	6.18639e-05	ADAR; HLA-B; HLA-C; HLA-F; IFI35; IFI6; IFIT2; IFIT3; IFITM1; IRF1; IRF7; IRF9; ISG15; ISG20; MX1; OAS1; OAS3; OASL; PTPN1; RNASEL; SOCS3; STAT2; TYK2; USP18;	ADAR|IDBG-102968|ENSG00000160710|102724045,103|; HLA-B|IDBG-299578|ENSG00000234745|3106|; HLA-C|IDBG-77290|ENSG00000204525|3107|; HLA-F|IDBG-73753|ENSG00000204642|3134|; IFI35|IDBG-52075|ENSG00000068079|3430|; IFI6|IDBG-94975|ENSG00000126709|2537|; IFIT2|IDBG-81895|ENSG00000119922|3433|; IFIT3|IDBG-81919|ENSG00000119917|3437|; IFITM1|IDBG-16232|ENSG00000185885|8519|; IRF1|IDBG-42125|ENSG000001253…
Axon guidance	494	KEGG	9606	37	128	4.66521e-07	0.000221598	DPYSL2; DPYSL5; EFNA4; EFNA5; EPHA1; EPHA2; EPHA4; EPHA8; EPHB3; EPHB6; L1CAM; LIMK1; LIMK2; NFATC2; NRP1; NTN1; NTN4; NTNG2; PLXNA3; PLXNB1; PLXNB3; RGS3; ROBO3; SEMA3A; SEMA3B; SEMA3C; SEMA3D; SEMA3F; SEMA4B; SEMA4C; SEMA4D; SEMA4F; SLIT1; SLIT2; SRGAP1; SRGAP3; UNC5A;	DPYSL2|IDBG-13200|ENSG00000092964|102723812,1808|; DPYSL5|IDBG-36183|ENSG00000157851|56896|; EFNA4|IDBG-409441|ENSG00000243364|1945|; EFNA5|IDBG-36100|ENSG00000184349|1946|; EPHA1|IDBG-46224|ENSG00000146904|2041|; EPHA2|IDBG-91407|ENSG00000142627|1969|; EPHA4|IDBG-82135|ENSG00000116106|2043|; EPHA8|IDBG-93699|ENSG00000070886|2046|; EPHB3|IDBG-68339|ENSG00000182580|2049|; EPHB6|IDBG-45090|ENSG0000…
Interferon Signaling	18059	REACTOME	9606	43	158	3.60695e-07	0.000256995	ADAR; CAMK2G; DDX58; EIF2AK2; GBP3; GBP4; GBP5; HERC5; HLA-B; HLA-C; HLA-DRA; HLA-DRB1; HLA-F; ICAM1; IFI35; IFI6; IFIT2; IFIT3; IFITM1; IRF1; IRF7; IRF9; ISG15; ISG20; MX1; OAS1; OAS3; OASL; PLCG1; PML; PTAFR; PTPN1; RNASEL; SOCS3; SP100; STAT1; STAT2; TPR; TYK2; UBA7; UBE2L6; USP18; USP41;	ADAR|IDBG-102968|ENSG00000160710|102724045,103|; CAMK2G|IDBG-78703|ENSG00000148660|818|; DDX58|IDBG-55854|ENSG00000107201|23586|; EIF2AK2|IDBG-44867|ENSG00000055332|5610|; GBP3|IDBG-100156|ENSG00000117226|2635|; GBP4|IDBG-100177|ENSG00000162654|115361|; GBP5|IDBG-100180|ENSG00000154451|115362|; HERC5|IDBG-29776|ENSG00000138646|51191|; HLA-B|IDBG-299578|ENSG00000234745|3106|; HLA-C|IDBG-77290|ENSG…
Axon guidance	17789	REACTOME	9606	73	336	8.93837e-07	0.000318429	APH1B; ARHGEF11; ARHGEF7; ARTN; CACNA1G; CACNA1H; CACNB1; CACNB3; CAP2; CLASP2; CLTCL1; CNTNAP1; COL4A3; COL4A4; COL6A1; COL6A2; COL9A2; COL9A3; DLG4; DNM1; DPYSL2; DPYSL4; DPYSL5; EFNA4; EFNA5; EGFR; EPHA10; EPHA1; EPHA2; EPHA4; EPHA8; EPHB3; ERBB2; EZR; GPC1; GRIN2B; ITGA9; ITSN1; KALRN; L1CAM; LAMB1; LIMK1; LIMK2; MYL9; MYO10; NFASC; NRP1; NTN1; NTN4; PLCG1; PLXNA3; PLXNB1; PLXNB3; PLXND1; RAN…	APH1B|IDBG-15754|ENSG00000138613|83464|; ARHGEF11|IDBG-103650|ENSG00000132694|9826|; ARHGEF7|IDBG-51160|ENSG00000102606|8874|; ARTN|IDBG-97588|ENSG00000117407|9048|; CACNA1G|IDBG-58847|ENSG00000006283|8913|; CACNA1H|IDBG-8546|ENSG00000196557|8912|; CACNB1|IDBG-45318|ENSG00000067191|782|; CACNB3|IDBG-30418|ENSG00000167535|784|; CAP2|IDBG-63271|ENSG00000112186|10486|; CLASP2|IDBG-24212|ENSG00000163…
Pathways in cancer	4397	KEGG	9606	71	329	1.63948e-06	0.000467252	AKT1; APC2; ARAF; AXIN2; BCL2L1; BRCA2; CCND1; CCNE2; CDH1; CDKN1A; COL4A3; COL4A4; COL4A6; CRKL; CSF2RA; DAPK1; DAPK2; DVL3; E2F1; E2F2; EGFR; EGLN3; EP300; ERBB2; FGF17; FGF18; FGF19; FGFR3; FN1; FZD7; GLI2; IKBKG; LAMA5; LAMB1; LAMB2; MDM2; MSH6; NFKBIA; NKX3-1; PDGFA; PDGFB; PIK3CD; PIK3R3; PLCG1; PML; PPARD; PRKCG; PTCH1; PTGS2; RARA; RASSF5; RUNX1; RXRA; SLC2A1; STAT1; STAT3; STAT5B; TCF7; …	AKT1|IDBG-22709|ENSG00000142208|207|; APC2|IDBG-14549|ENSG00000115266|10297|; ARAF|IDBG-61504|ENSG00000078061|369|; AXIN2|IDBG-65085|ENSG00000168646|8313|; BCL2L1|IDBG-63673|ENSG00000171552|598|; BRCA2|IDBG-22703|ENSG00000139618|675|; CCND1|IDBG-61868|ENSG00000110092|595|; CCNE2|IDBG-29174|ENSG00000175305|9134|; CDH1|IDBG-38622|ENSG00000039068|999|; CDKN1A|IDBG-85033|ENSG00000124762|1026|; COL4A3…
Interferon gamma signaling	13077	REACTOME	9606	21	63	1.30066e-05	0.00308908	CAMK2G; GBP3; GBP4; GBP5; HLA-B; HLA-C; HLA-DRA; HLA-DRB1; HLA-F; ICAM1; IRF1; IRF7; IRF9; OAS1; OAS3; OASL; PML; PTAFR; PTPN1; SOCS3; SP100;	CAMK2G|IDBG-78703|ENSG00000148660|818|; GBP3|IDBG-100156|ENSG00000117226|2635|; GBP4|IDBG-100177|ENSG00000162654|115361|; GBP5|IDBG-100180|ENSG00000154451|115362|; HLA-B|IDBG-299578|ENSG00000234745|3106|; HLA-C|IDBG-77290|ENSG00000204525|3107|; HLA-DRA|IDBG-80796|ENSG00000204287|3122|; HLA-DRB1|IDBG-80863|ENSG00000196126|100996809,3123|; HLA-F|IDBG-73753|ENSG00000204642|3134|; ICAM1|IDBG-26804|EN…
Cytokine Signaling in Immune system	17418	REACTOME	9606	57	267	2.42607e-05	0.00432143	ADAR; CAMK2G; CRKL; CSF2RA; DDX58; EIF2AK2; GBP3; GBP4; GBP5; HERC5; HLA-B; HLA-C; HLA-DRA; HLA-DRB1; HLA-F; ICAM1; IFI35; IFI6; IFIT2; IFIT3; IFITM1; IKBKG; IL18; INPPL1; IRF1; IRF7; IRF9; IRS1; ISG15; ISG20; JAK3; MAP3K8; MX1; OAS1; OAS3; OASL; PELI3; PIK3CD; PIK3R3; PLCG1; PML; PTAFR; PTPN1; RNASEL; SOCS3; SP100; STAT1; STAT2; STAT3; STAT5B; TAB3; TPR; TYK2; UBA7; UBE2L6; USP18; USP41;	ADAR|IDBG-102968|ENSG00000160710|102724045,103|; CAMK2G|IDBG-78703|ENSG00000148660|818|; CRKL|IDBG-1833|ENSG00000099942|1399|; CSF2RA|IDBG-39400|ENSG00000198223|102725415,1438|; DDX58|IDBG-55854|ENSG00000107201|23586|; EIF2AK2|IDBG-44867|ENSG00000055332|5610|; GBP3|IDBG-100156|ENSG00000117226|2635|; GBP4|IDBG-100177|ENSG00000162654|115361|; GBP5|IDBG-100180|ENSG00000154451|115362|; HERC5|IDBG-297…
Bladder cancer	514	KEGG	9606	15	38	2.31941e-05	0.00472165	ARAF; CCND1; CDH1; CDKN1A; DAPK1; DAPK2; E2F1; E2F2; EGFR; ERBB2; FGFR3; MDM2; RPS6KA5; THBS1; VEGFA;	ARAF|IDBG-61504|ENSG00000078061|369|; CCND1|IDBG-61868|ENSG00000110092|595|; CDH1|IDBG-38622|ENSG00000039068|999|; CDKN1A|IDBG-85033|ENSG00000124762|1026|; DAPK1|IDBG-74918|ENSG00000196730|1612|; DAPK2|IDBG-16095|ENSG00000035664|23604|; E2F1|IDBG-67214|ENSG00000101412|1869|; E2F2|IDBG-93950|ENSG00000007968|1870|; EGFR|IDBG-16933|ENSG00000146648|1956|; ERBB2|IDBG-46068|ENSG00000141736|2064|; FGFR3…
Phosphatidylinositol signaling system	528	KEGG	9606	24	82	3.78972e-05	0.00490941	CALML6; DGKA; DGKE; DGKG; DGKQ; INPP4A; INPP4B; INPP5B; INPP5J; INPPL1; ITPKA; ITPKB; ITPR2; PI4K2A; PI4KA; PIK3C2A; PIK3C2B; PIK3CD; PIK3R3; PIKFYVE; PLCB4; PLCG1; PRKCG; SYNJ2;	CALML6|IDBG-86011|ENSG00000169885|163688|; DGKA|IDBG-39397|ENSG00000065357|1606|; DGKE|IDBG-60172|ENSG00000153933|8526|; DGKG|IDBG-68817|ENSG00000058866|1608|; DGKQ|IDBG-6228|ENSG00000145214|1609|; INPP4A|IDBG-62916|ENSG00000040933|3631|; INPP4B|IDBG-39125|ENSG00000109452|8821|; INPP5B|IDBG-96518|ENSG00000204084|3633|; INPP5J|IDBG-4479|ENSG00000185133|27124|; INPPL1|IDBG-63291|ENSG00000165458|363…
Metabolism of lipids and lipoproteins	16920	REACTOME	9606	101	554	3.48237e-05	0.00496238	ABCA1; ABCC3; ABCD1; ABCG1; ACACB; AKR1C3; ALOX15; ALOX5; ANGPTL4; ARNTL; ARSA; ARSD; ARSJ; CHKB; CLOCK; COQ6; CPT1B; CTSA; CUBN; CYP1A1; CYP1B1; CYP21A2; CYP27A1; CYP46A1; CYP4F11; CYP4F2; CYP4F3; DEGS2; DGAT1; DGAT2; DHCR24; DHCR7; EP300; FADS2; FAR2; FASN; FDPS; GBA; GGT1; GLB1; GM2A; HEXA; HSD17B3; INPP4A; INPP4B; INPP5J; INPPL1; INSIG1; JMJD7-PLA2G4B; LCAT; LDLR; LGMN; LHB; LPCAT1; LPCAT2; L…	ABCA1|IDBG-79441|ENSG00000165029|19|; ABCC3|IDBG-59146|ENSG00000108846|101929618,8714|; ABCD1|IDBG-89886|ENSG00000101986|215|; ABCG1|IDBG-4231|ENSG00000160179|9619|; ACACB|IDBG-55817|ENSG00000076555|32|; AKR1C3|IDBG-47964|ENSG00000196139|8644|; ALOX15|IDBG-19074|ENSG00000161905|246|; ALOX5|IDBG-71893|ENSG00000012779|240|; ANGPTL4|IDBG-24662|ENSG00000167772|51129|; ARNTL|IDBG-32620|ENSG00000133794…
Extracellular matrix organization	17095	REACTOME	9606	56	266	4.31632e-05	0.00512564	ADAM15; ADAMTS16; ADAMTS2; BMP7; CD47; CDH1; COL11A2; COL12A1; COL16A1; COL18A1; COL1A1; COL20A1; COL4A3; COL4A4; COL4A6; COL6A1; COL6A2; COL7A1; COL9A2; COL9A3; CTSD; CTSK; CTSL2; DAG1; DDR2; EFEMP2; FBLN1; FBLN5; FBN1; FBN3; FN1; ICAM1; ITGA7; ITGA9; ITGB5; ITGB7; ITGB8; KLK7; LAMA5; LAMB1; LAMB2; LOXL2; LOXL3; LOXL4; LRP4; MMP14; MMP17; NTN4; PDGFA; PDGFB; PLOD2; TGFB2; THBS1; TIMP2; TNXB; VWF;	ADAM15|IDBG-103072|ENSG00000143537|8751|; ADAMTS16|IDBG-11455|ENSG00000145536|170690|; ADAMTS2|IDBG-61312|ENSG00000087116|9509|; BMP7|IDBG-82028|ENSG00000101144|655|; CD47|IDBG-48744|ENSG00000196776|961|; CDH1|IDBG-38622|ENSG00000039068|999|; COL11A2|IDBG-82068|ENSG00000204248|1302|; COL12A1|IDBG-92641|ENSG00000111799|1303|; COL16A1|IDBG-95481|ENSG00000084636|1307|; COL18A1|IDBG-5845|ENSG00000182…
Integrin cell surface interactions	13303	REACTOME	9606	24	83	4.71227e-05	0.00516538	CD47; CDH1; COL16A1; COL18A1; COL1A1; COL4A3; COL4A4; COL4A6; COL6A1; COL6A2; COL7A1; COL9A2; COL9A3; DAG1; FBN1; FN1; ICAM1; ITGA7; ITGA9; ITGB5; ITGB7; ITGB8; THBS1; VWF;	CD47|IDBG-48744|ENSG00000196776|961|; CDH1|IDBG-38622|ENSG00000039068|999|; COL16A1|IDBG-95481|ENSG00000084636|1307|; COL18A1|IDBG-5845|ENSG00000182871|80781|; COL1A1|IDBG-58238|ENSG00000108821|1277|; COL4A3|IDBG-82471|ENSG00000169031|1285|; COL4A4|IDBG-82438|ENSG00000081052|1286|; COL4A6|IDBG-81938|ENSG00000197565|1288|; COL6A1|IDBG-6042|ENSG00000142156|1291|; COL6A2|IDBG-6096|ENSG00000142173|12…
Direct p53 effectors	15209	PID NCI	9606	33	129	3.28236e-05	0.00519707	APAF1; ARID3A; BDKRB2; CASP10; CD82; CDKN1A; COL18A1; CTSD; DDB2; DKK1; EGFR; EPHA2; GDF15; HTT; IGFBP3; JMY; LIF; MDM2; PIDD; PLK3; PML; PRDM1; S100A2; SESN1; TAP1; TGFA; TNFRSF10B; TNFRSF10C; TNFRSF10D; TP53I3; TP53INP1; TP73; TSC2;	APAF1|IDBG-52364|ENSG00000120868|317|; ARID3A|IDBG-13387|ENSG00000116017|1820|; BDKRB2|IDBG-18990|ENSG00000168398|624|; CASP10|IDBG-78470|ENSG00000003400|843|; CD82|IDBG-40873|ENSG00000085117|3732|; CDKN1A|IDBG-85033|ENSG00000124762|1026|; COL18A1|IDBG-5845|ENSG00000182871|80781|; CTSD|IDBG-19613|ENSG00000117984|1509|; DDB2|IDBG-42769|ENSG00000134574|1643|; DKK1|IDBG-74684|ENSG00000107984|22943|;…
Lysosome	4356	KEGG	9606	31	123	7.63636e-05	0.00777272	ABCB9; AP1G2; AP4E1; ARSA; ATP6V0A4; CLN3; CLTCL1; CTSA; CTSD; CTSH; CTSK; CTSL2; CTSO; DNASE2; ENTPD4; GBA; GGA1; GLB1; GM2A; GUSB; HEXA; IDUA; LAMP1; LAMP3; LGMN; NEU1; NPC1; PSAP; SMPD1; SORT1; TCIRG1;	ABCB9|IDBG-63048|ENSG00000150967|23457|; AP1G2|IDBG-236004|ENSG00000213983|8906|; AP4E1|IDBG-11891|ENSG00000081014|23431|; ARSA|IDBG-14144|ENSG00000100299|410|; ATP6V0A4|IDBG-43255|ENSG00000105929|50617|; CLN3|IDBG-22402|ENSG00000188603|1201|; CLTCL1|IDBG-1288|ENSG00000070371|8218|; CTSA|IDBG-78417|ENSG00000064601|5476|; CTSD|IDBG-19613|ENSG00000117984|1509|; CTSH|IDBG-25289|ENSG00000103811|1512|…
Developmental Biology	16794	REACTOME	9606	90	502	0.000172923	0.0164276	AKT1; ANGPTL4; APH1B; ARHGEF11; ARHGEF7; ARTN; CACNA1G; CACNA1H; CACNB1; CACNB3; CAP2; CEBPD; CLASP2; CLTCL1; CNTNAP1; COL4A3; COL4A4; COL6A1; COL6A2; COL9A2; COL9A3; DLG4; DNM1; DPYSL2; DPYSL4; DPYSL5; EFNA4; EFNA5; EGFR; EP300; EPHA10; EPHA1; EPHA2; EPHA4; EPHA8; EPHB3; ERBB2; EZR; FOXH1; FOXO3; GPC1; GRIN2B; ITGA9; ITSN1; KALRN; KLF5; L1CAM; LAMB1; LIMK1; LIMK2; MAPK12; MED13; MYL9; MYO10; NFA…	AKT1|IDBG-22709|ENSG00000142208|207|; ANGPTL4|IDBG-24662|ENSG00000167772|51129|; APH1B|IDBG-15754|ENSG00000138613|83464|; ARHGEF11|IDBG-103650|ENSG00000132694|9826|; ARHGEF7|IDBG-51160|ENSG00000102606|8874|; ARTN|IDBG-97588|ENSG00000117407|9048|; CACNA1G|IDBG-58847|ENSG00000006283|8913|; CACNA1H|IDBG-8546|ENSG00000196557|8912|; CACNB1|IDBG-45318|ENSG00000067191|782|; CACNB3|IDBG-30418|ENSG0000016…
Beta1 integrin cell surface interactions	14944	PID NCI	9606	18	60	0.000245608	0.0218745	COL11A2; COL18A1; COL1A1; COL6A1; COL6A2; COL7A1; FBN1; FN1; ITGA7; ITGA9; LAMA5; LAMB1; LAMB2; NPNT; PLAUR; TGM2; THBS1; VEGFA;	COL11A2|IDBG-82068|ENSG00000204248|1302|; COL18A1|IDBG-5845|ENSG00000182871|80781|; COL1A1|IDBG-58238|ENSG00000108821|1277|; COL6A1|IDBG-6042|ENSG00000142156|1291|; COL6A2|IDBG-6096|ENSG00000142173|1292|; COL7A1|IDBG-33085|ENSG00000114270|1294|; FBN1|IDBG-10989|ENSG00000166147|2200|; FN1|IDBG-80237|ENSG00000115414|2335|; ITGA7|IDBG-38762|ENSG00000135424|3679|; ITGA9|IDBG-25124|ENSG00000144668|368…
Glioma	523	KEGG	9606	19	66	0.000301679	0.0252878	AKT1; ARAF; CALML6; CAMK2G; CCND1; CDKN1A; E2F1; E2F2; EGFR; MDM2; PDGFA; PDGFB; PIK3CD; PIK3R3; PLCG1; PRKCG; SHC2; SHC3; TGFA;	AKT1|IDBG-22709|ENSG00000142208|207|; ARAF|IDBG-61504|ENSG00000078061|369|; CALML6|IDBG-86011|ENSG00000169885|163688|; CAMK2G|IDBG-78703|ENSG00000148660|818|; CCND1|IDBG-61868|ENSG00000110092|595|; CDKN1A|IDBG-85033|ENSG00000124762|1026|; E2F1|IDBG-67214|ENSG00000101412|1869|; E2F2|IDBG-93950|ENSG00000007968|1870|; EGFR|IDBG-16933|ENSG00000146648|1956|; MDM2|IDBG-46431|ENSG00000135679|4193|; PDGF…
Degradation of the extracellular matrix	17498	REACTOME	9606	28	116	0.00036275	0.0272062	ADAM15; ADAMTS16; CDH1; COL11A2; COL12A1; COL16A1; COL18A1; COL1A1; COL4A3; COL4A4; COL4A6; COL6A1; COL6A2; COL7A1; COL9A2; COL9A3; CTSD; CTSK; CTSL2; FBN1; FBN3; FN1; KLK7; LAMA5; LAMB1; MMP14; MMP17; TIMP2;	ADAM15|IDBG-103072|ENSG00000143537|8751|; ADAMTS16|IDBG-11455|ENSG00000145536|170690|; CDH1|IDBG-38622|ENSG00000039068|999|; COL11A2|IDBG-82068|ENSG00000204248|1302|; COL12A1|IDBG-92641|ENSG00000111799|1303|; COL16A1|IDBG-95481|ENSG00000084636|1307|; COL18A1|IDBG-5845|ENSG00000182871|80781|; COL1A1|IDBG-58238|ENSG00000108821|1277|; COL4A3|IDBG-82471|ENSG00000169031|1285|; COL4A4|IDBG-82438|ENSG00…
Generic Transcription Pathway	13742	REACTOME	9606	82	458	0.000349874	0.0276984	HIPK1; HKR1; HNF4A; MAML2; MAMLD1; MED13; NOTCH1; NOTCH3; NR1D1; NR2C2; NR2F1; PPARD; PRIC285; RARA; RARG; RUNX2; RXRA; SMAD7; TEAD3; ZNF100; ZNF12; ZNF136; ZNF155; ZNF160; ZNF200; ZNF211; ZNF221; ZNF222; ZNF226; ZNF230; ZNF234; ZNF254; ZNF266; ZNF26; ZNF268; ZNF273; ZNF274; ZNF28; ZNF30; ZNF304; ZNF320; ZNF347; ZNF350; ZNF430; ZNF431; ZNF432; ZNF440; ZNF441; ZNF445; ZNF45; ZNF461; ZNF468; ZNF484…	HIPK1|IDBG-101257|ENSG00000163349|204851|; HKR1|IDBG-47564|ENSG00000181666|284459|; HNF4A|IDBG-76498|ENSG00000101076|3172|; MAML2|IDBG-68673|ENSG00000184384|84441|; MAMLD1|IDBG-88738|ENSG00000013619|10046|; MED13|IDBG-62711|ENSG00000108510|9969|; NOTCH1|IDBG-92445|ENSG00000148400|4851|; NOTCH3|IDBG-34309|ENSG00000074181|4854|; NR1D1|IDBG-47135|ENSG00000126368|9572|; NR2C2|IDBG-20458|ENSG000001774…
Prostate cancer	544	KEGG	9606	23	90	0.000501672	0.0324947	AKT1; ARAF; CCND1; CCNE2; CDKN1A; CREB5; E2F1; E2F2; EGFR; EP300; ERBB2; IKBKG; MDM2; NFKBIA; NKX3-1; PDGFA; PDGFB; PDGFC; PDPK1; PIK3CD; PIK3R3; TCF7; TGFA;	AKT1|IDBG-22709|ENSG00000142208|207|; ARAF|IDBG-61504|ENSG00000078061|369|; CCND1|IDBG-61868|ENSG00000110092|595|; CCNE2|IDBG-29174|ENSG00000175305|9134|; CDKN1A|IDBG-85033|ENSG00000124762|1026|; CREB5|IDBG-10759|ENSG00000146592|9586|; E2F1|IDBG-67214|ENSG00000101412|1869|; E2F2|IDBG-93950|ENSG00000007968|1870|; EGFR|IDBG-16933|ENSG00000146648|1956|; EP300|IDBG-8992|ENSG00000100393|2033|; ERBB2|I…
p53 signaling pathway	597	KEGG	9606	19	68	0.000458009	0.0326332	APAF1; BAI1; CCND1; CCNE2; CCNG2; CD82; CDKN1A; DDB2; IGFBP3; MDM2; PIDD; PPM1D; RRM2; SESN1; THBS1; TNFRSF10B; TP53I3; TP73; TSC2;	APAF1|IDBG-52364|ENSG00000120868|317|; BAI1|IDBG-37582|ENSG00000181790|575|; CCND1|IDBG-61868|ENSG00000110092|595|; CCNE2|IDBG-29174|ENSG00000175305|9134|; CCNG2|IDBG-25732|ENSG00000138764|901|; CD82|IDBG-40873|ENSG00000085117|3732|; CDKN1A|IDBG-85033|ENSG00000124762|1026|; DDB2|IDBG-42769|ENSG00000134574|1643|; IGFBP3|IDBG-15809|ENSG00000146674|3486|; MDM2|IDBG-46431|ENSG00000135679|4193|; PIDD|…
Beta5 beta6 beta7 and beta8 integrin cell surface interactions	15811	PID NCI	9606	8	17	0.000485038	0.0329133	CYR61; FBN1; FN1; ITGB5; ITGB7; ITGB8; PLAUR; TGFBR1;	CYR61|IDBG-100054|ENSG00000142871|3491|; FBN1|IDBG-10989|ENSG00000166147|2200|; FN1|IDBG-80237|ENSG00000115414|2335|; ITGB5|IDBG-53924|ENSG00000082781|3693|; ITGB7|IDBG-36071|ENSG00000139626|3695|; ITGB8|IDBG-9181|ENSG00000105855|3696|; PLAUR|IDBG-55442|ENSG00000011422|5329|; TGFBR1|IDBG-78488|ENSG00000106799|7046|;
Cell cycle: g2/m checkpoint	3977	PID BIOCARTA	9606	9	22	0.000760447	0.0451516	CDKN1A; CDKN2D; EP300; MDM2; MYT1; PI4KA; RASGRF1; RPS6KA1; TOP3B;	CDKN1A|IDBG-85033|ENSG00000124762|1026|; CDKN2D|IDBG-27803|ENSG00000129355|1032|; EP300|IDBG-8992|ENSG00000100393|2033|; MDM2|IDBG-46431|ENSG00000135679|4193|; MYT1|IDBG-87900|ENSG00000196132|4661|; PI4KA|IDBG-401917|ENSG00000241973|5297|; RASGRF1|IDBG-25346|ENSG00000058335|5923|; RPS6KA1|IDBG-94680|ENSG00000117676|6195|; TOP3B|IDBG-2166|ENSG00000100038|8940|;
Prostaglandin Leukotriene metabolism	16202	INOH	9606	9	22	0.000760447	0.0451516	AKR1C3; ALOX15; ALOX5; CYP4F2; CYP4F3; GGT1; GGTLC2; PTGS2; TBXAS1;	AKR1C3|IDBG-47964|ENSG00000196139|8644|; ALOX15|IDBG-19074|ENSG00000161905|246|; ALOX5|IDBG-71893|ENSG00000012779|240|; CYP4F2|IDBG-35066|ENSG00000186115|8529|; CYP4F3|IDBG-34860|ENSG00000186529|4051|; GGT1|IDBG-2905|ENSG00000100031|102724197,2678,728441,91227,92086|; GGTLC2|IDBG-2267|ENSG00000100121|91227|; PTGS2|IDBG-105426|ENSG00000073756|5743|; TBXAS1|IDBG-43840|ENSG00000059377|6916|;
Il22 soluble receptor signaling pathway	4119	PID BIOCARTA	9606	6	11	0.000973576	0.0554938	IL22RA1; SOCS3; STAT1; STAT3; STAT5B; TYK2;	IL22RA1|IDBG-94154|ENSG00000142677|58985|; SOCS3|IDBG-70676|ENSG00000184557|9021|; STAT1|IDBG-77617|ENSG00000115415|6772|; STAT3|IDBG-50702|ENSG00000168610|6774|; STAT5B|IDBG-50532|ENSG00000173757|102723386,6777|; TYK2|IDBG-27182|ENSG00000105397|7297|;
Acyl chain remodeling of DAG and TAG	13499	REACTOME	9606	4	5	0.00107748	0.0568671	DGAT1; DGAT2; PNPLA2; PNPLA3;	DGAT1|IDBG-40588|ENSG00000185000|101929012,8694|; DGAT2|IDBG-64993|ENSG00000062282|84649|; PNPLA2|IDBG-18288|ENSG00000177666|57104|; PNPLA3|IDBG-10819|ENSG00000100344|80339|;
Pancreatic cancer	593	KEGG	9606	18	67	0.0010629	0.0582549	AKT1; ARAF; BCL2L1; BRCA2; CCND1; E2F1; E2F2; EGFR; ERBB2; IKBKG; PIK3CD; PIK3R3; STAT1; STAT3; TGFA; TGFB2; TGFBR1; VEGFA;	AKT1|IDBG-22709|ENSG00000142208|207|; ARAF|IDBG-61504|ENSG00000078061|369|; BCL2L1|IDBG-63673|ENSG00000171552|598|; BRCA2|IDBG-22703|ENSG00000139618|675|; CCND1|IDBG-61868|ENSG00000110092|595|; E2F1|IDBG-67214|ENSG00000101412|1869|; E2F2|IDBG-93950|ENSG00000007968|1870|; EGFR|IDBG-16933|ENSG00000146648|1956|; ERBB2|IDBG-46068|ENSG00000141736|2064|; IKBKG|IDBG-777831|ENSG00000269335|8517|; PIK3CD|…
Non-small cell lung cancer	444	KEGG	9606	16	57	0.00119374	0.0607529	AKT1; ARAF; CCND1; E2F1; E2F2; EGFR; ERBB2; FOXO3; PDPK1; PIK3CD; PIK3R3; PLCG1; PRKCG; RASSF5; RXRA; TGFA;	AKT1|IDBG-22709|ENSG00000142208|207|; ARAF|IDBG-61504|ENSG00000078061|369|; CCND1|IDBG-61868|ENSG00000110092|595|; E2F1|IDBG-67214|ENSG00000101412|1869|; E2F2|IDBG-93950|ENSG00000007968|1870|; EGFR|IDBG-16933|ENSG00000146648|1956|; ERBB2|IDBG-46068|ENSG00000141736|2064|; FOXO3|IDBG-95024|ENSG00000118689|2309|; PDPK1|IDBG-10648|ENSG00000140992|101060747,5170|; PIK3CD|IDBG-88554|ENSG00000171608|529…
Chronic myeloid leukemia	582	KEGG	9606	19	74	0.00141143	0.0648801	AKT1; ARAF; BCL2L1; CCND1; CDKN1A; CRKL; E2F1; E2F2; IKBKG; MDM2; NFKBIA; PIK3CD; PIK3R3; RUNX1; SHC2; SHC3; STAT5B; TGFB2; TGFBR1;	AKT1|IDBG-22709|ENSG00000142208|207|; ARAF|IDBG-61504|ENSG00000078061|369|; BCL2L1|IDBG-63673|ENSG00000171552|598|; CCND1|IDBG-61868|ENSG00000110092|595|; CDKN1A|IDBG-85033|ENSG00000124762|1026|; CRKL|IDBG-1833|ENSG00000099942|1399|; E2F1|IDBG-67214|ENSG00000101412|1869|; E2F2|IDBG-93950|ENSG00000007968|1870|; IKBKG|IDBG-777831|ENSG00000269335|8517|; MDM2|IDBG-46431|ENSG00000135679|4193|; NFKBIA|…
ECM proteoglycans	18499	REACTOME	9606	19	74	0.00141143	0.0648801	COL1A1; COL4A3; COL4A4; COL4A6; COL6A1; COL6A2; COL9A2; COL9A3; DAG1; FN1; ITGA7; ITGA9; ITGB5; LAMA5; LAMB1; LAMB2; LRP4; TGFB2; TNXB;	COL1A1|IDBG-58238|ENSG00000108821|1277|; COL4A3|IDBG-82471|ENSG00000169031|1285|; COL4A4|IDBG-82438|ENSG00000081052|1286|; COL4A6|IDBG-81938|ENSG00000197565|1288|; COL6A1|IDBG-6042|ENSG00000142156|1291|; COL6A2|IDBG-6096|ENSG00000142173|1292|; COL9A2|IDBG-96898|ENSG00000049089|1298|; COL9A3|IDBG-85418|ENSG00000092758|1299|; DAG1|IDBG-34876|ENSG00000173402|1605|; FN1|IDBG-80237|ENSG00000115414|233…
Signaling by PDGF	13330	REACTOME	9606	36	174	0.00133231	0.0654671	ADCY6; ADRBK1; AKT1; CDKN1A; COL4A3; COL4A4; COL6A1; COL6A2; COL9A2; COL9A3; CRKL; EGFR; ERBB2; FGF18; FGF19; FOXO3; HBEGF; IRS1; ITPR2; MDM2; NRG1; PDGFA; PDGFB; PDPK1; PHLPP2; PIK3CD; PIK3R3; PLCG1; PRKCG; STAT1; STAT3; STAT5B; STAT6; THBS1; TSC2; TYK2;	ADCY6|IDBG-30292|ENSG00000174233|112|; ADRBK1|IDBG-59896|ENSG00000173020|156|; AKT1|IDBG-22709|ENSG00000142208|207|; CDKN1A|IDBG-85033|ENSG00000124762|1026|; COL4A3|IDBG-82471|ENSG00000169031|1285|; COL4A4|IDBG-82438|ENSG00000081052|1286|; COL6A1|IDBG-6042|ENSG00000142156|1291|; COL6A2|IDBG-6096|ENSG00000142173|1292|; COL9A2|IDBG-96898|ENSG00000049089|1298|; COL9A3|IDBG-85418|ENSG00000092758|1299…
Synthesis of PIPs at the plasma membrane	13472	REACTOME	9606	11	33	0.00151369	0.0674065	INPP4A; INPP4B; INPP5J; INPPL1; MTMR3; PI4K2A; PIK3C2A; PIK3C2B; PIK3CD; PIK3R3; SYNJ2;	INPP4A|IDBG-62916|ENSG00000040933|3631|; INPP4B|IDBG-39125|ENSG00000109452|8821|; INPP5J|IDBG-4479|ENSG00000185133|27124|; INPPL1|IDBG-63291|ENSG00000165458|3636|; MTMR3|IDBG-3909|ENSG00000100330|8897|; PI4K2A|IDBG-85582|ENSG00000155252|55361|; PIK3C2A|IDBG-33678|ENSG00000011405|5286|; PIK3C2B|IDBG-106047|ENSG00000133056|5287|; PIK3CD|IDBG-88554|ENSG00000171608|5293|; PIK3R3|IDBG-98070|ENSG000001…
Beta3 integrin cell surface interactions	15634	PID NCI	9606	12	38	0.00159332	0.0688025	CD47; COL1A1; COL4A3; CYR61; FBN1; FN1; L1CAM; LAMB1; PDGFB; PLAUR; THBS1; VEGFA;	CD47|IDBG-48744|ENSG00000196776|961|; COL1A1|IDBG-58238|ENSG00000108821|1277|; COL4A3|IDBG-82471|ENSG00000169031|1285|; CYR61|IDBG-100054|ENSG00000142871|3491|; FBN1|IDBG-10989|ENSG00000166147|2200|; FN1|IDBG-80237|ENSG00000115414|2335|; L1CAM|IDBG-90096|ENSG00000198910|3897|; LAMB1|IDBG-35838|ENSG00000091136|3912|; PDGFB|IDBG-8091|ENSG00000100311|5155|; PLAUR|IDBG-55442|ENSG00000011422|5329|; TH…
Neurotrophin signaling pathway	4379	KEGG	9606	27	121	0.00164279	0.0688521	AKT1; BDNF; CALML6; CAMK2G; CRKL; FOXO3; IRS1; MAP3K1; MAPK12; MAPK7; NFKBIA; NGFR; NTF3; NTF4; PDPK1; PIK3CD; PIK3R3; PLCG1; RPS6KA1; RPS6KA2; RPS6KA5; SH2B1; SHC2; SHC3; SORT1; TP73; ZNF274;	AKT1|IDBG-22709|ENSG00000142208|207|; BDNF|IDBG-36817|ENSG00000176697|627|; CALML6|IDBG-86011|ENSG00000169885|163688|; CAMK2G|IDBG-78703|ENSG00000148660|818|; CRKL|IDBG-1833|ENSG00000099942|1399|; FOXO3|IDBG-95024|ENSG00000118689|2309|; IRS1|IDBG-82407|ENSG00000169047|3667|; MAP3K1|IDBG-22000|ENSG00000095015|4214|; MAPK12|IDBG-13093|ENSG00000188130|6300|; MAPK7|IDBG-34638|ENSG00000166484|5598|; N…
Non-integrin membrane-ECM interactions	18527	REACTOME	9606	16	59	0.00177822	0.0703879	COL11A2; COL1A1; COL4A3; COL4A4; COL4A6; DAG1; DDR2; FN1; ITGB5; LAMA5; LAMB1; LAMB2; NTN4; PDGFA; PDGFB; THBS1;	COL11A2|IDBG-82068|ENSG00000204248|1302|; COL1A1|IDBG-58238|ENSG00000108821|1277|; COL4A3|IDBG-82471|ENSG00000169031|1285|; COL4A4|IDBG-82438|ENSG00000081052|1286|; COL4A6|IDBG-81938|ENSG00000197565|1288|; DAG1|IDBG-34876|ENSG00000173402|1605|; DDR2|IDBG-104396|ENSG00000162733|4921|; FN1|IDBG-80237|ENSG00000115414|2335|; ITGB5|IDBG-53924|ENSG00000082781|3693|; LAMA5|IDBG-84449|ENSG00000130702|391…
Import of palmitoyl-CoA into the mitochondrial matrix	13521	REACTOME	9606	6	12	0.00174285	0.0709588	ACACB; CPT1B; PPARD; PRKAA2; PRKAG2; RXRA;	ACACB|IDBG-55817|ENSG00000076555|32|; CPT1B|IDBG-14004|ENSG00000205560|1375|; PPARD|IDBG-83938|ENSG00000112033|5467|; PRKAA2|IDBG-99136|ENSG00000162409|5563|; PRKAG2|IDBG-49672|ENSG00000106617|51422|; RXRA|IDBG-91747|ENSG00000186350|6256|;
EphrinA-EPHA pathway	15522	PID NCI	9606	3	3	0.00192587	0.074172	EFNA5; EPHA2; EPHA8;	EFNA5|IDBG-36100|ENSG00000184349|1946|; EPHA2|IDBG-91407|ENSG00000142627|1969|; EPHA8|IDBG-93699|ENSG00000070886|2046|;
ECM-receptor interaction	468	KEGG	9606	21	88	0.00219671	0.0802645	CD47; COL11A2; COL1A1; COL4A3; COL4A4; COL4A6; COL6A1; COL6A2; DAG1; FN1; ITGA7; ITGA9; ITGB5; ITGB7; ITGB8; LAMA5; LAMB1; LAMB2; THBS1; TNXB; VWF;	CD47|IDBG-48744|ENSG00000196776|961|; COL11A2|IDBG-82068|ENSG00000204248|1302|; COL1A1|IDBG-58238|ENSG00000108821|1277|; COL4A3|IDBG-82471|ENSG00000169031|1285|; COL4A4|IDBG-82438|ENSG00000081052|1286|; COL4A6|IDBG-81938|ENSG00000197565|1288|; COL6A1|IDBG-6042|ENSG00000142156|1291|; COL6A2|IDBG-6096|ENSG00000142173|1292|; DAG1|IDBG-34876|ENSG00000173402|1605|; FN1|IDBG-80237|ENSG00000115414|2335|…
Small cell lung cancer	527	KEGG	9606	21	88	0.00219671	0.0802645	AKT1; APAF1; BCL2L1; CCND1; CCNE2; COL4A3; COL4A4; COL4A6; E2F1; E2F2; FN1; IKBKG; LAMA5; LAMB1; LAMB2; NFKBIA; PIK3CD; PIK3R3; PTGS2; RXRA; TRAF5;	AKT1|IDBG-22709|ENSG00000142208|207|; APAF1|IDBG-52364|ENSG00000120868|317|; BCL2L1|IDBG-63673|ENSG00000171552|598|; CCND1|IDBG-61868|ENSG00000110092|595|; CCNE2|IDBG-29174|ENSG00000175305|9134|; COL4A3|IDBG-82471|ENSG00000169031|1285|; COL4A4|IDBG-82438|ENSG00000081052|1286|; COL4A6|IDBG-81938|ENSG00000197565|1288|; E2F1|IDBG-67214|ENSG00000101412|1869|; E2F2|IDBG-93950|ENSG00000007968|1870|; FN…
Collagen degradation	13392	REACTOME	9606	16	61	0.00258511	0.0856695	COL11A2; COL12A1; COL16A1; COL18A1; COL1A1; COL4A3; COL4A4; COL4A6; COL6A1; COL6A2; COL7A1; COL9A2; COL9A3; CTSD; CTSK; MMP14;	COL11A2|IDBG-82068|ENSG00000204248|1302|; COL12A1|IDBG-92641|ENSG00000111799|1303|; COL16A1|IDBG-95481|ENSG00000084636|1307|; COL18A1|IDBG-5845|ENSG00000182871|80781|; COL1A1|IDBG-58238|ENSG00000108821|1277|; COL4A3|IDBG-82471|ENSG00000169031|1285|; COL4A4|IDBG-82438|ENSG00000081052|1286|; COL4A6|IDBG-81938|ENSG00000197565|1288|; COL6A1|IDBG-6042|ENSG00000142156|1291|; COL6A2|IDBG-6096|ENSG000001…
Inositol phosphate metabolism	452	KEGG	9606	16	61	0.00258511	0.0856695	INPP4A; INPP4B; INPP5B; INPP5J; INPPL1; ITPKA; ITPKB; PI4K2A; PI4KA; PIK3C2A; PIK3C2B; PIK3CD; PIKFYVE; PLCB4; PLCG1; SYNJ2;	INPP4A|IDBG-62916|ENSG00000040933|3631|; INPP4B|IDBG-39125|ENSG00000109452|8821|; INPP5B|IDBG-96518|ENSG00000204084|3633|; INPP5J|IDBG-4479|ENSG00000185133|27124|; INPPL1|IDBG-63291|ENSG00000165458|3636|; ITPKA|IDBG-7097|ENSG00000137825|3706|; ITPKB|IDBG-107048|ENSG00000143772|3707|; PI4K2A|IDBG-85582|ENSG00000155252|55361|; PI4KA|IDBG-401917|ENSG00000241973|5297|; PIK3C2A|IDBG-33678|ENSG00000011…
Elastic fibre formation	13389	REACTOME	9606	13	45	0.00254029	0.0882906	BMP7; EFEMP2; FBLN1; FBLN5; FBN1; FBN3; FN1; ITGB5; ITGB8; LOXL2; LOXL3; LOXL4; TGFB2;	BMP7|IDBG-82028|ENSG00000101144|655|; EFEMP2|IDBG-57900|ENSG00000172638|30008|; FBLN1|IDBG-11494|ENSG00000077942|2192|; FBLN5|IDBG-16575|ENSG00000140092|10516|; FBN1|IDBG-10989|ENSG00000166147|2200|; FBN3|IDBG-24224|ENSG00000142449|84467|; FN1|IDBG-80237|ENSG00000115414|2335|; ITGB5|IDBG-53924|ENSG00000082781|3693|; ITGB8|IDBG-9181|ENSG00000105855|3696|; LOXL2|IDBG-11841|ENSG00000134013|4017|; LO…
Leptin	15926	NETPATH	9606	22	96	0.00300675	0.0892628	ACACB; AKT1; EGFR; EP300; ERBB2; IKBKG; IRS1; ITGB5; JAK3; LIMK1; MMP14; NFKBIA; PLCG1; PRKAA2; RPS6KA1; RPS6KA2; RUNX2; SH2B1; SOCS3; STAT1; STAT3; STAT5B;	ACACB|IDBG-55817|ENSG00000076555|32|; AKT1|IDBG-22709|ENSG00000142208|207|; EGFR|IDBG-16933|ENSG00000146648|1956|; EP300|IDBG-8992|ENSG00000100393|2033|; ERBB2|IDBG-46068|ENSG00000141736|2064|; IKBKG|IDBG-777831|ENSG00000269335|8517|; IRS1|IDBG-82407|ENSG00000169047|3667|; ITGB5|IDBG-53924|ENSG00000082781|3693|; JAK3|IDBG-37201|ENSG00000105639|3718|; LIMK1|IDBG-20945|ENSG00000106683|3984|; MMP14|…
FGF signaling pathway	15346	PID NCI	9606	14	51	0.00298092	0.0903791	AKT1; CDH1; DUSP6; FGF19; FGFR3; IL17RD; PDPK1; PLAUR; PLCG1; RPS6KA1; RUNX2; STAT1; STAT3; STAT5B;	AKT1|IDBG-22709|ENSG00000142208|207|; CDH1|IDBG-38622|ENSG00000039068|999|; DUSP6|IDBG-50524|ENSG00000139318|1848|; FGF19|IDBG-61980|ENSG00000162344|9965|; FGFR3|IDBG-6932|ENSG00000068078|2261|; IL17RD|IDBG-41013|ENSG00000144730|54756|; PDPK1|IDBG-10648|ENSG00000140992|101060747,5170|; PLAUR|IDBG-55442|ENSG00000011422|5329|; PLCG1|IDBG-75238|ENSG00000124181|5335|; RPS6KA1|IDBG-94680|ENSG000001176…
Signalling by NGF	16818	REACTOME	9606	50	271	0.00253921	0.0904594	ADCY6; ADORA2A; ADRBK1; AKT1; APH1B; ARHGEF11; ARHGEF17; ARHGEF7; BCL2L11; CDKN1A; CRKL; DNM1; DUSP3; DUSP6; EGFR; ERBB2; FGD1; FGF18; FGF19; FOXO3; HBEGF; IRS1; ITPR2; ITSN1; KALRN; MAPK12; MAPK7; MDM2; NFKBIA; NGFR; NRG1; OBSCN; PCSK5; PDGFB; PDPK1; PHLPP2; PIK3CD; PIK3R3; PLCG1; PLEKHG2; PRKCG; RPS6KA1; RPS6KA2; RPS6KA5; SHC2; SHC3; STAT3; TIAM1; TSC2; TYK2;	ADCY6|IDBG-30292|ENSG00000174233|112|; ADORA2A|IDBG-2843|ENSG00000128271|135|; ADRBK1|IDBG-59896|ENSG00000173020|156|; AKT1|IDBG-22709|ENSG00000142208|207|; APH1B|IDBG-15754|ENSG00000138613|83464|; ARHGEF11|IDBG-103650|ENSG00000132694|9826|; ARHGEF17|IDBG-63757|ENSG00000110237|9828|; ARHGEF7|IDBG-51160|ENSG00000102606|8874|; BCL2L11|IDBG-65821|ENSG00000153094|10018|; CDKN1A|IDBG-85033|ENSG0000012…
Glycosphingolipid metabolism	13513	REACTOME	9606	11	36	0.00330557	0.0905853	ARSA; ARSD; ARSJ; CTSA; GBA; GLB1; GM2A; HEXA; NEU1; PSAP; SMPD1;	ARSA|IDBG-14144|ENSG00000100299|410|; ARSD|IDBG-41101|ENSG00000006756|414|; ARSJ|IDBG-35178|ENSG00000180801|79642|; CTSA|IDBG-78417|ENSG00000064601|5476|; GBA|IDBG-103191|ENSG00000177628|2629|; GLB1|IDBG-23941|ENSG00000170266|2720|; GM2A|IDBG-54334|ENSG00000196743|2760|; HEXA|IDBG-239945|ENSG00000213614|3073|; NEU1|IDBG-79398|ENSG00000204386|4758|; PSAP|IDBG-77686|ENSG00000197746|5660|; SMPD1|IDB…
Phospholipid metabolism	18830	REACTOME	9606	29	138	0.00295068	0.0914071	CHKB; DGAT1; DGAT2; INPP4A; INPP4B; INPP5J; INPPL1; JMJD7-PLA2G4B; LPCAT1; LPCAT2; LPCAT4; LPIN1; LPIN2; LPIN3; MBOAT7; MTMR3; PGS1; PHOSPHO1; PI4K2A; PI4KA; PIK3C2A; PIK3C2B; PIK3CD; PIK3R3; PIKFYVE; PNPLA2; PNPLA3; SLC44A2; SYNJ2;	CHKB|IDBG-13907|ENSG00000100288|1120|; DGAT1|IDBG-40588|ENSG00000185000|101929012,8694|; DGAT2|IDBG-64993|ENSG00000062282|84649|; INPP4A|IDBG-62916|ENSG00000040933|3631|; INPP4B|IDBG-39125|ENSG00000109452|8821|; INPP5J|IDBG-4479|ENSG00000185133|27124|; INPPL1|IDBG-63291|ENSG00000165458|3636|; JMJD7-PLA2G4B|IDBG-7368|ENSG00000168970|100137049,8681|; LPCAT1|IDBG-11200|ENSG00000153395|79888|; LPCAT2…
Sphingolipid metabolism	16652	REACTOME	9606	17	67	0.00282468	0.0914811	ARSA; ARSD; ARSJ; CTSA; DEGS2; GBA; GLB1; GM2A; HEXA; NEU1; PPAP2B; PSAP; SGPL1; SMPD1; SPHK2; SPTLC2; SPTLC3;	ARSA|IDBG-14144|ENSG00000100299|410|; ARSD|IDBG-41101|ENSG00000006756|414|; ARSJ|IDBG-35178|ENSG00000180801|79642|; CTSA|IDBG-78417|ENSG00000064601|5476|; DEGS2|IDBG-20008|ENSG00000168350|123099|; GBA|IDBG-103191|ENSG00000177628|2629|; GLB1|IDBG-23941|ENSG00000170266|2720|; GM2A|IDBG-54334|ENSG00000196743|2760|; HEXA|IDBG-239945|ENSG00000213614|3073|; NEU1|IDBG-79398|ENSG00000204386|4758|; PPAP2B…
Antigen processing and presentation	4144	PID BIOCARTA	9606	6	13	0.00289802	0.0917707	CD74; HLA-DRA; HLA-DRB1; PSMB9; TAP1; TAP2;	CD74|IDBG-53594|ENSG00000019582|972|; HLA-DRA|IDBG-80796|ENSG00000204287|3122|; HLA-DRB1|IDBG-80863|ENSG00000196126|100996809,3123|; PSMB9|IDBG-403299|ENSG00000240065|5698|; TAP1|IDBG-81568|ENSG00000168394|6890|; TAP2|IDBG-81449|ENSG00000204267|6891|;
Collagen formation	19746	REACTOME	9606	20	85	0.0032983	0.0921585	ADAMTS2; COL11A2; COL12A1; COL16A1; COL18A1; COL1A1; COL20A1; COL4A3; COL4A4; COL4A6; COL6A1; COL6A2; COL7A1; COL9A2; COL9A3; CTSL2; LOXL2; LOXL3; LOXL4; PLOD2;	ADAMTS2|IDBG-61312|ENSG00000087116|9509|; COL11A2|IDBG-82068|ENSG00000204248|1302|; COL12A1|IDBG-92641|ENSG00000111799|1303|; COL16A1|IDBG-95481|ENSG00000084636|1307|; COL18A1|IDBG-5845|ENSG00000182871|80781|; COL1A1|IDBG-58238|ENSG00000108821|1277|; COL20A1|IDBG-85965|ENSG00000101203|57642|; COL4A3|IDBG-82471|ENSG00000169031|1285|; COL4A4|IDBG-82438|ENSG00000081052|1286|; COL4A6|IDBG-81938|ENSG0…
Inositol phosphate metabolism	16257	INOH	9606	12	41	0.00326279	0.0929895	INPP4A; INPP4B; INPP5B; INPPL1; ITPKA; ITPKB; PI4KA; PIK3C2A; PIK3CD; PLCB4; PLCG1; SYNJ2;	INPP4A|IDBG-62916|ENSG00000040933|3631|; INPP4B|IDBG-39125|ENSG00000109452|8821|; INPP5B|IDBG-96518|ENSG00000204084|3633|; INPPL1|IDBG-63291|ENSG00000165458|3636|; ITPKA|IDBG-7097|ENSG00000137825|3706|; ITPKB|IDBG-107048|ENSG00000143772|3707|; PI4KA|IDBG-401917|ENSG00000241973|5297|; PIK3C2A|IDBG-33678|ENSG00000011405|5286|; PIK3CD|IDBG-88554|ENSG00000171608|5293|; PLCB4|IDBG-52923|ENSG0000010133…
EGFR1	15908	NETPATH	9606	79	472	0.00322621	0.0938236	ADRBK1; AFAP1L2; AKT1; ARAF; ARHGAP5; ARHGEF7; ASAP3; BCAR3; CC2D1A; CCDC50; CD59; CDH1; CDH3; CRKL; DAPP1; DNM1; DYRK1A; EGFR; ELK4; ELMO2; EPHA1; EPHA2; EPHA4; EPHB3; EPN1; ERBB2; ERBB2IP; GPRC5A; HIPK3; HTT; IL17RD; INPPL1; KIRREL; KLF11; KRT7; LDLR; LIMD1; LSR; MAP3K1; MAP3K14; MAPK7; MYO6; NEDD9; PDPK1; PIAS3; PIK3C2B; PIK3CD; PIK3R3; PKP4; PLCG1; PLEKHN1; PLSCR1; PRKAA2; PRKCG; PTPN1; PTPRE…	ADRBK1|IDBG-59896|ENSG00000173020|156|; AFAP1L2|IDBG-90372|ENSG00000169129|84632|; AKT1|IDBG-22709|ENSG00000142208|207|; ARAF|IDBG-61504|ENSG00000078061|369|; ARHGAP5|IDBG-4437|ENSG00000100852|394|; ARHGEF7|IDBG-51160|ENSG00000102606|8874|; ASAP3|IDBG-93928|ENSG00000088280|55616|; BCAR3|IDBG-100343|ENSG00000137936|8412|; CC2D1A|IDBG-32458|ENSG00000132024|54862|; CCDC50|IDBG-69803|ENSG00000152492|…
Focal adhesion	546	KEGG	9606	40	210	0.00369068	0.0992306	AKT1; ARHGAP5; CCND1; COL11A2; COL1A1; COL4A3; COL4A4; COL4A6; COL6A1; COL6A2; CRKL; EGFR; ERBB2; FN1; ITGA7; ITGA9; ITGB5; ITGB7; ITGB8; LAMA5; LAMB1; LAMB2; MYL5; MYL9; MYLK4; MYLK; PDGFA; PDGFB; PDGFC; PDPK1; PIK3CD; PIK3R3; PRKCG; RASGRF1; SHC2; SHC3; THBS1; TNXB; VEGFA; VWF;	AKT1|IDBG-22709|ENSG00000142208|207|; ARHGAP5|IDBG-4437|ENSG00000100852|394|; CCND1|IDBG-61868|ENSG00000110092|595|; COL11A2|IDBG-82068|ENSG00000204248|1302|; COL1A1|IDBG-58238|ENSG00000108821|1277|; COL4A3|IDBG-82471|ENSG00000169031|1285|; COL4A4|IDBG-82438|ENSG00000081052|1286|; COL4A6|IDBG-81938|ENSG00000197565|1288|; COL6A1|IDBG-6042|ENSG00000142156|1291|; COL6A2|IDBG-6096|ENSG00000142173|129…
MAPK signaling pathway	487	KEGG	9606	47	257	0.0040111	0.105849	AKT1; BDNF; CACNA1G; CACNA1H; CACNA2D2; CACNB1; CACNB3; CACNG8; CRKL; DUSP10; DUSP3; DUSP6; EGFR; ELK4; FGF17; FGF18; FGF19; FGFR3; IKBKG; JMJD7-PLA2G4B; MAP3K1; MAP3K12; MAP3K14; MAP3K6; MAP3K8; MAP4K2; MAPK12; MAPK7; MAPK8IP1; NF1; NLK; NTF3; NTF4; PDGFA; PDGFB; PRKCG; RASA2; RASGRF1; RASGRP1; RASGRP3; RPS6KA1; RPS6KA2; RPS6KA5; STK3; TAOK1; TGFB2; TGFBR1;	AKT1|IDBG-22709|ENSG00000142208|207|; BDNF|IDBG-36817|ENSG00000176697|627|; CACNA1G|IDBG-58847|ENSG00000006283|8913|; CACNA1H|IDBG-8546|ENSG00000196557|8912|; CACNA2D2|IDBG-37017|ENSG00000007402|9254|; CACNB1|IDBG-45318|ENSG00000067191|782|; CACNB3|IDBG-30418|ENSG00000167535|784|; CACNG8|IDBG-67909|ENSG00000142408|59283|; CRKL|IDBG-1833|ENSG00000099942|1399|; DUSP10|IDBG-106785|ENSG00000143507|11…
Other glycan degradation	557	KEGG	9606	7	18	0.00416944	0.108026	GBA; GLB1; HEXA; HEXDC; MAN2B2; MAN2C1; NEU1;	GBA|IDBG-103191|ENSG00000177628|2629|; GLB1|IDBG-23941|ENSG00000170266|2720|; HEXA|IDBG-239945|ENSG00000213614|3073|; HEXDC|IDBG-73547|ENSG00000169660|284004|; MAN2B2|IDBG-9001|ENSG00000013288|23324|; MAN2C1|IDBG-23274|ENSG00000140400|4123|; NEU1|IDBG-79398|ENSG00000204386|4758|;
Collagen biosynthesis and modifying enzymes	13387	REACTOME	9606	16	64	0.00434645	0.110602	ADAMTS2; COL11A2; COL12A1; COL16A1; COL18A1; COL1A1; COL20A1; COL4A3; COL4A4; COL4A6; COL6A1; COL6A2; COL7A1; COL9A2; COL9A3; PLOD2;	ADAMTS2|IDBG-61312|ENSG00000087116|9509|; COL11A2|IDBG-82068|ENSG00000204248|1302|; COL12A1|IDBG-92641|ENSG00000111799|1303|; COL16A1|IDBG-95481|ENSG00000084636|1307|; COL18A1|IDBG-5845|ENSG00000182871|80781|; COL1A1|IDBG-58238|ENSG00000108821|1277|; COL20A1|IDBG-85965|ENSG00000101203|57642|; COL4A3|IDBG-82471|ENSG00000169031|1285|; COL4A4|IDBG-82438|ENSG00000081052|1286|; COL4A6|IDBG-81938|ENSG0…
Circadian rhythm pathway	15497	PID NCI	9606	6	14	0.00454232	0.1116	ARNTL; BHLHE40; CLOCK; NPAS2; NR1D1; TIMELESS;	ARNTL|IDBG-32620|ENSG00000133794|406|; BHLHE40|IDBG-14409|ENSG00000134107|8553|; CLOCK|IDBG-19411|ENSG00000134852|9575|; NPAS2|IDBG-63633|ENSG00000170485|4862|; NR1D1|IDBG-47135|ENSG00000126368|9572|; TIMELESS|IDBG-41018|ENSG00000111602|8914|;
Il 4 signaling pathway	4069	PID BIOCARTA	9606	6	14	0.00454232	0.1116	AKT1; HLA-DRA; HLA-DRB1; IL4R; JAK3; STAT6;	AKT1|IDBG-22709|ENSG00000142208|207|; HLA-DRA|IDBG-80796|ENSG00000204287|3122|; HLA-DRB1|IDBG-80863|ENSG00000196126|100996809,3123|; IL4R|IDBG-21808|ENSG00000077238|3566|; JAK3|IDBG-37201|ENSG00000105639|3718|; STAT6|IDBG-42122|ENSG00000166888|6778|;
Hepatitis C	10404	KEGG	9606	28	136	0.0046669	0.112717	AKT1; ARAF; CDKN1A; DDX58; EGFR; EIF2AK2; IKBKG; IRF1; IRF7; IRF9; LDLR; MAPK12; NFKBIA; OAS1; OAS3; OCLN; PDPK1; PIK3CD; PIK3R3; RNASEL; RNF31; RXRA; SOCS3; STAT1; STAT2; STAT3; TLR3; TYK2;	AKT1|IDBG-22709|ENSG00000142208|207|; ARAF|IDBG-61504|ENSG00000078061|369|; CDKN1A|IDBG-85033|ENSG00000124762|1026|; DDX58|IDBG-55854|ENSG00000107201|23586|; EGFR|IDBG-16933|ENSG00000146648|1956|; EIF2AK2|IDBG-44867|ENSG00000055332|5610|; IKBKG|IDBG-777831|ENSG00000269335|8517|; IRF1|IDBG-42125|ENSG00000125347|3659|; IRF7|IDBG-17225|ENSG00000185507|3665|; IRF9|IDBG-236583|ENSG00000213928|10379|; …
Transport of inorganic cations/anions and amino acids/oligopeptides	13174	REACTOME	9606	21	94	0.00506954	0.116518	SLC12A2; SLC12A4; SLC12A7; SLC15A1; SLC17A7; SLC1A2; SLC1A3; SLC1A4; SLC26A6; SLC26A7; SLC36A1; SLC38A3; SLC4A3; SLC4A5; SLC4A8; SLC6A20; SLC6A6; SLC7A11; SLC7A8; SLC9A7; SLC9A9;	SLC12A2|IDBG-39694|ENSG00000064651|6558|; SLC12A4|IDBG-37737|ENSG00000124067|6560|; SLC12A7|IDBG-10791|ENSG00000113504|10723|; SLC15A1|IDBG-45188|ENSG00000088386|6564|; SLC17A7|IDBG-62636|ENSG00000104888|57030|; SLC1A2|IDBG-39801|ENSG00000110436|6506|; SLC1A3|IDBG-16618|ENSG00000079215|6507|; SLC1A4|IDBG-54041|ENSG00000115902|6509|; SLC26A6|IDBG-304554|ENSG00000225697|102465495,65010|; SLC26A7|ID…
Wnt	15912	NETPATH	9606	25	118	0.00495393	0.117656	AKT1; AXIN2; CCND1; CDH1; DKK1; DVL3; FRZB; FZD7; GPC3; LRP1; LRP6; MAP3K1; NFATC2; NLK; PAX2; PI4K2A; PRKCG; ROR2; RSPO1; WNT11; WNT5B; WNT6; WNT7A; WNT7B; WNT9A;	AKT1|IDBG-22709|ENSG00000142208|207|; AXIN2|IDBG-65085|ENSG00000168646|8313|; CCND1|IDBG-61868|ENSG00000110092|595|; CDH1|IDBG-38622|ENSG00000039068|999|; DKK1|IDBG-74684|ENSG00000107984|22943|; DVL3|IDBG-67447|ENSG00000161202|1857|; FRZB|IDBG-76878|ENSG00000162998|2487|; FZD7|IDBG-78808|ENSG00000155760|8324|; GPC3|IDBG-86754|ENSG00000147257|2719|; LRP1|IDBG-42176|ENSG00000123384|4035|; LRP6|IDBG…
Insulin signaling pathway	531	KEGG	9606	29	143	0.00504777	0.117919	ACACB; AKT1; ARAF; CALML6; CRKL; EXOC7; FASN; GYS1; HK2; HKDC1; INPPL1; IRS1; PDPK1; PHKG1; PHKG2; PIK3CD; PIK3R3; PPP1R3B; PPP1R3D; PPP1R3E; PRKAA2; PRKAG2; PTPN1; PYGM; SHC2; SHC3; SOCS3; SREBF1; TSC2;	ACACB|IDBG-55817|ENSG00000076555|32|; AKT1|IDBG-22709|ENSG00000142208|207|; ARAF|IDBG-61504|ENSG00000078061|369|; CALML6|IDBG-86011|ENSG00000169885|163688|; CRKL|IDBG-1833|ENSG00000099942|1399|; EXOC7|IDBG-69418|ENSG00000182473|23265|; FASN|IDBG-73235|ENSG00000169710|2194|; GYS1|IDBG-61643|ENSG00000104812|2997|; HK2|IDBG-58047|ENSG00000159399|3099|; HKDC1|IDBG-76707|ENSG00000156510|80201|; INPPL1…
Basal cell carcinoma	570	KEGG	9606	14	55	0.00624278	0.136861	APC2; AXIN2; DVL3; FZD7; GLI2; PTCH1; TCF7; WNT11; WNT2B; WNT5B; WNT6; WNT7A; WNT7B; WNT9A;	APC2|IDBG-14549|ENSG00000115266|10297|; AXIN2|IDBG-65085|ENSG00000168646|8313|; DVL3|IDBG-67447|ENSG00000161202|1857|; FZD7|IDBG-78808|ENSG00000155760|8324|; GLI2|IDBG-68270|ENSG00000074047|2736|; PTCH1|IDBG-77092|ENSG00000185920|5727|; TCF7|IDBG-44412|ENSG00000081059|102724203,6932|; WNT11|IDBG-65064|ENSG00000085741|7481|; WNT2B|IDBG-101110|ENSG00000134245|7482|; WNT5B|IDBG-11885|ENSG00000111186…
Integrin signaling pathway	16138	INOH	9606	26	126	0.00606878	0.13727	COL11A2; COL12A1; COL16A1; COL18A1; COL1A1; COL4A3; COL4A4; COL4A6; COL6A1; COL6A2; COL7A1; COL9A2; COL9A3; DOCK3; DOCK5; DOCK9; FN1; GPC1; ITGA7; ITGA9; ITGB5; ITGB7; ITGB8; SHC2; SHC3; TNXB;	COL11A2|IDBG-82068|ENSG00000204248|1302|; COL12A1|IDBG-92641|ENSG00000111799|1303|; COL16A1|IDBG-95481|ENSG00000084636|1307|; COL18A1|IDBG-5845|ENSG00000182871|80781|; COL1A1|IDBG-58238|ENSG00000108821|1277|; COL4A3|IDBG-82471|ENSG00000169031|1285|; COL4A4|IDBG-82438|ENSG00000081052|1286|; COL4A6|IDBG-81938|ENSG00000197565|1288|; COL6A1|IDBG-6042|ENSG00000142156|1291|; COL6A2|IDBG-6096|ENSG000001…
Melanoma	490	KEGG	9606	17	72	0.00623155	0.138749	AKT1; ARAF; CCND1; CDH1; CDKN1A; E2F1; E2F2; EGFR; FGF17; FGF18; FGF19; MDM2; PDGFA; PDGFB; PDGFC; PIK3CD; PIK3R3;	AKT1|IDBG-22709|ENSG00000142208|207|; ARAF|IDBG-61504|ENSG00000078061|369|; CCND1|IDBG-61868|ENSG00000110092|595|; CDH1|IDBG-38622|ENSG00000039068|999|; CDKN1A|IDBG-85033|ENSG00000124762|1026|; E2F1|IDBG-67214|ENSG00000101412|1869|; E2F2|IDBG-93950|ENSG00000007968|1870|; EGFR|IDBG-16933|ENSG00000146648|1956|; FGF17|IDBG-9977|ENSG00000158815|8822|; FGF18|IDBG-57567|ENSG00000156427|8817|; FGF19|IDB…
IL9	15924	NETPATH	9606	8	24	0.00660066	0.142514	AKT1; IRS1; JAK3; STAT1; STAT3; STAT5B; STAT6; TYK2;	AKT1|IDBG-22709|ENSG00000142208|207|; IRS1|IDBG-82407|ENSG00000169047|3667|; JAK3|IDBG-37201|ENSG00000105639|3718|; STAT1|IDBG-77617|ENSG00000115415|6772|; STAT3|IDBG-50702|ENSG00000168610|6774|; STAT5B|IDBG-50532|ENSG00000173757|102723386,6777|; STAT6|IDBG-42122|ENSG00000166888|6778|; TYK2|IDBG-27182|ENSG00000105397|7297|;
NGF signalling via TRKA from the plasma membrane	18753	REACTOME	9606	36	191	0.00675238	0.143614	ADCY6; ADORA2A; ADRBK1; AKT1; CDKN1A; CRKL; DNM1; DUSP3; DUSP6; EGFR; ERBB2; FGF18; FGF19; FOXO3; HBEGF; IRS1; ITPR2; MAPK12; MAPK7; MDM2; NRG1; PDGFB; PDPK1; PHLPP2; PIK3CD; PIK3R3; PLCG1; PRKCG; RPS6KA1; RPS6KA2; RPS6KA5; SHC2; SHC3; STAT3; TSC2; TYK2;	ADCY6|IDBG-30292|ENSG00000174233|112|; ADORA2A|IDBG-2843|ENSG00000128271|135|; ADRBK1|IDBG-59896|ENSG00000173020|156|; AKT1|IDBG-22709|ENSG00000142208|207|; CDKN1A|IDBG-85033|ENSG00000124762|1026|; CRKL|IDBG-1833|ENSG00000099942|1399|; DNM1|IDBG-87752|ENSG00000106976|1759|; DUSP3|IDBG-52945|ENSG00000108861|1845|; DUSP6|IDBG-50524|ENSG00000139318|1848|; EGFR|IDBG-16933|ENSG00000146648|1956|; ERBB2…
Oncostatin_M	16513	NETPATH	9606	12	45	0.00742621	0.155623	AKT1; EP300; ERBB2; IRS1; NFKBIA; OSMR; PIAS3; SOCS3; STAT1; STAT3; STAT5B; TYK2;	AKT1|IDBG-22709|ENSG00000142208|207|; EP300|IDBG-8992|ENSG00000100393|2033|; ERBB2|IDBG-46068|ENSG00000141736|2064|; IRS1|IDBG-82407|ENSG00000169047|3667|; NFKBIA|IDBG-4758|ENSG00000100906|4792|; OSMR|IDBG-17615|ENSG00000145623|9180|; PIAS3|IDBG-101753|ENSG00000131788|10401|; SOCS3|IDBG-70676|ENSG00000184557|9021|; STAT1|IDBG-77617|ENSG00000115415|6772|; STAT3|IDBG-50702|ENSG00000168610|6774|; ST…
TCR	15915	NETPATH	9606	46	259	0.0076268	0.15751	AKT1; ARHGEF7; CABIN1; CD7; CD82; CGN; CRKL; DBNL; DGKA; DPYSL2; DUSP3; DYRK1A; ENO2; ERBB2IP; G6PD; HDAC7; JAK3; KIRREL; MALT1; MAP3K1; MAP3K14; MAP3K8; MAPK7; MUC1; NEDD9; NFATC2; NFKBIA; PI4KA; PIK3AP1; PIK3C2B; PKP4; PLCG1; PRKD2; PTPRH; PTTG1IP; RASGRP1; RPS6KA5; SH2D3C; SKAP1; SKAP2; STAT1; STAT5B; TXK; UBASH3B; UNC119; WAS;	AKT1|IDBG-22709|ENSG00000142208|207|; ARHGEF7|IDBG-51160|ENSG00000102606|8874|; CABIN1|IDBG-2725|ENSG00000099991|23523|; CD7|IDBG-73437|ENSG00000173762|924|; CD82|IDBG-40873|ENSG00000085117|3732|; CGN|IDBG-102382|ENSG00000143375|57530|; CRKL|IDBG-1833|ENSG00000099942|1399|; DBNL|IDBG-14038|ENSG00000136279|102466985,28988|; DGKA|IDBG-39397|ENSG00000065357|1606|; DPYSL2|IDBG-13200|ENSG00000092964|1…
PI Metabolism	18780	REACTOME	9606	13	51	0.00815629	0.1637	INPP4A; INPP4B; INPP5J; INPPL1; MTMR3; PI4K2A; PI4KA; PIK3C2A; PIK3C2B; PIK3CD; PIK3R3; PIKFYVE; SYNJ2;	INPP4A|IDBG-62916|ENSG00000040933|3631|; INPP4B|IDBG-39125|ENSG00000109452|8821|; INPP5J|IDBG-4479|ENSG00000185133|27124|; INPPL1|IDBG-63291|ENSG00000165458|3636|; MTMR3|IDBG-3909|ENSG00000100330|8897|; PI4K2A|IDBG-85582|ENSG00000155252|55361|; PI4KA|IDBG-401917|ENSG00000241973|5297|; PIK3C2A|IDBG-33678|ENSG00000011405|5286|; PIK3C2B|IDBG-106047|ENSG00000133056|5287|; PIK3CD|IDBG-88554|ENSG000001…
TRAIL signaling pathway	15206	PID NCI	9606	7	20	0.00812071	0.165314	CASP10; IKBKG; MAP3K1; SMPD1; TNFRSF10B; TNFRSF10C; TNFRSF10D;	CASP10|IDBG-78470|ENSG00000003400|843|; IKBKG|IDBG-777831|ENSG00000269335|8517|; MAP3K1|IDBG-22000|ENSG00000095015|4214|; SMPD1|IDBG-28681|ENSG00000166311|6609|; TNFRSF10B|IDBG-11376|ENSG00000120889|8795|; TNFRSF10C|IDBG-11572|ENSG00000173535|8794|; TNFRSF10D|IDBG-11632|ENSG00000173530|8793|;
Laminin interactions	18928	REACTOME	9606	9	30	0.00870503	0.169927	COL18A1; COL4A3; COL4A4; COL4A6; COL7A1; ITGA7; LAMA5; LAMB1; LAMB2;	COL18A1|IDBG-5845|ENSG00000182871|80781|; COL4A3|IDBG-82471|ENSG00000169031|1285|; COL4A4|IDBG-82438|ENSG00000081052|1286|; COL4A6|IDBG-81938|ENSG00000197565|1288|; COL7A1|IDBG-33085|ENSG00000114270|1294|; ITGA7|IDBG-38762|ENSG00000135424|3679|; LAMA5|IDBG-84449|ENSG00000130702|3911|; LAMB1|IDBG-35838|ENSG00000091136|3912|; LAMB2|IDBG-34423|ENSG00000172037|3913|;
RORA activates circadian gene expression	13668	REACTOME	9606	8	25	0.00866801	0.171554	ARNTL; CLOCK; EP300; NPAS2; NR1D1; PRIC285; RXRA; SREBF1;	ARNTL|IDBG-32620|ENSG00000133794|406|; CLOCK|IDBG-19411|ENSG00000134852|9575|; EP300|IDBG-8992|ENSG00000100393|2033|; NPAS2|IDBG-63633|ENSG00000170485|4862|; NR1D1|IDBG-47135|ENSG00000126368|9572|; PRIC285|IDBG-86601|ENSG00000130589|85441|; RXRA|IDBG-91747|ENSG00000186350|6256|; SREBF1|IDBG-33208|ENSG00000072310|6720|;
G0 and Early G1	12962	REACTOME	9606	8	26	0.0111833	0.179058	CCNE2; CDC25A; CDC6; DYRK1A; E2F1; LIN37; LIN54; MYBL2;	CCNE2|IDBG-29174|ENSG00000175305|9134|; CDC25A|IDBG-32204|ENSG00000164045|993|; CDC6|IDBG-47359|ENSG00000094804|990|; DYRK1A|IDBG-3163|ENSG00000157540|1859|; E2F1|IDBG-67214|ENSG00000101412|1869|; LIN37|IDBG-728102|ENSG00000267796|55957|; LIN54|IDBG-27546|ENSG00000189308|132660|; MYBL2|IDBG-76209|ENSG00000101057|4605|;
Glycosphingolipid biosynthesis	552	KEGG	9606	8	26	0.0111833	0.179058	ABO; B3GALT1; B3GALT5; B3GNT4; B4GALT1; FUT3; FUT6; ST3GAL6;	ABO|IDBG-90910|ENSG00000175164|28|; B3GALT1|IDBG-74270|ENSG00000172318|8708|; B3GALT5|IDBG-3693|ENSG00000183778|10317|; B3GNT4|IDBG-62254|ENSG00000176383|79369|; B4GALT1|IDBG-56701|ENSG00000086062|2683|; FUT3|IDBG-20884|ENSG00000171124|2525|; FUT6|IDBG-20780|ENSG00000156413|2528|; ST3GAL6|IDBG-46999|ENSG00000064225|10402|;
WNT ligand biogenesis and trafficking	18245	REACTOME	9606	8	26	0.0111833	0.179058	PORCN; WNT11; WNT2B; WNT5B; WNT6; WNT7A; WNT7B; WNT9A;	PORCN|IDBG-63247|ENSG00000102312|64840|; WNT11|IDBG-65064|ENSG00000085741|7481|; WNT2B|IDBG-101110|ENSG00000134245|7482|; WNT5B|IDBG-11885|ENSG00000111186|81029|; WNT6|IDBG-81171|ENSG00000115596|7475|; WNT7A|IDBG-19862|ENSG00000154764|7476|; WNT7B|IDBG-11693|ENSG00000188064|7477|; WNT9A|IDBG-107115|ENSG00000143816|7483|;
WNT ligand secretion is abrogated by the PORCN inhibitor LGK974	17728	REACTOME	9606	8	26	0.0111833	0.179058	PORCN; WNT11; WNT2B; WNT5B; WNT6; WNT7A; WNT7B; WNT9A;	PORCN|IDBG-63247|ENSG00000102312|64840|; WNT11|IDBG-65064|ENSG00000085741|7481|; WNT2B|IDBG-101110|ENSG00000134245|7482|; WNT5B|IDBG-11885|ENSG00000111186|81029|; WNT6|IDBG-81171|ENSG00000115596|7475|; WNT7A|IDBG-19862|ENSG00000154764|7476|; WNT7B|IDBG-11693|ENSG00000188064|7477|; WNT9A|IDBG-107115|ENSG00000143816|7483|;
Endometrial cancer	506	KEGG	9606	13	53	0.0113895	0.180334	AKT1; APC2; ARAF; AXIN2; CCND1; CDH1; EGFR; ERBB2; FOXO3; PDPK1; PIK3CD; PIK3R3; TCF7;	AKT1|IDBG-22709|ENSG00000142208|207|; APC2|IDBG-14549|ENSG00000115266|10297|; ARAF|IDBG-61504|ENSG00000078061|369|; AXIN2|IDBG-65085|ENSG00000168646|8313|; CCND1|IDBG-61868|ENSG00000110092|595|; CDH1|IDBG-38622|ENSG00000039068|999|; EGFR|IDBG-16933|ENSG00000146648|1956|; ERBB2|IDBG-46068|ENSG00000141736|2064|; FOXO3|IDBG-95024|ENSG00000118689|2309|; PDPK1|IDBG-10648|ENSG00000140992|101060747,5170…
Stimuli-sensing channels	13099	REACTOME	9606	21	101	0.0117689	0.18229	ANO4; ANO8; ANO9; ASIC3; ASIC4; CLCN2; CLCN4; CLCN7; FKBP1B; OSTM1; RYR1; SGK1; TPCN2; TRPM4; TRPM5; TRPM8; TRPV3; TRPV6; TSC22D3; TTYH3; WNK4;	ANO4|IDBG-52981|ENSG00000151572|121601|; ANO8|IDBG-36402|ENSG00000074855|57719|; ANO9|IDBG-16606|ENSG00000185101|338440|; ASIC3|IDBG-244835|ENSG00000213199|9311|; ASIC4|IDBG-81849|ENSG00000072182|55515|; CLCN2|IDBG-68081|ENSG00000114859|1181|; CLCN4|IDBG-42905|ENSG00000073464|1183|; CLCN7|IDBG-8979|ENSG00000103249|1186|; FKBP1B|IDBG-33239|ENSG00000119782|2281|; OSTM1|IDBG-94986|ENSG00000081087|28…
CRMPs in Sema3A signaling	13906	REACTOME	9606	6	16	0.00972649	0.182372	DPYSL2; DPYSL4; DPYSL5; NRP1; PLXNA3; SEMA3A;	DPYSL2|IDBG-13200|ENSG00000092964|102723812,1808|; DPYSL4|IDBG-93348|ENSG00000151640|10570|; DPYSL5|IDBG-36183|ENSG00000157851|56896|; NRP1|IDBG-68532|ENSG00000099250|8829|; PLXNA3|IDBG-91604|ENSG00000130827|55558|; SEMA3A|IDBG-24546|ENSG00000075213|10371|;
Polo-like kinase mediated events	12971	REACTOME	9606	6	16	0.00972649	0.182372	CDC25A; EP300; FOXM1; LIN37; LIN54; MYBL2;	CDC25A|IDBG-32204|ENSG00000164045|993|; EP300|IDBG-8992|ENSG00000100393|2033|; FOXM1|IDBG-12457|ENSG00000111206|2305|; LIN37|IDBG-728102|ENSG00000267796|55957|; LIN54|IDBG-27546|ENSG00000189308|132660|; MYBL2|IDBG-76209|ENSG00000101057|4605|;
NCAM1 interactions	13913	REACTOME	9606	11	42	0.0117058	0.183306	ARTN; CACNA1G; CACNA1H; CACNB1; CACNB3; COL4A3; COL4A4; COL6A1; COL6A2; COL9A2; COL9A3;	ARTN|IDBG-97588|ENSG00000117407|9048|; CACNA1G|IDBG-58847|ENSG00000006283|8913|; CACNA1H|IDBG-8546|ENSG00000196557|8912|; CACNB1|IDBG-45318|ENSG00000067191|782|; CACNB3|IDBG-30418|ENSG00000167535|784|; COL4A3|IDBG-82471|ENSG00000169031|1285|; COL4A4|IDBG-82438|ENSG00000081052|1286|; COL6A1|IDBG-6042|ENSG00000142156|1291|; COL6A2|IDBG-6096|ENSG00000142173|1292|; COL9A2|IDBG-96898|ENSG00000049089|1…
p73 transcription factor network	15377	PID NCI	9606	17	75	0.00952244	0.183371	BCL2L11; BRCA2; CDKN1A; EP300; FASN; FOXO3; GDF15; GRAMD4; HAGH; IL4R; MDM2; PLK3; PML; S100A2; SERPINA1; TP53I3; TP73;	BCL2L11|IDBG-65821|ENSG00000153094|10018|; BRCA2|IDBG-22703|ENSG00000139618|675|; CDKN1A|IDBG-85033|ENSG00000124762|1026|; EP300|IDBG-8992|ENSG00000100393|2033|; FASN|IDBG-73235|ENSG00000169710|2194|; FOXO3|IDBG-95024|ENSG00000118689|2309|; GDF15|IDBG-38078|ENSG00000130513|9518|; GRAMD4|IDBG-12191|ENSG00000075240|23151|; HAGH|IDBG-9334|ENSG00000063854|3029|; IL4R|IDBG-21808|ENSG00000077238|3566|;…
Inactivation of Cdc42 and Rac	13916	REACTOME	9606	4	8	0.0110554	0.18534	GPC1; SLIT2; SRGAP1; SRGAP3;	GPC1|IDBG-84685|ENSG00000063660|2817|; SLIT2|IDBG-11255|ENSG00000145147|9353|; SRGAP1|IDBG-44723|ENSG00000196935|57522|; SRGAP3|IDBG-15048|ENSG00000196220|9901|;
Eicosanoids	13648	REACTOME	9606	5	12	0.0110481	0.187423	CYP4F11; CYP4F12; CYP4F2; CYP4F3; TBXAS1;	CYP4F11|IDBG-35111|ENSG00000171903|57834|; CYP4F12|IDBG-34899|ENSG00000186204|66002|; CYP4F2|IDBG-35066|ENSG00000186115|8529|; CYP4F3|IDBG-34860|ENSG00000186529|4051|; TBXAS1|IDBG-43840|ENSG00000059377|6916|;
Synthesis of PE	13511	REACTOME	9606	5	12	0.0110481	0.187423	CHKB; LPIN1; LPIN2; LPIN3; PHOSPHO1;	CHKB|IDBG-13907|ENSG00000100288|1120|; LPIN1|IDBG-30220|ENSG00000134324|23175|; LPIN2|IDBG-429|ENSG00000101577|9663|; LPIN3|IDBG-75372|ENSG00000132793|64900|; PHOSPHO1|IDBG-57553|ENSG00000173868|162466|;
IGF1 signaling pathway	16216	INOH	9606	10	36	0.0104014	0.187619	AKT1; ARAF; IGFBP3; IGFBP5; IGFBP6; IRS1; PDPK1; PIK3CD; SHC2; SHC3;	AKT1|IDBG-22709|ENSG00000142208|207|; ARAF|IDBG-61504|ENSG00000078061|369|; IGFBP3|IDBG-15809|ENSG00000146674|3486|; IGFBP5|IDBG-80733|ENSG00000115461|3488|; IGFBP6|IDBG-35796|ENSG00000167779|3489|; IRS1|IDBG-82407|ENSG00000169047|3667|; PDPK1|IDBG-10648|ENSG00000140992|101060747,5170|; PIK3CD|IDBG-88554|ENSG00000171608|5293|; SHC2|IDBG-12158|ENSG00000129946|25759|; SHC3|IDBG-75269|ENSG0000014808…
Signaling events mediated by TCPTP	15420	PID NCI	9606	10	36	0.0104014	0.187619	EGFR; EIF2AK2; JAK3; PDGFB; PTPN1; STAT1; STAT3; STAT5B; STAT6; VEGFA;	EGFR|IDBG-16933|ENSG00000146648|1956|; EIF2AK2|IDBG-44867|ENSG00000055332|5610|; JAK3|IDBG-37201|ENSG00000105639|3718|; PDGFB|IDBG-8091|ENSG00000100311|5155|; PTPN1|IDBG-80957|ENSG00000196396|5770|; STAT1|IDBG-77617|ENSG00000115415|6772|; STAT3|IDBG-50702|ENSG00000168610|6774|; STAT5B|IDBG-50532|ENSG00000173757|102723386,6777|; STAT6|IDBG-42122|ENSG00000166888|6778|; VEGFA|IDBG-88716|ENSG00000112…
IFN-gamma pathway	15869	PID NCI	9606	9	31	0.0109421	0.190153	AKT1; CRKL; DAPK1; IRF1; IRF9; MAP3K1; SMAD7; STAT1; STAT3;	AKT1|IDBG-22709|ENSG00000142208|207|; CRKL|IDBG-1833|ENSG00000099942|1399|; DAPK1|IDBG-74918|ENSG00000196730|1612|; IRF1|IDBG-42125|ENSG00000125347|3659|; IRF9|IDBG-236583|ENSG00000213928|10379|; MAP3K1|IDBG-22000|ENSG00000095015|4214|; SMAD7|IDBG-3195|ENSG00000101665|4092|; STAT1|IDBG-77617|ENSG00000115415|6772|; STAT3|IDBG-50702|ENSG00000168610|6774|;
Sphingolipid metabolism	479	KEGG	9606	12	47	0.0106769	0.190182	ARSA; DEGS2; GAL3ST1; GBA; GLB1; NEU1; PPAP2B; SGPL1; SMPD1; SPHK2; SPTLC2; SPTLC3;	ARSA|IDBG-14144|ENSG00000100299|410|; DEGS2|IDBG-20008|ENSG00000168350|123099|; GAL3ST1|IDBG-4240|ENSG00000128242|9514|; GBA|IDBG-103191|ENSG00000177628|2629|; GLB1|IDBG-23941|ENSG00000170266|2720|; NEU1|IDBG-79398|ENSG00000204386|4758|; PPAP2B|IDBG-99131|ENSG00000162407|8613|; SGPL1|IDBG-77509|ENSG00000166224|8879|; SMPD1|IDBG-28681|ENSG00000166311|6609|; SPHK2|IDBG-60754|ENSG00000063176|56848|;…
Downstream signal transduction	13329	REACTOME	9606	28	146	0.0124594	0.19091	ADCY6; ADRBK1; AKT1; CDKN1A; CRKL; EGFR; ERBB2; FGF18; FGF19; FOXO3; HBEGF; IRS1; ITPR2; MDM2; NRG1; PDGFB; PDPK1; PHLPP2; PIK3CD; PIK3R3; PLCG1; PRKCG; STAT1; STAT3; STAT5B; STAT6; TSC2; TYK2;	ADCY6|IDBG-30292|ENSG00000174233|112|; ADRBK1|IDBG-59896|ENSG00000173020|156|; AKT1|IDBG-22709|ENSG00000142208|207|; CDKN1A|IDBG-85033|ENSG00000124762|1026|; CRKL|IDBG-1833|ENSG00000099942|1399|; EGFR|IDBG-16933|ENSG00000146648|1956|; ERBB2|IDBG-46068|ENSG00000141736|2064|; FGF18|IDBG-57567|ENSG00000156427|8817|; FGF19|IDBG-61980|ENSG00000162344|9965|; FOXO3|IDBG-95024|ENSG00000118689|2309|; HBEG…
Cholesterol biosynthesis	13471	REACTOME	9606	7	21	0.0108968	0.191704	DHCR24; DHCR7; FDPS; MSMO1; MVD; SQLE; TM7SF2;	DHCR24|IDBG-99054|ENSG00000116133|1718|; DHCR7|IDBG-62563|ENSG00000172893|1717|; FDPS|IDBG-103239|ENSG00000160752|2224|; MSMO1|IDBG-43601|ENSG00000052802|6307|; MVD|IDBG-46379|ENSG00000167508|4597|; SQLE|IDBG-35249|ENSG00000104549|6713|; TM7SF2|IDBG-56494|ENSG00000149809|7108|;
Cell adhesion molecules (CAMs)	440	KEGG	9606	28	144	0.0103748	0.192001	CD226; CD274; CD40; CDH1; CDH3; CNTNAP1; CNTNAP2; HLA-B; HLA-C; HLA-DMB; HLA-DRA; HLA-DRB1; HLA-E; HLA-F; ICAM1; ITGA9; ITGB7; ITGB8; L1CAM; LRRC4B; NFASC; NLGN2; NLGN3; NTNG2; OCLN; PVRL2; SELPLG; VTCN1;	CD226|IDBG-4779|ENSG00000150637|10666|; CD274|IDBG-47487|ENSG00000120217|29126|; CD40|IDBG-78904|ENSG00000101017|958|; CDH1|IDBG-38622|ENSG00000039068|999|; CDH3|IDBG-38528|ENSG00000062038|1001|; CNTNAP1|IDBG-51437|ENSG00000108797|8506|; CNTNAP2|IDBG-46789|ENSG00000174469|26047|; HLA-B|IDBG-299578|ENSG00000234745|3106|; HLA-C|IDBG-77290|ENSG00000204525|3107|; HLA-DMB|IDBG-403749|ENSG00000242574|3…
EPH-ephrin mediated repulsion of cells	19071	REACTOME	9606	12	48	0.012667	0.192026	APH1B; CLTCL1; DNM1; EFNA4; EFNA5; EPHA10; EPHA1; EPHA2; EPHA4; EPHA8; EPHB3; TIAM1;	APH1B|IDBG-15754|ENSG00000138613|83464|; CLTCL1|IDBG-1288|ENSG00000070371|8218|; DNM1|IDBG-87752|ENSG00000106976|1759|; EFNA4|IDBG-409441|ENSG00000243364|1945|; EFNA5|IDBG-36100|ENSG00000184349|1946|; EPHA10|IDBG-96482|ENSG00000183317|284656|; EPHA1|IDBG-46224|ENSG00000146904|2041|; EPHA2|IDBG-91407|ENSG00000142627|1969|; EPHA4|IDBG-82135|ENSG00000116106|2043|; EPHA8|IDBG-93699|ENSG00000070886|20…
Assembly of collagen fibrils and other multimeric structures	13386	REACTOME	9606	13	54	0.0133395	0.200092	COL11A2; COL18A1; COL1A1; COL4A3; COL4A4; COL4A6; COL6A1; COL6A2; COL7A1; CTSL2; LOXL2; LOXL3; LOXL4;	COL11A2|IDBG-82068|ENSG00000204248|1302|; COL18A1|IDBG-5845|ENSG00000182871|80781|; COL1A1|IDBG-58238|ENSG00000108821|1277|; COL4A3|IDBG-82471|ENSG00000169031|1285|; COL4A4|IDBG-82438|ENSG00000081052|1286|; COL4A6|IDBG-81938|ENSG00000197565|1288|; COL6A1|IDBG-6042|ENSG00000142156|1291|; COL6A2|IDBG-6096|ENSG00000142173|1292|; COL7A1|IDBG-33085|ENSG00000114270|1294|; CTSL2|IDBG-77609|ENSG000001369…
Semaphorin interactions	17105	REACTOME	9606	15	66	0.0140172	0.203821	ARHGEF11; DPYSL2; DPYSL4; DPYSL5; ERBB2; LIMK1; LIMK2; MYL9; NRP1; PLXNA3; PLXNB1; PLXNB3; PLXND1; SEMA3A; SEMA4D;	ARHGEF11|IDBG-103650|ENSG00000132694|9826|; DPYSL2|IDBG-13200|ENSG00000092964|102723812,1808|; DPYSL4|IDBG-93348|ENSG00000151640|10570|; DPYSL5|IDBG-36183|ENSG00000157851|56896|; ERBB2|IDBG-46068|ENSG00000141736|2064|; LIMK1|IDBG-20945|ENSG00000106683|3984|; LIMK2|IDBG-4518|ENSG00000182541|3985|; MYL9|IDBG-72761|ENSG00000101335|10398|; NRP1|IDBG-68532|ENSG00000099250|8829|; PLXNA3|IDBG-91604|ENSG…
Immune System	18444	REACTOME	9606	164	1127	0.014185	0.204178	ADAR; ADCY6; ADRBK1; AGER; AKT1; ANAPC2; BCL2L1; CAMK2G; CASP10; CASP4; CD226; CD274; CD59; CD74; CDH1; CDKN1A; CFB; CFP; CRKL; CSF2RA; CTSA; CTSD; CTSH; CTSK; CTSL2; CTSO; DAPP1; DDX58; DHX58; DNM1; DTX3L; DTX4; DUSP3; DUSP6; DYNC2H1; EGFR; EIF2AK2; ELMO2; EP300; ERAP2; ERBB2; FBXO2; FBXO44; FGF18; FGF19; FOXO3; GBP3; GBP4; GBP5; HBEGF; HERC5; HLA-B; HLA-C; HLA-DMB; HLA-DRA; HLA-DRB1; HLA-F; ICA…	ADAR|IDBG-102968|ENSG00000160710|102724045,103|; ADCY6|IDBG-30292|ENSG00000174233|112|; ADRBK1|IDBG-59896|ENSG00000173020|156|; AGER|IDBG-80463|ENSG00000204305|177|; AKT1|IDBG-22709|ENSG00000142208|207|; ANAPC2|IDBG-93182|ENSG00000176248|29882|; BCL2L1|IDBG-63673|ENSG00000171552|598|; CAMK2G|IDBG-78703|ENSG00000148660|818|; CASP10|IDBG-78470|ENSG00000003400|843|; CASP4|IDBG-69557|ENSG00000196954|…
TCR signaling in na´ve CD4+ T cells	15110	PID NCI	9606	14	60	0.0137746	0.204467	AKT1; DBNL; HLA-DRA; HLA-DRB1; IKBKG; MALT1; MAP3K14; MAP3K8; PDPK1; PLCG1; RASGRP1; RASSF5; TRPV6; WAS;	AKT1|IDBG-22709|ENSG00000142208|207|; DBNL|IDBG-14038|ENSG00000136279|102466985,28988|; HLA-DRA|IDBG-80796|ENSG00000204287|3122|; HLA-DRB1|IDBG-80863|ENSG00000196126|100996809,3123|; IKBKG|IDBG-777831|ENSG00000269335|8517|; MALT1|IDBG-3930|ENSG00000172175|10892|; MAP3K14|IDBG-54829|ENSG00000006062|9020|; MAP3K8|IDBG-66703|ENSG00000107968|1326|; PDPK1|IDBG-10648|ENSG00000140992|101060747,5170|; PL…
PDGF signaling pathway	16259	INOH	9606	11	43	0.0140082	0.205791	AKT1; ELK4; MAP3K1; PDGFA; PDGFB; PDPK1; PIK3CD; PLCG1; SHC2; SHC3; STAT5B;	AKT1|IDBG-22709|ENSG00000142208|207|; ELK4|IDBG-106151|ENSG00000158711|2005|; MAP3K1|IDBG-22000|ENSG00000095015|4214|; PDGFA|IDBG-6078|ENSG00000197461|5154|; PDGFB|IDBG-8091|ENSG00000100311|5155|; PDPK1|IDBG-10648|ENSG00000140992|101060747,5170|; PIK3CD|IDBG-88554|ENSG00000171608|5293|; PLCG1|IDBG-75238|ENSG00000124181|5335|; SHC2|IDBG-12158|ENSG00000129946|25759|; SHC3|IDBG-75269|ENSG00000148082…
Glycerolipid metabolism	602	KEGG	9606	13	55	0.0155361	0.210847	DGAT1; DGAT2; DGKA; DGKE; DGKG; DGKQ; LIPG; LPIN1; LPIN2; LPIN3; PNPLA2; PNPLA3; PPAP2B;	DGAT1|IDBG-40588|ENSG00000185000|101929012,8694|; DGAT2|IDBG-64993|ENSG00000062282|84649|; DGKA|IDBG-39397|ENSG00000065357|1606|; DGKE|IDBG-60172|ENSG00000153933|8526|; DGKG|IDBG-68817|ENSG00000058866|1608|; DGKQ|IDBG-6228|ENSG00000145214|1609|; LIPG|IDBG-3261|ENSG00000101670|9388|; LPIN1|IDBG-30220|ENSG00000134324|23175|; LPIN2|IDBG-429|ENSG00000101577|9663|; LPIN3|IDBG-75372|ENSG00000132793|649…
p75(NTR)-mediated signaling	15333	PID NCI	9606	13	55	0.0155361	0.210847	AKT1; APAF1; APH1B; BCL2L11; BDNF; DIABLO; E2F1; IKBKG; NGFR; NTF3; NTF4; SORT1; ZNF274;	AKT1|IDBG-22709|ENSG00000142208|207|; APAF1|IDBG-52364|ENSG00000120868|317|; APH1B|IDBG-15754|ENSG00000138613|83464|; BCL2L11|IDBG-65821|ENSG00000153094|10018|; BDNF|IDBG-36817|ENSG00000176697|627|; DIABLO|IDBG-62263|ENSG00000184047|56616|; E2F1|IDBG-67214|ENSG00000101412|1869|; IKBKG|IDBG-777831|ENSG00000269335|8517|; NGFR|IDBG-57653|ENSG00000064300|4804|; NTF3|IDBG-13412|ENSG00000185652|4908|; …
Synthesis of PIPs at the early endosome membrane	13473	REACTOME	9606	5	13	0.0161419	0.212983	INPP4A; INPP4B; PI4K2A; PIK3C2A; PIKFYVE;	INPP4A|IDBG-62916|ENSG00000040933|3631|; INPP4B|IDBG-39125|ENSG00000109452|8821|; PI4K2A|IDBG-85582|ENSG00000155252|55361|; PIK3C2A|IDBG-33678|ENSG00000011405|5286|; PIKFYVE|IDBG-79756|ENSG00000115020|200576|;
AMPK inhibits chREBP transcriptional activation activity	13558	REACTOME	9606	3	5	0.015848	0.213051	MLXIPL; PRKAA2; PRKAG2;	MLXIPL|IDBG-20029|ENSG00000009950|51085|; PRKAA2|IDBG-99136|ENSG00000162409|5563|; PRKAG2|IDBG-49672|ENSG00000106617|51422|;
Constitutive PI3K/AKT Signaling in Cancer	13715	REACTOME	9606	16	73	0.0160412	0.213633	AKT1; CDKN1A; EGFR; ERBB2; FGF18; FGF19; FOXO3; HBEGF; IRS1; MDM2; NRG1; PDGFB; PDPK1; PIK3CD; PIK3R3; TSC2;	AKT1|IDBG-22709|ENSG00000142208|207|; CDKN1A|IDBG-85033|ENSG00000124762|1026|; EGFR|IDBG-16933|ENSG00000146648|1956|; ERBB2|IDBG-46068|ENSG00000141736|2064|; FGF18|IDBG-57567|ENSG00000156427|8817|; FGF19|IDBG-61980|ENSG00000162344|9965|; FOXO3|IDBG-95024|ENSG00000118689|2309|; HBEGF|IDBG-48445|ENSG00000113070|1839|; IRS1|IDBG-82407|ENSG00000169047|3667|; MDM2|IDBG-46431|ENSG00000135679|4193|; NRG…
Degradation of the rar and rxr by the proteasome	4150	PID BIOCARTA	9606	2	2	0.0154906	0.214312	RARA; RXRA;	RARA|IDBG-47411|ENSG00000131759|5914|; RXRA|IDBG-91747|ENSG00000186350|6256|;
EPH-Ephrin signaling	19189	REACTOME	9606	19	91	0.0153846	0.214931	APH1B; ARHGEF7; CLTCL1; DNM1; EFNA4; EFNA5; EPHA10; EPHA1; EPHA2; EPHA4; EPHA8; EPHB3; GRIN2B; ITSN1; KALRN; LIMK1; LIMK2; MYL9; TIAM1;	APH1B|IDBG-15754|ENSG00000138613|83464|; ARHGEF7|IDBG-51160|ENSG00000102606|8874|; CLTCL1|IDBG-1288|ENSG00000070371|8218|; DNM1|IDBG-87752|ENSG00000106976|1759|; EFNA4|IDBG-409441|ENSG00000243364|1945|; EFNA5|IDBG-36100|ENSG00000184349|1946|; EPHA10|IDBG-96482|ENSG00000183317|284656|; EPHA1|IDBG-46224|ENSG00000146904|2041|; EPHA2|IDBG-91407|ENSG00000142627|1969|; EPHA4|IDBG-82135|ENSG00000116106|…
ABC transporters	562	KEGG	9606	11	44	0.0166365	0.215519	ABCA1; ABCB6; ABCB8; ABCB9; ABCC3; ABCD1; ABCD4; ABCG1; ABCG2; TAP1; TAP2;	ABCA1|IDBG-79441|ENSG00000165029|19|; ABCB6|IDBG-81345|ENSG00000115657|10058|; ABCB8|IDBG-48655|ENSG00000197150|11194|; ABCB9|IDBG-63048|ENSG00000150967|23457|; ABCC3|IDBG-59146|ENSG00000108846|101929618,8714|; ABCD1|IDBG-89886|ENSG00000101986|215|; ABCD4|IDBG-11957|ENSG00000119688|5826|; ABCG1|IDBG-4231|ENSG00000160179|9619|; ABCG2|IDBG-29517|ENSG00000118777|9429|; TAP1|IDBG-81568|ENSG0000016839…
NRAGE signals death through JNK	13200	REACTOME	9606	11	44	0.0166365	0.215519	ARHGEF11; ARHGEF17; ARHGEF7; BCL2L11; FGD1; ITSN1; KALRN; NGFR; OBSCN; PLEKHG2; TIAM1;	ARHGEF11|IDBG-103650|ENSG00000132694|9826|; ARHGEF17|IDBG-63757|ENSG00000110237|9828|; ARHGEF7|IDBG-51160|ENSG00000102606|8874|; BCL2L11|IDBG-65821|ENSG00000153094|10018|; FGD1|IDBG-71243|ENSG00000102302|2245|; ITSN1|IDBG-2505|ENSG00000205726|102724664,6453|; KALRN|IDBG-53661|ENSG00000160145|8997|; NGFR|IDBG-57653|ENSG00000064300|4804|; OBSCN|IDBG-107220|ENSG00000154358|84033|; PLEKHG2|IDBG-50331…
Molecules associated with elastic fibres	13388	REACTOME	9606	10	38	0.0153691	0.216841	BMP7; EFEMP2; FBLN1; FBLN5; FBN1; FBN3; FN1; ITGB5; ITGB8; TGFB2;	BMP7|IDBG-82028|ENSG00000101144|655|; EFEMP2|IDBG-57900|ENSG00000172638|30008|; FBLN1|IDBG-11494|ENSG00000077942|2192|; FBLN5|IDBG-16575|ENSG00000140092|10516|; FBN1|IDBG-10989|ENSG00000166147|2200|; FBN3|IDBG-24224|ENSG00000142449|84467|; FN1|IDBG-80237|ENSG00000115414|2335|; ITGB5|IDBG-53924|ENSG00000082781|3693|; ITGB8|IDBG-9181|ENSG00000105855|3696|; TGFB2|IDBG-106710|ENSG00000092969|7042|;
O-glycosylation of TSR domain-containing proteins	19242	REACTOME	9606	10	38	0.0153691	0.216841	ADAMTS13; ADAMTS16; ADAMTS2; ADAMTS7; CFP; POFUT2; SSPO; THBS1; THSD1; THSD4;	ADAMTS13|IDBG-91330|ENSG00000160323|11093|; ADAMTS16|IDBG-11455|ENSG00000145536|170690|; ADAMTS2|IDBG-61312|ENSG00000087116|9509|; ADAMTS7|IDBG-25099|ENSG00000136378|11173|; CFP|IDBG-61793|ENSG00000126759|5199|; POFUT2|IDBG-5793|ENSG00000186866|23275|; SSPO|IDBG-47632|ENSG00000197558|23145|; THBS1|IDBG-5926|ENSG00000137801|7057|; THSD1|IDBG-35234|ENSG00000136114|55901|; THSD4|IDBG-19850|ENSG00000…
IL4	15920	NETPATH	9606	16	74	0.0181768	0.22721	AKT1; BCL2L1; CD40; EP300; IL4R; IRS1; JAK3; NFKBIA; PIK3CD; PLCG1; SOCS3; STAT1; STAT3; STAT5B; STAT6; TYK2;	AKT1|IDBG-22709|ENSG00000142208|207|; BCL2L1|IDBG-63673|ENSG00000171552|598|; CD40|IDBG-78904|ENSG00000101017|958|; EP300|IDBG-8992|ENSG00000100393|2033|; IL4R|IDBG-21808|ENSG00000077238|3566|; IRS1|IDBG-82407|ENSG00000169047|3667|; JAK3|IDBG-37201|ENSG00000105639|3718|; NFKBIA|IDBG-4758|ENSG00000100906|4792|; PIK3CD|IDBG-88554|ENSG00000171608|5293|; PLCG1|IDBG-75238|ENSG00000124181|5335|; SOCS3|…
Pre-NOTCH Processing in Golgi	13302	REACTOME	9606	6	18	0.0181307	0.228639	ATP2A1; B4GALT1; MFNG; NOTCH1; NOTCH3; ST3GAL6;	ATP2A1|IDBG-23611|ENSG00000196296|487|; B4GALT1|IDBG-56701|ENSG00000086062|2683|; MFNG|IDBG-6573|ENSG00000100060|4242|; NOTCH1|IDBG-92445|ENSG00000148400|4851|; NOTCH3|IDBG-34309|ENSG00000074181|4854|; ST3GAL6|IDBG-46999|ENSG00000064225|10402|;
Prolactin	15931	NETPATH	9606	21	105	0.0180041	0.22907	AKT1; CCND1; CTSD; EGFR; EP300; ERBB2; FOXO3; IRS1; MAPK4; MAPK7; NFKBIA; PIAS3; PTPN1; RPS6KA2; SH2B1; SLC12A2; SOCS3; STAT1; STAT3; STAT5B; TYK2;	AKT1|IDBG-22709|ENSG00000142208|207|; CCND1|IDBG-61868|ENSG00000110092|595|; CTSD|IDBG-19613|ENSG00000117984|1509|; EGFR|IDBG-16933|ENSG00000146648|1956|; EP300|IDBG-8992|ENSG00000100393|2033|; ERBB2|IDBG-46068|ENSG00000141736|2064|; FOXO3|IDBG-95024|ENSG00000118689|2309|; IRS1|IDBG-82407|ENSG00000169047|3667|; MAPK4|IDBG-3446|ENSG00000141639|5596|; MAPK7|IDBG-34638|ENSG00000166484|5598|; NFKBIA|…
Role of Abl in Robo-Slit signaling	13876	REACTOME	9606	4	9	0.0179603	0.230571	CAP2; CLASP2; GPC1; SLIT2;	CAP2|IDBG-63271|ENSG00000112186|10486|; CLASP2|IDBG-24212|ENSG00000163539|23122|; GPC1|IDBG-84685|ENSG00000063660|2817|; SLIT2|IDBG-11255|ENSG00000145147|9353|;
Neurotrophic factor-mediated Trk receptor signaling	15320	PID NCI	9606	11	45	0.0196163	0.243072	BDNF; CCND1; CRKL; DNM1; NGFR; NTF3; NTF4; PLCG1; RASGRF1; STAT3; TIAM1;	BDNF|IDBG-36817|ENSG00000176697|627|; CCND1|IDBG-61868|ENSG00000110092|595|; CRKL|IDBG-1833|ENSG00000099942|1399|; DNM1|IDBG-87752|ENSG00000106976|1759|; NGFR|IDBG-57653|ENSG00000064300|4804|; NTF3|IDBG-13412|ENSG00000185652|4908|; NTF4|IDBG-307463|ENSG00000225950|4909|; PLCG1|IDBG-75238|ENSG00000124181|5335|; RASGRF1|IDBG-25346|ENSG00000058335|5923|; STAT3|IDBG-50702|ENSG00000168610|6774|; TIAM1…
Jak-STAT signaling pathway	568	KEGG	9606	29	158	0.0197898	0.243108	AKT1; BCL2L1; CCND1; CSF2RA; CTF1; EP300; EPOR; IL11; IL15; IL20RB; IL21R; IL22RA1; IL4R; IRF9; JAK3; LIF; OSMR; PIAS3; PIK3CD; PIK3R3; RNF31; SOCS3; SPRY1; STAT1; STAT2; STAT3; STAT5B; STAT6; TYK2;	AKT1|IDBG-22709|ENSG00000142208|207|; BCL2L1|IDBG-63673|ENSG00000171552|598|; CCND1|IDBG-61868|ENSG00000110092|595|; CSF2RA|IDBG-39400|ENSG00000198223|102725415,1438|; CTF1|IDBG-27219|ENSG00000150281|1489|; EP300|IDBG-8992|ENSG00000100393|2033|; EPOR|IDBG-29281|ENSG00000187266|2057|; IL11|IDBG-70602|ENSG00000095752|3589|; IL15|IDBG-39028|ENSG00000164136|3600|; IL20RB|IDBG-58036|ENSG00000174564|53…
CREB phosphorylation through the activation of Ras	13795	REACTOME	9606	8	29	0.0219285	0.264814	CAMK2G; DLG4; GRIN2B; GRIN2C; PDPK1; RASGRF1; RPS6KA1; RPS6KA2;	CAMK2G|IDBG-78703|ENSG00000148660|818|; DLG4|IDBG-23446|ENSG00000132535|1742|; GRIN2B|IDBG-777050|ENSG00000273079|2904|; GRIN2C|IDBG-67631|ENSG00000161509|2905|; PDPK1|IDBG-10648|ENSG00000140992|101060747,5170|; RASGRF1|IDBG-25346|ENSG00000058335|5923|; RPS6KA1|IDBG-94680|ENSG00000117676|6195|; RPS6KA2|IDBG-98954|ENSG00000071242|6196|;
Triglyceride Biosynthesis	13524	REACTOME	9606	10	40	0.021913	0.266889	DGAT1; DGAT2; FASN; HSD17B3; LPCAT1; LPCAT4; LPIN1; LPIN2; LPIN3; SLC25A1;	DGAT1|IDBG-40588|ENSG00000185000|101929012,8694|; DGAT2|IDBG-64993|ENSG00000062282|84649|; FASN|IDBG-73235|ENSG00000169710|2194|; HSD17B3|IDBG-77323|ENSG00000130948|3293|; LPCAT1|IDBG-11200|ENSG00000153395|79888|; LPCAT4|IDBG-5526|ENSG00000176454|254531|; LPIN1|IDBG-30220|ENSG00000134324|23175|; LPIN2|IDBG-429|ENSG00000101577|9663|; LPIN3|IDBG-75372|ENSG00000132793|64900|; SLC25A1|IDBG-1279|ENSG0…
Acute myeloid leukemia	424	KEGG	9606	13	58	0.0237885	0.271189	AKT1; ARAF; CCND1; IKBKG; PIK3CD; PIK3R3; PML; PPARD; RARA; RUNX1; STAT3; STAT5B; TCF7;	AKT1|IDBG-22709|ENSG00000142208|207|; ARAF|IDBG-61504|ENSG00000078061|369|; CCND1|IDBG-61868|ENSG00000110092|595|; IKBKG|IDBG-777831|ENSG00000269335|8517|; PIK3CD|IDBG-88554|ENSG00000171608|5293|; PIK3R3|IDBG-98070|ENSG00000117461|8503|; PML|IDBG-21462|ENSG00000140464|5371|; PPARD|IDBG-83938|ENSG00000112033|5467|; RARA|IDBG-47411|ENSG00000131759|5914|; RUNX1|IDBG-2825|ENSG00000159216|100506403,10…
Antigen Presentation: Folding, assembly and peptide loading of class I MHC	12980	REACTOME	9606	7	24	0.0232609	0.271695	ERAP2; HLA-B; HLA-C; HLA-F; TAP1; TAP2; TAPBP;	ERAP2|IDBG-34812|ENSG00000164308|64167|; HLA-B|IDBG-299578|ENSG00000234745|3106|; HLA-C|IDBG-77290|ENSG00000204525|3107|; HLA-F|IDBG-73753|ENSG00000204642|3134|; TAP1|IDBG-81568|ENSG00000168394|6890|; TAP2|IDBG-81449|ENSG00000204267|6891|; TAPBP|IDBG-304230|ENSG00000231925|6892|;
REV-ERBA represses gene expression	13671	REACTOME	9606	7	24	0.0232609	0.271695	ARNTL; CLOCK; EP300; NPAS2; NR1D1; PRIC285; RXRA;	ARNTL|IDBG-32620|ENSG00000133794|406|; CLOCK|IDBG-19411|ENSG00000134852|9575|; EP300|IDBG-8992|ENSG00000100393|2033|; NPAS2|IDBG-63633|ENSG00000170485|4862|; NR1D1|IDBG-47135|ENSG00000126368|9572|; PRIC285|IDBG-86601|ENSG00000130589|85441|; RXRA|IDBG-91747|ENSG00000186350|6256|;
Sema4D induced cell migration and growth-cone collapse	13908	REACTOME	9606	7	24	0.0232609	0.271695	ARHGEF11; ERBB2; LIMK1; LIMK2; MYL9; PLXNB1; SEMA4D;	ARHGEF11|IDBG-103650|ENSG00000132694|9826|; ERBB2|IDBG-46068|ENSG00000141736|2064|; LIMK1|IDBG-20945|ENSG00000106683|3984|; LIMK2|IDBG-4518|ENSG00000182541|3985|; MYL9|IDBG-72761|ENSG00000101335|10398|; PLXNB1|IDBG-32481|ENSG00000164050|5364|; SEMA4D|IDBG-75424|ENSG00000187764|10507|;
Synthesis of PC	13490	REACTOME	9606	6	19	0.0237746	0.273216	CHKB; LPIN1; LPIN2; LPIN3; PHOSPHO1; SLC44A2;	CHKB|IDBG-13907|ENSG00000100288|1120|; LPIN1|IDBG-30220|ENSG00000134324|23175|; LPIN2|IDBG-429|ENSG00000101577|9663|; LPIN3|IDBG-75372|ENSG00000132793|64900|; PHOSPHO1|IDBG-57553|ENSG00000173868|162466|; SLC44A2|IDBG-27872|ENSG00000129353|57153|;
Pre-NOTCH Expression and Processing	17056	REACTOME	9606	11	46	0.0229727	0.275093	ATP2A1; B4GALT1; CCND1; E2F1; EP300; MAML2; MAMLD1; MFNG; NOTCH1; NOTCH3; ST3GAL6;	ATP2A1|IDBG-23611|ENSG00000196296|487|; B4GALT1|IDBG-56701|ENSG00000086062|2683|; CCND1|IDBG-61868|ENSG00000110092|595|; E2F1|IDBG-67214|ENSG00000101412|1869|; EP300|IDBG-8992|ENSG00000100393|2033|; MAML2|IDBG-68673|ENSG00000184384|84441|; MAMLD1|IDBG-88738|ENSG00000013619|10046|; MFNG|IDBG-6573|ENSG00000100060|4242|; NOTCH1|IDBG-92445|ENSG00000148400|4851|; NOTCH3|IDBG-34309|ENSG00000074181|4854…
E2F transcription factor network	15410	PID NCI	9606	14	64	0.0237449	0.275093	APAF1; CDC25A; CDC6; CDKN1A; E2F1; E2F2; E2F7; MYBL2; RBBP8; RRM2; RYBP; TFE3; TK1; TP73;	APAF1|IDBG-52364|ENSG00000120868|317|; CDC25A|IDBG-32204|ENSG00000164045|993|; CDC6|IDBG-47359|ENSG00000094804|990|; CDKN1A|IDBG-85033|ENSG00000124762|1026|; E2F1|IDBG-67214|ENSG00000101412|1869|; E2F2|IDBG-93950|ENSG00000007968|1870|; E2F7|IDBG-49113|ENSG00000165891|144455|; MYBL2|IDBG-76209|ENSG00000101057|4605|; RBBP8|IDBG-1496|ENSG00000101773|5932|; RRM2|IDBG-28300|ENSG00000171848|6241|; RYBP…
IL6	15922	NETPATH	9606	17	85	0.0311766	0.29037	AKT1; CD40; EP300; ERBB2; FOXO3; INPPL1; NFKBIA; NLK; PIAS3; PLCG1; RPS6KA2; SGK1; SOCS3; STAT1; STAT3; STAT5B; TYK2;	AKT1|IDBG-22709|ENSG00000142208|207|; CD40|IDBG-78904|ENSG00000101017|958|; EP300|IDBG-8992|ENSG00000100393|2033|; ERBB2|IDBG-46068|ENSG00000141736|2064|; FOXO3|IDBG-95024|ENSG00000118689|2309|; INPPL1|IDBG-63291|ENSG00000165458|3636|; NFKBIA|IDBG-4758|ENSG00000100906|4792|; NLK|IDBG-36215|ENSG00000087095|51701|; PIAS3|IDBG-101753|ENSG00000131788|10401|; PLCG1|IDBG-75238|ENSG00000124181|5335|; RP…
PI-3K cascade	13309	REACTOME	9606	17	85	0.0311766	0.29037	AKT1; CDKN1A; EGFR; ERBB2; FGF18; FGF19; FOXO3; HBEGF; IRS1; MDM2; NRG1; PDGFB; PDPK1; PHLPP2; PIK3CD; PIK3R3; TSC2;	AKT1|IDBG-22709|ENSG00000142208|207|; CDKN1A|IDBG-85033|ENSG00000124762|1026|; EGFR|IDBG-16933|ENSG00000146648|1956|; ERBB2|IDBG-46068|ENSG00000141736|2064|; FGF18|IDBG-57567|ENSG00000156427|8817|; FGF19|IDBG-61980|ENSG00000162344|9965|; FOXO3|IDBG-95024|ENSG00000118689|2309|; HBEGF|IDBG-48445|ENSG00000113070|1839|; IRS1|IDBG-82407|ENSG00000169047|3667|; MDM2|IDBG-46431|ENSG00000135679|4193|; NRG…
PI3K events in ERBB2 signaling	13286	REACTOME	9606	17	85	0.0311766	0.29037	AKT1; CDKN1A; EGFR; ERBB2; FGF18; FGF19; FOXO3; HBEGF; IRS1; MDM2; NRG1; PDGFB; PDPK1; PHLPP2; PIK3CD; PIK3R3; TSC2;	AKT1|IDBG-22709|ENSG00000142208|207|; CDKN1A|IDBG-85033|ENSG00000124762|1026|; EGFR|IDBG-16933|ENSG00000146648|1956|; ERBB2|IDBG-46068|ENSG00000141736|2064|; FGF18|IDBG-57567|ENSG00000156427|8817|; FGF19|IDBG-61980|ENSG00000162344|9965|; FOXO3|IDBG-95024|ENSG00000118689|2309|; HBEGF|IDBG-48445|ENSG00000113070|1839|; IRS1|IDBG-82407|ENSG00000169047|3667|; MDM2|IDBG-46431|ENSG00000135679|4193|; NRG…
PI3K events in ERBB4 signaling	13263	REACTOME	9606	17	85	0.0311766	0.29037	AKT1; CDKN1A; EGFR; ERBB2; FGF18; FGF19; FOXO3; HBEGF; IRS1; MDM2; NRG1; PDGFB; PDPK1; PHLPP2; PIK3CD; PIK3R3; TSC2;	AKT1|IDBG-22709|ENSG00000142208|207|; CDKN1A|IDBG-85033|ENSG00000124762|1026|; EGFR|IDBG-16933|ENSG00000146648|1956|; ERBB2|IDBG-46068|ENSG00000141736|2064|; FGF18|IDBG-57567|ENSG00000156427|8817|; FGF19|IDBG-61980|ENSG00000162344|9965|; FOXO3|IDBG-95024|ENSG00000118689|2309|; HBEGF|IDBG-48445|ENSG00000113070|1839|; IRS1|IDBG-82407|ENSG00000169047|3667|; MDM2|IDBG-46431|ENSG00000135679|4193|; NRG…
PI3K/AKT Signaling in Cancer	19195	REACTOME	9606	17	85	0.0311766	0.29037	AKT1; CDKN1A; EGFR; ERBB2; FGF18; FGF19; FOXO3; HBEGF; IRS1; MDM2; NRG1; PDGFB; PDPK1; PHLPP2; PIK3CD; PIK3R3; TSC2;	AKT1|IDBG-22709|ENSG00000142208|207|; CDKN1A|IDBG-85033|ENSG00000124762|1026|; EGFR|IDBG-16933|ENSG00000146648|1956|; ERBB2|IDBG-46068|ENSG00000141736|2064|; FGF18|IDBG-57567|ENSG00000156427|8817|; FGF19|IDBG-61980|ENSG00000162344|9965|; FOXO3|IDBG-95024|ENSG00000118689|2309|; HBEGF|IDBG-48445|ENSG00000113070|1839|; IRS1|IDBG-82407|ENSG00000169047|3667|; MDM2|IDBG-46431|ENSG00000135679|4193|; NRG…
PIP3 activates AKT signaling	12989	REACTOME	9606	17	85	0.0311766	0.29037	AKT1; CDKN1A; EGFR; ERBB2; FGF18; FGF19; FOXO3; HBEGF; IRS1; MDM2; NRG1; PDGFB; PDPK1; PHLPP2; PIK3CD; PIK3R3; TSC2;	AKT1|IDBG-22709|ENSG00000142208|207|; CDKN1A|IDBG-85033|ENSG00000124762|1026|; EGFR|IDBG-16933|ENSG00000146648|1956|; ERBB2|IDBG-46068|ENSG00000141736|2064|; FGF18|IDBG-57567|ENSG00000156427|8817|; FGF19|IDBG-61980|ENSG00000162344|9965|; FOXO3|IDBG-95024|ENSG00000118689|2309|; HBEGF|IDBG-48445|ENSG00000113070|1839|; IRS1|IDBG-82407|ENSG00000169047|3667|; MDM2|IDBG-46431|ENSG00000135679|4193|; NRG…
RIG-I/MDA5 mediated induction of IFN-alpha/beta pathways	13017	REACTOME	9606	16	78	0.0289536	0.292616	AGER; CASP10; DDX58; DHX58; EP300; HERC5; IFIH1; IKBKG; IRF1; IRF7; ISG15; MAP3K1; NFKBIA; NLRC5; UBA7; UBE2L6;	AGER|IDBG-80463|ENSG00000204305|177|; CASP10|IDBG-78470|ENSG00000003400|843|; DDX58|IDBG-55854|ENSG00000107201|23586|; DHX58|IDBG-50252|ENSG00000108771|79132|; EP300|IDBG-8992|ENSG00000100393|2033|; HERC5|IDBG-29776|ENSG00000138646|51191|; IFIH1|IDBG-73750|ENSG00000115267|64135|; IKBKG|IDBG-777831|ENSG00000269335|8517|; IRF1|IDBG-42125|ENSG00000125347|3659|; IRF7|IDBG-17225|ENSG00000185507|3665|;…
Effects of PIP2 hydrolysis	13133	REACTOME	9606	7	25	0.0289359	0.294526	DAGLA; DGKA; DGKE; DGKG; DGKQ; ITPR2; RASGRP1;	DAGLA|IDBG-50255|ENSG00000134780|747|; DGKA|IDBG-39397|ENSG00000065357|1606|; DGKE|IDBG-60172|ENSG00000153933|8526|; DGKG|IDBG-68817|ENSG00000058866|1608|; DGKQ|IDBG-6228|ENSG00000145214|1609|; ITPR2|IDBG-24160|ENSG00000123104|3709|; RASGRP1|IDBG-5885|ENSG00000172575|10125|;
FAS (CD95) signaling pathway	15900	PID NCI	9606	7	25	0.0289359	0.294526	AKT1; CASP10; EZR; IKBKG; MAP3K1; PDPK1; SMPD1;	AKT1|IDBG-22709|ENSG00000142208|207|; CASP10|IDBG-78470|ENSG00000003400|843|; EZR|IDBG-98477|ENSG00000092820|7430|; IKBKG|IDBG-777831|ENSG00000269335|8517|; MAP3K1|IDBG-22000|ENSG00000095015|4214|; PDPK1|IDBG-10648|ENSG00000140992|101060747,5170|; SMPD1|IDBG-28681|ENSG00000166311|6609|;
Glutamate Binding, Activation of AMPA Receptors and Synaptic Plasticity	19562	REACTOME	9606	7	25	0.0289359	0.294526	CACNG8; CAMK2G; DLG4; MDM2; MYO6; PICK1; PRKCG;	CACNG8|IDBG-67909|ENSG00000142408|59283|; CAMK2G|IDBG-78703|ENSG00000148660|818|; DLG4|IDBG-23446|ENSG00000132535|1742|; MDM2|IDBG-46431|ENSG00000135679|4193|; MYO6|IDBG-93156|ENSG00000196586|4646|; PICK1|IDBG-7244|ENSG00000100151|9463|; PRKCG|IDBG-67841|ENSG00000126583|5582|;
Integrin alphaIIb beta3 signaling	13124	REACTOME	9606	7	25	0.0289359	0.294526	AKT1; FN1; PDPK1; PTPN1; RAPGEF3; RASGRP1; VWF;	AKT1|IDBG-22709|ENSG00000142208|207|; FN1|IDBG-80237|ENSG00000115414|2335|; PDPK1|IDBG-10648|ENSG00000140992|101060747,5170|; PTPN1|IDBG-80957|ENSG00000196396|5770|; RAPGEF3|IDBG-28934|ENSG00000079337|10411|; RASGRP1|IDBG-5885|ENSG00000172575|10125|; VWF|IDBG-13506|ENSG00000110799|7450|;
Trafficking of AMPA receptors	13800	REACTOME	9606	7	25	0.0289359	0.294526	CACNG8; CAMK2G; DLG4; MDM2; MYO6; PICK1; PRKCG;	CACNG8|IDBG-67909|ENSG00000142408|59283|; CAMK2G|IDBG-78703|ENSG00000148660|818|; DLG4|IDBG-23446|ENSG00000132535|1742|; MDM2|IDBG-46431|ENSG00000135679|4193|; MYO6|IDBG-93156|ENSG00000196586|4646|; PICK1|IDBG-7244|ENSG00000100151|9463|; PRKCG|IDBG-67841|ENSG00000126583|5582|;
Wnt signaling network	15193	PID NCI	9606	7	25	0.0289359	0.294526	DKK1; FZD7; LRP6; ROR2; RSPO1; WNT7A; WNT7B;	DKK1|IDBG-74684|ENSG00000107984|22943|; FZD7|IDBG-78808|ENSG00000155760|8324|; LRP6|IDBG-20075|ENSG00000070018|4040|; ROR2|IDBG-75748|ENSG00000169071|4920|; RSPO1|IDBG-96460|ENSG00000169218|284654|; WNT7A|IDBG-19862|ENSG00000154764|7476|; WNT7B|IDBG-11693|ENSG00000188064|7477|;
Endosomal/Vacuolar pathway	12982	REACTOME	9606	4	10	0.0270311	0.296303	CTSL2; HLA-B; HLA-C; HLA-F;	CTSL2|IDBG-77609|ENSG00000136943|1515|; HLA-B|IDBG-299578|ENSG00000234745|3106|; HLA-C|IDBG-77290|ENSG00000204525|3107|; HLA-F|IDBG-73753|ENSG00000204642|3134|;
IL-13 signaling	16134	INOH	9606	4	10	0.0270311	0.296303	IL4R; IRS1; STAT6; TYK2;	IL4R|IDBG-21808|ENSG00000077238|3566|; IRS1|IDBG-82407|ENSG00000169047|3667|; STAT6|IDBG-42122|ENSG00000166888|6778|; TYK2|IDBG-27182|ENSG00000105397|7297|;
NCAM signaling for neurite out-growth	13914	REACTOME	9606	15	71	0.0264805	0.297124	ARTN; CACNA1G; CACNA1H; CACNB1; CACNB3; COL4A3; COL4A4; COL6A1; COL6A2; COL9A2; COL9A3; RPS6KA5; SPTB; SPTBN5; TYK2;	ARTN|IDBG-97588|ENSG00000117407|9048|; CACNA1G|IDBG-58847|ENSG00000006283|8913|; CACNA1H|IDBG-8546|ENSG00000196557|8912|; CACNB1|IDBG-45318|ENSG00000067191|782|; CACNB3|IDBG-30418|ENSG00000167535|784|; COL4A3|IDBG-82471|ENSG00000169031|1285|; COL4A4|IDBG-82438|ENSG00000081052|1286|; COL6A1|IDBG-6042|ENSG00000142156|1291|; COL6A2|IDBG-6096|ENSG00000142173|1292|; COL9A2|IDBG-96898|ENSG00000049089|1…
Anchoring fibril formation	13384	REACTOME	9606	5	15	0.0304878	0.297569	COL1A1; COL4A3; COL4A4; COL4A6; COL7A1;	COL1A1|IDBG-58238|ENSG00000108821|1277|; COL4A3|IDBG-82471|ENSG00000169031|1285|; COL4A4|IDBG-82438|ENSG00000081052|1286|; COL4A6|IDBG-81938|ENSG00000197565|1288|; COL7A1|IDBG-33085|ENSG00000114270|1294|;
ErbB receptor signaling network	15445	PID NCI	9606	5	15	0.0304878	0.297569	EGFR; ERBB2; HBEGF; NRG1; TGFA;	EGFR|IDBG-16933|ENSG00000146648|1956|; ERBB2|IDBG-46068|ENSG00000141736|2064|; HBEGF|IDBG-48445|ENSG00000113070|1839|; NRG1|IDBG-16182|ENSG00000157168|3084|; TGFA|IDBG-55377|ENSG00000163235|7039|;
Fatty acids	13643	REACTOME	9606	5	15	0.0304878	0.297569	CYP2D6; CYP4F11; CYP4F12; CYP4F2; CYP4F3;	CYP2D6|IDBG-9690|ENSG00000100197|101929829,1565|; CYP4F11|IDBG-35111|ENSG00000171903|57834|; CYP4F12|IDBG-34899|ENSG00000186204|66002|; CYP4F2|IDBG-35066|ENSG00000186115|8529|; CYP4F3|IDBG-34860|ENSG00000186529|4051|;
Validated transcriptional targets of deltaNp63 isoforms	15671	PID NCI	9606	11	47	0.0267297	0.297577	BDKRB2; BRCA2; CEBPD; FASN; FOSL2; IGFBP3; MDM2; NOTCH1; NRG1; RUNX1; SEC14L2;	BDKRB2|IDBG-18990|ENSG00000168398|624|; BRCA2|IDBG-22703|ENSG00000139618|675|; CEBPD|IDBG-281563|ENSG00000221869|1052|; FASN|IDBG-73235|ENSG00000169710|2194|; FOSL2|IDBG-41072|ENSG00000075426|2355|; IGFBP3|IDBG-15809|ENSG00000146674|3486|; MDM2|IDBG-46431|ENSG00000135679|4193|; NOTCH1|IDBG-92445|ENSG00000148400|4851|; NRG1|IDBG-16182|ENSG00000157168|3084|; RUNX1|IDBG-2825|ENSG00000159216|10050640…
Aurora A signaling	15046	PID NCI	9606	8	31	0.0322309	0.29824	AJUBA; AKT1; ARHGEF7; MDM2; NFKBIA; TACC1; TACC3; TDRD7;	AJUBA|IDBG-2966|ENSG00000129474|84962|; AKT1|IDBG-22709|ENSG00000142208|207|; ARHGEF7|IDBG-51160|ENSG00000102606|8874|; MDM2|IDBG-46431|ENSG00000135679|4193|; NFKBIA|IDBG-4758|ENSG00000100906|4792|; TACC1|IDBG-18114|ENSG00000147526|6867|; TACC3|IDBG-6877|ENSG00000013810|10460|; TDRD7|IDBG-77714|ENSG00000196116|23424|;
Downstream signaling events of B Cell Receptor (BCR)	19698	REACTOME	9606	28	155	0.0263716	0.29825	AKT1; CDKN1A; EGFR; ERBB2; FGF18; FGF19; FOXO3; HBEGF; IKBKG; IRS1; MALT1; MDM2; NFKBIA; NRG1; PDGFB; PDPK1; PHLPP2; PIK3CD; PIK3R3; PSMA2; PSMA6; PSMB10; PSMB9; PSMD2; PSME2; RASGRP1; RASGRP3; TSC2;	AKT1|IDBG-22709|ENSG00000142208|207|; CDKN1A|IDBG-85033|ENSG00000124762|1026|; EGFR|IDBG-16933|ENSG00000146648|1956|; ERBB2|IDBG-46068|ENSG00000141736|2064|; FGF18|IDBG-57567|ENSG00000156427|8817|; FGF19|IDBG-61980|ENSG00000162344|9965|; FOXO3|IDBG-95024|ENSG00000118689|2309|; HBEGF|IDBG-48445|ENSG00000113070|1839|; IKBKG|IDBG-777831|ENSG00000269335|8517|; IRS1|IDBG-82407|ENSG00000169047|3667|; M…
Notch signaling pathway	491	KEGG	9606	11	48	0.0309105	0.299643	APH1B; DLL1; DTX2; DTX3L; DTX4; DVL3; EP300; MAML2; MFNG; NOTCH1; NOTCH3;	APH1B|IDBG-15754|ENSG00000138613|83464|; DLL1|IDBG-99280|ENSG00000198719|28514|; DTX2|IDBG-23309|ENSG00000091073|113878|; DTX3L|IDBG-52646|ENSG00000163840|151636|; DTX4|IDBG-48168|ENSG00000110042|23220|; DVL3|IDBG-67447|ENSG00000161202|1857|; EP300|IDBG-8992|ENSG00000100393|2033|; MAML2|IDBG-68673|ENSG00000184384|84441|; MFNG|IDBG-6573|ENSG00000100060|4242|; NOTCH1|IDBG-92445|ENSG00000148400|4851…
Wnt signaling pathway	16165	INOH	9606	18	91	0.0300417	0.301475	AXIN2; DKK1; DVL3; EP300; FRZB; FZD7; GPC1; LRP6; NLK; TCF7; TLE3; WNT11; WNT2B; WNT5B; WNT6; WNT7A; WNT7B; WNT9A;	AXIN2|IDBG-65085|ENSG00000168646|8313|; DKK1|IDBG-74684|ENSG00000107984|22943|; DVL3|IDBG-67447|ENSG00000161202|1857|; EP300|IDBG-8992|ENSG00000100393|2033|; FRZB|IDBG-76878|ENSG00000162998|2487|; FZD7|IDBG-78808|ENSG00000155760|8324|; GPC1|IDBG-84685|ENSG00000063660|2817|; LRP6|IDBG-20075|ENSG00000070018|4040|; NLK|IDBG-36215|ENSG00000087095|51701|; TCF7|IDBG-44412|ENSG00000081059|102724203,6932…
Tgf beta signaling pathway	4035	PID BIOCARTA	9606	6	20	0.0304834	0.303768	CDH1; EP300; NR2C2; SMAD7; TGFB2; TGFBR1;	CDH1|IDBG-38622|ENSG00000039068|999|; EP300|IDBG-8992|ENSG00000100393|2033|; NR2C2|IDBG-20458|ENSG00000177463|7182|; SMAD7|IDBG-3195|ENSG00000101665|4092|; TGFB2|IDBG-106710|ENSG00000092969|7042|; TGFBR1|IDBG-78488|ENSG00000106799|7046|;
Glycerophospholipid metabolism	489	KEGG	9606	18	92	0.0331655	0.304909	CHKB; DGKA; DGKE; DGKG; DGKQ; JMJD7-PLA2G4B; LCAT; LPCAT1; LPCAT2; LPCAT4; LPIN1; LPIN2; LPIN3; MBOAT7; PGS1; PHOSPHO1; PNPLA6; PPAP2B;	CHKB|IDBG-13907|ENSG00000100288|1120|; DGKA|IDBG-39397|ENSG00000065357|1606|; DGKE|IDBG-60172|ENSG00000153933|8526|; DGKG|IDBG-68817|ENSG00000058866|1608|; DGKQ|IDBG-6228|ENSG00000145214|1609|; JMJD7-PLA2G4B|IDBG-7368|ENSG00000168970|100137049,8681|; LCAT|IDBG-242762|ENSG00000213398|3931|; LPCAT1|IDBG-11200|ENSG00000153395|79888|; LPCAT2|IDBG-31324|ENSG00000087253|102725372,54947|; LPCAT4|IDBG-55…
IL3	15919	NETPATH	9606	17	84	0.0280784	0.305433	AKT1; BCL2L11; BCL2L1; CRKL; DNM1; FOXO3; GATA2; KCNIP3; PIK3CD; PILRB; RARA; RXRA; SLC2A1; SOCS3; STAT3; STAT5B; TYK2;	AKT1|IDBG-22709|ENSG00000142208|207|; BCL2L11|IDBG-65821|ENSG00000153094|10018|; BCL2L1|IDBG-63673|ENSG00000171552|598|; CRKL|IDBG-1833|ENSG00000099942|1399|; DNM1|IDBG-87752|ENSG00000106976|1759|; FOXO3|IDBG-95024|ENSG00000118689|2309|; GATA2|IDBG-55213|ENSG00000179348|2624|; KCNIP3|IDBG-61167|ENSG00000115041|30818|; PIK3CD|IDBG-88554|ENSG00000171608|5293|; PILRB|IDBG-31079|ENSG00000121716|10246…
ChREBP activates metabolic gene expression	13549	REACTOME	9606	3	6	0.0287832	0.30609	ACACB; FASN; MLXIPL;	ACACB|IDBG-55817|ENSG00000076555|32|; FASN|IDBG-73235|ENSG00000169710|2194|; MLXIPL|IDBG-20029|ENSG00000009950|51085|;
PDGF receptor signaling network	15628	PID NCI	9606	3	6	0.0287832	0.30609	PDGFA; PDGFB; PDGFC;	PDGFA|IDBG-6078|ENSG00000197461|5154|; PDGFB|IDBG-8091|ENSG00000100311|5155|; PDGFC|IDBG-42546|ENSG00000145431|56034|;
RSK activation	13794	REACTOME	9606	3	6	0.0287832	0.30609	PDPK1; RPS6KA1; RPS6KA2;	PDPK1|IDBG-10648|ENSG00000140992|101060747,5170|; RPS6KA1|IDBG-94680|ENSG00000117676|6195|; RPS6KA2|IDBG-98954|ENSG00000071242|6196|;
Activation of gene expression by SREBF (SREBP)	13469	REACTOME	9606	9	37	0.0341898	0.312311	ACACB; DHCR7; FASN; FDPS; MVD; PRIC285; RXRA; SQLE; TM7SF2;	ACACB|IDBG-55817|ENSG00000076555|32|; DHCR7|IDBG-62563|ENSG00000172893|1717|; FASN|IDBG-73235|ENSG00000169710|2194|; FDPS|IDBG-103239|ENSG00000160752|2224|; MVD|IDBG-46379|ENSG00000167508|4597|; PRIC285|IDBG-86601|ENSG00000130589|85441|; RXRA|IDBG-91747|ENSG00000186350|6256|; SQLE|IDBG-35249|ENSG00000104549|6713|; TM7SF2|IDBG-56494|ENSG00000149809|7108|;
Il-2 receptor beta chain in t cell activation	4011	PID BIOCARTA	9606	11	49	0.0355368	0.3165	AKT1; BCL2L1; CCND1; CRKL; E2F1; IRS1; JAK3; NMI; PDPK1; SOCS3; STAT5B;	AKT1|IDBG-22709|ENSG00000142208|207|; BCL2L1|IDBG-63673|ENSG00000171552|598|; CCND1|IDBG-61868|ENSG00000110092|595|; CRKL|IDBG-1833|ENSG00000099942|1399|; E2F1|IDBG-67214|ENSG00000101412|1869|; IRS1|IDBG-82407|ENSG00000169047|3667|; JAK3|IDBG-37201|ENSG00000105639|3718|; NMI|IDBG-72072|ENSG00000123609|9111|; PDPK1|IDBG-10648|ENSG00000140992|101060747,5170|; SOCS3|IDBG-70676|ENSG00000184557|9021|;…
Antigen processing-Cross presentation	18220	REACTOME	9606	16	80	0.0358478	0.317286	CTSL2; HLA-B; HLA-C; HLA-F; ITGB5; MRC2; PSMA2; PSMA6; PSMB10; PSMB9; PSMD2; PSME2; SEC61A2; TAP1; TAP2; TAPBP;	CTSL2|IDBG-77609|ENSG00000136943|1515|; HLA-B|IDBG-299578|ENSG00000234745|3106|; HLA-C|IDBG-77290|ENSG00000204525|3107|; HLA-F|IDBG-73753|ENSG00000204642|3134|; ITGB5|IDBG-53924|ENSG00000082781|3693|; MRC2|IDBG-63031|ENSG00000011028|9902|; PSMA2|IDBG-13609|ENSG00000106588|5683|; PSMA6|IDBG-4735|ENSG00000100902|5687|; PSMB10|IDBG-37710|ENSG00000205220|5699|; PSMB9|IDBG-403299|ENSG00000240065|5698|…
CD40/CD40L signaling	14909	PID NCI	9606	7	26	0.0354763	0.317948	AKT1; BCL2L1; CD40; JAK3; MAP3K1; MAP3K14; NFKBIA;	AKT1|IDBG-22709|ENSG00000142208|207|; BCL2L1|IDBG-63673|ENSG00000171552|598|; CD40|IDBG-78904|ENSG00000101017|958|; JAK3|IDBG-37201|ENSG00000105639|3718|; MAP3K1|IDBG-22000|ENSG00000095015|4214|; MAP3K14|IDBG-54829|ENSG00000006062|9020|; NFKBIA|IDBG-4758|ENSG00000100906|4792|;
Role of erk5 in neuronal survival pathway	4147	PID BIOCARTA	9606	7	26	0.0354763	0.317948	AKT1; BDNF; MAPK7; NTF3; PDPK1; PLCG1; RPS6KA1;	AKT1|IDBG-22709|ENSG00000142208|207|; BDNF|IDBG-36817|ENSG00000176697|627|; MAPK7|IDBG-34638|ENSG00000166484|5598|; NTF3|IDBG-13412|ENSG00000185652|4908|; PDPK1|IDBG-10648|ENSG00000140992|101060747,5170|; PLCG1|IDBG-75238|ENSG00000124181|5335|; RPS6KA1|IDBG-94680|ENSG00000117676|6195|;
IL6-mediated signaling events	15826	PID NCI	9606	10	43	0.0352005	0.319495	AKT1; BCL2L1; CEBPD; IRF1; PIAS3; PTPRE; SOCS3; STAT1; STAT3; TYK2;	AKT1|IDBG-22709|ENSG00000142208|207|; BCL2L1|IDBG-63673|ENSG00000171552|598|; CEBPD|IDBG-281563|ENSG00000221869|1052|; IRF1|IDBG-42125|ENSG00000125347|3659|; PIAS3|IDBG-101753|ENSG00000131788|10401|; PTPRE|IDBG-93141|ENSG00000132334|5791|; SOCS3|IDBG-70676|ENSG00000184557|9021|; STAT1|IDBG-77617|ENSG00000115415|6772|; STAT3|IDBG-50702|ENSG00000168610|6774|; TYK2|IDBG-27182|ENSG00000105397|7297|;
EPHA-mediated growth cone collapse	18626	REACTOME	9606	8	32	0.0384466	0.32611	EFNA4; EFNA5; EPHA10; EPHA1; EPHA2; EPHA4; EPHA8; MYL9;	EFNA4|IDBG-409441|ENSG00000243364|1945|; EFNA5|IDBG-36100|ENSG00000184349|1946|; EPHA10|IDBG-96482|ENSG00000183317|284656|; EPHA1|IDBG-46224|ENSG00000146904|2041|; EPHA2|IDBG-91407|ENSG00000142627|1969|; EPHA4|IDBG-82135|ENSG00000116106|2043|; EPHA8|IDBG-93699|ENSG00000070886|2046|; MYL9|IDBG-72761|ENSG00000101335|10398|;
Crosslinking of collagen fibrils	13385	REACTOME	9606	4	11	0.0383799	0.327493	COL1A1; LOXL2; LOXL3; LOXL4;	COL1A1|IDBG-58238|ENSG00000108821|1277|; LOXL2|IDBG-11841|ENSG00000134013|4017|; LOXL3|IDBG-57846|ENSG00000115318|84695|; LOXL4|IDBG-85882|ENSG00000138131|84171|;
IL-5 signaling	16159	INOH	9606	4	11	0.0383799	0.327493	SHC2; SHC3; STAT1; STAT5B;	SHC2|IDBG-12158|ENSG00000129946|25759|; SHC3|IDBG-75269|ENSG00000148082|53358|; STAT1|IDBG-77617|ENSG00000115415|6772|; STAT5B|IDBG-50532|ENSG00000173757|102723386,6777|;
Plexin-D1 Signaling	15258	PID NCI	9606	4	11	0.0383799	0.327493	NRP1; PLXND1; SEMA3C; VEGFA;	NRP1|IDBG-68532|ENSG00000099250|8829|; PLXND1|IDBG-56134|ENSG00000004399|23129|; SEMA3C|IDBG-24094|ENSG00000075223|10512|; VEGFA|IDBG-88716|ENSG00000112715|7422|;
Synthesis of IP2, IP, and Ins in the cytosol	13536	REACTOME	9606	4	11	0.0383799	0.327493	INPP4A; INPP4B; INPP5B; INPP5J;	INPP4A|IDBG-62916|ENSG00000040933|3631|; INPP4B|IDBG-39125|ENSG00000109452|8821|; INPP5B|IDBG-96518|ENSG00000204084|3633|; INPP5J|IDBG-4479|ENSG00000185133|27124|;
EPO signaling pathway	16151	INOH	9606	31	181	0.0394004	0.328337	ADRBK1; AKT1; ARAF; BMPR2; CAMK2G; EGFR; EPOR; FGFR3; JAK3; MAP3K1; MAP3K12; MAP3K8; MAP3K9; MAP4K2; MAPK12; MAPK7; NGFR; NLK; PDPK1; PIK3CD; PLK3; PRKAA2; PRKAG2; PRKCG; RPS6KA1; RPS6KA2; STAT1; STAT3; STAT5B; TGFBR1; TYK2;	ADRBK1|IDBG-59896|ENSG00000173020|156|; AKT1|IDBG-22709|ENSG00000142208|207|; ARAF|IDBG-61504|ENSG00000078061|369|; BMPR2|IDBG-78880|ENSG00000204217|659|; CAMK2G|IDBG-78703|ENSG00000148660|818|; EGFR|IDBG-16933|ENSG00000146648|1956|; EPOR|IDBG-29281|ENSG00000187266|2057|; FGFR3|IDBG-6932|ENSG00000068078|2261|; JAK3|IDBG-37201|ENSG00000105639|3718|; MAP3K1|IDBG-22000|ENSG00000095015|4214|; MAP3K12…
Wnt signaling pathway	445	KEGG	9606	25	140	0.0389501	0.328425	APC2; AXIN2; CAMK2G; CCND1; DKK1; DVL3; EP300; FZD7; LRP6; NFATC2; NLK; PLCB4; PORCN; PPARD; PRICKLE1; PRKCG; TCF7; VANGL2; WNT11; WNT2B; WNT5B; WNT6; WNT7A; WNT7B; WNT9A;	APC2|IDBG-14549|ENSG00000115266|10297|; AXIN2|IDBG-65085|ENSG00000168646|8313|; CAMK2G|IDBG-78703|ENSG00000148660|818|; CCND1|IDBG-61868|ENSG00000110092|595|; DKK1|IDBG-74684|ENSG00000107984|22943|; DVL3|IDBG-67447|ENSG00000161202|1857|; EP300|IDBG-8992|ENSG00000100393|2033|; FZD7|IDBG-78808|ENSG00000155760|8324|; LRP6|IDBG-20075|ENSG00000070018|4040|; NFATC2|IDBG-81223|ENSG00000101096|4773|; NLK…
Sema4D in semaphorin signaling	13909	REACTOME	9606	7	27	0.0429236	0.32885	ARHGEF11; ERBB2; LIMK1; LIMK2; MYL9; PLXNB1; SEMA4D;	ARHGEF11|IDBG-103650|ENSG00000132694|9826|; ERBB2|IDBG-46068|ENSG00000141736|2064|; LIMK1|IDBG-20945|ENSG00000106683|3984|; LIMK2|IDBG-4518|ENSG00000182541|3985|; MYL9|IDBG-72761|ENSG00000101335|10398|; PLXNB1|IDBG-32481|ENSG00000164050|5364|; SEMA4D|IDBG-75424|ENSG00000187764|10507|;
Synthesis of IP3 and IP4 in the cytosol	13539	REACTOME	9606	7	27	0.0429236	0.32885	INPP5B; INPP5J; INPPL1; ITPKA; ITPKB; PLCB4; PLCG1;	INPP5B|IDBG-96518|ENSG00000204084|3633|; INPP5J|IDBG-4479|ENSG00000185133|27124|; INPPL1|IDBG-63291|ENSG00000165458|3636|; ITPKA|IDBG-7097|ENSG00000137825|3706|; ITPKB|IDBG-107048|ENSG00000143772|3707|; PLCB4|IDBG-52923|ENSG00000101333|5332|; PLCG1|IDBG-75238|ENSG00000124181|5335|;
Glypican 1 network	15119	PID NCI	9606	5	16	0.0399247	0.32886	GPC1; NRG1; SLIT2; TGFBR1; VEGFA;	GPC1|IDBG-84685|ENSG00000063660|2817|; NRG1|IDBG-16182|ENSG00000157168|3084|; SLIT2|IDBG-11255|ENSG00000145147|9353|; TGFBR1|IDBG-78488|ENSG00000106799|7046|; VEGFA|IDBG-88716|ENSG00000112715|7422|;
Signaling by the B Cell Receptor (BCR)	19561	REACTOME	9606	32	188	0.0396942	0.328861	AKT1; CDKN1A; DAPP1; EGFR; ERBB2; FGF18; FGF19; FOXO3; HBEGF; IKBKG; IRS1; ITPR2; MALT1; MDM2; NFKBIA; NRG1; PDGFB; PDPK1; PHLPP2; PIK3AP1; PIK3CD; PIK3R3; PLCG1; PSMA2; PSMA6; PSMB10; PSMB9; PSMD2; PSME2; RASGRP1; RASGRP3; TSC2;	AKT1|IDBG-22709|ENSG00000142208|207|; CDKN1A|IDBG-85033|ENSG00000124762|1026|; DAPP1|IDBG-31523|ENSG00000070190|27071|; EGFR|IDBG-16933|ENSG00000146648|1956|; ERBB2|IDBG-46068|ENSG00000141736|2064|; FGF18|IDBG-57567|ENSG00000156427|8817|; FGF19|IDBG-61980|ENSG00000162344|9965|; FOXO3|IDBG-95024|ENSG00000118689|2309|; HBEGF|IDBG-48445|ENSG00000113070|1839|; IKBKG|IDBG-777831|ENSG00000269335|8517|;…
mTOR signaling pathway	405	KEGG	9606	13	62	0.0393257	0.329642	AKT1; IRS1; PDPK1; PIK3CD; PIK3R3; PRKAA2; PRKCG; RPS6KA1; RPS6KA2; TSC2; ULK1; ULK3; VEGFA;	AKT1|IDBG-22709|ENSG00000142208|207|; IRS1|IDBG-82407|ENSG00000169047|3667|; PDPK1|IDBG-10648|ENSG00000140992|101060747,5170|; PIK3CD|IDBG-88554|ENSG00000171608|5293|; PIK3R3|IDBG-98070|ENSG00000117461|8503|; PRKAA2|IDBG-99136|ENSG00000162409|5563|; PRKCG|IDBG-67841|ENSG00000126583|5582|; RPS6KA1|IDBG-94680|ENSG00000117676|6195|; RPS6KA2|IDBG-98954|ENSG00000071242|6196|; TSC2|IDBG-9819|ENSG000001…
AlphaE beta7 integrin cell surface interactions	15543	PID NCI	9606	2	3	0.0426201	0.330074	CDH1; ITGB7;	CDH1|IDBG-38622|ENSG00000039068|999|; ITGB7|IDBG-36071|ENSG00000139626|3695|;
Glypican pathway	15141	PID NCI	9606	2	3	0.0426201	0.330074	GPC1; GPC3;	GPC1|IDBG-84685|ENSG00000063660|2817|; GPC3|IDBG-86754|ENSG00000147257|2719|;
Mitochondrial Uncoupling Proteins	18130	REACTOME	9606	2	3	0.0426201	0.330074	UCP2; UCP3;	UCP2|IDBG-64056|ENSG00000175567|7351|; UCP3|IDBG-64083|ENSG00000175564|7352|;
Progressive trimming of alpha-1,2-linked mannose residues from Man9/8/7GlcNAc2 to produce Man5GlcNAc2	13359	REACTOME	9606	2	3	0.0426201	0.330074	MAN1A1; MAN1C1;	MAN1A1|IDBG-95959|ENSG00000111885|4121|; MAN1C1|IDBG-94363|ENSG00000117643|57134|;
STAT6-mediated induction of chemokines	19598	REACTOME	9606	2	3	0.0426201	0.330074	STAT6; TMEM173;	STAT6|IDBG-42122|ENSG00000166888|6778|; TMEM173|IDBG-47893|ENSG00000184584|340061|;
The fatty acid cycling model	13588	REACTOME	9606	2	3	0.0426201	0.330074	UCP2; UCP3;	UCP2|IDBG-64056|ENSG00000175567|7351|; UCP3|IDBG-64083|ENSG00000175564|7352|;
The proton buffering model	13589	REACTOME	9606	2	3	0.0426201	0.330074	UCP2; UCP3;	UCP2|IDBG-64056|ENSG00000175567|7351|; UCP3|IDBG-64083|ENSG00000175564|7352|;
FSH	15929	NETPATH	9606	10	44	0.0406604	0.331092	ADRBK1; AKT1; EGFR; FOXO3; MDM2; PRKAA2; RARA; SGK1; TGM2; TSC2;	ADRBK1|IDBG-59896|ENSG00000173020|156|; AKT1|IDBG-22709|ENSG00000142208|207|; EGFR|IDBG-16933|ENSG00000146648|1956|; FOXO3|IDBG-95024|ENSG00000118689|2309|; MDM2|IDBG-46431|ENSG00000135679|4193|; PRKAA2|IDBG-99136|ENSG00000162409|5563|; RARA|IDBG-47411|ENSG00000131759|5914|; SGK1|IDBG-96775|ENSG00000118515|6446|; TGM2|IDBG-74569|ENSG00000198959|7052|; TSC2|IDBG-9819|ENSG00000103197|7249|;
Arachidonic acid metabolism	13487	REACTOME	9606	11	50	0.0406286	0.332734	AKR1C3; ALOX15; ALOX5; CYP1A1; CYP1B1; CYP4F11; CYP4F2; CYP4F3; GGT1; PTGS2; TBXAS1;	AKR1C3|IDBG-47964|ENSG00000196139|8644|; ALOX15|IDBG-19074|ENSG00000161905|246|; ALOX5|IDBG-71893|ENSG00000012779|240|; CYP1A1|IDBG-22475|ENSG00000140465|1543|; CYP1B1|IDBG-46038|ENSG00000138061|1545|; CYP4F11|IDBG-35111|ENSG00000171903|57834|; CYP4F2|IDBG-35066|ENSG00000186115|8529|; CYP4F3|IDBG-34860|ENSG00000186529|4051|; GGT1|IDBG-2905|ENSG00000100031|102724197,2678,728441,91227,92086|; PTGS2…
Signaling by FGFR in disease	16656	REACTOME	9606	28	162	0.0437818	0.333631	ADCY6; ADRBK1; AKT1; CDKN1A; EGFR; ERBB2; FGF18; FGF19; FGFR3; FOXO3; HBEGF; IRS1; ITPR2; MDM2; NRG1; PDGFB; PDPK1; PHLPP2; PIK3CD; PIK3R3; PLCG1; PRKCG; STAT1; STAT3; STAT5B; TSC2; TYK2; ZMYM2;	ADCY6|IDBG-30292|ENSG00000174233|112|; ADRBK1|IDBG-59896|ENSG00000173020|156|; AKT1|IDBG-22709|ENSG00000142208|207|; CDKN1A|IDBG-85033|ENSG00000124762|1026|; EGFR|IDBG-16933|ENSG00000146648|1956|; ERBB2|IDBG-46068|ENSG00000141736|2064|; FGF18|IDBG-57567|ENSG00000156427|8817|; FGF19|IDBG-61980|ENSG00000162344|9965|; FGFR3|IDBG-6932|ENSG00000068078|2261|; FOXO3|IDBG-95024|ENSG00000118689|2309|; HBE…
ER-Phagosome pathway	12983	REACTOME	9606	13	63	0.0441266	0.33447	HLA-B; HLA-C; HLA-F; PSMA2; PSMA6; PSMB10; PSMB9; PSMD2; PSME2; SEC61A2; TAP1; TAP2; TAPBP;	HLA-B|IDBG-299578|ENSG00000234745|3106|; HLA-C|IDBG-77290|ENSG00000204525|3107|; HLA-F|IDBG-73753|ENSG00000204642|3134|; PSMA2|IDBG-13609|ENSG00000106588|5683|; PSMA6|IDBG-4735|ENSG00000100902|5687|; PSMB10|IDBG-37710|ENSG00000205220|5699|; PSMB9|IDBG-403299|ENSG00000240065|5698|; PSMD2|IDBG-67752|ENSG00000175166|5708|; PSME2|IDBG-3564|ENSG00000100911|102465801,5721|; SEC61A2|IDBG-53617|ENSG00000…
ERK/MAPK targets	13020	REACTOME	9606	6	21	0.038318	0.334988	DUSP3; DUSP6; MAPK7; RPS6KA1; RPS6KA2; RPS6KA5;	DUSP3|IDBG-52945|ENSG00000108861|1845|; DUSP6|IDBG-50524|ENSG00000139318|1848|; MAPK7|IDBG-34638|ENSG00000166484|5598|; RPS6KA1|IDBG-94680|ENSG00000117676|6195|; RPS6KA2|IDBG-98954|ENSG00000071242|6196|; RPS6KA5|IDBG-16084|ENSG00000100784|9252|;
Synthesis of Leukotrienes (LT) and Eoxins (EX)	13480	REACTOME	9606	6	21	0.038318	0.334988	ALOX15; ALOX5; CYP4F11; CYP4F2; CYP4F3; GGT1;	ALOX15|IDBG-19074|ENSG00000161905|246|; ALOX5|IDBG-71893|ENSG00000012779|240|; CYP4F11|IDBG-35111|ENSG00000171903|57834|; CYP4F2|IDBG-35066|ENSG00000186115|8529|; CYP4F3|IDBG-34860|ENSG00000186529|4051|; GGT1|IDBG-2905|ENSG00000100031|102724197,2678,728441,91227,92086|;
CREB phosphorylation	13022	REACTOME	9606	3	7	0.0457747	0.337974	RPS6KA1; RPS6KA2; RPS6KA5;	RPS6KA1|IDBG-94680|ENSG00000117676|6195|; RPS6KA2|IDBG-98954|ENSG00000071242|6196|; RPS6KA5|IDBG-16084|ENSG00000100784|9252|;
Cation-coupled Chloride cotransporters	13165	REACTOME	9606	3	7	0.0457747	0.337974	SLC12A2; SLC12A4; SLC12A7;	SLC12A2|IDBG-39694|ENSG00000064651|6558|; SLC12A4|IDBG-37737|ENSG00000124067|6560|; SLC12A7|IDBG-10791|ENSG00000113504|10723|;
IL-4 signaling	16108	INOH	9606	3	7	0.0457747	0.337974	IL4R; JAK3; STAT6;	IL4R|IDBG-21808|ENSG00000077238|3566|; JAK3|IDBG-37201|ENSG00000105639|3718|; STAT6|IDBG-42122|ENSG00000166888|6778|;
Regulation of gene expression in late stage (branching morphogenesis) pancreatic bud precursor cells	13885	REACTOME	9606	3	7	0.0457747	0.337974	NOTCH1; ONECUT1; ONECUT3;	NOTCH1|IDBG-92445|ENSG00000148400|4851|; ONECUT1|IDBG-12782|ENSG00000169856|3175|; ONECUT3|IDBG-14986|ENSG00000205922|390874|;
GAB1 signalosome	13212	REACTOME	9606	17	88	0.0419843	0.338009	AKT1; CDKN1A; EGFR; ERBB2; FGF18; FGF19; FOXO3; HBEGF; IRS1; MDM2; NRG1; PDGFB; PDPK1; PHLPP2; PIK3CD; PIK3R3; TSC2;	AKT1|IDBG-22709|ENSG00000142208|207|; CDKN1A|IDBG-85033|ENSG00000124762|1026|; EGFR|IDBG-16933|ENSG00000146648|1956|; ERBB2|IDBG-46068|ENSG00000141736|2064|; FGF18|IDBG-57567|ENSG00000156427|8817|; FGF19|IDBG-61980|ENSG00000162344|9965|; FOXO3|IDBG-95024|ENSG00000118689|2309|; HBEGF|IDBG-48445|ENSG00000113070|1839|; IRS1|IDBG-82407|ENSG00000169047|3667|; MDM2|IDBG-46431|ENSG00000135679|4193|; NRG…
PI3K/AKT activation	13178	REACTOME	9606	17	88	0.0419843	0.338009	AKT1; CDKN1A; EGFR; ERBB2; FGF18; FGF19; FOXO3; HBEGF; IRS1; MDM2; NRG1; PDGFB; PDPK1; PHLPP2; PIK3CD; PIK3R3; TSC2;	AKT1|IDBG-22709|ENSG00000142208|207|; CDKN1A|IDBG-85033|ENSG00000124762|1026|; EGFR|IDBG-16933|ENSG00000146648|1956|; ERBB2|IDBG-46068|ENSG00000141736|2064|; FGF18|IDBG-57567|ENSG00000156427|8817|; FGF19|IDBG-61980|ENSG00000162344|9965|; FOXO3|IDBG-95024|ENSG00000118689|2309|; HBEGF|IDBG-48445|ENSG00000113070|1839|; IRS1|IDBG-82407|ENSG00000169047|3667|; MDM2|IDBG-46431|ENSG00000135679|4193|; NRG…
ErbB signaling pathway	461	KEGG	9606	17	89	0.0461223	0.338785	AKT1; ARAF; CAMK2G; CDKN1A; CRKL; EGFR; ERBB2; HBEGF; NRG1; PIK3CD; PIK3R3; PLCG1; PRKCG; SHC2; SHC3; STAT5B; TGFA;	AKT1|IDBG-22709|ENSG00000142208|207|; ARAF|IDBG-61504|ENSG00000078061|369|; CAMK2G|IDBG-78703|ENSG00000148660|818|; CDKN1A|IDBG-85033|ENSG00000124762|1026|; CRKL|IDBG-1833|ENSG00000099942|1399|; EGFR|IDBG-16933|ENSG00000146648|1956|; ERBB2|IDBG-46068|ENSG00000141736|2064|; HBEGF|IDBG-48445|ENSG00000113070|1839|; NRG1|IDBG-16182|ENSG00000157168|3084|; PIK3CD|IDBG-88554|ENSG00000171608|5293|; PIK3R…
Signaling events mediated by PTP1B	15198	PID NCI	9606	10	45	0.0466731	0.341072	AKT1; EGFR; IRS1; PDGFB; PTPN1; SOCS3; STAT3; STAT5B; TRPV6; TYK2;	AKT1|IDBG-22709|ENSG00000142208|207|; EGFR|IDBG-16933|ENSG00000146648|1956|; IRS1|IDBG-82407|ENSG00000169047|3667|; PDGFB|IDBG-8091|ENSG00000100311|5155|; PTPN1|IDBG-80957|ENSG00000196396|5770|; SOCS3|IDBG-70676|ENSG00000184557|9021|; STAT3|IDBG-50702|ENSG00000168610|6774|; STAT5B|IDBG-50532|ENSG00000173757|102723386,6777|; TRPV6|IDBG-45160|ENSG00000165125|55503|; TYK2|IDBG-27182|ENSG00000105397|…
L1CAM interactions	13877	REACTOME	9606	20	109	0.0472093	0.341489	CNTNAP1; DLG4; DNM1; DPYSL2; EGFR; EZR; ITGA9; L1CAM; LAMB1; NFASC; NRP1; RANBP9; RPS6KA1; RPS6KA2; RPS6KA5; SCN1B; SCN8A; SPTB; SPTBN5; TUBB3;	CNTNAP1|IDBG-51437|ENSG00000108797|8506|; DLG4|IDBG-23446|ENSG00000132535|1742|; DNM1|IDBG-87752|ENSG00000106976|1759|; DPYSL2|IDBG-13200|ENSG00000092964|102723812,1808|; EGFR|IDBG-16933|ENSG00000146648|1956|; EZR|IDBG-98477|ENSG00000092820|7430|; ITGA9|IDBG-25124|ENSG00000144668|3680|; L1CAM|IDBG-90096|ENSG00000198910|3897|; LAMB1|IDBG-35838|ENSG00000091136|3912|; NFASC|IDBG-106072|ENSG000001635…
Signaling by NOTCH	18790	REACTOME	9606	20	109	0.0472093	0.341489	APH1B; ATP2A1; B4GALT1; CCND1; DLL1; DTX2; DTX4; E2F1; EP300; HDAC10; HDAC6; HDAC7; HDAC9; MAML2; MAMLD1; MFNG; NEURL1B; NOTCH1; NOTCH3; ST3GAL6;	APH1B|IDBG-15754|ENSG00000138613|83464|; ATP2A1|IDBG-23611|ENSG00000196296|487|; B4GALT1|IDBG-56701|ENSG00000086062|2683|; CCND1|IDBG-61868|ENSG00000110092|595|; DLL1|IDBG-99280|ENSG00000198719|28514|; DTX2|IDBG-23309|ENSG00000091073|113878|; DTX4|IDBG-48168|ENSG00000110042|23220|; E2F1|IDBG-67214|ENSG00000101412|1869|; EP300|IDBG-8992|ENSG00000100393|2033|; HDAC10|IDBG-12993|ENSG00000100429|8393…
Keratan sulfate/keratin metabolism	17167	REACTOME	9606	8	33	0.0454156	0.342419	B3GNT4; B3GNT7; B4GALT1; B4GALT5; CHST6; GLB1; HEXA; ST3GAL6;	B3GNT4|IDBG-62254|ENSG00000176383|79369|; B3GNT7|IDBG-83078|ENSG00000156966|93010|; B4GALT1|IDBG-56701|ENSG00000086062|2683|; B4GALT5|IDBG-80555|ENSG00000158470|9334|; CHST6|IDBG-42555|ENSG00000183196|4166|; GLB1|IDBG-23941|ENSG00000170266|2720|; HEXA|IDBG-239945|ENSG00000213614|3073|; ST3GAL6|IDBG-46999|ENSG00000064225|10402|;
O-linked glycosylation	18011	REACTOME	9606	18	96	0.0480814	0.34604	ADAMTS13; ADAMTS16; ADAMTS2; ADAMTS7; B3GNT4; B3GNT7; B4GALT5; CFP; GALNT9; MUC1; MUC13; MUC20; POFUT2; SSPO; ST6GALNAC2; THBS1; THSD1; THSD4;	ADAMTS13|IDBG-91330|ENSG00000160323|11093|; ADAMTS16|IDBG-11455|ENSG00000145536|170690|; ADAMTS2|IDBG-61312|ENSG00000087116|9509|; ADAMTS7|IDBG-25099|ENSG00000136378|11173|; B3GNT4|IDBG-62254|ENSG00000176383|79369|; B3GNT7|IDBG-83078|ENSG00000156966|93010|; B4GALT5|IDBG-80555|ENSG00000158470|9334|; CFP|IDBG-61793|ENSG00000126759|5199|; GALNT9|IDBG-65443|ENSG00000182870|50614|; MUC1|IDBG-103122|EN…
Activation of Ca-permeable Kainate Receptor	19046	REACTOME	9606	4	12	0.0520457	0.356563	DLG4; GRIK2; GRIK4; NCALD;	DLG4|IDBG-23446|ENSG00000132535|1742|; GRIK2|IDBG-94705|ENSG00000164418|2898|; GRIK4|IDBG-74672|ENSG00000149403|2900|; NCALD|IDBG-31052|ENSG00000104490|83988|;
Ionotropic activity of Kainate Receptors	17630	REACTOME	9606	4	12	0.0520457	0.356563	DLG4; GRIK2; GRIK4; NCALD;	DLG4|IDBG-23446|ENSG00000132535|1742|; GRIK2|IDBG-94705|ENSG00000164418|2898|; GRIK4|IDBG-74672|ENSG00000149403|2900|; NCALD|IDBG-31052|ENSG00000104490|83988|;
Miscellaneous substrates	13644	REACTOME	9606	4	12	0.0520457	0.356563	CYP2D6; CYP4F11; CYP4F2; CYP4F3;	CYP2D6|IDBG-9690|ENSG00000100197|101929829,1565|; CYP4F11|IDBG-35111|ENSG00000171903|57834|; CYP4F2|IDBG-35066|ENSG00000186115|8529|; CYP4F3|IDBG-34860|ENSG00000186529|4051|;
NF-kB activation through FADD/RIP-1 pathway mediated by caspase-8 and -10	13016	REACTOME	9606	4	12	0.0520457	0.356563	CASP10; DDX58; IFIH1; IKBKG;	CASP10|IDBG-78470|ENSG00000003400|843|; DDX58|IDBG-55854|ENSG00000107201|23586|; IFIH1|IDBG-73750|ENSG00000115267|64135|; IKBKG|IDBG-777831|ENSG00000269335|8517|;
S1P1 pathway	14957	PID NCI	9606	4	12	0.0520457	0.356563	PDGFB; PLCG1; PTGS2; VEGFA;	PDGFB|IDBG-8091|ENSG00000100311|5155|; PLCG1|IDBG-75238|ENSG00000124181|5335|; PTGS2|IDBG-105426|ENSG00000073756|5743|; VEGFA|IDBG-88716|ENSG00000112715|7422|;
IL-7	15923	NETPATH	9606	7	28	0.0513102	0.360182	AKT1; FOXO3; IRS1; JAK3; STAT1; STAT3; STAT5B;	AKT1|IDBG-22709|ENSG00000142208|207|; FOXO3|IDBG-95024|ENSG00000118689|2309|; IRS1|IDBG-82407|ENSG00000169047|3667|; JAK3|IDBG-37201|ENSG00000105639|3718|; STAT1|IDBG-77617|ENSG00000115415|6772|; STAT3|IDBG-50702|ENSG00000168610|6774|; STAT5B|IDBG-50532|ENSG00000173757|102723386,6777|;
Role of erbb2 in signal transduction and oncology	4019	PID BIOCARTA	9606	7	28	0.0513102	0.360182	AKT1; EGFR; EP300; ERBB2; JAK3; PDPK1; STAT3;	AKT1|IDBG-22709|ENSG00000142208|207|; EGFR|IDBG-16933|ENSG00000146648|1956|; EP300|IDBG-8992|ENSG00000100393|2033|; ERBB2|IDBG-46068|ENSG00000141736|2064|; JAK3|IDBG-37201|ENSG00000105639|3718|; PDPK1|IDBG-10648|ENSG00000140992|101060747,5170|; STAT3|IDBG-50702|ENSG00000168610|6774|;
Class I PI3K signaling events	14950	PID NCI	9606	5	17	0.0509446	0.361175	CYTH2; DAPP1; FOXO3; PDPK1; SGK1;	CYTH2|IDBG-60540|ENSG00000105443|9266|; DAPP1|IDBG-31523|ENSG00000070190|27071|; FOXO3|IDBG-95024|ENSG00000118689|2309|; PDPK1|IDBG-10648|ENSG00000140992|101060747,5170|; SGK1|IDBG-96775|ENSG00000118515|6446|;
E-cadherin signaling in keratinocytes	15730	PID NCI	9606	5	17	0.0509446	0.361175	AJUBA; CDH1; EGFR; FMN1; PLCG1;	AJUBA|IDBG-2966|ENSG00000129474|84962|; CDH1|IDBG-38622|ENSG00000039068|999|; EGFR|IDBG-16933|ENSG00000146648|1956|; FMN1|IDBG-404008|ENSG00000248905|342184|; PLCG1|IDBG-75238|ENSG00000124181|5335|;
Signaling by FGFR1 fusion mutants	13700	REACTOME	9606	5	17	0.0509446	0.361175	PLCG1; STAT1; STAT3; STAT5B; ZMYM2;	PLCG1|IDBG-75238|ENSG00000124181|5335|; STAT1|IDBG-77617|ENSG00000115415|6772|; STAT3|IDBG-50702|ENSG00000168610|6774|; STAT5B|IDBG-50532|ENSG00000173757|102723386,6777|; ZMYM2|IDBG-12869|ENSG00000121741|7750|;
mTOR signaling pathway	15244	PID NCI	9606	9	40	0.0536529	0.365815	AKT1; ATG13; IRS1; PDPK1; PML; RPS6KA1; SGK1; SREBF1; TSC2;	AKT1|IDBG-22709|ENSG00000142208|207|; ATG13|IDBG-41852|ENSG00000175224|9776|; IRS1|IDBG-82407|ENSG00000169047|3667|; PDPK1|IDBG-10648|ENSG00000140992|101060747,5170|; PML|IDBG-21462|ENSG00000140464|5371|; RPS6KA1|IDBG-94680|ENSG00000117676|6195|; SGK1|IDBG-96775|ENSG00000118515|6446|; SREBF1|IDBG-33208|ENSG00000072310|6720|; TSC2|IDBG-9819|ENSG00000103197|7249|;
Caspase Cascade in Apoptosis	14995	PID NCI	9606	11	53	0.0588679	0.399461	AKT1; APAF1; BCL2L1; CASP10; DIABLO; LIMK1; MADD; MAP3K1; PIDD; SREBF1; TNFRSF10B;	AKT1|IDBG-22709|ENSG00000142208|207|; APAF1|IDBG-52364|ENSG00000120868|317|; BCL2L1|IDBG-63673|ENSG00000171552|598|; CASP10|IDBG-78470|ENSG00000003400|843|; DIABLO|IDBG-62263|ENSG00000184047|56616|; LIMK1|IDBG-20945|ENSG00000106683|3984|; MADD|IDBG-42977|ENSG00000110514|8567|; MAP3K1|IDBG-22000|ENSG00000095015|4214|; PIDD|IDBG-18088|ENSG00000177595|102725026,55367|; SREBF1|IDBG-33208|ENSG00000072…
Allograft rejection	2793	KEGG	9606	8	35	0.0617082	0.407103	CD40; HLA-B; HLA-C; HLA-DMB; HLA-DRA; HLA-DRB1; HLA-E; HLA-F;	CD40|IDBG-78904|ENSG00000101017|958|; HLA-B|IDBG-299578|ENSG00000234745|3106|; HLA-C|IDBG-77290|ENSG00000204525|3107|; HLA-DMB|IDBG-403749|ENSG00000242574|3109|; HLA-DRA|IDBG-80796|ENSG00000204287|3122|; HLA-DRB1|IDBG-80863|ENSG00000196126|100996809,3123|; HLA-E|IDBG-125081|ENSG00000204592|3133|; HLA-F|IDBG-73753|ENSG00000204642|3134|;
IL11	16509	NETPATH	9606	8	35	0.0617082	0.407103	AKT1; IL11; PDPK1; PIAS3; RPS6KA1; STAT1; STAT3; TYK2;	AKT1|IDBG-22709|ENSG00000142208|207|; IL11|IDBG-70602|ENSG00000095752|3589|; PDPK1|IDBG-10648|ENSG00000140992|101060747,5170|; PIAS3|IDBG-101753|ENSG00000131788|10401|; RPS6KA1|IDBG-94680|ENSG00000117676|6195|; STAT1|IDBG-77617|ENSG00000115415|6772|; STAT3|IDBG-50702|ENSG00000168610|6774|; TYK2|IDBG-27182|ENSG00000105397|7297|;
Netrin-1 signaling	13905	REACTOME	9606	9	41	0.061472	0.409335	EZR; MYO10; NTN1; NTN4; PLCG1; RGMA; SLIT1; SLIT2; UNC5A;	EZR|IDBG-98477|ENSG00000092820|7430|; MYO10|IDBG-13359|ENSG00000145555|4651|; NTN1|IDBG-29663|ENSG00000065320|9423|; NTN4|IDBG-51764|ENSG00000074527|59277|; PLCG1|IDBG-75238|ENSG00000124181|5335|; RGMA|IDBG-31194|ENSG00000182175|56963|; SLIT1|IDBG-84201|ENSG00000187122|6585|; SLIT2|IDBG-11255|ENSG00000145147|9353|; UNC5A|IDBG-59161|ENSG00000113763|90249|;
Type I diabetes mellitus	525	KEGG	9606	9	41	0.061472	0.409335	GAD1; HLA-B; HLA-C; HLA-DMB; HLA-DRA; HLA-DRB1; HLA-E; HLA-F; PTPRN2;	GAD1|IDBG-74724|ENSG00000128683|2571|; HLA-B|IDBG-299578|ENSG00000234745|3106|; HLA-C|IDBG-77290|ENSG00000204525|3107|; HLA-DMB|IDBG-403749|ENSG00000242574|3109|; HLA-DRA|IDBG-80796|ENSG00000204287|3122|; HLA-DRB1|IDBG-80863|ENSG00000196126|100996809,3123|; HLA-E|IDBG-125081|ENSG00000204592|3133|; HLA-F|IDBG-73753|ENSG00000204642|3134|; PTPRN2|IDBG-50943|ENSG00000155093|5799|;
Adp-ribosylation factor	3998	PID BIOCARTA	9606	7	29	0.0606589	0.409663	ARAP2; ARFGEF2; ARHGAP5; ASAP2; CYTH2; GBF1; PACSIN2;	ARAP2|IDBG-13031|ENSG00000047365|116984|; ARFGEF2|IDBG-80059|ENSG00000124198|10564|; ARHGAP5|IDBG-4437|ENSG00000100852|394|; ASAP2|IDBG-27381|ENSG00000151693|8853|; CYTH2|IDBG-60540|ENSG00000105443|9266|; GBF1|IDBG-87843|ENSG00000107862|8729|; PACSIN2|IDBG-10313|ENSG00000100266|11252|;
Toxoplasmosis	10385	KEGG	9606	21	119	0.0610891	0.410622	AKT1; ALOX5; BCL2L1; CD40; HLA-DMB; HLA-DRA; HLA-DRB1; IKBKG; LAMA5; LAMB1; LAMB2; LDLR; MAPK12; NFKBIA; PDPK1; PIK3CD; PIK3R3; STAT1; STAT3; TGFB2; TYK2;	AKT1|IDBG-22709|ENSG00000142208|207|; ALOX5|IDBG-71893|ENSG00000012779|240|; BCL2L1|IDBG-63673|ENSG00000171552|598|; CD40|IDBG-78904|ENSG00000101017|958|; HLA-DMB|IDBG-403749|ENSG00000242574|3109|; HLA-DRA|IDBG-80796|ENSG00000204287|3122|; HLA-DRB1|IDBG-80863|ENSG00000196126|100996809,3123|; IKBKG|IDBG-777831|ENSG00000269335|8517|; LAMA5|IDBG-84449|ENSG00000130702|3911|; LAMB1|IDBG-35838|ENSG0000…
Nuclear Events (kinase and transcription factor activation)	19215	REACTOME	9606	6	24	0.0689559	0.411139	DUSP3; DUSP6; MAPK7; RPS6KA1; RPS6KA2; RPS6KA5;	DUSP3|IDBG-52945|ENSG00000108861|1845|; DUSP6|IDBG-50524|ENSG00000139318|1848|; MAPK7|IDBG-34638|ENSG00000166484|5598|; RPS6KA1|IDBG-94680|ENSG00000117676|6195|; RPS6KA2|IDBG-98954|ENSG00000071242|6196|; RPS6KA5|IDBG-16084|ENSG00000100784|9252|;
Retinoic acid receptors-mediated signaling	15413	PID NCI	9606	6	24	0.0689559	0.411139	AKT1; NRIP1; PRKCG; RARA; RARG; RXRA;	AKT1|IDBG-22709|ENSG00000142208|207|; NRIP1|IDBG-788|ENSG00000180530|8204|; PRKCG|IDBG-67841|ENSG00000126583|5582|; RARA|IDBG-47411|ENSG00000131759|5914|; RARG|IDBG-36147|ENSG00000172819|5916|; RXRA|IDBG-91747|ENSG00000186350|6256|;
TRAF6 mediated NF-kB activation	13015	REACTOME	9606	6	24	0.0689559	0.411139	AGER; DDX58; IFIH1; IKBKG; MAP3K1; NFKBIA;	AGER|IDBG-80463|ENSG00000204305|177|; DDX58|IDBG-55854|ENSG00000107201|23586|; IFIH1|IDBG-73750|ENSG00000115267|64135|; IKBKG|IDBG-777831|ENSG00000269335|8517|; MAP3K1|IDBG-22000|ENSG00000095015|4214|; NFKBIA|IDBG-4758|ENSG00000100906|4792|;
a6b1 and a6b4 Integrin signaling	15252	PID NCI	9606	6	24	0.0689559	0.411139	AKT1; CD9; CDH1; EGFR; ERBB2; MST1;	AKT1|IDBG-22709|ENSG00000142208|207|; CD9|IDBG-13612|ENSG00000010278|928|; CDH1|IDBG-38622|ENSG00000039068|999|; EGFR|IDBG-16933|ENSG00000146648|1956|; ERBB2|IDBG-46068|ENSG00000141736|2064|; MST1|IDBG-35033|ENSG00000173531|4485|;
Cell death signalling via NRAGE, NRIF and NADE	18983	REACTOME	9606	12	60	0.0635253	0.415246	APH1B; ARHGEF11; ARHGEF17; ARHGEF7; BCL2L11; FGD1; ITSN1; KALRN; NGFR; OBSCN; PLEKHG2; TIAM1;	APH1B|IDBG-15754|ENSG00000138613|83464|; ARHGEF11|IDBG-103650|ENSG00000132694|9826|; ARHGEF17|IDBG-63757|ENSG00000110237|9828|; ARHGEF7|IDBG-51160|ENSG00000102606|8874|; BCL2L11|IDBG-65821|ENSG00000153094|10018|; FGD1|IDBG-71243|ENSG00000102302|2245|; ITSN1|IDBG-2505|ENSG00000205726|102724664,6453|; KALRN|IDBG-53661|ENSG00000160145|8997|; NGFR|IDBG-57653|ENSG00000064300|4804|; OBSCN|IDBG-107220|E…
Cytochrome P450 - arranged by substrate type	18345	REACTOME	9606	12	60	0.0635253	0.415246	CYP1A1; CYP1B1; CYP21A2; CYP27A1; CYP2D6; CYP46A1; CYP4F11; CYP4F12; CYP4F2; CYP4F3; RXRA; TBXAS1;	CYP1A1|IDBG-22475|ENSG00000140465|1543|; CYP1B1|IDBG-46038|ENSG00000138061|1545|; CYP21A2|IDBG-80216|ENSG00000231852|1589|; CYP27A1|IDBG-81150|ENSG00000135929|1593|; CYP2D6|IDBG-9690|ENSG00000100197|101929829,1565|; CYP46A1|IDBG-19788|ENSG00000036530|10858|; CYP4F11|IDBG-35111|ENSG00000171903|57834|; CYP4F12|IDBG-34899|ENSG00000186204|66002|; CYP4F2|IDBG-35066|ENSG00000186115|8529|; CYP4F3|IDBG-3…
TCR signaling in na´ve CD8+ T cells	14930	PID NCI	9606	10	48	0.0681931	0.415278	AKT1; IKBKG; MALT1; MAP3K14; MAP3K8; PDPK1; PLCG1; RASGRP1; RASSF5; TRPV6;	AKT1|IDBG-22709|ENSG00000142208|207|; IKBKG|IDBG-777831|ENSG00000269335|8517|; MALT1|IDBG-3930|ENSG00000172175|10892|; MAP3K14|IDBG-54829|ENSG00000006062|9020|; MAP3K8|IDBG-66703|ENSG00000107968|1326|; PDPK1|IDBG-10648|ENSG00000140992|101060747,5170|; PLCG1|IDBG-75238|ENSG00000124181|5335|; RASGRP1|IDBG-5885|ENSG00000172575|10125|; RASSF5|IDBG-777083|ENSG00000266094|83593|; TRPV6|IDBG-45160|ENSG0…
Ion channel transport	18537	REACTOME	9606	28	169	0.0685077	0.415419	ANO4; ANO8; ANO9; ASIC3; ASIC4; ATP10D; ATP11A; ATP2A1; ATP2C2; ATP8B3; CLCN2; CLCN4; CLCN7; FKBP1B; FXYD6; GABRR2; OSTM1; RYR1; SGK1; TPCN2; TRPM4; TRPM5; TRPM8; TRPV3; TRPV6; TSC22D3; TTYH3; WNK4;	ANO4|IDBG-52981|ENSG00000151572|121601|; ANO8|IDBG-36402|ENSG00000074855|57719|; ANO9|IDBG-16606|ENSG00000185101|338440|; ASIC3|IDBG-244835|ENSG00000213199|9311|; ASIC4|IDBG-81849|ENSG00000072182|55515|; ATP10D|IDBG-16810|ENSG00000145246|57205|; ATP11A|IDBG-51817|ENSG00000068650|23250|; ATP2A1|IDBG-23611|ENSG00000196296|487|; ATP2C2|IDBG-44576|ENSG00000064270|9914|; ATP8B3|IDBG-14989|ENSG00000130…
AKT phosphorylates targets in the cytosol	12988	REACTOME	9606	4	13	0.068003	0.415898	AKT1; CDKN1A; MDM2; TSC2;	AKT1|IDBG-22709|ENSG00000142208|207|; CDKN1A|IDBG-85033|ENSG00000124762|1026|; MDM2|IDBG-46431|ENSG00000135679|4193|; TSC2|IDBG-9819|ENSG00000103197|7249|;
Depolymerisation of the Nuclear Lamina	19641	REACTOME	9606	4	13	0.068003	0.415898	LEMD2; LPIN1; LPIN2; LPIN3;	LEMD2|IDBG-83257|ENSG00000161904|221496|; LPIN1|IDBG-30220|ENSG00000134324|23175|; LPIN2|IDBG-429|ENSG00000101577|9663|; LPIN3|IDBG-75372|ENSG00000132793|64900|;
Erythropoietin mediated neuroprotection through nf-kb	4161	PID BIOCARTA	9606	4	13	0.068003	0.415898	CDKN1A; EP300; EPOR; NFKBIA;	CDKN1A|IDBG-85033|ENSG00000124762|1026|; EP300|IDBG-8992|ENSG00000100393|2033|; EPOR|IDBG-29281|ENSG00000187266|2057|; NFKBIA|IDBG-4758|ENSG00000100906|4792|;
Glycoprotein hormones	13374	REACTOME	9606	4	13	0.068003	0.415898	CGB5; CGB7; INHBB; LHB;	CGB5|IDBG-61954|ENSG00000189052|1082,114335,93659,94115|; CGB7|IDBG-62019|ENSG00000196337|94027|; INHBB|IDBG-68259|ENSG00000163083|3625|; LHB|IDBG-61720|ENSG00000104826|3972|;
HDL-mediated lipid transport	13515	REACTOME	9606	4	13	0.068003	0.415898	ABCA1; ABCG1; CUBN; LCAT;	ABCA1|IDBG-79441|ENSG00000165029|19|; ABCG1|IDBG-4231|ENSG00000160179|9619|; CUBN|IDBG-58020|ENSG00000107611|8029|; LCAT|IDBG-242762|ENSG00000213398|3931|;
Notch-HLH transcription pathway	13741	REACTOME	9606	4	13	0.068003	0.415898	MAML2; MAMLD1; NOTCH1; NOTCH3;	MAML2|IDBG-68673|ENSG00000184384|84441|; MAMLD1|IDBG-88738|ENSG00000013619|10046|; NOTCH1|IDBG-92445|ENSG00000148400|4851|; NOTCH3|IDBG-34309|ENSG00000074181|4854|;
P53 signaling pathway	4126	PID BIOCARTA	9606	4	13	0.068003	0.415898	CCND1; CDKN1A; E2F1; MDM2;	CCND1|IDBG-61868|ENSG00000110092|595|; CDKN1A|IDBG-85033|ENSG00000124762|1026|; E2F1|IDBG-67214|ENSG00000101412|1869|; MDM2|IDBG-46431|ENSG00000135679|4193|;
Rb tumor suppressor/checkpoint signaling in response to dna damage	3939	PID BIOCARTA	9606	4	13	0.068003	0.415898	CDKN1A; E2F1; MYT1; RASGRF1;	CDKN1A|IDBG-85033|ENSG00000124762|1026|; E2F1|IDBG-67214|ENSG00000101412|1869|; MYT1|IDBG-87900|ENSG00000196132|4661|; RASGRF1|IDBG-25346|ENSG00000058335|5923|;
Trafficking and processing of endosomal TLR	13047	REACTOME	9606	4	13	0.068003	0.415898	CTSK; CTSL2; LGMN; TLR3;	CTSK|IDBG-102192|ENSG00000143387|1513|; CTSL2|IDBG-77609|ENSG00000136943|1515|; LGMN|IDBG-17093|ENSG00000100600|5641|; TLR3|IDBG-47294|ENSG00000164342|7098|;
Amino acid transport across the plasma membrane	13171	REACTOME	9606	7	30	0.0709829	0.416258	SLC1A4; SLC36A1; SLC38A3; SLC6A20; SLC6A6; SLC7A11; SLC7A8;	SLC1A4|IDBG-54041|ENSG00000115902|6509|; SLC36A1|IDBG-54482|ENSG00000123643|206358|; SLC38A3|IDBG-36068|ENSG00000188338|10991|; SLC6A20|IDBG-29682|ENSG00000163817|54716|; SLC6A6|IDBG-20066|ENSG00000131389|6533|; SLC7A11|IDBG-38125|ENSG00000151012|23657|; SLC7A8|IDBG-3104|ENSG00000092068|23428|;
Circadian rhythm	526	KEGG	9606	7	30	0.0709829	0.416258	ARNTL; BHLHE40; CLOCK; NPAS2; NR1D1; PRKAA2; PRKAG2;	ARNTL|IDBG-32620|ENSG00000133794|406|; BHLHE40|IDBG-14409|ENSG00000134107|8553|; CLOCK|IDBG-19411|ENSG00000134852|9575|; NPAS2|IDBG-63633|ENSG00000170485|4862|; NR1D1|IDBG-47135|ENSG00000126368|9572|; PRKAA2|IDBG-99136|ENSG00000162409|5563|; PRKAG2|IDBG-49672|ENSG00000106617|51422|;
ErbB4 signaling events	15100	PID NCI	9606	7	30	0.0709829	0.416258	DLG4; ERBB2; GRIN2B; HBEGF; MDM2; NRG1; STAT5B;	DLG4|IDBG-23446|ENSG00000132535|1742|; ERBB2|IDBG-46068|ENSG00000141736|2064|; GRIN2B|IDBG-777050|ENSG00000273079|2904|; HBEGF|IDBG-48445|ENSG00000113070|1839|; MDM2|IDBG-46431|ENSG00000135679|4193|; NRG1|IDBG-16182|ENSG00000157168|3084|; STAT5B|IDBG-50532|ENSG00000173757|102723386,6777|;
Pre-NOTCH Transcription and Translation	13300	REACTOME	9606	7	30	0.0709829	0.416258	CCND1; E2F1; EP300; MAML2; MAMLD1; NOTCH1; NOTCH3;	CCND1|IDBG-61868|ENSG00000110092|595|; E2F1|IDBG-67214|ENSG00000101412|1869|; EP300|IDBG-8992|ENSG00000100393|2033|; MAML2|IDBG-68673|ENSG00000184384|84441|; MAMLD1|IDBG-88738|ENSG00000013619|10046|; NOTCH1|IDBG-92445|ENSG00000148400|4851|; NOTCH3|IDBG-34309|ENSG00000074181|4854|;
TGF-beta signaling	16255	INOH	9606	21	120	0.0657464	0.425858	BMP7; BMPR2; EP300; GDF11; HDAC6; HDAC7; HDAC9; INHBB; MAML2; MAPK12; MAPK7; PSMA2; PSMA6; PSMB10; PSMB9; PSMD2; SMAD6; SMAD7; TGFB2; TGFBR1; TLE3;	BMP7|IDBG-82028|ENSG00000101144|655|; BMPR2|IDBG-78880|ENSG00000204217|659|; EP300|IDBG-8992|ENSG00000100393|2033|; GDF11|IDBG-39057|ENSG00000135414|10220|; HDAC6|IDBG-63929|ENSG00000094631|10013|; HDAC7|IDBG-29060|ENSG00000061273|51564|; HDAC9|IDBG-9049|ENSG00000048052|9734|; INHBB|IDBG-68259|ENSG00000163083|3625|; MAML2|IDBG-68673|ENSG00000184384|84441|; MAPK12|IDBG-13093|ENSG00000188130|6300|;…
Fc gamma R-mediated phagocytosis	4359	KEGG	9606	17	93	0.0655672	0.426636	AKT1; ARPC1B; ASAP2; ASAP3; CRKL; INPPL1; JMJD7-PLA2G4B; LIMK1; LIMK2; MYO10; PIK3CD; PIK3R3; PLCG1; PPAP2B; PRKCG; SPHK2; WAS;	AKT1|IDBG-22709|ENSG00000142208|207|; ARPC1B|IDBG-28961|ENSG00000130429|10095|; ASAP2|IDBG-27381|ENSG00000151693|8853|; ASAP3|IDBG-93928|ENSG00000088280|55616|; CRKL|IDBG-1833|ENSG00000099942|1399|; INPPL1|IDBG-63291|ENSG00000165458|3636|; JMJD7-PLA2G4B|IDBG-7368|ENSG00000168970|100137049,8681|; LIMK1|IDBG-20945|ENSG00000106683|3984|; LIMK2|IDBG-4518|ENSG00000182541|3985|; MYO10|IDBG-13359|ENSG00…
Srebp control of lipid synthesis	4021	PID BIOCARTA	9606	3	8	0.0666063	0.42754	LDLR; LIMA1; SREBF1;	LDLR|IDBG-28808|ENSG00000130164|3949|; LIMA1|IDBG-32504|ENSG00000050405|51474|; SREBF1|IDBG-33208|ENSG00000072310|6720|;
Stat3 signaling pathway	4083	PID BIOCARTA	9606	3	8	0.0666063	0.42754	JAK3; STAT3; TYK2;	JAK3|IDBG-37201|ENSG00000105639|3718|; STAT3|IDBG-50702|ENSG00000168610|6774|; TYK2|IDBG-27182|ENSG00000105397|7297|;
Long-term potentiation	507	KEGG	9606	13	67	0.0673845	0.428674	ARAF; CALML6; CAMK2G; EP300; GRIN2B; GRIN2C; ITPR2; PLCB4; PPP1R1A; PRKCG; RAPGEF3; RPS6KA1; RPS6KA2;	ARAF|IDBG-61504|ENSG00000078061|369|; CALML6|IDBG-86011|ENSG00000169885|163688|; CAMK2G|IDBG-78703|ENSG00000148660|818|; EP300|IDBG-8992|ENSG00000100393|2033|; GRIN2B|IDBG-777050|ENSG00000273079|2904|; GRIN2C|IDBG-67631|ENSG00000161509|2905|; ITPR2|IDBG-24160|ENSG00000123104|3709|; PLCB4|IDBG-52923|ENSG00000101333|5332|; PPP1R1A|IDBG-38169|ENSG00000135447|5502|; PRKCG|IDBG-67841|ENSG00000126583|5…
Downstream signaling of activated FGFR	16879	REACTOME	9606	23	134	0.0672076	0.429466	ADCY6; ADRBK1; AKT1; CDKN1A; EGFR; ERBB2; FGF18; FGF19; FOXO3; HBEGF; IRS1; ITPR2; MDM2; NRG1; PDGFB; PDPK1; PHLPP2; PIK3CD; PIK3R3; PLCG1; PRKCG; TSC2; TYK2;	ADCY6|IDBG-30292|ENSG00000174233|112|; ADRBK1|IDBG-59896|ENSG00000173020|156|; AKT1|IDBG-22709|ENSG00000142208|207|; CDKN1A|IDBG-85033|ENSG00000124762|1026|; EGFR|IDBG-16933|ENSG00000146648|1956|; ERBB2|IDBG-46068|ENSG00000141736|2064|; FGF18|IDBG-57567|ENSG00000156427|8817|; FGF19|IDBG-61980|ENSG00000162344|9965|; FOXO3|IDBG-95024|ENSG00000118689|2309|; HBEGF|IDBG-48445|ENSG00000113070|1839|; IR…
Renal cell carcinoma	483	KEGG	9606	13	68	0.0742601	0.433691	AKT1; ARAF; CRKL; EGLN3; EP300; FLCN; PDGFB; PIK3CD; PIK3R3; SLC2A1; TGFA; TGFB2; VEGFA;	AKT1|IDBG-22709|ENSG00000142208|207|; ARAF|IDBG-61504|ENSG00000078061|369|; CRKL|IDBG-1833|ENSG00000099942|1399|; EGLN3|IDBG-4515|ENSG00000129521|102724945,112399|; EP300|IDBG-8992|ENSG00000100393|2033|; FLCN|IDBG-32795|ENSG00000154803|201163|; PDGFB|IDBG-8091|ENSG00000100311|5155|; PIK3CD|IDBG-88554|ENSG00000171608|5293|; PIK3R3|IDBG-98070|ENSG00000117461|8503|; SLC2A1|IDBG-97330|ENSG00000117394…
Antisense pathway	3953	PID BIOCARTA	9606	2	4	0.0782545	0.433901	ADAR; MATR3;	ADAR|IDBG-102968|ENSG00000160710|102724045,103|; MATR3|IDBG-47535|ENSG00000015479|724102,9782|;
Astrocytic Glutamate-Glutamine Uptake And Metabolism	13811	REACTOME	9606	2	4	0.0782545	0.433901	SLC1A2; SLC1A3;	SLC1A2|IDBG-39801|ENSG00000110436|6506|; SLC1A3|IDBG-16618|ENSG00000079215|6507|;
GRB7 events in ERBB2 signaling	13290	REACTOME	9606	2	4	0.0782545	0.433901	ERBB2; NRG1;	ERBB2|IDBG-46068|ENSG00000141736|2064|; NRG1|IDBG-16182|ENSG00000157168|3084|;
HCN channels	17818	REACTOME	9606	2	4	0.0782545	0.433901	HCN3; HCN4;	HCN3|IDBG-103231|ENSG00000143630|57657|; HCN4|IDBG-21086|ENSG00000138622|10021|;
Ionomycin and phorbal ester signaling pathway	3969	PID BIOCARTA	9606	2	4	0.0782545	0.433901	P2RY2; PLCG1;	P2RY2|IDBG-63697|ENSG00000175591|5029|; PLCG1|IDBG-75238|ENSG00000124181|5335|;
Mitochondrial ABC transporters	13175	REACTOME	9606	2	4	0.0782545	0.433901	ABCB6; ABCB8;	ABCB6|IDBG-81345|ENSG00000115657|10058|; ABCB8|IDBG-48655|ENSG00000197150|11194|;
Neurotransmitter uptake and Metabolism In Glial Cells	17640	REACTOME	9606	2	4	0.0782545	0.433901	SLC1A2; SLC1A3;	SLC1A2|IDBG-39801|ENSG00000110436|6506|; SLC1A3|IDBG-16618|ENSG00000079215|6507|;
Polo-like kinase signaling events in the cell cycle	15167	PID NCI	9606	2	4	0.0782545	0.433901	PLK2; PLK3;	PLK2|IDBG-22507|ENSG00000145632|10769|; PLK3|IDBG-97804|ENSG00000173846|102725475,1263|;
TET1,2,3 and TDG demethylate DNA	17344	REACTOME	9606	2	4	0.0782545	0.433901	TET1; TET3;	TET1|IDBG-76143|ENSG00000138336|80312|; TET3|IDBG-56864|ENSG00000187605|200424|;
Constitutive Signaling by NOTCH1 HD+PEST Domain Mutants	13720	REACTOME	9606	11	56	0.0818157	0.438298	APH1B; DLL1; EP300; HDAC10; HDAC6; HDAC7; HDAC9; MAML2; MAMLD1; NEURL1B; NOTCH1;	APH1B|IDBG-15754|ENSG00000138613|83464|; DLL1|IDBG-99280|ENSG00000198719|28514|; EP300|IDBG-8992|ENSG00000100393|2033|; HDAC10|IDBG-12993|ENSG00000100429|83933|; HDAC6|IDBG-63929|ENSG00000094631|10013|; HDAC7|IDBG-29060|ENSG00000061273|51564|; HDAC9|IDBG-9049|ENSG00000048052|9734|; MAML2|IDBG-68673|ENSG00000184384|84441|; MAMLD1|IDBG-88738|ENSG00000013619|10046|; NEURL1B|IDBG-233717|ENSG000002143…
Constitutive Signaling by NOTCH1 PEST Domain Mutants	13718	REACTOME	9606	11	56	0.0818157	0.438298	APH1B; DLL1; EP300; HDAC10; HDAC6; HDAC7; HDAC9; MAML2; MAMLD1; NEURL1B; NOTCH1;	APH1B|IDBG-15754|ENSG00000138613|83464|; DLL1|IDBG-99280|ENSG00000198719|28514|; EP300|IDBG-8992|ENSG00000100393|2033|; HDAC10|IDBG-12993|ENSG00000100429|83933|; HDAC6|IDBG-63929|ENSG00000094631|10013|; HDAC7|IDBG-29060|ENSG00000061273|51564|; HDAC9|IDBG-9049|ENSG00000048052|9734|; MAML2|IDBG-68673|ENSG00000184384|84441|; MAMLD1|IDBG-88738|ENSG00000013619|10046|; NEURL1B|IDBG-233717|ENSG000002143…
Viral myocarditis	8123	KEGG	9606	11	56	0.0818157	0.438298	CCND1; CD40; DAG1; HLA-B; HLA-C; HLA-DMB; HLA-DRA; HLA-DRB1; HLA-E; HLA-F; ICAM1;	CCND1|IDBG-61868|ENSG00000110092|595|; CD40|IDBG-78904|ENSG00000101017|958|; DAG1|IDBG-34876|ENSG00000173402|1605|; HLA-B|IDBG-299578|ENSG00000234745|3106|; HLA-C|IDBG-77290|ENSG00000204525|3107|; HLA-DMB|IDBG-403749|ENSG00000242574|3109|; HLA-DRA|IDBG-80796|ENSG00000204287|3122|; HLA-DRB1|IDBG-80863|ENSG00000196126|100996809,3123|; HLA-E|IDBG-125081|ENSG00000204592|3133|; HLA-F|IDBG-73753|ENSG00…
Glycerophospholipid biosynthesis	17544	REACTOME	9606	16	88	0.0753611	0.438325	CHKB; DGAT1; DGAT2; JMJD7-PLA2G4B; LPCAT1; LPCAT2; LPCAT4; LPIN1; LPIN2; LPIN3; MBOAT7; PGS1; PHOSPHO1; PNPLA2; PNPLA3; SLC44A2;	CHKB|IDBG-13907|ENSG00000100288|1120|; DGAT1|IDBG-40588|ENSG00000185000|101929012,8694|; DGAT2|IDBG-64993|ENSG00000062282|84649|; JMJD7-PLA2G4B|IDBG-7368|ENSG00000168970|100137049,8681|; LPCAT1|IDBG-11200|ENSG00000153395|79888|; LPCAT2|IDBG-31324|ENSG00000087253|102725372,54947|; LPCAT4|IDBG-5526|ENSG00000176454|254531|; LPIN1|IDBG-30220|ENSG00000134324|23175|; LPIN2|IDBG-429|ENSG00000101577|9663…
Protein digestion and absorption	10383	KEGG	9606	16	89	0.0817696	0.443048	COL11A2; COL12A1; COL18A1; COL1A1; COL4A3; COL4A4; COL4A6; COL6A1; COL6A2; COL7A1; COL9A2; COL9A3; KCNQ1; SLC15A1; SLC36A1; SLC7A8;	COL11A2|IDBG-82068|ENSG00000204248|1302|; COL12A1|IDBG-92641|ENSG00000111799|1303|; COL18A1|IDBG-5845|ENSG00000182871|80781|; COL1A1|IDBG-58238|ENSG00000108821|1277|; COL4A3|IDBG-82471|ENSG00000169031|1285|; COL4A4|IDBG-82438|ENSG00000081052|1286|; COL4A6|IDBG-81938|ENSG00000197565|1288|; COL6A1|IDBG-6042|ENSG00000142156|1291|; COL6A2|IDBG-6096|ENSG00000142173|1292|; COL7A1|IDBG-33085|ENSG0000011…
Alpha9 beta1 integrin signaling events	15241	PID NCI	9606	6	25	0.0815938	0.443783	ADAM15; CSF2RA; FN1; ITGA9; TGM2; VEGFA;	ADAM15|IDBG-103072|ENSG00000143537|8751|; CSF2RA|IDBG-39400|ENSG00000198223|102725415,1438|; FN1|IDBG-80237|ENSG00000115414|2335|; ITGA9|IDBG-25124|ENSG00000144668|3680|; TGM2|IDBG-74569|ENSG00000198959|7052|; VEGFA|IDBG-88716|ENSG00000112715|7422|;
VEGFR1 specific signals	15709	PID NCI	9606	6	25	0.0815938	0.443783	AKT1; NRP1; PDPK1; PLCG1; SHC2; VEGFA;	AKT1|IDBG-22709|ENSG00000142208|207|; NRP1|IDBG-68532|ENSG00000099250|8829|; PDPK1|IDBG-10648|ENSG00000140992|101060747,5170|; PLCG1|IDBG-75238|ENSG00000124181|5335|; SHC2|IDBG-12158|ENSG00000129946|25759|; VEGFA|IDBG-88716|ENSG00000112715|7422|;
ATR signaling pathway	15654	PID NCI	9606	8	37	0.0812361	0.445236	BRCA2; CDC25A; CDC6; CLSPN; FANCD2; MDM2; RAD9A; TIMELESS;	BRCA2|IDBG-22703|ENSG00000139618|675|; CDC25A|IDBG-32204|ENSG00000164045|993|; CDC6|IDBG-47359|ENSG00000094804|990|; CLSPN|IDBG-96222|ENSG00000092853|63967|; FANCD2|IDBG-17539|ENSG00000144554|2177|; MDM2|IDBG-46431|ENSG00000135679|4193|; RAD9A|IDBG-60163|ENSG00000172613|100130987,5883|; TIMELESS|IDBG-41018|ENSG00000111602|8914|;
BMAL1:CLOCK,NPAS2 activates circadian gene expression	13670	REACTOME	9606	8	37	0.0812361	0.445236	ARNTL; BHLHE40; CLOCK; EP300; NPAS2; NR1D1; PRIC285; RXRA;	ARNTL|IDBG-32620|ENSG00000133794|406|; BHLHE40|IDBG-14409|ENSG00000134107|8553|; CLOCK|IDBG-19411|ENSG00000134852|9575|; EP300|IDBG-8992|ENSG00000100393|2033|; NPAS2|IDBG-63633|ENSG00000170485|4862|; NR1D1|IDBG-47135|ENSG00000126368|9572|; PRIC285|IDBG-86601|ENSG00000130589|85441|; RXRA|IDBG-91747|ENSG00000186350|6256|;
Post NMDA receptor activation events	18096	REACTOME	9606	8	37	0.0812361	0.445236	CAMK2G; DLG4; GRIN2B; GRIN2C; PDPK1; RASGRF1; RPS6KA1; RPS6KA2;	CAMK2G|IDBG-78703|ENSG00000148660|818|; DLG4|IDBG-23446|ENSG00000132535|1742|; GRIN2B|IDBG-777050|ENSG00000273079|2904|; GRIN2C|IDBG-67631|ENSG00000161509|2905|; PDPK1|IDBG-10648|ENSG00000140992|101060747,5170|; RASGRF1|IDBG-25346|ENSG00000058335|5923|; RPS6KA1|IDBG-94680|ENSG00000117676|6195|; RPS6KA2|IDBG-98954|ENSG00000071242|6196|;
VEGF signaling pathway	432	KEGG	9606	12	62	0.0780241	0.448324	AKT1; JMJD7-PLA2G4B; MAPK12; NFATC2; PIK3CD; PIK3R3; PLCG1; PRKCG; PTGS2; SHC2; SPHK2; VEGFA;	AKT1|IDBG-22709|ENSG00000142208|207|; JMJD7-PLA2G4B|IDBG-7368|ENSG00000168970|100137049,8681|; MAPK12|IDBG-13093|ENSG00000188130|6300|; NFATC2|IDBG-81223|ENSG00000101096|4773|; PIK3CD|IDBG-88554|ENSG00000171608|5293|; PIK3R3|IDBG-98070|ENSG00000117461|8503|; PLCG1|IDBG-75238|ENSG00000124181|5335|; PRKCG|IDBG-67841|ENSG00000126583|5582|; PTGS2|IDBG-105426|ENSG00000073756|5743|; SHC2|IDBG-12158|ENS…
Er associated degradation (erad) pathway	4067	PID BIOCARTA	9606	5	19	0.0777764	0.44871	EDEM1; FBXO2; MAN1A1; MAN1C1; MAN2C1;	EDEM1|IDBG-14540|ENSG00000134109|9695|; FBXO2|IDBG-89386|ENSG00000116661|26232|; MAN1A1|IDBG-95959|ENSG00000111885|4121|; MAN1C1|IDBG-94363|ENSG00000117643|57134|; MAN2C1|IDBG-23274|ENSG00000140400|4123|;
Ras activation uopn Ca2+ infux through NMDA receptor	13793	REACTOME	9606	5	19	0.0777764	0.44871	CAMK2G; DLG4; GRIN2B; GRIN2C; RASGRF1;	CAMK2G|IDBG-78703|ENSG00000148660|818|; DLG4|IDBG-23446|ENSG00000132535|1742|; GRIN2B|IDBG-777050|ENSG00000273079|2904|; GRIN2C|IDBG-67631|ENSG00000161509|2905|; RASGRF1|IDBG-25346|ENSG00000058335|5923|;
KitReceptor	15910	NETPATH	9606	18	104	0.0910061	0.451859	AKT1; CRKL; DOK3; EP300; EPOR; EZR; FOXO3; GYS1; JAK3; MAPK12; NFATC2; PLCG1; RPS6KA1; SKAP2; STAT1; STAT3; STAT5B; WAS;	AKT1|IDBG-22709|ENSG00000142208|207|; CRKL|IDBG-1833|ENSG00000099942|1399|; DOK3|IDBG-60370|ENSG00000146094|79930|; EP300|IDBG-8992|ENSG00000100393|2033|; EPOR|IDBG-29281|ENSG00000187266|2057|; EZR|IDBG-98477|ENSG00000092820|7430|; FOXO3|IDBG-95024|ENSG00000118689|2309|; GYS1|IDBG-61643|ENSG00000104812|2997|; JAK3|IDBG-37201|ENSG00000105639|3718|; MAPK12|IDBG-13093|ENSG00000188130|6300|; NFATC2|I…
Bicarbonate transporters	13166	REACTOME	9606	3	9	0.0909293	0.453057	SLC4A3; SLC4A5; SLC4A8;	SLC4A3|IDBG-82057|ENSG00000114923|6508|; SLC4A5|IDBG-57030|ENSG00000188687|57835|; SLC4A8|IDBG-33464|ENSG00000050438|9498|;
Cd40l signaling pathway	4093	PID BIOCARTA	9606	3	9	0.0909293	0.453057	CD40; MAP3K1; NFKBIA;	CD40|IDBG-78904|ENSG00000101017|958|; MAP3K1|IDBG-22000|ENSG00000095015|4214|; NFKBIA|IDBG-4758|ENSG00000100906|4792|;
Ifn alpha signaling pathway	3948	PID BIOCARTA	9606	3	9	0.0909293	0.453057	STAT1; STAT2; TYK2;	STAT1|IDBG-77617|ENSG00000115415|6772|; STAT2|IDBG-40906|ENSG00000170581|6773|; TYK2|IDBG-27182|ENSG00000105397|7297|;
Pyrimidine salvage reactions	13631	REACTOME	9606	3	9	0.0909293	0.453057	DCK; TK1; UCK1;	DCK|IDBG-22842|ENSG00000156136|1633|; TK1|IDBG-70500|ENSG00000167900|7083|; UCK1|IDBG-90047|ENSG00000130717|83549|;
Regulation of gene expression by Hypoxia-inducible Factor	13923	REACTOME	9606	3	9	0.0909293	0.453057	CA9; EP300; VEGFA;	CA9|IDBG-63082|ENSG00000107159|768|; EP300|IDBG-8992|ENSG00000100393|2033|; VEGFA|IDBG-88716|ENSG00000112715|7422|;
Sperm Motility And Taxes	18526	REACTOME	9606	3	9	0.0909293	0.453057	CATSPER2; CATSPERB; CATSPERG;	CATSPER2|IDBG-8968|ENSG00000166762|101930343,117155|; CATSPERB|IDBG-16491|ENSG00000133962|79820|; CATSPERG|IDBG-48633|ENSG00000099338|57828|;
Synthesis of (16-20)-hydroxyeicosatetraenoic acids (HETE)	13485	REACTOME	9606	3	9	0.0909293	0.453057	CYP1A1; CYP1B1; CYP4F2;	CYP1A1|IDBG-22475|ENSG00000140465|1543|; CYP1B1|IDBG-46038|ENSG00000138061|1545|; CYP4F2|IDBG-35066|ENSG00000186115|8529|;
Fc epsilon receptor (FCERI) signaling	17802	REACTOME	9606	28	173	0.0863611	0.455795	AKT1; CDKN1A; EGFR; ERBB2; FGF18; FGF19; FOXO3; HBEGF; IKBKG; IRS1; ITPR2; MALT1; MAP3K1; MDM2; NFATC2; NFKBIA; NRG1; PDGFB; PDPK1; PHLPP2; PIK3CD; PIK3R3; PLCG1; RASGRP1; TAB3; TSC2; TXK; TYK2;	AKT1|IDBG-22709|ENSG00000142208|207|; CDKN1A|IDBG-85033|ENSG00000124762|1026|; EGFR|IDBG-16933|ENSG00000146648|1956|; ERBB2|IDBG-46068|ENSG00000141736|2064|; FGF18|IDBG-57567|ENSG00000156427|8817|; FGF19|IDBG-61980|ENSG00000162344|9965|; FOXO3|IDBG-95024|ENSG00000118689|2309|; HBEGF|IDBG-48445|ENSG00000113070|1839|; IKBKG|IDBG-777831|ENSG00000269335|8517|; IRS1|IDBG-82407|ENSG00000169047|3667|; I…
Response to elevated platelet cytosolic Ca2+	13131	REACTOME	9606	15	83	0.0867133	0.455965	CD9; CLU; FN1; GAS6; IGF2; PDGFB; PRKCG; PSAP; SERPINA1; SERPINF2; SERPING1; TGFB2; THBS1; VEGFA; VWF;	CD9|IDBG-13612|ENSG00000010278|928|; CLU|IDBG-14287|ENSG00000120885|1191|; FN1|IDBG-80237|ENSG00000115414|2335|; GAS6|IDBG-53634|ENSG00000183087|2621|; IGF2|IDBG-20829|ENSG00000167244|3481|; PDGFB|IDBG-8091|ENSG00000100311|5155|; PRKCG|IDBG-67841|ENSG00000126583|5582|; PSAP|IDBG-77686|ENSG00000197746|5660|; SERPINA1|IDBG-18174|ENSG00000197249|5265|; SERPINF2|IDBG-15544|ENSG00000167711|5345|; SERP…
FBXW7 Mutants and NOTCH1 in Cancer	17874	REACTOME	9606	13	70	0.0893282	0.456246	APH1B; DLL1; DTX2; DTX4; EP300; HDAC10; HDAC6; HDAC7; HDAC9; MAML2; MAMLD1; NEURL1B; NOTCH1;	APH1B|IDBG-15754|ENSG00000138613|83464|; DLL1|IDBG-99280|ENSG00000198719|28514|; DTX2|IDBG-23309|ENSG00000091073|113878|; DTX4|IDBG-48168|ENSG00000110042|23220|; EP300|IDBG-8992|ENSG00000100393|2033|; HDAC10|IDBG-12993|ENSG00000100429|83933|; HDAC6|IDBG-63929|ENSG00000094631|10013|; HDAC7|IDBG-29060|ENSG00000061273|51564|; HDAC9|IDBG-9049|ENSG00000048052|9734|; MAML2|IDBG-68673|ENSG00000184384|84…
Signaling by NOTCH1	19096	REACTOME	9606	13	70	0.0893282	0.456246	APH1B; DLL1; DTX2; DTX4; EP300; HDAC10; HDAC6; HDAC7; HDAC9; MAML2; MAMLD1; NEURL1B; NOTCH1;	APH1B|IDBG-15754|ENSG00000138613|83464|; DLL1|IDBG-99280|ENSG00000198719|28514|; DTX2|IDBG-23309|ENSG00000091073|113878|; DTX4|IDBG-48168|ENSG00000110042|23220|; EP300|IDBG-8992|ENSG00000100393|2033|; HDAC10|IDBG-12993|ENSG00000100429|83933|; HDAC6|IDBG-63929|ENSG00000094631|10013|; HDAC7|IDBG-29060|ENSG00000061273|51564|; HDAC9|IDBG-9049|ENSG00000048052|9734|; MAML2|IDBG-68673|ENSG00000184384|84…
Signaling by NOTCH1 HD Domain Mutants in Cancer	19129	REACTOME	9606	13	70	0.0893282	0.456246	APH1B; DLL1; DTX2; DTX4; EP300; HDAC10; HDAC6; HDAC7; HDAC9; MAML2; MAMLD1; NEURL1B; NOTCH1;	APH1B|IDBG-15754|ENSG00000138613|83464|; DLL1|IDBG-99280|ENSG00000198719|28514|; DTX2|IDBG-23309|ENSG00000091073|113878|; DTX4|IDBG-48168|ENSG00000110042|23220|; EP300|IDBG-8992|ENSG00000100393|2033|; HDAC10|IDBG-12993|ENSG00000100429|83933|; HDAC6|IDBG-63929|ENSG00000094631|10013|; HDAC7|IDBG-29060|ENSG00000061273|51564|; HDAC9|IDBG-9049|ENSG00000048052|9734|; MAML2|IDBG-68673|ENSG00000184384|84…
Signaling by NOTCH1 HD+PEST Domain Mutants in Cancer	18776	REACTOME	9606	13	70	0.0893282	0.456246	APH1B; DLL1; DTX2; DTX4; EP300; HDAC10; HDAC6; HDAC7; HDAC9; MAML2; MAMLD1; NEURL1B; NOTCH1;	APH1B|IDBG-15754|ENSG00000138613|83464|; DLL1|IDBG-99280|ENSG00000198719|28514|; DTX2|IDBG-23309|ENSG00000091073|113878|; DTX4|IDBG-48168|ENSG00000110042|23220|; EP300|IDBG-8992|ENSG00000100393|2033|; HDAC10|IDBG-12993|ENSG00000100429|83933|; HDAC6|IDBG-63929|ENSG00000094631|10013|; HDAC7|IDBG-29060|ENSG00000061273|51564|; HDAC9|IDBG-9049|ENSG00000048052|9734|; MAML2|IDBG-68673|ENSG00000184384|84…
Signaling by NOTCH1 PEST Domain Mutants in Cancer	18501	REACTOME	9606	13	70	0.0893282	0.456246	APH1B; DLL1; DTX2; DTX4; EP300; HDAC10; HDAC6; HDAC7; HDAC9; MAML2; MAMLD1; NEURL1B; NOTCH1;	APH1B|IDBG-15754|ENSG00000138613|83464|; DLL1|IDBG-99280|ENSG00000198719|28514|; DTX2|IDBG-23309|ENSG00000091073|113878|; DTX4|IDBG-48168|ENSG00000110042|23220|; EP300|IDBG-8992|ENSG00000100393|2033|; HDAC10|IDBG-12993|ENSG00000100429|83933|; HDAC6|IDBG-63929|ENSG00000094631|10013|; HDAC7|IDBG-29060|ENSG00000061273|51564|; HDAC9|IDBG-9049|ENSG00000048052|9734|; MAML2|IDBG-68673|ENSG00000184384|84…
Signaling by NOTCH1 in Cancer	17392	REACTOME	9606	13	70	0.0893282	0.456246	APH1B; DLL1; DTX2; DTX4; EP300; HDAC10; HDAC6; HDAC7; HDAC9; MAML2; MAMLD1; NEURL1B; NOTCH1;	APH1B|IDBG-15754|ENSG00000138613|83464|; DLL1|IDBG-99280|ENSG00000198719|28514|; DTX2|IDBG-23309|ENSG00000091073|113878|; DTX4|IDBG-48168|ENSG00000110042|23220|; EP300|IDBG-8992|ENSG00000100393|2033|; HDAC10|IDBG-12993|ENSG00000100429|83933|; HDAC6|IDBG-63929|ENSG00000094631|10013|; HDAC7|IDBG-29060|ENSG00000061273|51564|; HDAC9|IDBG-9049|ENSG00000048052|9734|; MAML2|IDBG-68673|ENSG00000184384|84…
Signaling by NOTCH1 t(7;9)(NOTCH1:M1580_K2555) Translocation Mutant	16917	REACTOME	9606	13	70	0.0893282	0.456246	APH1B; DLL1; DTX2; DTX4; EP300; HDAC10; HDAC6; HDAC7; HDAC9; MAML2; MAMLD1; NEURL1B; NOTCH1;	APH1B|IDBG-15754|ENSG00000138613|83464|; DLL1|IDBG-99280|ENSG00000198719|28514|; DTX2|IDBG-23309|ENSG00000091073|113878|; DTX4|IDBG-48168|ENSG00000110042|23220|; EP300|IDBG-8992|ENSG00000100393|2033|; HDAC10|IDBG-12993|ENSG00000100429|83933|; HDAC6|IDBG-63929|ENSG00000094631|10013|; HDAC7|IDBG-29060|ENSG00000061273|51564|; HDAC9|IDBG-9049|ENSG00000048052|9734|; MAML2|IDBG-68673|ENSG00000184384|84…
EPHA forward signaling	14918	PID NCI	9606	4	14	0.0861697	0.456475	EFNA5; EPHA4; EPHA8; PLCG1;	EFNA5|IDBG-36100|ENSG00000184349|1946|; EPHA4|IDBG-82135|ENSG00000116106|2043|; EPHA8|IDBG-93699|ENSG00000070886|2046|; PLCG1|IDBG-75238|ENSG00000124181|5335|;
TRAF3-dependent IRF activation pathway	13014	REACTOME	9606	4	14	0.0861697	0.456475	DDX58; EP300; IFIH1; IRF7;	DDX58|IDBG-55854|ENSG00000107201|23586|; EP300|IDBG-8992|ENSG00000100393|2033|; IFIH1|IDBG-73750|ENSG00000115267|64135|; IRF7|IDBG-17225|ENSG00000185507|3665|;
Regulation of cholesterol biosynthesis by SREBP (SREBF)	13470	REACTOME	9606	10	50	0.085551	0.456592	ACACB; DHCR7; FASN; FDPS; INSIG1; MVD; PRIC285; RXRA; SQLE; TM7SF2;	ACACB|IDBG-55817|ENSG00000076555|32|; DHCR7|IDBG-62563|ENSG00000172893|1717|; FASN|IDBG-73235|ENSG00000169710|2194|; FDPS|IDBG-103239|ENSG00000160752|2224|; INSIG1|IDBG-50271|ENSG00000186480|3638|; MVD|IDBG-46379|ENSG00000167508|4597|; PRIC285|IDBG-86601|ENSG00000130589|85441|; RXRA|IDBG-91747|ENSG00000186350|6256|; SQLE|IDBG-35249|ENSG00000104549|6713|; TM7SF2|IDBG-56494|ENSG00000149809|7108|;
Egf signaling pathway	4162	PID BIOCARTA	9606	5	20	0.0935408	0.458061	EGFR; MAP3K1; PLCG1; STAT1; STAT3;	EGFR|IDBG-16933|ENSG00000146648|1956|; MAP3K1|IDBG-22000|ENSG00000095015|4214|; PLCG1|IDBG-75238|ENSG00000124181|5335|; STAT1|IDBG-77617|ENSG00000115415|6772|; STAT3|IDBG-50702|ENSG00000168610|6774|;
Hypoxia and p53 in the cardiovascular system	4091	PID BIOCARTA	9606	5	20	0.0935408	0.458061	AKT1; CDKN1A; EP300; IGFBP3; MDM2;	AKT1|IDBG-22709|ENSG00000142208|207|; CDKN1A|IDBG-85033|ENSG00000124762|1026|; EP300|IDBG-8992|ENSG00000100393|2033|; IGFBP3|IDBG-15809|ENSG00000146674|3486|; MDM2|IDBG-46431|ENSG00000135679|4193|;
IFN alpha signaling	16239	INOH	9606	5	20	0.0935408	0.458061	IRF9; STAT1; STAT2; STAT3; TYK2;	IRF9|IDBG-236583|ENSG00000213928|10379|; STAT1|IDBG-77617|ENSG00000115415|6772|; STAT2|IDBG-40906|ENSG00000170581|6773|; STAT3|IDBG-50702|ENSG00000168610|6774|; TYK2|IDBG-27182|ENSG00000105397|7297|;
Steroid biosynthesis	596	KEGG	9606	5	20	0.0935408	0.458061	DHCR24; DHCR7; MSMO1; SQLE; TM7SF2;	DHCR24|IDBG-99054|ENSG00000116133|1718|; DHCR7|IDBG-62563|ENSG00000172893|1717|; MSMO1|IDBG-43601|ENSG00000052802|6307|; SQLE|IDBG-35249|ENSG00000104549|6713|; TM7SF2|IDBG-56494|ENSG00000149809|7108|;
Fertilization	18255	REACTOME	9606	6	26	0.0954291	0.460971	ACR; B4GALT1; CATSPER2; CATSPERB; CATSPERG; CD9;	ACR|IDBG-14292|ENSG00000100312|49|; B4GALT1|IDBG-56701|ENSG00000086062|2683|; CATSPER2|IDBG-8968|ENSG00000166762|101930343,117155|; CATSPERB|IDBG-16491|ENSG00000133962|79820|; CATSPERG|IDBG-48633|ENSG00000099338|57828|; CD9|IDBG-13612|ENSG00000010278|928|;
Reproduction	18547	REACTOME	9606	6	26	0.0954291	0.460971	ACR; B4GALT1; CATSPER2; CATSPERB; CATSPERG; CD9;	ACR|IDBG-14292|ENSG00000100312|49|; B4GALT1|IDBG-56701|ENSG00000086062|2683|; CATSPER2|IDBG-8968|ENSG00000166762|101930343,117155|; CATSPERB|IDBG-16491|ENSG00000133962|79820|; CATSPERG|IDBG-48633|ENSG00000099338|57828|; CD9|IDBG-13612|ENSG00000010278|928|;
ZBP1(DAI) mediated induction of type I IFNs	13010	REACTOME	9606	6	26	0.0954291	0.460971	AGER; DTX4; IKBKG; NFKBIA; TLR3; TMEM173;	AGER|IDBG-80463|ENSG00000204305|177|; DTX4|IDBG-48168|ENSG00000110042|23220|; IKBKG|IDBG-777831|ENSG00000269335|8517|; NFKBIA|IDBG-4758|ENSG00000100906|4792|; TLR3|IDBG-47294|ENSG00000164342|7098|; TMEM173|IDBG-47893|ENSG00000184584|340061|;
BMP2 signaling	16264	INOH	9606	12	64	0.0944642	0.460998	BMP7; BMPR2; EP300; GDF11; INHBB; MAML2; MAPK12; SMAD6; SMAD7; STAT3; TGFB2; TGFBR1;	BMP7|IDBG-82028|ENSG00000101144|655|; BMPR2|IDBG-78880|ENSG00000204217|659|; EP300|IDBG-8992|ENSG00000100393|2033|; GDF11|IDBG-39057|ENSG00000135414|10220|; INHBB|IDBG-68259|ENSG00000163083|3625|; MAML2|IDBG-68673|ENSG00000184384|84441|; MAPK12|IDBG-13093|ENSG00000188130|6300|; SMAD6|IDBG-18304|ENSG00000137834|4091|; SMAD7|IDBG-3195|ENSG00000101665|4092|; STAT3|IDBG-50702|ENSG00000168610|6774|; T…
Adaptive Immune System	18371	REACTOME	9606	86	604	0.0964856	0.4645	AKT1; ANAPC2; CD226; CD274; CD74; CDH1; CDKN1A; CTSA; CTSD; CTSH; CTSK; CTSL2; CTSO; DAPP1; DNM1; DTX3L; DYNC2H1; EGFR; ERAP2; ERBB2; FBXO2; FBXO44; FGF18; FGF19; FOXO3; HBEGF; HLA-B; HLA-C; HLA-DMB; HLA-DRA; HLA-DRB1; HLA-F; ICAM1; IFITM1; IKBKG; IRS1; ITGB5; ITGB7; ITPR2; KIF18A; KIF23; KIF3A; KIF3C; LGMN; MALT1; MAP3K14; MAP3K8; MDM2; MICB; MIR4720; MRC2; NFKBIA; NPEPPS; NRG1; PDGFB; PDPK1; PH…	AKT1|IDBG-22709|ENSG00000142208|207|; ANAPC2|IDBG-93182|ENSG00000176248|29882|; CD226|IDBG-4779|ENSG00000150637|10666|; CD274|IDBG-47487|ENSG00000120217|29126|; CD74|IDBG-53594|ENSG00000019582|972|; CDH1|IDBG-38622|ENSG00000039068|999|; CDKN1A|IDBG-85033|ENSG00000124762|1026|; CTSA|IDBG-78417|ENSG00000064601|5476|; CTSD|IDBG-19613|ENSG00000117984|1509|; CTSH|IDBG-25289|ENSG00000103811|1512|; CTSK…
Ceramide signaling pathway	14925	PID NCI	9606	9	44	0.0890947	0.466765	AKT1; CTSD; EIF2AK2; MADD; MAP3K1; NFKBIA; PDGFA; SMPD1; SPHK2;	AKT1|IDBG-22709|ENSG00000142208|207|; CTSD|IDBG-19613|ENSG00000117984|1509|; EIF2AK2|IDBG-44867|ENSG00000055332|5610|; MADD|IDBG-42977|ENSG00000110514|8567|; MAP3K1|IDBG-22000|ENSG00000095015|4214|; NFKBIA|IDBG-4758|ENSG00000100906|4792|; PDGFA|IDBG-6078|ENSG00000197461|5154|; SMPD1|IDBG-28681|ENSG00000166311|6609|; SPHK2|IDBG-60754|ENSG00000063176|56848|;
Antigen processing and presentation	493	KEGG	9606	13	71	0.0975263	0.467929	CD74; HLA-B; HLA-C; HLA-DMB; HLA-DRA; HLA-DRB1; HLA-E; HLA-F; LGMN; PSME2; TAP1; TAP2; TAPBP;	CD74|IDBG-53594|ENSG00000019582|972|; HLA-B|IDBG-299578|ENSG00000234745|3106|; HLA-C|IDBG-77290|ENSG00000204525|3107|; HLA-DMB|IDBG-403749|ENSG00000242574|3109|; HLA-DRA|IDBG-80796|ENSG00000204287|3122|; HLA-DRB1|IDBG-80863|ENSG00000196126|100996809,3123|; HLA-E|IDBG-125081|ENSG00000204592|3133|; HLA-F|IDBG-73753|ENSG00000204642|3134|; LGMN|IDBG-17093|ENSG00000100600|5641|; PSME2|IDBG-3564|ENSG00…
Platelet degranulation	13130	REACTOME	9606	14	78	0.0998991	0.476108	CD9; CLU; FN1; GAS6; IGF2; PDGFB; PSAP; SERPINA1; SERPINF2; SERPING1; TGFB2; THBS1; VEGFA; VWF;	CD9|IDBG-13612|ENSG00000010278|928|; CLU|IDBG-14287|ENSG00000120885|1191|; FN1|IDBG-80237|ENSG00000115414|2335|; GAS6|IDBG-53634|ENSG00000183087|2621|; IGF2|IDBG-20829|ENSG00000167244|3481|; PDGFB|IDBG-8091|ENSG00000100311|5155|; PSAP|IDBG-77686|ENSG00000197746|5660|; SERPINA1|IDBG-18174|ENSG00000197249|5265|; SERPINF2|IDBG-15544|ENSG00000167711|5345|; SERPING1|IDBG-46853|ENSG00000149131|710|; TG…
Integrin-linked kinase signaling	15296	PID NCI	9606	9	45	0.0997002	0.476754	AKT1; ARHGEF7; CCND1; ELMO2; LIMS2; MYL9; PPP1R14C; TACC3; TNS1;	AKT1|IDBG-22709|ENSG00000142208|207|; ARHGEF7|IDBG-51160|ENSG00000102606|8874|; CCND1|IDBG-61868|ENSG00000110092|595|; ELMO2|IDBG-79125|ENSG00000062598|63916|; LIMS2|IDBG-69173|ENSG00000072163|55679|; MYL9|IDBG-72761|ENSG00000101335|10398|; PPP1R14C|IDBG-97872|ENSG00000198729|81706|; TACC3|IDBG-6877|ENSG00000013810|10460|; TNS1|IDBG-80769|ENSG00000079308|7145|;
VEGF signaling pathway	16190	INOH	9606	29	183	0.100824	0.478914	ADRBK1; AKT1; ARAF; BMPR2; CAMK2G; EGFR; FGFR3; JAK3; MAP3K1; MAP3K12; MAP3K8; MAP3K9; MAP4K2; MAPK12; MAPK7; NGFR; NLK; PDPK1; PIK3CD; PLCG1; PLK3; PRKAA2; PRKAG2; PRKCG; RPS6KA1; RPS6KA2; TGFBR1; TYK2; VEGFA;	ADRBK1|IDBG-59896|ENSG00000173020|156|; AKT1|IDBG-22709|ENSG00000142208|207|; ARAF|IDBG-61504|ENSG00000078061|369|; BMPR2|IDBG-78880|ENSG00000204217|659|; CAMK2G|IDBG-78703|ENSG00000148660|818|; EGFR|IDBG-16933|ENSG00000146648|1956|; FGFR3|IDBG-6932|ENSG00000068078|2261|; JAK3|IDBG-37201|ENSG00000105639|3718|; MAP3K1|IDBG-22000|ENSG00000095015|4214|; MAP3K12|IDBG-36895|ENSG00000139625|7786|; MAP3…
Fatty acid, triacylglycerol, and ketone body metabolism	13534	REACTOME	9606	28	176	0.101641	0.481189	ABCA1; ACACB; ANGPTL4; ARNTL; CLOCK; CPT1B; CYP1A1; DGAT1; DGAT2; EP300; FASN; HSD17B3; LPCAT1; LPCAT4; LPIN1; LPIN2; LPIN3; MED13; NPAS2; NR1D1; PPARD; PRIC285; PRKAA2; PRKAG2; RGL1; RXRA; SLC25A1; TEAD3;	ABCA1|IDBG-79441|ENSG00000165029|19|; ACACB|IDBG-55817|ENSG00000076555|32|; ANGPTL4|IDBG-24662|ENSG00000167772|51129|; ARNTL|IDBG-32620|ENSG00000133794|406|; CLOCK|IDBG-19411|ENSG00000134852|9575|; CPT1B|IDBG-14004|ENSG00000205560|1375|; CYP1A1|IDBG-22475|ENSG00000140465|1543|; DGAT1|IDBG-40588|ENSG00000185000|101929012,8694|; DGAT2|IDBG-64993|ENSG00000062282|84649|; EP300|IDBG-8992|ENSG000001003…
Nuclear Receptor transcription pathway	13739	REACTOME	9606	8	39	0.104021	0.490827	HNF4A; NR1D1; NR2C2; NR2F1; PPARD; RARA; RARG; RXRA;	HNF4A|IDBG-76498|ENSG00000101076|3172|; NR1D1|IDBG-47135|ENSG00000126368|9572|; NR2C2|IDBG-20458|ENSG00000177463|7182|; NR2F1|IDBG-33322|ENSG00000175745|7025|; PPARD|IDBG-83938|ENSG00000112033|5467|; RARA|IDBG-47411|ENSG00000131759|5914|; RARG|IDBG-36147|ENSG00000172819|5916|; RXRA|IDBG-91747|ENSG00000186350|6256|;
Glycosaminoglycan biosynthesis	561	KEGG	9606	4	15	0.106418	0.493958	B3GNT7; B4GALT1; CHST4; CHST6;	B3GNT7|IDBG-83078|ENSG00000156966|93010|; B4GALT1|IDBG-56701|ENSG00000086062|2683|; CHST4|IDBG-40958|ENSG00000140835|10164|; CHST6|IDBG-42555|ENSG00000183196|4166|;
Glycosphingolipid biosynthesis	476	KEGG	9606	4	15	0.106418	0.493958	B3GALT4; B4GALNT1; GLB1; HEXA;	B3GALT4|IDBG-304157|ENSG00000235863|8705|; B4GALNT1|IDBG-43230|ENSG00000135454|2583|; GLB1|IDBG-23941|ENSG00000170266|2720|; HEXA|IDBG-239945|ENSG00000213614|3073|;
Il-7 signal transduction	4180	PID BIOCARTA	9606	4	15	0.106418	0.493958	EP300; JAK3; NMI; STAT5B;	EP300|IDBG-8992|ENSG00000100393|2033|; JAK3|IDBG-37201|ENSG00000105639|3718|; NMI|IDBG-72072|ENSG00000123609|9111|; STAT5B|IDBG-50532|ENSG00000173757|102723386,6777|;
Peptide hormone biosynthesis	13375	REACTOME	9606	4	15	0.106418	0.493958	CGB5; CGB7; INHBB; LHB;	CGB5|IDBG-61954|ENSG00000189052|1082,114335,93659,94115|; CGB7|IDBG-62019|ENSG00000196337|94027|; INHBB|IDBG-68259|ENSG00000163083|3625|; LHB|IDBG-61720|ENSG00000104826|3972|;
Signaling by SCF-KIT	13325	REACTOME	9606	21	127	0.105218	0.494837	AKT1; CDKN1A; EGFR; ERBB2; FGF18; FGF19; FOXO3; HBEGF; IRS1; MDM2; NRG1; PDGFB; PDPK1; PHLPP2; PIK3CD; PIK3R3; STAT1; STAT3; STAT5B; TSC2; TYK2;	AKT1|IDBG-22709|ENSG00000142208|207|; CDKN1A|IDBG-85033|ENSG00000124762|1026|; EGFR|IDBG-16933|ENSG00000146648|1956|; ERBB2|IDBG-46068|ENSG00000141736|2064|; FGF18|IDBG-57567|ENSG00000156427|8817|; FGF19|IDBG-61980|ENSG00000162344|9965|; FOXO3|IDBG-95024|ENSG00000118689|2309|; HBEGF|IDBG-48445|ENSG00000113070|1839|; IRS1|IDBG-82407|ENSG00000169047|3667|; MDM2|IDBG-46431|ENSG00000135679|4193|; NRG…
Inositol phosphate metabolism	19263	REACTOME	9606	9	46	0.110997	0.495834	INPP4A; INPP4B; INPP5B; INPP5J; INPPL1; ITPKA; ITPKB; PLCB4; PLCG1;	INPP4A|IDBG-62916|ENSG00000040933|3631|; INPP4B|IDBG-39125|ENSG00000109452|8821|; INPP5B|IDBG-96518|ENSG00000204084|3633|; INPP5J|IDBG-4479|ENSG00000185133|27124|; INPPL1|IDBG-63291|ENSG00000165458|3636|; ITPKA|IDBG-7097|ENSG00000137825|3706|; ITPKB|IDBG-107048|ENSG00000143772|3707|; PLCB4|IDBG-52923|ENSG00000101333|5332|; PLCG1|IDBG-75238|ENSG00000124181|5335|;
CD28 dependent PI3K/Akt signaling	13088	REACTOME	9606	5	21	0.110798	0.4965	AKT1; MAP3K14; MAP3K8; PDPK1; PIK3R3;	AKT1|IDBG-22709|ENSG00000142208|207|; MAP3K14|IDBG-54829|ENSG00000006062|9020|; MAP3K8|IDBG-66703|ENSG00000107968|1326|; PDPK1|IDBG-10648|ENSG00000140992|101060747,5170|; PIK3R3|IDBG-98070|ENSG00000117461|8503|;
Control of skeletal myogenesis by hdac and calcium/calmodulin-dependent kinase (camk)	4087	PID BIOCARTA	9606	5	21	0.110798	0.4965	AKT1; CABIN1; EP300; MAPK7; PDPK1;	AKT1|IDBG-22709|ENSG00000142208|207|; CABIN1|IDBG-2725|ENSG00000099991|23523|; EP300|IDBG-8992|ENSG00000100393|2033|; MAPK7|IDBG-34638|ENSG00000166484|5598|; PDPK1|IDBG-10648|ENSG00000140992|101060747,5170|;
Glycosaminoglycan biosynthesis	454	KEGG	9606	5	21	0.110798	0.4965	CHPF2; CHPF; CHSY1; XYLT1; XYLT2;	CHPF2|IDBG-49423|ENSG00000033100|54480|; CHPF|IDBG-81871|ENSG00000123989|79586|; CHSY1|IDBG-32338|ENSG00000131873|22856|; XYLT1|IDBG-17047|ENSG00000103489|64131|; XYLT2|IDBG-58444|ENSG00000015532|64132|;
Notch signaling pathway	16188	INOH	9606	5	21	0.110798	0.4965	DLL1; EP300; MAML2; NOTCH1; NOTCH3;	DLL1|IDBG-99280|ENSG00000198719|28514|; EP300|IDBG-8992|ENSG00000100393|2033|; MAML2|IDBG-68673|ENSG00000184384|84441|; NOTCH1|IDBG-92445|ENSG00000148400|4851|; NOTCH3|IDBG-34309|ENSG00000074181|4854|;
Negative regulators of RIG-I/MDA5 signaling	13013	REACTOME	9606	7	33	0.107792	0.498712	DDX58; HERC5; IFIH1; ISG15; NLRC5; UBA7; UBE2L6;	DDX58|IDBG-55854|ENSG00000107201|23586|; HERC5|IDBG-29776|ENSG00000138646|51191|; IFIH1|IDBG-73750|ENSG00000115267|64135|; ISG15|IDBG-84312|ENSG00000187608|9636|; NLRC5|IDBG-32729|ENSG00000140853|84166|; UBA7|IDBG-35493|ENSG00000182179|100847079,7318|; UBE2L6|IDBG-46767|ENSG00000156587|9246|;
Alk in cardiac myocytes	4127	PID BIOCARTA	9606	6	27	0.110431	0.501158	BMP7; BMPR2; CHRD; SMAD6; TGFB2; TGFBR1;	BMP7|IDBG-82028|ENSG00000101144|655|; BMPR2|IDBG-78880|ENSG00000204217|659|; CHRD|IDBG-68217|ENSG00000090539|8646|; SMAD6|IDBG-18304|ENSG00000137834|4091|; TGFB2|IDBG-106710|ENSG00000092969|7042|; TGFBR1|IDBG-78488|ENSG00000106799|7046|;
Dorso-ventral axis formation	4377	KEGG	9606	6	27	0.110431	0.501158	CPEB3; EGFR; ETV6; ETV7; NOTCH1; NOTCH3;	CPEB3|IDBG-82435|ENSG00000107864|22849|; EGFR|IDBG-16933|ENSG00000146648|1956|; ETV6|IDBG-19967|ENSG00000139083|2120|; ETV7|IDBG-84882|ENSG00000010030|51513|; NOTCH1|IDBG-92445|ENSG00000148400|4851|; NOTCH3|IDBG-34309|ENSG00000074181|4854|;
Influence of ras and rho proteins on g1 to s transition	4175	PID BIOCARTA	9606	6	27	0.110431	0.501158	AKT1; CCND1; CDKN1A; E2F1; NFKBIA; PDPK1;	AKT1|IDBG-22709|ENSG00000142208|207|; CCND1|IDBG-61868|ENSG00000110092|595|; CDKN1A|IDBG-85033|ENSG00000124762|1026|; E2F1|IDBG-67214|ENSG00000101412|1869|; NFKBIA|IDBG-4758|ENSG00000100906|4792|; PDPK1|IDBG-10648|ENSG00000140992|101060747,5170|;
Keratan sulfate biosynthesis	13615	REACTOME	9606	6	27	0.110431	0.501158	B3GNT4; B3GNT7; B4GALT1; B4GALT5; CHST6; ST3GAL6;	B3GNT4|IDBG-62254|ENSG00000176383|79369|; B3GNT7|IDBG-83078|ENSG00000156966|93010|; B4GALT1|IDBG-56701|ENSG00000086062|2683|; B4GALT5|IDBG-80555|ENSG00000158470|9334|; CHST6|IDBG-42555|ENSG00000183196|4166|; ST3GAL6|IDBG-46999|ENSG00000064225|10402|;
Acetylation and deacetylation of rela in nucleus	4016	PID BIOCARTA	9606	2	5	0.119859	0.505322	EP300; NFKBIA;	EP300|IDBG-8992|ENSG00000100393|2033|; NFKBIA|IDBG-4758|ENSG00000100906|4792|;
Activation of RAS in B cells	13093	REACTOME	9606	2	5	0.119859	0.505322	RASGRP1; RASGRP3;	RASGRP1|IDBG-5885|ENSG00000172575|10125|; RASGRP3|IDBG-43993|ENSG00000152689|25780|;
Alternative complement activation	13053	REACTOME	9606	2	5	0.119859	0.505322	CFB; CFP;	CFB|IDBG-79667|ENSG00000243649|629|; CFP|IDBG-61793|ENSG00000126759|5199|;
Basic mechanism of action of ppara pparb(d) and pparg and effects on gene expression	4173	PID BIOCARTA	9606	2	5	0.119859	0.505322	PPARD; RXRA;	PPARD|IDBG-83938|ENSG00000112033|5467|; RXRA|IDBG-91747|ENSG00000186350|6256|;
Butirosin and neomycin biosynthesis	10392	KEGG	9606	2	5	0.119859	0.505322	HK2; HKDC1;	HK2|IDBG-58047|ENSG00000159399|3099|; HKDC1|IDBG-76707|ENSG00000156510|80201|;
Hiv-1 defeats host-mediated resistance by cem15	4108	PID BIOCARTA	9606	2	5	0.119859	0.505322	APOBEC3F; APOBEC3G;	APOBEC3F|IDBG-7998|ENSG00000128394|200316|; APOBEC3G|IDBG-402349|ENSG00000239713|60489|;
N-glycan trimming and elongation in the cis-Golgi	13360	REACTOME	9606	2	5	0.119859	0.505322	MAN1A1; MAN1C1;	MAN1A1|IDBG-95959|ENSG00000111885|4121|; MAN1C1|IDBG-94363|ENSG00000117643|57134|;
Phospholipase c signaling pathway	4030	PID BIOCARTA	9606	2	5	0.119859	0.505322	PDPK1; PLCG1;	PDPK1|IDBG-10648|ENSG00000140992|101060747,5170|; PLCG1|IDBG-75238|ENSG00000124181|5335|;
IL5	15921	NETPATH	9606	11	59	0.109634	0.505594	AKT1; ALOX5; CRKL; FOXO3; NFKBIA; RPS6KA1; SHC2; STAT1; STAT3; STAT5B; UNC119;	AKT1|IDBG-22709|ENSG00000142208|207|; ALOX5|IDBG-71893|ENSG00000012779|240|; CRKL|IDBG-1833|ENSG00000099942|1399|; FOXO3|IDBG-95024|ENSG00000118689|2309|; NFKBIA|IDBG-4758|ENSG00000100906|4792|; RPS6KA1|IDBG-94680|ENSG00000117676|6195|; SHC2|IDBG-12158|ENSG00000129946|25759|; STAT1|IDBG-77617|ENSG00000115415|6772|; STAT3|IDBG-50702|ENSG00000168610|6774|; STAT5B|IDBG-50532|ENSG00000173757|10272338…
Signaling by ERBB2	13291	REACTOME	9606	24	149	0.110359	0.507293	ADCY6; ADRBK1; AKT1; CDKN1A; EGFR; ERBB2; ERBB2IP; FGF18; FGF19; FOXO3; HBEGF; IRS1; ITPR2; MDM2; NRG1; PDGFB; PDPK1; PHLPP2; PIK3CD; PIK3R3; PLCG1; PRKCG; TSC2; TYK2;	ADCY6|IDBG-30292|ENSG00000174233|112|; ADRBK1|IDBG-59896|ENSG00000173020|156|; AKT1|IDBG-22709|ENSG00000142208|207|; CDKN1A|IDBG-85033|ENSG00000124762|1026|; EGFR|IDBG-16933|ENSG00000146648|1956|; ERBB2|IDBG-46068|ENSG00000141736|2064|; ERBB2IP|IDBG-24405|ENSG00000112851|55914|; FGF18|IDBG-57567|ENSG00000156427|8817|; FGF19|IDBG-61980|ENSG00000162344|9965|; FOXO3|IDBG-95024|ENSG00000118689|2309|;…
Platelet Aggregation (Plug Formation)	13126	REACTOME	9606	7	34	0.121955	0.509635	AKT1; FN1; PDPK1; PTPN1; RAPGEF3; RASGRP1; VWF;	AKT1|IDBG-22709|ENSG00000142208|207|; FN1|IDBG-80237|ENSG00000115414|2335|; PDPK1|IDBG-10648|ENSG00000140992|101060747,5170|; PTPN1|IDBG-80957|ENSG00000196396|5770|; RAPGEF3|IDBG-28934|ENSG00000079337|10411|; RASGRP1|IDBG-5885|ENSG00000172575|10125|; VWF|IDBG-13506|ENSG00000110799|7450|;
Signaling events mediated by HDAC Class II	15366	PID NCI	9606	7	34	0.121955	0.509635	ADRBK1; GATA2; HDAC10; HDAC6; HDAC7; HDAC9; RANGAP1;	ADRBK1|IDBG-59896|ENSG00000173020|156|; GATA2|IDBG-55213|ENSG00000179348|2624|; HDAC10|IDBG-12993|ENSG00000100429|83933|; HDAC6|IDBG-63929|ENSG00000094631|10013|; HDAC7|IDBG-29060|ENSG00000061273|51564|; HDAC9|IDBG-9049|ENSG00000048052|9734|; RANGAP1|IDBG-9064|ENSG00000100401|5905|;
Trefoil factors initiate mucosal healing	4063	PID BIOCARTA	9606	7	34	0.121955	0.509635	AKT1; APAF1; EGFR; ERBB2; NFKBIA; PDPK1; RPS6KA1;	AKT1|IDBG-22709|ENSG00000142208|207|; APAF1|IDBG-52364|ENSG00000120868|317|; EGFR|IDBG-16933|ENSG00000146648|1956|; ERBB2|IDBG-46068|ENSG00000141736|2064|; NFKBIA|IDBG-4758|ENSG00000100906|4792|; PDPK1|IDBG-10648|ENSG00000140992|101060747,5170|; RPS6KA1|IDBG-94680|ENSG00000117676|6195|;
Signaling by EGFR	13216	REACTOME	9606	26	164	0.114824	0.509734	ADCY6; ADRBK1; AKT1; ARHGEF7; CDKN1A; EGFR; EPN1; ERBB2; FGF18; FGF19; FOXO3; HBEGF; IRS1; ITPR2; MDM2; NRG1; PDGFB; PDPK1; PHLPP2; PIK3CD; PIK3R3; PLCG1; PRKCG; SPRY1; TSC2; TYK2;	ADCY6|IDBG-30292|ENSG00000174233|112|; ADRBK1|IDBG-59896|ENSG00000173020|156|; AKT1|IDBG-22709|ENSG00000142208|207|; ARHGEF7|IDBG-51160|ENSG00000102606|8874|; CDKN1A|IDBG-85033|ENSG00000124762|1026|; EGFR|IDBG-16933|ENSG00000146648|1956|; EPN1|IDBG-71084|ENSG00000063245|29924|; ERBB2|IDBG-46068|ENSG00000141736|2064|; FGF18|IDBG-57567|ENSG00000156427|8817|; FGF19|IDBG-61980|ENSG00000162344|9965|; …
JAK STAT pathway and regulation	16125	INOH	9606	41	273	0.114683	0.510697	ADRBK1; AKT1; ARAF; BMPR2; CAMK2G; CSF2RA; EGFR; EPOR; FGFR3; IL11; IL15; IL17RA; IL18; IL4R; JAK3; LIF; MAP3K1; MAP3K12; MAP3K8; MAP3K9; MAP4K2; MAPK12; MAPK7; NGFR; NLK; OSMR; PDPK1; PLK3; PRKAA2; PRKAG2; PRKCG; RPS6KA1; RPS6KA2; SOCS3; STAT1; STAT2; STAT3; STAT5B; STAT6; TGFBR1; TYK2;	ADRBK1|IDBG-59896|ENSG00000173020|156|; AKT1|IDBG-22709|ENSG00000142208|207|; ARAF|IDBG-61504|ENSG00000078061|369|; BMPR2|IDBG-78880|ENSG00000204217|659|; CAMK2G|IDBG-78703|ENSG00000148660|818|; CSF2RA|IDBG-39400|ENSG00000198223|102725415,1438|; EGFR|IDBG-16933|ENSG00000146648|1956|; EPOR|IDBG-29281|ENSG00000187266|2057|; FGFR3|IDBG-6932|ENSG00000068078|2261|; IL11|IDBG-70602|ENSG00000095752|3589…
BCR	15916	NETPATH	9606	25	157	0.115781	0.512383	AKT1; BCL2L11; CRKL; DAPP1; DBNL; DOK3; FOXO3; HDAC7; IFITM1; IKBKG; ITPR2; MALT1; MAPK4; NEDD9; NFATC2; NFKBIA; PDPK1; PIK3AP1; PIK3CD; PLCG1; RASGRP3; RPS6KA1; STAT1; STAT3; WAS;	AKT1|IDBG-22709|ENSG00000142208|207|; BCL2L11|IDBG-65821|ENSG00000153094|10018|; CRKL|IDBG-1833|ENSG00000099942|1399|; DAPP1|IDBG-31523|ENSG00000070190|27071|; DBNL|IDBG-14038|ENSG00000136279|102466985,28988|; DOK3|IDBG-60370|ENSG00000146094|79930|; FOXO3|IDBG-95024|ENSG00000118689|2309|; HDAC7|IDBG-29060|ENSG00000061273|51564|; IFITM1|IDBG-16232|ENSG00000185885|8519|; IKBKG|IDBG-777831|ENSG00000…
Activation of PPARGC1A (PGC-1alpha) by phosphorylation	17290	REACTOME	9606	3	10	0.118314	0.514018	MAPK12; PRKAA2; PRKAG2;	MAPK12|IDBG-13093|ENSG00000188130|6300|; PRKAA2|IDBG-99136|ENSG00000162409|5563|; PRKAG2|IDBG-49672|ENSG00000106617|51422|;
Interleukin-6 signaling	13079	REACTOME	9606	3	10	0.118314	0.514018	SOCS3; STAT3; TYK2;	SOCS3|IDBG-70676|ENSG00000184557|9021|; STAT3|IDBG-50702|ENSG00000168610|6774|; TYK2|IDBG-27182|ENSG00000105397|7297|;
LIF signaling	16169	INOH	9606	3	10	0.118314	0.514018	EP300; LIF; STAT3;	EP300|IDBG-8992|ENSG00000100393|2033|; LIF|IDBG-3968|ENSG00000128342|3976|; STAT3|IDBG-50702|ENSG00000168610|6774|;
Regulation of Rheb GTPase activity by AMPK	13206	REACTOME	9606	3	10	0.118314	0.514018	PRKAA2; PRKAG2; TSC2;	PRKAA2|IDBG-99136|ENSG00000162409|5563|; PRKAG2|IDBG-49672|ENSG00000106617|51422|; TSC2|IDBG-9819|ENSG00000103197|7249|;
Role of DCC in regulating apoptosis	13412	REACTOME	9606	3	10	0.118314	0.514018	DAPK1; DAPK2; UNC5A;	DAPK1|IDBG-74918|ENSG00000196730|1612|; DAPK2|IDBG-16095|ENSG00000035664|23604|; UNC5A|IDBG-59161|ENSG00000113763|90249|;
Activation of NMDA receptor upon glutamate binding and postsynaptic events	18601	REACTOME	9606	8	41	0.12998	0.514506	CAMK2G; DLG4; GRIN2B; GRIN2C; PDPK1; RASGRF1; RPS6KA1; RPS6KA2;	CAMK2G|IDBG-78703|ENSG00000148660|818|; DLG4|IDBG-23446|ENSG00000132535|1742|; GRIN2B|IDBG-777050|ENSG00000273079|2904|; GRIN2C|IDBG-67631|ENSG00000161509|2905|; PDPK1|IDBG-10648|ENSG00000140992|101060747,5170|; RASGRF1|IDBG-25346|ENSG00000058335|5923|; RPS6KA1|IDBG-94680|ENSG00000117676|6195|; RPS6KA2|IDBG-98954|ENSG00000071242|6196|;
Recycling pathway of L1	13874	REACTOME	9606	8	41	0.12998	0.514506	DNM1; DPYSL2; EZR; L1CAM; RPS6KA1; RPS6KA2; RPS6KA5; TUBB3;	DNM1|IDBG-87752|ENSG00000106976|1759|; DPYSL2|IDBG-13200|ENSG00000092964|102723812,1808|; EZR|IDBG-98477|ENSG00000092820|7430|; L1CAM|IDBG-90096|ENSG00000198910|3897|; RPS6KA1|IDBG-94680|ENSG00000117676|6195|; RPS6KA2|IDBG-98954|ENSG00000071242|6196|; RPS6KA5|IDBG-16084|ENSG00000100784|9252|; TUBB3|IDBG-547240|ENSG00000258947|10381|;
Growth hormone receptor signaling	13072	REACTOME	9606	5	22	0.129467	0.515335	IRS1; PTPN1; SOCS3; STAT3; STAT5B;	IRS1|IDBG-82407|ENSG00000169047|3667|; PTPN1|IDBG-80957|ENSG00000196396|5770|; SOCS3|IDBG-70676|ENSG00000184557|9021|; STAT3|IDBG-50702|ENSG00000168610|6774|; STAT5B|IDBG-50532|ENSG00000173757|102723386,6777|;
HS-GAG degradation	13622	REACTOME	9606	5	22	0.129467	0.515335	GLB1; GPC1; GPC3; GUSB; IDUA;	GLB1|IDBG-23941|ENSG00000170266|2720|; GPC1|IDBG-84685|ENSG00000063660|2817|; GPC3|IDBG-86754|ENSG00000147257|2719|; GUSB|IDBG-18414|ENSG00000169919|2990|; IDUA|IDBG-6326|ENSG00000127415|3425|;
Inhibition of cellular proliferation by gleevec	3946	PID BIOCARTA	9606	5	22	0.129467	0.515335	AKT1; CRKL; MAP3K1; STAT1; STAT5B;	AKT1|IDBG-22709|ENSG00000142208|207|; CRKL|IDBG-1833|ENSG00000099942|1399|; MAP3K1|IDBG-22000|ENSG00000095015|4214|; STAT1|IDBG-77617|ENSG00000115415|6772|; STAT5B|IDBG-50532|ENSG00000173757|102723386,6777|;
Regulation of IFNA signaling	13073	REACTOME	9606	5	22	0.129467	0.515335	PTPN1; SOCS3; STAT2; TYK2; USP18;	PTPN1|IDBG-80957|ENSG00000196396|5770|; SOCS3|IDBG-70676|ENSG00000184557|9021|; STAT2|IDBG-40906|ENSG00000170581|6773|; TYK2|IDBG-27182|ENSG00000105397|7297|; USP18|IDBG-1145|ENSG00000184979|11274|;
Signaling events mediated by the Hedgehog family	15582	PID NCI	9606	5	22	0.129467	0.515335	ADRBK1; AKT1; GLI2; PTCH1; TGFB2;	ADRBK1|IDBG-59896|ENSG00000173020|156|; AKT1|IDBG-22709|ENSG00000142208|207|; GLI2|IDBG-68270|ENSG00000074047|2736|; PTCH1|IDBG-77092|ENSG00000185920|5727|; TGFB2|IDBG-106710|ENSG00000092969|7042|;
Melanogenesis	595	KEGG	9606	17	101	0.119431	0.515727	ADCY6; CALML6; CAMK2G; DVL3; EP300; FZD7; MC1R; PLCB4; PRKCG; TCF7; WNT11; WNT2B; WNT5B; WNT6; WNT7A; WNT7B; WNT9A;	ADCY6|IDBG-30292|ENSG00000174233|112|; CALML6|IDBG-86011|ENSG00000169885|163688|; CAMK2G|IDBG-78703|ENSG00000148660|818|; DVL3|IDBG-67447|ENSG00000161202|1857|; EP300|IDBG-8992|ENSG00000100393|2033|; FZD7|IDBG-78808|ENSG00000155760|8324|; MC1R|IDBG-547250|ENSG00000258839|4157|; PLCB4|IDBG-52923|ENSG00000101333|5332|; PRKCG|IDBG-67841|ENSG00000126583|5582|; TCF7|IDBG-44412|ENSG00000081059|10272420…
Role of LAT2/NTAL/LAB on calcium mobilization	17405	REACTOME	9606	17	101	0.119431	0.515727	AKT1; CDKN1A; EGFR; ERBB2; FGF18; FGF19; FOXO3; HBEGF; IRS1; MDM2; NRG1; PDGFB; PDPK1; PHLPP2; PIK3CD; PIK3R3; TSC2;	AKT1|IDBG-22709|ENSG00000142208|207|; CDKN1A|IDBG-85033|ENSG00000124762|1026|; EGFR|IDBG-16933|ENSG00000146648|1956|; ERBB2|IDBG-46068|ENSG00000141736|2064|; FGF18|IDBG-57567|ENSG00000156427|8817|; FGF19|IDBG-61980|ENSG00000162344|9965|; FOXO3|IDBG-95024|ENSG00000118689|2309|; HBEGF|IDBG-48445|ENSG00000113070|1839|; IRS1|IDBG-82407|ENSG00000169047|3667|; MDM2|IDBG-46431|ENSG00000135679|4193|; NRG…
Signaling by FGFR	13320	REACTOME	9606	23	145	0.13115	0.517696	ADCY6; ADRBK1; AKT1; CDKN1A; EGFR; ERBB2; FGF18; FGF19; FOXO3; HBEGF; IRS1; ITPR2; MDM2; NRG1; PDGFB; PDPK1; PHLPP2; PIK3CD; PIK3R3; PLCG1; PRKCG; TSC2; TYK2;	ADCY6|IDBG-30292|ENSG00000174233|112|; ADRBK1|IDBG-59896|ENSG00000173020|156|; AKT1|IDBG-22709|ENSG00000142208|207|; CDKN1A|IDBG-85033|ENSG00000124762|1026|; EGFR|IDBG-16933|ENSG00000146648|1956|; ERBB2|IDBG-46068|ENSG00000141736|2064|; FGF18|IDBG-57567|ENSG00000156427|8817|; FGF19|IDBG-61980|ENSG00000162344|9965|; FOXO3|IDBG-95024|ENSG00000118689|2309|; HBEGF|IDBG-48445|ENSG00000113070|1839|; IR…
Alpha6Beta4Integrin	15905	NETPATH	9606	13	74	0.124772	0.518367	AKT1; DST; EGFR; ERBB2; ERBB2IP; IRS1; LAMA5; LAMB1; LAMB2; NTN1; PIK3CD; PIK3R3; TP73;	AKT1|IDBG-22709|ENSG00000142208|207|; DST|IDBG-91303|ENSG00000151914|667|; EGFR|IDBG-16933|ENSG00000146648|1956|; ERBB2|IDBG-46068|ENSG00000141736|2064|; ERBB2IP|IDBG-24405|ENSG00000112851|55914|; IRS1|IDBG-82407|ENSG00000169047|3667|; LAMA5|IDBG-84449|ENSG00000130702|3911|; LAMB1|IDBG-35838|ENSG00000091136|3912|; LAMB2|IDBG-34423|ENSG00000172037|3913|; NTN1|IDBG-29663|ENSG00000065320|9423|; PIK3…
Nucleotide-like (purinergic) receptors	19876	REACTOME	9606	4	16	0.128582	0.519063	ADORA2A; P2RY1; P2RY2; P2RY6;	ADORA2A|IDBG-2843|ENSG00000128271|135|; P2RY1|IDBG-61871|ENSG00000169860|5028|; P2RY2|IDBG-63697|ENSG00000175591|5029|; P2RY6|IDBG-63719|ENSG00000171631|5031|;
Regulation of pyruvate dehydrogenase (PDH) complex	13591	REACTOME	9606	4	16	0.128582	0.519063	PDK3; PDPR; PPARD; RXRA;	PDK3|IDBG-52915|ENSG00000067992|5165|; PDPR|IDBG-39706|ENSG00000090857|55066|; PPARD|IDBG-83938|ENSG00000112033|5467|; RXRA|IDBG-91747|ENSG00000186350|6256|;
Sema3A PAK dependent Axon repulsion	13910	REACTOME	9606	4	16	0.128582	0.519063	LIMK1; NRP1; PLXNA3; SEMA3A;	LIMK1|IDBG-20945|ENSG00000106683|3984|; NRP1|IDBG-68532|ENSG00000099250|8829|; PLXNA3|IDBG-91604|ENSG00000130827|55558|; SEMA3A|IDBG-24546|ENSG00000075213|10371|;
Steroids metabolism	16176	INOH	9606	4	16	0.128582	0.519063	DHCR7; FDPS; MVD; SQLE;	DHCR7|IDBG-62563|ENSG00000172893|1717|; FDPS|IDBG-103239|ENSG00000160752|2224|; MVD|IDBG-46379|ENSG00000167508|4597|; SQLE|IDBG-35249|ENSG00000104549|6713|;
The igf-1 receptor and longevity	4182	PID BIOCARTA	9606	4	16	0.128582	0.519063	AKT1; FOXO3; IRS1; PDPK1;	AKT1|IDBG-22709|ENSG00000142208|207|; FOXO3|IDBG-95024|ENSG00000118689|2309|; IRS1|IDBG-82407|ENSG00000169047|3667|; PDPK1|IDBG-10648|ENSG00000140992|101060747,5170|;
IL-7 signaling	16106	INOH	9606	28	180	0.12459	0.519126	ADRBK1; AKT1; ARAF; BMPR2; CAMK2G; EGFR; FGFR3; JAK3; MAP3K1; MAP3K12; MAP3K8; MAP3K9; MAP4K2; MAPK12; MAPK7; NGFR; NLK; PDPK1; PIK3CD; PLK3; PRKAA2; PRKAG2; PRKCG; RPS6KA1; RPS6KA2; STAT5B; TGFBR1; TYK2;	ADRBK1|IDBG-59896|ENSG00000173020|156|; AKT1|IDBG-22709|ENSG00000142208|207|; ARAF|IDBG-61504|ENSG00000078061|369|; BMPR2|IDBG-78880|ENSG00000204217|659|; CAMK2G|IDBG-78703|ENSG00000148660|818|; EGFR|IDBG-16933|ENSG00000146648|1956|; FGFR3|IDBG-6932|ENSG00000068078|2261|; JAK3|IDBG-37201|ENSG00000105639|3718|; MAP3K1|IDBG-22000|ENSG00000095015|4214|; MAP3K12|IDBG-36895|ENSG00000139625|7786|; MAP3…
Mitotic G1-G1/S phases	17361	REACTOME	9606	22	136	0.118176	0.521365	CCND1; CCNE2; CDC25A; CDC6; CDKN1A; CDKN2D; DYRK1A; E2F1; E2F2; LIN37; LIN54; MCM10; MYBL2; POLA2; PPP2R3B; PSMA2; PSMA6; PSMB10; PSMB9; PSMD2; PSME2; RRM2;	CCND1|IDBG-61868|ENSG00000110092|595|; CCNE2|IDBG-29174|ENSG00000175305|9134|; CDC25A|IDBG-32204|ENSG00000164045|993|; CDC6|IDBG-47359|ENSG00000094804|990|; CDKN1A|IDBG-85033|ENSG00000124762|1026|; CDKN2D|IDBG-27803|ENSG00000129355|1032|; DYRK1A|IDBG-3163|ENSG00000157540|1859|; E2F1|IDBG-67214|ENSG00000101412|1869|; E2F2|IDBG-93950|ENSG00000007968|1870|; LIN37|IDBG-728102|ENSG00000267796|55957|; …
IL2	15918	NETPATH	9606	14	81	0.12614	0.522527	AKT1; CRKL; FOXO3; IL15; IRS1; JAK3; NMI; PIK3CD; PIK3R3; SGK1; SOCS3; STAT1; STAT3; STAT5B;	AKT1|IDBG-22709|ENSG00000142208|207|; CRKL|IDBG-1833|ENSG00000099942|1399|; FOXO3|IDBG-95024|ENSG00000118689|2309|; IL15|IDBG-39028|ENSG00000164136|3600|; IRS1|IDBG-82407|ENSG00000169047|3667|; JAK3|IDBG-37201|ENSG00000105639|3718|; NMI|IDBG-72072|ENSG00000123609|9111|; PIK3CD|IDBG-88554|ENSG00000171608|5293|; PIK3R3|IDBG-98070|ENSG00000117461|8503|; SGK1|IDBG-96775|ENSG00000118515|6446|; SOCS3|I…
Homologous recombination	2808	KEGG	9606	6	28	0.126554	0.522725	BLM; BRCA2; RAD54B; RAD54L; TOP3B; XRCC3;	BLM|IDBG-30365|ENSG00000197299|641|; BRCA2|IDBG-22703|ENSG00000139618|675|; RAD54B|IDBG-28912|ENSG00000197275|25788|; RAD54L|IDBG-98098|ENSG00000085999|8438|; TOP3B|IDBG-2166|ENSG00000100038|8940|; XRCC3|IDBG-22058|ENSG00000126215|7517|;
Antiviral mechanism by IFN-stimulated genes	17226	REACTOME	9606	12	68	0.133173	0.522788	DDX58; EIF2AK2; HERC5; ISG15; MX1; PLCG1; STAT1; TPR; UBA7; UBE2L6; USP18; USP41;	DDX58|IDBG-55854|ENSG00000107201|23586|; EIF2AK2|IDBG-44867|ENSG00000055332|5610|; HERC5|IDBG-29776|ENSG00000138646|51191|; ISG15|IDBG-84312|ENSG00000187608|9636|; MX1|IDBG-3941|ENSG00000157601|4599|; PLCG1|IDBG-75238|ENSG00000124181|5335|; STAT1|IDBG-77617|ENSG00000115415|6772|; TPR|IDBG-105409|ENSG00000047410|7175|; UBA7|IDBG-35493|ENSG00000182179|100847079,7318|; UBE2L6|IDBG-46767|ENSG00000156…
ISG15 antiviral mechanism	13075	REACTOME	9606	12	68	0.133173	0.522788	DDX58; EIF2AK2; HERC5; ISG15; MX1; PLCG1; STAT1; TPR; UBA7; UBE2L6; USP18; USP41;	DDX58|IDBG-55854|ENSG00000107201|23586|; EIF2AK2|IDBG-44867|ENSG00000055332|5610|; HERC5|IDBG-29776|ENSG00000138646|51191|; ISG15|IDBG-84312|ENSG00000187608|9636|; MX1|IDBG-3941|ENSG00000157601|4599|; PLCG1|IDBG-75238|ENSG00000124181|5335|; STAT1|IDBG-77617|ENSG00000115415|6772|; TPR|IDBG-105409|ENSG00000047410|7175|; UBA7|IDBG-35493|ENSG00000182179|100847079,7318|; UBE2L6|IDBG-46767|ENSG00000156…
Validated transcriptional targets of TAp63 isoforms	15683	PID NCI	9606	10	54	0.127571	0.523886	CDKN1A; DHRS3; DST; EP300; GDF15; IGFBP3; MDM2; PML; S100A2; TP53I3;	CDKN1A|IDBG-85033|ENSG00000124762|1026|; DHRS3|IDBG-90211|ENSG00000162496|9249|; DST|IDBG-91303|ENSG00000151914|667|; EP300|IDBG-8992|ENSG00000100393|2033|; GDF15|IDBG-38078|ENSG00000130513|9518|; IGFBP3|IDBG-15809|ENSG00000146674|3486|; MDM2|IDBG-46431|ENSG00000135679|4193|; PML|IDBG-21462|ENSG00000140464|5371|; S100A2|IDBG-102707|ENSG00000196754|6273|; TP53I3|IDBG-33430|ENSG00000115129|9540|;
Signaling by EGFR in Cancer	16839	REACTOME	9606	26	166	0.127348	0.524483	ADCY6; ADRBK1; AKT1; ARHGEF7; CDKN1A; EGFR; EPN1; ERBB2; FGF18; FGF19; FOXO3; HBEGF; IRS1; ITPR2; MDM2; NRG1; PDGFB; PDPK1; PHLPP2; PIK3CD; PIK3R3; PLCG1; PRKCG; SPRY1; TSC2; TYK2;	ADCY6|IDBG-30292|ENSG00000174233|112|; ADRBK1|IDBG-59896|ENSG00000173020|156|; AKT1|IDBG-22709|ENSG00000142208|207|; ARHGEF7|IDBG-51160|ENSG00000102606|8874|; CDKN1A|IDBG-85033|ENSG00000124762|1026|; EGFR|IDBG-16933|ENSG00000146648|1956|; EPN1|IDBG-71084|ENSG00000063245|29924|; ERBB2|IDBG-46068|ENSG00000141736|2064|; FGF18|IDBG-57567|ENSG00000156427|8817|; FGF19|IDBG-61980|ENSG00000162344|9965|; …
Regulation of actin cytoskeleton	404	KEGG	9606	33	217	0.128344	0.525546	APC2; ARAF; ARHGEF7; ARPC1B; BDKRB2; CRKL; EGFR; EZR; FGD1; FGF17; FGF18; FGF19; FGFR3; FN1; ITGA7; ITGA9; ITGB5; ITGB7; ITGB8; LIMK1; LIMK2; MYL5; MYL9; MYLK4; MYLK; PDGFA; PDGFB; PDGFC; PIK3CD; PIK3R3; PIKFYVE; TIAM1; WAS;	APC2|IDBG-14549|ENSG00000115266|10297|; ARAF|IDBG-61504|ENSG00000078061|369|; ARHGEF7|IDBG-51160|ENSG00000102606|8874|; ARPC1B|IDBG-28961|ENSG00000130429|10095|; BDKRB2|IDBG-18990|ENSG00000168398|624|; CRKL|IDBG-1833|ENSG00000099942|1399|; EGFR|IDBG-16933|ENSG00000146648|1956|; EZR|IDBG-98477|ENSG00000092820|7430|; FGD1|IDBG-71243|ENSG00000102302|2245|; FGF17|IDBG-9977|ENSG00000158815|8822|; FGF1…
XBP1(S) activates chaperone genes	13377	REACTOME	9606	9	48	0.135617	0.530917	DDX11; EDEM1; GOSR2; JMJD7-PLA2G4B; PPP2R5B; SLX1A-SULT1A3; SULT1A3; TSPYL2; WIPI1;	DDX11|IDBG-25634|ENSG00000013573|1663|; EDEM1|IDBG-14540|ENSG00000134109|9695|; GOSR2|IDBG-55751|ENSG00000108433|9570|; JMJD7-PLA2G4B|IDBG-7368|ENSG00000168970|100137049,8681|; PPP2R5B|IDBG-55992|ENSG00000068971|5526|; SLX1A-SULT1A3|IDBG-240147|ENSG00000213599|100526830,100526831,101929857,445329,6818|; SULT1A3|IDBG-705794|ENSG00000261052|101929857,445329,6818|; TSPYL2|IDBG-69479|ENSG00000184205|…
GPCR signaling	16218	INOH	9606	43	293	0.140277	0.547655	ADCY6; ADORA2A; ARAF; BDNF; BMP7; CRKL; DLL1; DRD1; FGF17; FGF18; FGF19; FZD7; GDF11; GRM4; HBEGF; IGF2; IL11; IL15; IL18; INHBB; LHB; LIF; NRG1; NTF3; NTF4; PDGFA; PDGFB; PLCB4; PRKCG; RAPGEF3; RGS12; RGS3; RGS9; TGFA; TGFB2; VEGFA; WNT11; WNT2B; WNT5B; WNT6; WNT7A; WNT7B; WNT9A;	ADCY6|IDBG-30292|ENSG00000174233|112|; ADORA2A|IDBG-2843|ENSG00000128271|135|; ARAF|IDBG-61504|ENSG00000078061|369|; BDNF|IDBG-36817|ENSG00000176697|627|; BMP7|IDBG-82028|ENSG00000101144|655|; CRKL|IDBG-1833|ENSG00000099942|1399|; DLL1|IDBG-99280|ENSG00000198719|28514|; DRD1|IDBG-58384|ENSG00000184845|1812|; FGF17|IDBG-9977|ENSG00000158815|8822|; FGF18|IDBG-57567|ENSG00000156427|8817|; FGF19|IDBG…
MHC class II antigen presentation	13065	REACTOME	9606	18	111	0.144175	0.556772	CD74; CTSA; CTSD; CTSH; CTSK; CTSL2; CTSO; DNM1; DYNC2H1; HLA-DMB; HLA-DRA; HLA-DRB1; KIF18A; KIF23; KIF3A; KIF3C; LGMN; TUBB3;	CD74|IDBG-53594|ENSG00000019582|972|; CTSA|IDBG-78417|ENSG00000064601|5476|; CTSD|IDBG-19613|ENSG00000117984|1509|; CTSH|IDBG-25289|ENSG00000103811|1512|; CTSK|IDBG-102192|ENSG00000143387|1513|; CTSL2|IDBG-77609|ENSG00000136943|1515|; CTSO|IDBG-546402|ENSG00000256043|1519|; DNM1|IDBG-87752|ENSG00000106976|1759|; DYNC2H1|IDBG-69413|ENSG00000187240|79659|; HLA-DMB|IDBG-403749|ENSG00000242574|3109|;…
Akt signaling pathway	4177	PID BIOCARTA	9606	4	17	0.15247	0.557104	AKT1; FOXO3; NFKBIA; PDPK1;	AKT1|IDBG-22709|ENSG00000142208|207|; FOXO3|IDBG-95024|ENSG00000118689|2309|; NFKBIA|IDBG-4758|ENSG00000100906|4792|; PDPK1|IDBG-10648|ENSG00000140992|101060747,5170|;
CREB phosphorylation through the activation of CaMKII	13797	REACTOME	9606	4	17	0.15247	0.557104	CAMK2G; DLG4; GRIN2B; GRIN2C;	CAMK2G|IDBG-78703|ENSG00000148660|818|; DLG4|IDBG-23446|ENSG00000132535|1742|; GRIN2B|IDBG-777050|ENSG00000273079|2904|; GRIN2C|IDBG-67631|ENSG00000161509|2905|;
Energy dependent regulation of mTOR by LKB1-AMPK	16662	REACTOME	9606	4	17	0.15247	0.557104	PRKAA2; PRKAG2; STRADB; TSC2;	PRKAA2|IDBG-99136|ENSG00000162409|5563|; PRKAG2|IDBG-49672|ENSG00000106617|51422|; STRADB|IDBG-78683|ENSG00000082146|55437|; TSC2|IDBG-9819|ENSG00000103197|7249|;
G1/S-Specific Transcription	12963	REACTOME	9606	4	17	0.15247	0.557104	CDC25A; CDC6; E2F1; RRM2;	CDC25A|IDBG-32204|ENSG00000164045|993|; CDC6|IDBG-47359|ENSG00000094804|990|; E2F1|IDBG-67214|ENSG00000101412|1869|; RRM2|IDBG-28300|ENSG00000171848|6241|;
Map kinase inactivation of smrt corepressor	4027	PID BIOCARTA	9606	4	17	0.15247	0.557104	EGFR; MAP3K1; RARA; RXRA;	EGFR|IDBG-16933|ENSG00000146648|1956|; MAP3K1|IDBG-22000|ENSG00000095015|4214|; RARA|IDBG-47411|ENSG00000131759|5914|; RXRA|IDBG-91747|ENSG00000186350|6256|;
Role of nicotinic acetylcholine receptors in the regulation of apoptosis	3940	PID BIOCARTA	9606	4	17	0.15247	0.557104	AKT1; CHRNB1; FOXO3; PDPK1;	AKT1|IDBG-22709|ENSG00000142208|207|; CHRNB1|IDBG-25079|ENSG00000170175|1140|; FOXO3|IDBG-95024|ENSG00000118689|2309|; PDPK1|IDBG-10648|ENSG00000140992|101060747,5170|;
Unblocking of NMDA receptor, glutamate binding and activation	13798	REACTOME	9606	4	17	0.15247	0.557104	CAMK2G; DLG4; GRIN2B; GRIN2C;	CAMK2G|IDBG-78703|ENSG00000148660|818|; DLG4|IDBG-23446|ENSG00000132535|1742|; GRIN2B|IDBG-777050|ENSG00000273079|2904|; GRIN2C|IDBG-67631|ENSG00000161509|2905|;
PLCG1 events in ERBB2 signaling	13288	REACTOME	9606	7	36	0.152936	0.557376	ADCY6; ADRBK1; EGFR; ERBB2; ITPR2; PLCG1; PRKCG;	ADCY6|IDBG-30292|ENSG00000174233|112|; ADRBK1|IDBG-59896|ENSG00000173020|156|; EGFR|IDBG-16933|ENSG00000146648|1956|; ERBB2|IDBG-46068|ENSG00000141736|2064|; ITPR2|IDBG-24160|ENSG00000123104|3709|; PLCG1|IDBG-75238|ENSG00000124181|5335|; PRKCG|IDBG-67841|ENSG00000126583|5582|;
Cyclins and cell cycle regulation	4145	PID BIOCARTA	9606	5	23	0.149448	0.557497	CCND1; CDC25A; CDKN1A; CDKN2D; E2F1;	CCND1|IDBG-61868|ENSG00000110092|595|; CDC25A|IDBG-32204|ENSG00000164045|993|; CDKN1A|IDBG-85033|ENSG00000124762|1026|; CDKN2D|IDBG-27803|ENSG00000129355|1032|; E2F1|IDBG-67214|ENSG00000101412|1869|;
Endogenous sterols	13647	REACTOME	9606	5	23	0.149448	0.557497	CYP1B1; CYP21A2; CYP27A1; CYP46A1; RXRA;	CYP1B1|IDBG-46038|ENSG00000138061|1545|; CYP21A2|IDBG-80216|ENSG00000231852|1589|; CYP27A1|IDBG-81150|ENSG00000135929|1593|; CYP46A1|IDBG-19788|ENSG00000036530|10858|; RXRA|IDBG-91747|ENSG00000186350|6256|;
Signaling by Leptin	19841	REACTOME	9606	5	23	0.149448	0.557497	IRS1; SOCS3; STAT3; STAT5B; TYK2;	IRS1|IDBG-82407|ENSG00000169047|3667|; SOCS3|IDBG-70676|ENSG00000184557|9021|; STAT3|IDBG-50702|ENSG00000168610|6774|; STAT5B|IDBG-50532|ENSG00000173757|102723386,6777|; TYK2|IDBG-27182|ENSG00000105397|7297|;
Alpha6 beta4 integrin-ligand interactions	15514	PID NCI	9606	3	11	0.14829	0.557553	LAMA5; LAMB1; LAMB2;	LAMA5|IDBG-84449|ENSG00000130702|3911|; LAMB1|IDBG-35838|ENSG00000091136|3912|; LAMB2|IDBG-34423|ENSG00000172037|3913|;
Arf6 downstream pathway	15587	PID NCI	9606	3	11	0.14829	0.557553	KALRN; PLAUR; TIAM1;	KALRN|IDBG-53661|ENSG00000160145|8997|; PLAUR|IDBG-55442|ENSG00000011422|5329|; TIAM1|IDBG-1597|ENSG00000156299|102724932,7074|;
CDC6 association with the ORC:origin complex	12958	REACTOME	9606	3	11	0.14829	0.557553	CDC6; E2F1; E2F2;	CDC6|IDBG-47359|ENSG00000094804|990|; E2F1|IDBG-67214|ENSG00000101412|1869|; E2F2|IDBG-93950|ENSG00000007968|1870|;
Depolarization of the Presynaptic Terminal Triggers the Opening of Calcium Channels	18788	REACTOME	9606	3	11	0.14829	0.557553	CACNA2D2; CACNB1; CACNB3;	CACNA2D2|IDBG-37017|ENSG00000007402|9254|; CACNB1|IDBG-45318|ENSG00000067191|782|; CACNB3|IDBG-30418|ENSG00000167535|784|;
Epo signaling pathway	4020	PID BIOCARTA	9606	3	11	0.14829	0.557553	EPOR; PLCG1; STAT5B;	EPOR|IDBG-29281|ENSG00000187266|2057|; PLCG1|IDBG-75238|ENSG00000124181|5335|; STAT5B|IDBG-50532|ENSG00000173757|102723386,6777|;
Interleukin-7 signaling	13084	REACTOME	9606	3	11	0.14829	0.557553	JAK3; PIK3R3; STAT5B;	JAK3|IDBG-37201|ENSG00000105639|3718|; PIK3R3|IDBG-98070|ENSG00000117461|8503|; STAT5B|IDBG-50532|ENSG00000173757|102723386,6777|;
Regulators of bone mineralization	4053	PID BIOCARTA	9606	3	11	0.14829	0.557553	COL4A3; COL4A4; COL4A6;	COL4A3|IDBG-82471|ENSG00000169031|1285|; COL4A4|IDBG-82438|ENSG00000081052|1286|; COL4A6|IDBG-81938|ENSG00000197565|1288|;
Signaling by NOTCH3	13298	REACTOME	9606	3	11	0.14829	0.557553	APH1B; DLL1; NOTCH3;	APH1B|IDBG-15754|ENSG00000138613|83464|; DLL1|IDBG-99280|ENSG00000198719|28514|; NOTCH3|IDBG-34309|ENSG00000074181|4854|;
Retinoid metabolism and transport	13323	REACTOME	9606	8	42	0.144098	0.557988	AKR1C3; GPC1; GPC3; LDLR; LRAT; LRP12; LRP1; RDH11;	AKR1C3|IDBG-47964|ENSG00000196139|8644|; GPC1|IDBG-84685|ENSG00000063660|2817|; GPC3|IDBG-86754|ENSG00000147257|2719|; LDLR|IDBG-28808|ENSG00000130164|3949|; LRAT|IDBG-42230|ENSG00000121207|9227|; LRP12|IDBG-32075|ENSG00000147650|29967|; LRP1|IDBG-42176|ENSG00000123384|4035|; RDH11|IDBG-9982|ENSG00000072042|51109|;
HIF-2-alpha transcription factor network	15324	PID NCI	9606	6	29	0.143745	0.558136	ABCG2; ADORA2A; BHLHE40; MMP14; SLC2A1; VEGFA;	ABCG2|IDBG-29517|ENSG00000118777|9429|; ADORA2A|IDBG-2843|ENSG00000128271|135|; BHLHE40|IDBG-14409|ENSG00000134107|8553|; MMP14|IDBG-2848|ENSG00000157227|4323|; SLC2A1|IDBG-97330|ENSG00000117394|6513|; VEGFA|IDBG-88716|ENSG00000112715|7422|;
Internalization of ErbB1	15162	PID NCI	9606	6	29	0.143745	0.558136	ARHGEF7; DNM1; EGFR; EPN1; ITSN1; ZFYVE28;	ARHGEF7|IDBG-51160|ENSG00000102606|8874|; DNM1|IDBG-87752|ENSG00000106976|1759|; EGFR|IDBG-16933|ENSG00000146648|1956|; EPN1|IDBG-71084|ENSG00000063245|29924|; ITSN1|IDBG-2505|ENSG00000205726|102724664,6453|; ZFYVE28|IDBG-7492|ENSG00000159733|57732|;
Bacterial invasion of epithelial cells	10364	KEGG	9606	13	77	0.155898	0.559585	ARPC1B; CDH1; CLTCL1; CRKL; DNM1; FN1; PIK3CD; PIK3R3; SEPT11; SEPT3; SHC2; SHC3; WAS;	ARPC1B|IDBG-28961|ENSG00000130429|10095|; CDH1|IDBG-38622|ENSG00000039068|999|; CLTCL1|IDBG-1288|ENSG00000070371|8218|; CRKL|IDBG-1833|ENSG00000099942|1399|; DNM1|IDBG-87752|ENSG00000106976|1759|; FN1|IDBG-80237|ENSG00000115414|2335|; PIK3CD|IDBG-88554|ENSG00000171608|5293|; PIK3R3|IDBG-98070|ENSG00000117461|8503|; SEPT11|IDBG-25655|ENSG00000138758|55752|; SEPT3|IDBG-9541|ENSG00000100167|55964|; …
Phase 1 - Functionalization of compounds	19829	REACTOME	9606	13	77	0.155898	0.559585	ACSS2; CYP1A1; CYP1B1; CYP21A2; CYP27A1; CYP2D6; CYP46A1; CYP4F11; CYP4F12; CYP4F2; CYP4F3; RXRA; TBXAS1;	ACSS2|IDBG-68854|ENSG00000131069|55902|; CYP1A1|IDBG-22475|ENSG00000140465|1543|; CYP1B1|IDBG-46038|ENSG00000138061|1545|; CYP21A2|IDBG-80216|ENSG00000231852|1589|; CYP27A1|IDBG-81150|ENSG00000135929|1593|; CYP2D6|IDBG-9690|ENSG00000100197|101929829,1565|; CYP46A1|IDBG-19788|ENSG00000036530|10858|; CYP4F11|IDBG-35111|ENSG00000171903|57834|; CYP4F12|IDBG-34899|ENSG00000186204|66002|; CYP4F2|IDBG-3…
DAP12 signaling	13003	REACTOME	9606	23	147	0.145738	0.559774	ADCY6; ADRBK1; AKT1; CDKN1A; EGFR; ERBB2; FGF18; FGF19; FOXO3; HBEGF; IRS1; ITPR2; MDM2; NRG1; PDGFB; PDPK1; PHLPP2; PIK3CD; PIK3R3; PLCG1; PRKCG; TSC2; TYK2;	ADCY6|IDBG-30292|ENSG00000174233|112|; ADRBK1|IDBG-59896|ENSG00000173020|156|; AKT1|IDBG-22709|ENSG00000142208|207|; CDKN1A|IDBG-85033|ENSG00000124762|1026|; EGFR|IDBG-16933|ENSG00000146648|1956|; ERBB2|IDBG-46068|ENSG00000141736|2064|; FGF18|IDBG-57567|ENSG00000156427|8817|; FGF19|IDBG-61980|ENSG00000162344|9965|; FOXO3|IDBG-95024|ENSG00000118689|2309|; HBEGF|IDBG-48445|ENSG00000113070|1839|; IR…
Colorectal cancer	442	KEGG	9606	11	63	0.154162	0.560411	AKT1; APC2; ARAF; AXIN2; CCND1; MSH6; PIK3CD; PIK3R3; TCF7; TGFB2; TGFBR1;	AKT1|IDBG-22709|ENSG00000142208|207|; APC2|IDBG-14549|ENSG00000115266|10297|; ARAF|IDBG-61504|ENSG00000078061|369|; AXIN2|IDBG-65085|ENSG00000168646|8313|; CCND1|IDBG-61868|ENSG00000110092|595|; MSH6|IDBG-51044|ENSG00000116062|2956|; PIK3CD|IDBG-88554|ENSG00000171608|5293|; PIK3R3|IDBG-98070|ENSG00000117461|8503|; TCF7|IDBG-44412|ENSG00000081059|102724203,6932|; TGFB2|IDBG-106710|ENSG00000092969|…
Adipocytokine signaling pathway	590	KEGG	9606	12	70	0.155355	0.560459	ACACB; AKT1; CPT1B; IKBKG; IRS1; NFKBIA; PRKAA2; PRKAG2; RXRA; SLC2A1; SOCS3; STAT3;	ACACB|IDBG-55817|ENSG00000076555|32|; AKT1|IDBG-22709|ENSG00000142208|207|; CPT1B|IDBG-14004|ENSG00000205560|1375|; IKBKG|IDBG-777831|ENSG00000269335|8517|; IRS1|IDBG-82407|ENSG00000169047|3667|; NFKBIA|IDBG-4758|ENSG00000100906|4792|; PRKAA2|IDBG-99136|ENSG00000162409|5563|; PRKAG2|IDBG-49672|ENSG00000106617|51422|; RXRA|IDBG-91747|ENSG00000186350|6256|; SLC2A1|IDBG-97330|ENSG00000117394|6513|; …
Regulation of nuclear SMAD2/3 signaling	15480	PID NCI	9606	12	70	0.155355	0.560459	AKT1; CDKN1A; EP300; FOXH1; HNF4A; IRF7; ITGB5; PIAS3; RUNX2; SIN3B; SMAD7; TFE3;	AKT1|IDBG-22709|ENSG00000142208|207|; CDKN1A|IDBG-85033|ENSG00000124762|1026|; EP300|IDBG-8992|ENSG00000100393|2033|; FOXH1|IDBG-41162|ENSG00000160973|8928|; HNF4A|IDBG-76498|ENSG00000101076|3172|; IRF7|IDBG-17225|ENSG00000185507|3665|; ITGB5|IDBG-53924|ENSG00000082781|3693|; PIAS3|IDBG-101753|ENSG00000131788|10401|; RUNX2|IDBG-89685|ENSG00000124813|860|; SIN3B|IDBG-35825|ENSG00000127511|23309|; …
Endocytosis	4386	KEGG	9606	32	214	0.154611	0.560613	ACAP1; ACAP3; ADRBK1; ARAP2; ARFGAP2; ARFGEF2; ASAP2; ASAP3; CHMP4A; CLTCL1; CYTH2; DNM1; EGFR; EPN1; FGFR3; FOLR1; GBF1; HLA-B; HLA-C; HLA-E; HLA-F; LDLR; MDM2; PML; PSD2; PSD; RAB11FIP5; SMAD6; SMAD7; SMAP1; TGFB2; TGFBR1;	ACAP1|IDBG-24566|ENSG00000072818|9744|; ACAP3|IDBG-84901|ENSG00000131584|116983|; ADRBK1|IDBG-59896|ENSG00000173020|156|; ARAP2|IDBG-13031|ENSG00000047365|116984|; ARFGAP2|IDBG-42643|ENSG00000149182|84364|; ARFGEF2|IDBG-80059|ENSG00000124198|10564|; ASAP2|IDBG-27381|ENSG00000151693|8853|; ASAP3|IDBG-93928|ENSG00000088280|55616|; CHMP4A|IDBG-547484|ENSG00000254505|29082|; CLTCL1|IDBG-1288|ENSG0000…
Hypertrophic cardiomyopathy (HCM)	4395	KEGG	9606	14	83	0.145622	0.560843	CACNA2D2; CACNB1; CACNB3; CACNG8; DAG1; ITGA7; ITGA9; ITGB5; ITGB7; ITGB8; PRKAA2; PRKAG2; TGFB2; TNNT2;	CACNA2D2|IDBG-37017|ENSG00000007402|9254|; CACNB1|IDBG-45318|ENSG00000067191|782|; CACNB3|IDBG-30418|ENSG00000167535|784|; CACNG8|IDBG-67909|ENSG00000142408|59283|; DAG1|IDBG-34876|ENSG00000173402|1605|; ITGA7|IDBG-38762|ENSG00000135424|3679|; ITGA9|IDBG-25124|ENSG00000144668|3680|; ITGB5|IDBG-53924|ENSG00000082781|3693|; ITGB7|IDBG-36071|ENSG00000139626|3695|; ITGB8|IDBG-9181|ENSG00000105855|369…
DAP12 interactions	13004	REACTOME	9606	24	155	0.151476	0.563586	ADCY6; ADRBK1; AKT1; CDKN1A; EGFR; ERBB2; FGF18; FGF19; FOXO3; HBEGF; IRS1; ITPR2; MDM2; NRG1; PDGFB; PDPK1; PHLPP2; PIK3CD; PIK3R3; PLCG1; PRKCG; SIRPB1; TSC2; TYK2;	ADCY6|IDBG-30292|ENSG00000174233|112|; ADRBK1|IDBG-59896|ENSG00000173020|156|; AKT1|IDBG-22709|ENSG00000142208|207|; CDKN1A|IDBG-85033|ENSG00000124762|1026|; EGFR|IDBG-16933|ENSG00000146648|1956|; ERBB2|IDBG-46068|ENSG00000141736|2064|; FGF18|IDBG-57567|ENSG00000156427|8817|; FGF19|IDBG-61980|ENSG00000162344|9965|; FOXO3|IDBG-95024|ENSG00000118689|2309|; HBEGF|IDBG-48445|ENSG00000113070|1839|; IR…
SLC-mediated transmembrane transport	19714	REACTOME	9606	37	253	0.166755	0.568484	HK2; KIAA1919; SLC12A2; SLC12A4; SLC12A7; SLC15A1; SLC16A3; SLC17A7; SLC1A2; SLC1A3; SLC1A4; SLC26A6; SLC26A7; SLC29A2; SLC29A4; SLC2A1; SLC2A6; SLC2A8; SLC31A1; SLC36A1; SLC38A3; SLC41A1; SLC44A2; SLC4A3; SLC4A5; SLC4A8; SLC5A3; SLC6A13; SLC6A20; SLC6A6; SLC6A9; SLC7A11; SLC7A8; SLC9A7; SLC9A9; SLCO2A1; TPR;	HK2|IDBG-58047|ENSG00000159399|3099|; KIAA1919|IDBG-95358|ENSG00000173214|91749|; SLC12A2|IDBG-39694|ENSG00000064651|6558|; SLC12A4|IDBG-37737|ENSG00000124067|6560|; SLC12A7|IDBG-10791|ENSG00000113504|10723|; SLC15A1|IDBG-45188|ENSG00000088386|6564|; SLC16A3|IDBG-73352|ENSG00000141526|102465472,9123|; SLC17A7|IDBG-62636|ENSG00000104888|57030|; SLC1A2|IDBG-39801|ENSG00000110436|6506|; SLC1A3|IDBG-…
Glypican 3 network	15146	PID NCI	9606	2	6	0.165397	0.5693	GPC3; PTCH1;	GPC3|IDBG-86754|ENSG00000147257|2719|; PTCH1|IDBG-77092|ENSG00000185920|5727|;
IL-10 signaling	16241	INOH	9606	2	6	0.165397	0.5693	STAT3; TYK2;	STAT3|IDBG-50702|ENSG00000168610|6774|; TYK2|IDBG-27182|ENSG00000105397|7297|;
IL-23 signaling	16233	INOH	9606	2	6	0.165397	0.5693	STAT3; TYK2;	STAT3|IDBG-50702|ENSG00000168610|6774|; TYK2|IDBG-27182|ENSG00000105397|7297|;
IRF3 mediated activation of type 1 IFN	13009	REACTOME	9606	2	6	0.165397	0.5693	DTX4; TMEM173;	DTX4|IDBG-48168|ENSG00000110042|23220|; TMEM173|IDBG-47893|ENSG00000184584|340061|;
Linoleic acid (LA) metabolism	13488	REACTOME	9606	2	6	0.165397	0.5693	ABCD1; FADS2;	ABCD1|IDBG-89886|ENSG00000101986|215|; FADS2|IDBG-50591|ENSG00000134824|9415|;
Mineralocorticoid biosynthesis	13494	REACTOME	9606	2	6	0.165397	0.5693	CYP21A2; LHB;	CYP21A2|IDBG-80216|ENSG00000231852|1589|; LHB|IDBG-61720|ENSG00000104826|3972|;
Na+-dependent glucose transporters	13157	REACTOME	9606	2	6	0.165397	0.5693	KIAA1919; SLC5A3;	KIAA1919|IDBG-95358|ENSG00000173214|91749|; SLC5A3|IDBG-2685|ENSG00000198743|6526|;
Pre-NOTCH Processing in the Endoplasmic Reticulum	13301	REACTOME	9606	2	6	0.165397	0.5693	NOTCH1; NOTCH3;	NOTCH1|IDBG-92445|ENSG00000148400|4851|; NOTCH3|IDBG-34309|ENSG00000074181|4854|;
Proteolysis and signaling pathway of notch	3942	PID BIOCARTA	9606	2	6	0.165397	0.5693	DLL1; NOTCH1;	DLL1|IDBG-99280|ENSG00000198719|28514|; NOTCH1|IDBG-92445|ENSG00000148400|4851|;
Synthesis of 15-eicosatetraenoic acid derivatives	13478	REACTOME	9606	2	6	0.165397	0.5693	ALOX15; PTGS2;	ALOX15|IDBG-19074|ENSG00000161905|246|; PTGS2|IDBG-105426|ENSG00000073756|5743|;
TRAIL signaling	13411	REACTOME	9606	2	6	0.165397	0.5693	CASP10; TNFRSF10B;	CASP10|IDBG-78470|ENSG00000003400|843|; TNFRSF10B|IDBG-11376|ENSG00000120889|8795|;
Meiosis	19435	REACTOME	9606	15	92	0.165829	0.569413	BLM; BRCA2; HIST1H2BO; HIST1H3H; HIST2H2AA4; HIST2H2AC; HIST2H2BE; MLH3; MSH4; POT1; RBBP8; REC8; STAG3; SUN2; SYNE2;	BLM|IDBG-30365|ENSG00000197299|641|; BRCA2|IDBG-22703|ENSG00000139618|675|; HIST1H2BO|IDBG-776782|ENSG00000274641|8348|; HIST1H3H|IDBG-774811|ENSG00000278828|8350,8351,8352,8353,8354,8355,8356,8357,8358,8968|; HIST2H2AA4|IDBG-101988|ENSG00000203812|723790,8337|; HIST2H2AC|IDBG-102011|ENSG00000184260|8338|; HIST2H2BE|IDBG-101997|ENSG00000184678|8349|; MLH3|IDBG-12716|ENSG00000119684|27030|; MSH4|I…
Insulin receptor signaling	16186	INOH	9606	14	85	0.166635	0.569436	AKT1; ARAF; FOXO3; GYS1; IRS1; PDPK1; PIK3CD; PPP2R3B; PPP2R5B; PRKAA2; PRKAG2; SHC2; SHC3; TSC2;	AKT1|IDBG-22709|ENSG00000142208|207|; ARAF|IDBG-61504|ENSG00000078061|369|; FOXO3|IDBG-95024|ENSG00000118689|2309|; GYS1|IDBG-61643|ENSG00000104812|2997|; IRS1|IDBG-82407|ENSG00000169047|3667|; PDPK1|IDBG-10648|ENSG00000140992|101060747,5170|; PIK3CD|IDBG-88554|ENSG00000171608|5293|; PPP2R3B|IDBG-39003|ENSG00000167393|28227|; PPP2R5B|IDBG-55992|ENSG00000068971|5526|; PRKAA2|IDBG-99136|ENSG0000016…
HIF-1-alpha transcription factor network	15518	PID NCI	9606	11	64	0.166552	0.570522	ABCG2; AKT1; BHLHE40; CA9; EGLN3; GATA2; HDAC7; HK2; HNF4A; SLC2A1; VEGFA;	ABCG2|IDBG-29517|ENSG00000118777|9429|; AKT1|IDBG-22709|ENSG00000142208|207|; BHLHE40|IDBG-14409|ENSG00000134107|8553|; CA9|IDBG-63082|ENSG00000107159|768|; EGLN3|IDBG-4515|ENSG00000129521|102724945,112399|; GATA2|IDBG-55213|ENSG00000179348|2624|; HDAC7|IDBG-29060|ENSG00000061273|51564|; HK2|IDBG-58047|ENSG00000159399|3099|; HNF4A|IDBG-76498|ENSG00000101076|3172|; SLC2A1|IDBG-97330|ENSG0000011739…
Activated NOTCH1 Transmits Signal to the Nucleus	13295	REACTOME	9606	6	30	0.161935	0.574023	APH1B; DLL1; DTX2; DTX4; NEURL1B; NOTCH1;	APH1B|IDBG-15754|ENSG00000138613|83464|; DLL1|IDBG-99280|ENSG00000198719|28514|; DTX2|IDBG-23309|ENSG00000091073|113878|; DTX4|IDBG-48168|ENSG00000110042|23220|; NEURL1B|IDBG-233717|ENSG00000214357|54492|; NOTCH1|IDBG-92445|ENSG00000148400|4851|;
EPO signaling pathway	15297	PID NCI	9606	6	30	0.161935	0.574023	BCL2L1; CRKL; EPOR; PLCG1; SOCS3; STAT1;	BCL2L1|IDBG-63673|ENSG00000171552|598|; CRKL|IDBG-1833|ENSG00000099942|1399|; EPOR|IDBG-29281|ENSG00000187266|2057|; PLCG1|IDBG-75238|ENSG00000124181|5335|; SOCS3|IDBG-70676|ENSG00000184557|9021|; STAT1|IDBG-77617|ENSG00000115415|6772|;
MAPK targets/ Nuclear events mediated by MAP kinases	19450	REACTOME	9606	6	30	0.161935	0.574023	DUSP3; DUSP6; MAPK7; RPS6KA1; RPS6KA2; RPS6KA5;	DUSP3|IDBG-52945|ENSG00000108861|1845|; DUSP6|IDBG-50524|ENSG00000139318|1848|; MAPK7|IDBG-34638|ENSG00000166484|5598|; RPS6KA1|IDBG-94680|ENSG00000117676|6195|; RPS6KA2|IDBG-98954|ENSG00000071242|6196|; RPS6KA5|IDBG-16084|ENSG00000100784|9252|;
Regulation of CDC42 activity	15529	PID NCI	9606	6	30	0.161935	0.574023	ARHGEF7; BCAR3; DOCK9; FGD1; ITSN1; PLCG1;	ARHGEF7|IDBG-51160|ENSG00000102606|8874|; BCAR3|IDBG-100343|ENSG00000137936|8412|; DOCK9|IDBG-45550|ENSG00000088387|23348|; FGD1|IDBG-71243|ENSG00000102302|2245|; ITSN1|IDBG-2505|ENSG00000205726|102724664,6453|; PLCG1|IDBG-75238|ENSG00000124181|5335|;
amb2 Integrin signaling	15836	PID NCI	9606	6	30	0.161935	0.574023	AGER; ICAM1; LRP1; MST1; PLAUR; SELPLG;	AGER|IDBG-80463|ENSG00000204305|177|; ICAM1|IDBG-26804|ENSG00000090339|3383|; LRP1|IDBG-42176|ENSG00000123384|4035|; MST1|IDBG-35033|ENSG00000173531|4485|; PLAUR|IDBG-55442|ENSG00000011422|5329|; SELPLG|IDBG-55469|ENSG00000110876|6404|;
Graft-versus-host disease	2807	KEGG	9606	7	37	0.169666	0.574286	HLA-B; HLA-C; HLA-DMB; HLA-DRA; HLA-DRB1; HLA-E; HLA-F;	HLA-B|IDBG-299578|ENSG00000234745|3106|; HLA-C|IDBG-77290|ENSG00000204525|3107|; HLA-DMB|IDBG-403749|ENSG00000242574|3109|; HLA-DRA|IDBG-80796|ENSG00000204287|3122|; HLA-DRB1|IDBG-80863|ENSG00000196126|100996809,3123|; HLA-E|IDBG-125081|ENSG00000204592|3133|; HLA-F|IDBG-73753|ENSG00000204642|3134|;
Rac1 cell motility signaling pathway	4120	PID BIOCARTA	9606	7	37	0.169666	0.574286	ARAP2; ARHGAP5; ASAP2; LIMK1; MAP3K1; MYLK; PACSIN2;	ARAP2|IDBG-13031|ENSG00000047365|116984|; ARHGAP5|IDBG-4437|ENSG00000100852|394|; ASAP2|IDBG-27381|ENSG00000151693|8853|; LIMK1|IDBG-20945|ENSG00000106683|3984|; MAP3K1|IDBG-22000|ENSG00000095015|4214|; MYLK|IDBG-53043|ENSG00000065534|4638|; PACSIN2|IDBG-10313|ENSG00000100266|11252|;
Intrinsic prothrombin activation pathway	4133	PID BIOCARTA	9606	5	24	0.170631	0.57482	COL4A3; COL4A4; COL4A6; SERPING1; ZFHX3;	COL4A3|IDBG-82471|ENSG00000169031|1285|; COL4A4|IDBG-82438|ENSG00000081052|1286|; COL4A6|IDBG-81938|ENSG00000197565|1288|; SERPING1|IDBG-46853|ENSG00000149131|710|; ZFHX3|IDBG-41820|ENSG00000140836|463|;
Pyruvate metabolism	13592	REACTOME	9606	5	24	0.170631	0.57482	PDK3; PDPR; PPARD; RXRA; SLC16A3;	PDK3|IDBG-52915|ENSG00000067992|5165|; PDPR|IDBG-39706|ENSG00000090857|55066|; PPARD|IDBG-83938|ENSG00000112033|5467|; RXRA|IDBG-91747|ENSG00000186350|6256|; SLC16A3|IDBG-73352|ENSG00000141526|102465472,9123|;
Transmission across Chemical Synapses	18918	REACTOME	9606	29	194	0.169072	0.575006	ADCY6; CACNA2D2; CACNB1; CACNB3; CACNG8; CAMK2G; DLG4; GABRR2; GAD1; GRIK2; GRIK4; GRIN2B; GRIN2C; MDM2; MYO6; NCALD; PDPK1; PICK1; PPFIA1; PPFIA4; PRKCG; RASGRF1; RPS6KA1; RPS6KA2; SLC17A7; SLC1A2; SLC1A3; SLC6A13; SYT1;	ADCY6|IDBG-30292|ENSG00000174233|112|; CACNA2D2|IDBG-37017|ENSG00000007402|9254|; CACNB1|IDBG-45318|ENSG00000067191|782|; CACNB3|IDBG-30418|ENSG00000167535|784|; CACNG8|IDBG-67909|ENSG00000142408|59283|; CAMK2G|IDBG-78703|ENSG00000148660|818|; DLG4|IDBG-23446|ENSG00000132535|1742|; GABRR2|IDBG-94302|ENSG00000111886|2570|; GAD1|IDBG-74724|ENSG00000128683|2571|; GRIK2|IDBG-94705|ENSG00000164418|289…
IRE1alpha activates chaperones	13378	REACTOME	9606	9	50	0.162809	0.575691	DDX11; EDEM1; GOSR2; JMJD7-PLA2G4B; PPP2R5B; SLX1A-SULT1A3; SULT1A3; TSPYL2; WIPI1;	DDX11|IDBG-25634|ENSG00000013573|1663|; EDEM1|IDBG-14540|ENSG00000134109|9695|; GOSR2|IDBG-55751|ENSG00000108433|9570|; JMJD7-PLA2G4B|IDBG-7368|ENSG00000168970|100137049,8681|; PPP2R5B|IDBG-55992|ENSG00000068971|5526|; SLX1A-SULT1A3|IDBG-240147|ENSG00000213599|100526830,100526831,101929857,445329,6818|; SULT1A3|IDBG-705794|ENSG00000261052|101929857,445329,6818|; TSPYL2|IDBG-69479|ENSG00000184205|…
Galactose metabolism	407	KEGG	9606	6	31	0.181051	0.579769	B4GALT1; GLB1; HK2; HKDC1; MGAM; PFKP;	B4GALT1|IDBG-56701|ENSG00000086062|2683|; GLB1|IDBG-23941|ENSG00000170266|2720|; HK2|IDBG-58047|ENSG00000159399|3099|; HKDC1|IDBG-76707|ENSG00000156510|80201|; MGAM|IDBG-546963|ENSG00000257335|8972|; PFKP|IDBG-45598|ENSG00000067057|5214|;
Hedgehog signaling pathway	16244	INOH	9606	6	31	0.181051	0.579769	ADRBK1; CDKN1A; CDKN2D; GLI2; KIF3A; PTCH1;	ADRBK1|IDBG-59896|ENSG00000173020|156|; CDKN1A|IDBG-85033|ENSG00000124762|1026|; CDKN2D|IDBG-27803|ENSG00000129355|1032|; GLI2|IDBG-68270|ENSG00000074047|2736|; KIF3A|IDBG-42864|ENSG00000131437|11127|; PTCH1|IDBG-77092|ENSG00000185920|5727|;
Interaction between L1 and Ankyrins	13875	REACTOME	9606	6	31	0.181051	0.579769	L1CAM; NFASC; SCN1B; SCN8A; SPTB; SPTBN5;	L1CAM|IDBG-90096|ENSG00000198910|3897|; NFASC|IDBG-106072|ENSG00000163531|23114|; SCN1B|IDBG-43352|ENSG00000105711|6324|; SCN8A|IDBG-33569|ENSG00000196876|6334|; SPTB|IDBG-9231|ENSG00000070182|6710|; SPTBN5|IDBG-7416|ENSG00000137877|51332|;
Other types of O-glycan biosynthesis	4390	KEGG	9606	6	31	0.181051	0.579769	B3GALT4; B4GALT1; MFNG; MGAT5B; POFUT2; POMT1;	B3GALT4|IDBG-304157|ENSG00000235863|8705|; B4GALT1|IDBG-56701|ENSG00000086062|2683|; MFNG|IDBG-6573|ENSG00000100060|4242|; MGAT5B|IDBG-70155|ENSG00000167889|146664|; POFUT2|IDBG-5793|ENSG00000186866|23275|; POMT1|IDBG-89966|ENSG00000130714|10585|;
Signaling by Robo receptor	13918	REACTOME	9606	6	31	0.181051	0.579769	CAP2; CLASP2; GPC1; SLIT2; SRGAP1; SRGAP3;	CAP2|IDBG-63271|ENSG00000112186|10486|; CLASP2|IDBG-24212|ENSG00000163539|23122|; GPC1|IDBG-84685|ENSG00000063660|2817|; SLIT2|IDBG-11255|ENSG00000145147|9353|; SRGAP1|IDBG-44723|ENSG00000196935|57522|; SRGAP3|IDBG-15048|ENSG00000196220|9901|;
Sphingolipid de novo biosynthesis	13512	REACTOME	9606	6	31	0.181051	0.579769	DEGS2; PPAP2B; SGPL1; SPHK2; SPTLC2; SPTLC3;	DEGS2|IDBG-20008|ENSG00000168350|123099|; PPAP2B|IDBG-99131|ENSG00000162407|8613|; SGPL1|IDBG-77509|ENSG00000166224|8879|; SPHK2|IDBG-60754|ENSG00000063176|56848|; SPTLC2|IDBG-14020|ENSG00000100596|9517|; SPTLC3|IDBG-54517|ENSG00000172296|55304|;
Downregulation of ERBB2:ERBB3 signaling	13285	REACTOME	9606	3	12	0.180371	0.585486	AKT1; ERBB2; NRG1;	AKT1|IDBG-22709|ENSG00000142208|207|; ERBB2|IDBG-46068|ENSG00000141736|2064|; NRG1|IDBG-16182|ENSG00000157168|3084|;
ERKs are inactivated	13019	REACTOME	9606	3	12	0.180371	0.585486	DUSP3; DUSP6; MAPK7;	DUSP3|IDBG-52945|ENSG00000108861|1845|; DUSP6|IDBG-50524|ENSG00000139318|1848|; MAPK7|IDBG-34638|ENSG00000166484|5598|;
Gap junction degradation	13818	REACTOME	9606	3	12	0.180371	0.585486	CLTCL1; DNM1; MYO6;	CLTCL1|IDBG-1288|ENSG00000070371|8218|; DNM1|IDBG-87752|ENSG00000106976|1759|; MYO6|IDBG-93156|ENSG00000196586|4646|;
Inhibition of replication initiation of damaged DNA by RB1/E2F1	12966	REACTOME	9606	3	12	0.180371	0.585486	E2F1; POLA2; PPP2R3B;	E2F1|IDBG-67214|ENSG00000101412|1869|; POLA2|IDBG-56794|ENSG00000014138|23649|; PPP2R3B|IDBG-39003|ENSG00000167393|28227|;
JNK signaling in the CD4+ TCR pathway	15461	PID NCI	9606	3	12	0.180371	0.585486	DBNL; MAP3K1; MAP3K8;	DBNL|IDBG-14038|ENSG00000136279|102466985,28988|; MAP3K1|IDBG-22000|ENSG00000095015|4214|; MAP3K8|IDBG-66703|ENSG00000107968|1326|;
NOTCH2 intracellular domain regulates transcription	19366	REACTOME	9606	3	12	0.180371	0.585486	EP300; MAML2; MAMLD1;	EP300|IDBG-8992|ENSG00000100393|2033|; MAML2|IDBG-68673|ENSG00000184384|84441|; MAMLD1|IDBG-88738|ENSG00000013619|10046|;
P2Y receptors	13240	REACTOME	9606	3	12	0.180371	0.585486	P2RY1; P2RY2; P2RY6;	P2RY1|IDBG-61871|ENSG00000169860|5028|; P2RY2|IDBG-63697|ENSG00000175591|5029|; P2RY6|IDBG-63719|ENSG00000171631|5031|;
Tnfr2 signaling pathway	4004	PID BIOCARTA	9606	3	12	0.180371	0.585486	MAP3K1; MAP3K14; NFKBIA;	MAP3K1|IDBG-22000|ENSG00000095015|4214|; MAP3K14|IDBG-54829|ENSG00000006062|9020|; NFKBIA|IDBG-4758|ENSG00000100906|4792|;
Atm signaling pathway	3932	PID BIOCARTA	9606	4	18	0.177872	0.590833	MDM2; NFKBIA; RBBP8; TP73;	MDM2|IDBG-46431|ENSG00000135679|4193|; NFKBIA|IDBG-4758|ENSG00000100906|4792|; RBBP8|IDBG-1496|ENSG00000101773|5932|; TP73|IDBG-86757|ENSG00000078900|7161|;
Cytosolic sulfonation of small molecules	13656	REACTOME	9606	4	18	0.177872	0.590833	SLX1A-SULT1A3; SULT1A2; SULT1A3; SULT1B1;	SLX1A-SULT1A3|IDBG-240147|ENSG00000213599|100526830,100526831,101929857,445329,6818|; SULT1A2|IDBG-22934|ENSG00000197165|6799|; SULT1A3|IDBG-705794|ENSG00000261052|101929857,445329,6818|; SULT1B1|IDBG-21922|ENSG00000173597|27284|;
Synthesis of PIPs at the Golgi membrane	13475	REACTOME	9606	4	18	0.177872	0.590833	PI4K2A; PI4KA; PIK3C2A; PIKFYVE;	PI4K2A|IDBG-85582|ENSG00000155252|55361|; PI4KA|IDBG-401917|ENSG00000241973|5297|; PIK3C2A|IDBG-33678|ENSG00000011405|5286|; PIKFYVE|IDBG-79756|ENSG00000115020|200576|;
Mitotic G2-G2/M phases	19400	REACTOME	9606	19	122	0.17874	0.592338	AJUBA; AZI1; CDC25A; CDK11A; CEP135; CEP152; CEP250; CEP72; E2F1; EP300; FOXM1; LIN37; LIN54; MYBL2; NINL; OFD1; SFI1; TUBB3; TUBG2;	AJUBA|IDBG-2966|ENSG00000129474|84962|; AZI1|IDBG-72039|ENSG00000141577|22994|; CDC25A|IDBG-32204|ENSG00000164045|993|; CDK11A|IDBG-85824|ENSG00000008128|728642,984|; CEP135|IDBG-19914|ENSG00000174799|9662|; CEP152|IDBG-11247|ENSG00000103995|22995|; CEP250|IDBG-70106|ENSG00000126001|11190|; CEP72|IDBG-10419|ENSG00000112877|55722|; E2F1|IDBG-67214|ENSG00000101412|1869|; EP300|IDBG-8992|ENSG0000010…
Regulation of Telomerase	15864	PID NCI	9606	11	65	0.179413	0.593188	AKT1; BLM; CCND1; E2F1; EGFR; IRF1; PARP2; POT1; RAD9A; SIN3B; ZNFX1;	AKT1|IDBG-22709|ENSG00000142208|207|; BLM|IDBG-30365|ENSG00000197299|641|; CCND1|IDBG-61868|ENSG00000110092|595|; E2F1|IDBG-67214|ENSG00000101412|1869|; EGFR|IDBG-16933|ENSG00000146648|1956|; IRF1|IDBG-42125|ENSG00000125347|3659|; PARP2|IDBG-2169|ENSG00000129484|10038|; POT1|IDBG-39151|ENSG00000128513|25913|; RAD9A|IDBG-60163|ENSG00000172613|100130987,5883|; SIN3B|IDBG-35825|ENSG00000127511|23309…
MyD88 dependent cascade initiated on endosome	13041	REACTOME	9606	14	86	0.177692	0.594392	AGER; DUSP3; DUSP6; IKBKG; IRF7; MAP3K1; MAPK7; NFKBIA; PELI3; RPS6KA1; RPS6KA2; RPS6KA5; TAB3; TYK2;	AGER|IDBG-80463|ENSG00000204305|177|; DUSP3|IDBG-52945|ENSG00000108861|1845|; DUSP6|IDBG-50524|ENSG00000139318|1848|; IKBKG|IDBG-777831|ENSG00000269335|8517|; IRF7|IDBG-17225|ENSG00000185507|3665|; MAP3K1|IDBG-22000|ENSG00000095015|4214|; MAPK7|IDBG-34638|ENSG00000166484|5598|; NFKBIA|IDBG-4758|ENSG00000100906|4792|; PELI3|IDBG-59060|ENSG00000174516|246330|; RPS6KA1|IDBG-94680|ENSG00000117676|619…
Toll Like Receptor 7/8 (TLR7/8) Cascade	16831	REACTOME	9606	14	86	0.177692	0.594392	AGER; DUSP3; DUSP6; IKBKG; IRF7; MAP3K1; MAPK7; NFKBIA; PELI3; RPS6KA1; RPS6KA2; RPS6KA5; TAB3; TYK2;	AGER|IDBG-80463|ENSG00000204305|177|; DUSP3|IDBG-52945|ENSG00000108861|1845|; DUSP6|IDBG-50524|ENSG00000139318|1848|; IKBKG|IDBG-777831|ENSG00000269335|8517|; IRF7|IDBG-17225|ENSG00000185507|3665|; MAP3K1|IDBG-22000|ENSG00000095015|4214|; MAPK7|IDBG-34638|ENSG00000166484|5598|; NFKBIA|IDBG-4758|ENSG00000100906|4792|; PELI3|IDBG-59060|ENSG00000174516|246330|; RPS6KA1|IDBG-94680|ENSG00000117676|619…
Hedgehog signaling pathway	449	KEGG	9606	9	51	0.177308	0.595907	GLI2; PTCH1; WNT11; WNT2B; WNT5B; WNT6; WNT7A; WNT7B; WNT9A;	GLI2|IDBG-68270|ENSG00000074047|2736|; PTCH1|IDBG-77092|ENSG00000185920|5727|; WNT11|IDBG-65064|ENSG00000085741|7481|; WNT2B|IDBG-101110|ENSG00000134245|7482|; WNT5B|IDBG-11885|ENSG00000111186|81029|; WNT6|IDBG-81171|ENSG00000115596|7475|; WNT7A|IDBG-19862|ENSG00000154764|7476|; WNT7B|IDBG-11693|ENSG00000188064|7477|; WNT9A|IDBG-107115|ENSG00000143816|7483|;
Inactivation of gsk3 by akt causes accumulation of b-catenin in alveolar macrophages	4022	PID BIOCARTA	9606	7	38	0.187153	0.597966	AKT1; CCND1; DKK1; EIF2AK2; LRP6; NFKBIA; PDPK1;	AKT1|IDBG-22709|ENSG00000142208|207|; CCND1|IDBG-61868|ENSG00000110092|595|; DKK1|IDBG-74684|ENSG00000107984|22943|; EIF2AK2|IDBG-44867|ENSG00000055332|5610|; LRP6|IDBG-20075|ENSG00000070018|4040|; NFKBIA|IDBG-4758|ENSG00000100906|4792|; PDPK1|IDBG-10648|ENSG00000140992|101060747,5170|;
Platelet activation, signaling and aggregation	17662	REACTOME	9606	32	219	0.188728	0.600307	AKT1; CD9; CLU; COL1A1; CSF2RA; DAGLA; DGKA; DGKE; DGKG; DGKQ; FN1; GAS6; IGF2; ITPR2; JAK3; P2RY1; PDGFB; PDPK1; PIK3CD; PIK3R3; PRKCG; PSAP; PTPN1; RAPGEF3; RASGRP1; SERPINA1; SERPINF2; SERPING1; TGFB2; THBS1; VEGFA; VWF;	AKT1|IDBG-22709|ENSG00000142208|207|; CD9|IDBG-13612|ENSG00000010278|928|; CLU|IDBG-14287|ENSG00000120885|1191|; COL1A1|IDBG-58238|ENSG00000108821|1277|; CSF2RA|IDBG-39400|ENSG00000198223|102725415,1438|; DAGLA|IDBG-50255|ENSG00000134780|747|; DGKA|IDBG-39397|ENSG00000065357|1606|; DGKE|IDBG-60172|ENSG00000153933|8526|; DGKG|IDBG-68817|ENSG00000058866|1608|; DGKQ|IDBG-6228|ENSG00000145214|1609|; …
Signaling by WNT in cancer	17000	REACTOME	9606	32	219	0.188728	0.600307	AKT1; AXIN2; DKK1; DVL3; EP300; HIST1H2BO; HIST1H3H; HIST2H2AA4; HIST2H2AC; HIST2H2BE; LGR4; LRP6; PORCN; PPP2R5B; PSMA2; PSMA6; PSMB10; PSMB9; PSMD2; PSME2; RSPO1; TCF7; TLE3; USP34; WNT11; WNT2B; WNT5B; WNT6; WNT7A; WNT7B; WNT9A; ZNRF3;	AKT1|IDBG-22709|ENSG00000142208|207|; AXIN2|IDBG-65085|ENSG00000168646|8313|; DKK1|IDBG-74684|ENSG00000107984|22943|; DVL3|IDBG-67447|ENSG00000161202|1857|; EP300|IDBG-8992|ENSG00000100393|2033|; HIST1H2BO|IDBG-776782|ENSG00000274641|8348|; HIST1H3H|IDBG-774811|ENSG00000278828|8350,8351,8352,8353,8354,8355,8356,8357,8358,8968|; HIST2H2AA4|IDBG-101988|ENSG00000203812|723790,8337|; HIST2H2AC|IDBG-1…
NOTCH1 Intracellular Domain Regulates Transcription	13296	REACTOME	9606	8	45	0.190618	0.603623	EP300; HDAC10; HDAC6; HDAC7; HDAC9; MAML2; MAMLD1; NOTCH1;	EP300|IDBG-8992|ENSG00000100393|2033|; HDAC10|IDBG-12993|ENSG00000100429|83933|; HDAC6|IDBG-63929|ENSG00000094631|10013|; HDAC7|IDBG-29060|ENSG00000061273|51564|; HDAC9|IDBG-9049|ENSG00000048052|9734|; MAML2|IDBG-68673|ENSG00000184384|84441|; MAMLD1|IDBG-88738|ENSG00000013619|10046|; NOTCH1|IDBG-92445|ENSG00000148400|4851|;
Posttranslational regulation of adherens junction stability and dissassembly	15876	PID NCI	9606	8	45	0.190618	0.603623	BDNF; CDH1; EGFR; IGF2; PTPN1; RIN2; SLIT1; TIAM1;	BDNF|IDBG-36817|ENSG00000176697|627|; CDH1|IDBG-38622|ENSG00000039068|999|; EGFR|IDBG-16933|ENSG00000146648|1956|; IGF2|IDBG-20829|ENSG00000167244|3481|; PTPN1|IDBG-80957|ENSG00000196396|5770|; RIN2|IDBG-57967|ENSG00000132669|54453|; SLIT1|IDBG-84201|ENSG00000187122|6585|; TIAM1|IDBG-1597|ENSG00000156299|102724932,7074|;
G1/S DNA Damage Checkpoints	19339	REACTOME	9606	10	59	0.192955	0.605641	CCNE2; CDC25A; CDKN1A; MDM2; PSMA2; PSMA6; PSMB10; PSMB9; PSMD2; PSME2;	CCNE2|IDBG-29174|ENSG00000175305|9134|; CDC25A|IDBG-32204|ENSG00000164045|993|; CDKN1A|IDBG-85033|ENSG00000124762|1026|; MDM2|IDBG-46431|ENSG00000135679|4193|; PSMA2|IDBG-13609|ENSG00000106588|5683|; PSMA6|IDBG-4735|ENSG00000100902|5687|; PSMB10|IDBG-37710|ENSG00000205220|5699|; PSMB9|IDBG-403299|ENSG00000240065|5698|; PSMD2|IDBG-67752|ENSG00000175166|5708|; PSME2|IDBG-3564|ENSG00000100911|102465…
Adherens junction	505	KEGG	9606	12	73	0.191908	0.606362	CDH1; EGFR; EP300; ERBB2; NLK; PTPN1; PTPRJ; PVRL2; PVRL4; TCF7; TGFBR1; WAS;	CDH1|IDBG-38622|ENSG00000039068|999|; EGFR|IDBG-16933|ENSG00000146648|1956|; EP300|IDBG-8992|ENSG00000100393|2033|; ERBB2|IDBG-46068|ENSG00000141736|2064|; NLK|IDBG-36215|ENSG00000087095|51701|; PTPN1|IDBG-80957|ENSG00000196396|5770|; PTPRJ|IDBG-44058|ENSG00000149177|5795|; PVRL2|IDBG-56684|ENSG00000130202|5819|; PVRL4|IDBG-104172|ENSG00000143217|81607|; TCF7|IDBG-44412|ENSG00000081059|102724203,…
Lipoprotein metabolism	18973	REACTOME	9606	5	25	0.19289	0.606773	ABCA1; ABCG1; CUBN; LCAT; LDLR;	ABCA1|IDBG-79441|ENSG00000165029|19|; ABCG1|IDBG-4231|ENSG00000160179|9619|; CUBN|IDBG-58020|ENSG00000107611|8029|; LCAT|IDBG-242762|ENSG00000213398|3931|; LDLR|IDBG-28808|ENSG00000130164|3949|;
Signaling by FGFR1 mutants	17632	REACTOME	9606	5	25	0.19289	0.606773	PLCG1; STAT1; STAT3; STAT5B; ZMYM2;	PLCG1|IDBG-75238|ENSG00000124181|5335|; STAT1|IDBG-77617|ENSG00000115415|6772|; STAT3|IDBG-50702|ENSG00000168610|6774|; STAT5B|IDBG-50532|ENSG00000173757|102723386,6777|; ZMYM2|IDBG-12869|ENSG00000121741|7750|;
IL12 signaling mediated by STAT4	15277	PID NCI	9606	5	26	0.216095	0.618344	HLA-DRA; HLA-DRB1; IL18; IRF1; STAT3;	HLA-DRA|IDBG-80796|ENSG00000204287|3122|; HLA-DRB1|IDBG-80863|ENSG00000196126|100996809,3123|; IL18|IDBG-71390|ENSG00000150782|3606|; IRF1|IDBG-42125|ENSG00000125347|3659|; STAT3|IDBG-50702|ENSG00000168610|6774|;
IL27-mediated signaling events	15133	PID NCI	9606	5	26	0.216095	0.618344	IL18; STAT1; STAT2; STAT3; TYK2;	IL18|IDBG-71390|ENSG00000150782|3606|; STAT1|IDBG-77617|ENSG00000115415|6772|; STAT2|IDBG-40906|ENSG00000170581|6773|; STAT3|IDBG-50702|ENSG00000168610|6774|; TYK2|IDBG-27182|ENSG00000105397|7297|;
Integrin family cell surface interactions	15169	PID NCI	9606	5	26	0.216095	0.618344	ITGA7; ITGA9; ITGB5; ITGB7; ITGB8;	ITGA7|IDBG-38762|ENSG00000135424|3679|; ITGA9|IDBG-25124|ENSG00000144668|3680|; ITGB5|IDBG-53924|ENSG00000082781|3693|; ITGB7|IDBG-36071|ENSG00000139626|3695|; ITGB8|IDBG-9181|ENSG00000105855|3696|;
Netrin-mediated signaling events	15097	PID NCI	9606	5	26	0.216095	0.618344	DAPK1; MYO10; NTN1; PLCG1; UNC5A;	DAPK1|IDBG-74918|ENSG00000196730|1612|; MYO10|IDBG-13359|ENSG00000145555|4651|; NTN1|IDBG-29663|ENSG00000065320|9423|; PLCG1|IDBG-75238|ENSG00000124181|5335|; UNC5A|IDBG-59161|ENSG00000113763|90249|;
Pdgf signaling pathway	4071	PID BIOCARTA	9606	5	26	0.216095	0.618344	MAP3K1; PDGFA; PLCG1; STAT1; STAT3;	MAP3K1|IDBG-22000|ENSG00000095015|4214|; PDGFA|IDBG-6078|ENSG00000197461|5154|; PLCG1|IDBG-75238|ENSG00000124181|5335|; STAT1|IDBG-77617|ENSG00000115415|6772|; STAT3|IDBG-50702|ENSG00000168610|6774|;
Trk receptor signaling mediated by PI3K and PLC-gamma	14893	PID NCI	9606	5	26	0.216095	0.618344	AKT1; CCND1; FOXO3; PDPK1; PLCG1;	AKT1|IDBG-22709|ENSG00000142208|207|; CCND1|IDBG-61868|ENSG00000110092|595|; FOXO3|IDBG-95024|ENSG00000118689|2309|; PDPK1|IDBG-10648|ENSG00000140992|101060747,5170|; PLCG1|IDBG-75238|ENSG00000124181|5335|;
Cytosolic iron-sulfur cluster assembly	13598	REACTOME	9606	3	13	0.214081	0.621315	NARFL; NDOR1; RTEL1;	NARFL|IDBG-8238|ENSG00000103245|64428|; NDOR1|IDBG-93227|ENSG00000188566|27158|; RTEL1|IDBG-544022|ENSG00000258366|51750|;
Dissolution of Fibrin Clot	13113	REACTOME	9606	3	13	0.214081	0.621315	PLAUR; S100A10; SERPINF2;	PLAUR|IDBG-55442|ENSG00000011422|5329|; S100A10|IDBG-102454|ENSG00000197747|6281|; SERPINF2|IDBG-15544|ENSG00000167711|5345|;
Platelet amyloid precursor protein pathway	3985	PID BIOCARTA	9606	3	13	0.214081	0.621315	COL4A3; COL4A4; COL4A6;	COL4A3|IDBG-82471|ENSG00000169031|1285|; COL4A4|IDBG-82438|ENSG00000081052|1286|; COL4A6|IDBG-81938|ENSG00000197565|1288|;
Role of mitochondria in apoptotic signaling	3988	PID BIOCARTA	9606	3	13	0.214081	0.621315	APAF1; BCL2L1; DIABLO;	APAF1|IDBG-52364|ENSG00000120868|317|; BCL2L1|IDBG-63673|ENSG00000171552|598|; DIABLO|IDBG-62263|ENSG00000184047|56616|;
Signal attenuation	13210	REACTOME	9606	3	13	0.214081	0.621315	IRS1; SHC2; SHC3;	IRS1|IDBG-82407|ENSG00000169047|3667|; SHC2|IDBG-12158|ENSG00000129946|25759|; SHC3|IDBG-75269|ENSG00000148082|53358|;
The activation of arylsulfatases	13439	REACTOME	9606	3	13	0.214081	0.621315	ARSA; ARSD; ARSJ;	ARSA|IDBG-14144|ENSG00000100299|410|; ARSD|IDBG-41101|ENSG00000006756|414|; ARSJ|IDBG-35178|ENSG00000180801|79642|;
Trka receptor signaling pathway	4028	PID BIOCARTA	9606	3	13	0.214081	0.621315	AKT1; PDPK1; PLCG1;	AKT1|IDBG-22709|ENSG00000142208|207|; PDPK1|IDBG-10648|ENSG00000140992|101060747,5170|; PLCG1|IDBG-75238|ENSG00000124181|5335|;
p75 NTR receptor-mediated signalling	17826	REACTOME	9606	13	82	0.21568	0.624683	APH1B; ARHGEF11; ARHGEF17; ARHGEF7; BCL2L11; FGD1; ITSN1; KALRN; NFKBIA; NGFR; OBSCN; PLEKHG2; TIAM1;	APH1B|IDBG-15754|ENSG00000138613|83464|; ARHGEF11|IDBG-103650|ENSG00000132694|9826|; ARHGEF17|IDBG-63757|ENSG00000110237|9828|; ARHGEF7|IDBG-51160|ENSG00000102606|8874|; BCL2L11|IDBG-65821|ENSG00000153094|10018|; FGD1|IDBG-71243|ENSG00000102302|2245|; ITSN1|IDBG-2505|ENSG00000205726|102724664,6453|; KALRN|IDBG-53661|ENSG00000160145|8997|; NFKBIA|IDBG-4758|ENSG00000100906|4792|; NGFR|IDBG-57653|EN…
Activation of Matrix Metalloproteinases	13391	REACTOME	9606	6	32	0.20101	0.625413	COL18A1; CTSK; CTSL2; MMP14; MMP17; TIMP2;	COL18A1|IDBG-5845|ENSG00000182871|80781|; CTSK|IDBG-102192|ENSG00000143387|1513|; CTSL2|IDBG-77609|ENSG00000136943|1515|; MMP14|IDBG-2848|ENSG00000157227|4323|; MMP17|IDBG-65039|ENSG00000198598|4326|; TIMP2|IDBG-70963|ENSG00000035862|7077|;
Fructose and mannose metabolism	548	KEGG	9606	6	32	0.20101	0.625413	GMPPB; HK2; HKDC1; PFKFB2; PFKFB4; PFKP;	GMPPB|IDBG-35367|ENSG00000173540|29925,386724|; HK2|IDBG-58047|ENSG00000159399|3099|; HKDC1|IDBG-76707|ENSG00000156510|80201|; PFKFB2|IDBG-106316|ENSG00000123836|5208|; PFKFB4|IDBG-32970|ENSG00000114268|5210|; PFKP|IDBG-45598|ENSG00000067057|5214|;
Metabolism of steroid hormones and vitamin D	17502	REACTOME	9606	6	32	0.20101	0.625413	CUBN; CYP21A2; HSD17B3; LGMN; LHB; STARD4;	CUBN|IDBG-58020|ENSG00000107611|8029|; CYP21A2|IDBG-80216|ENSG00000231852|1589|; HSD17B3|IDBG-77323|ENSG00000130948|3293|; LGMN|IDBG-17093|ENSG00000100600|5641|; LHB|IDBG-61720|ENSG00000104826|3972|; STARD4|IDBG-36758|ENSG00000164211|134429|;
Signaling by NOTCH2	18259	REACTOME	9606	6	32	0.20101	0.625413	APH1B; DLL1; EP300; MAML2; MAMLD1; NEURL1B;	APH1B|IDBG-15754|ENSG00000138613|83464|; DLL1|IDBG-99280|ENSG00000198719|28514|; EP300|IDBG-8992|ENSG00000100393|2033|; MAML2|IDBG-68673|ENSG00000184384|84441|; MAMLD1|IDBG-88738|ENSG00000013619|10046|; NEURL1B|IDBG-233717|ENSG00000214357|54492|;
Transmembrane transport of small molecules	16726	REACTOME	9606	82	606	0.219301	0.62626	ABCB6; ABCB8; ABCC3; ABCD1; ABCD4; ABCG1; ABCG2; ADCY6; ANO4; ANO8; ANO9; ASIC3; ASIC4; ATP10D; ATP11A; ATP2A1; ATP2C2; ATP6V0A4; ATP6V1C2; ATP8B3; CLCN2; CLCN4; CLCN7; FKBP1B; FXYD6; GABRR2; HK2; KIAA1919; LCN2; OSTM1; PRIC285; RXRA; RYR1; S100A10; SGK1; SLC12A2; SLC12A4; SLC12A7; SLC15A1; SLC16A3; SLC17A7; SLC1A2; SLC1A3; SLC1A4; SLC22A17; SLC26A6; SLC26A7; SLC29A2; SLC29A4; SLC2A1; SLC2A6; SLC…	ABCB6|IDBG-81345|ENSG00000115657|10058|; ABCB8|IDBG-48655|ENSG00000197150|11194|; ABCC3|IDBG-59146|ENSG00000108846|101929618,8714|; ABCD1|IDBG-89886|ENSG00000101986|215|; ABCD4|IDBG-11957|ENSG00000119688|5826|; ABCG1|IDBG-4231|ENSG00000160179|9619|; ABCG2|IDBG-29517|ENSG00000118777|9429|; ADCY6|IDBG-30292|ENSG00000174233|112|; ANO4|IDBG-52981|ENSG00000151572|121601|; ANO8|IDBG-36402|ENSG000000748…
Activation of C3 and C5	13049	REACTOME	9606	2	7	0.213245	0.62784	CFB; CFP;	CFB|IDBG-79667|ENSG00000243649|629|; CFP|IDBG-61793|ENSG00000126759|5199|;
Apoptotic factor-mediated response	18658	REACTOME	9606	2	7	0.213245	0.62784	APAF1; DIABLO;	APAF1|IDBG-52364|ENSG00000120868|317|; DIABLO|IDBG-62263|ENSG00000184047|56616|;
Cdc25 and chk1 regulatory pathway in response to dna damage	3962	PID BIOCARTA	9606	2	7	0.213245	0.62784	MYT1; RASGRF1;	MYT1|IDBG-87900|ENSG00000196132|4661|; RASGRF1|IDBG-25346|ENSG00000058335|5923|;
Constitutive Signaling by NOTCH1 t(7;9)(NOTCH1:M1580_K2555) Translocation Mutant	13717	REACTOME	9606	2	7	0.213245	0.62784	DLL1; NOTCH1;	DLL1|IDBG-99280|ENSG00000198719|28514|; NOTCH1|IDBG-92445|ENSG00000148400|4851|;
IL-2 signaling	16144	INOH	9606	2	7	0.213245	0.62784	JAK3; STAT5B;	JAK3|IDBG-37201|ENSG00000105639|3718|; STAT5B|IDBG-50532|ENSG00000173757|102723386,6777|;
Multifunctional anion exchangers	13170	REACTOME	9606	2	7	0.213245	0.62784	SLC26A6; SLC26A7;	SLC26A6|IDBG-304554|ENSG00000225697|102465495,65010|; SLC26A7|IDBG-28311|ENSG00000147606|115111|;
Nectin/Necl trans heterodimerization	13835	REACTOME	9606	2	7	0.213245	0.62784	PVRL2; PVRL4;	PVRL2|IDBG-56684|ENSG00000130202|5819|; PVRL4|IDBG-104172|ENSG00000143217|81607|;
Neurofascin interactions	13870	REACTOME	9606	2	7	0.213245	0.62784	CNTNAP1; NFASC;	CNTNAP1|IDBG-51437|ENSG00000108797|8506|; NFASC|IDBG-106072|ENSG00000163531|23114|;
Regulation of gene expression in early pancreatic precursor cells	13886	REACTOME	9606	2	7	0.213245	0.62784	ONECUT1; ONECUT3;	ONECUT1|IDBG-12782|ENSG00000169856|3175|; ONECUT3|IDBG-14986|ENSG00000205922|390874|;
Transport of nucleosides and free purine and pyrimidine bases across the plasma membrane	13145	REACTOME	9606	2	7	0.213245	0.62784	SLC29A2; SLC29A4;	SLC29A2|IDBG-58944|ENSG00000174669|3177|; SLC29A4|IDBG-7459|ENSG00000164638|222962|;
Vitamin D (calciferol) metabolism	13496	REACTOME	9606	2	7	0.213245	0.62784	CUBN; LGMN;	CUBN|IDBG-58020|ENSG00000107611|8029|; LGMN|IDBG-17093|ENSG00000100600|5641|;
Wnt lrp6 signalling	4059	PID BIOCARTA	9606	2	7	0.213245	0.62784	DKK1; LRP6;	DKK1|IDBG-74684|ENSG00000107984|22943|; LRP6|IDBG-20075|ENSG00000070018|4040|;
binding of TCF/LEF:CTNNB1 to target gene promoters	16802	REACTOME	9606	2	7	0.213245	0.62784	AXIN2; TCF7;	AXIN2|IDBG-65085|ENSG00000168646|8313|; TCF7|IDBG-44412|ENSG00000081059|102724203,6932|;
Bioactive peptide induced signaling pathway	4135	PID BIOCARTA	9606	6	33	0.221725	0.629399	CAMK2G; MYLK; PLCG1; STAT1; STAT3; STAT5B;	CAMK2G|IDBG-78703|ENSG00000148660|818|; MYLK|IDBG-53043|ENSG00000065534|4638|; PLCG1|IDBG-75238|ENSG00000124181|5335|; STAT1|IDBG-77617|ENSG00000115415|6772|; STAT3|IDBG-50702|ENSG00000168610|6774|; STAT5B|IDBG-50532|ENSG00000173757|102723386,6777|;
E2F mediated regulation of DNA replication	12968	REACTOME	9606	6	33	0.221725	0.629399	CDC25A; CDC6; E2F1; POLA2; PPP2R3B; RRM2;	CDC25A|IDBG-32204|ENSG00000164045|993|; CDC6|IDBG-47359|ENSG00000094804|990|; E2F1|IDBG-67214|ENSG00000101412|1869|; POLA2|IDBG-56794|ENSG00000014138|23649|; PPP2R3B|IDBG-39003|ENSG00000167393|28227|; RRM2|IDBG-28300|ENSG00000171848|6241|;
Rho cell motility signaling pathway	4044	PID BIOCARTA	9606	6	33	0.221725	0.629399	ARAP2; ARHGAP5; ASAP2; LIMK1; MYLK; PACSIN2;	ARAP2|IDBG-13031|ENSG00000047365|116984|; ARHGAP5|IDBG-4437|ENSG00000100852|394|; ASAP2|IDBG-27381|ENSG00000151693|8853|; LIMK1|IDBG-20945|ENSG00000106683|3984|; MYLK|IDBG-53043|ENSG00000065534|4638|; PACSIN2|IDBG-10313|ENSG00000100266|11252|;
Notch signaling pathway	15899	PID NCI	9606	9	53	0.207955	0.630503	APH1B; CCND1; CDKN1A; DLL1; DNM1; EP300; NOTCH1; NOTCH3; RBBP8;	APH1B|IDBG-15754|ENSG00000138613|83464|; CCND1|IDBG-61868|ENSG00000110092|595|; CDKN1A|IDBG-85033|ENSG00000124762|1026|; DLL1|IDBG-99280|ENSG00000198719|28514|; DNM1|IDBG-87752|ENSG00000106976|1759|; EP300|IDBG-8992|ENSG00000100393|2033|; NOTCH1|IDBG-92445|ENSG00000148400|4851|; NOTCH3|IDBG-34309|ENSG00000074181|4854|; RBBP8|IDBG-1496|ENSG00000101773|5932|;
Vibrio cholerae infection	420	KEGG	9606	9	53	0.207955	0.630503	ATP6V0A4; ATP6V1C2; ERO1L; KCNQ1; PLCG1; PRKCG; SEC61A2; SLC12A2; TCIRG1;	ATP6V0A4|IDBG-43255|ENSG00000105929|50617|; ATP6V1C2|IDBG-29072|ENSG00000143882|245973|; ERO1L|IDBG-6806|ENSG00000197930|30001|; KCNQ1|IDBG-22998|ENSG00000053918|3784|; PLCG1|IDBG-75238|ENSG00000124181|5335|; PRKCG|IDBG-67841|ENSG00000126583|5582|; SEC61A2|IDBG-53617|ENSG00000065665|55176|; SLC12A2|IDBG-39694|ENSG00000064651|6558|; TCIRG1|IDBG-61185|ENSG00000110719|10312|;
CDC42 signaling events	15467	PID NCI	9606	10	61	0.222585	0.630585	ARHGEF7; ARPC1B; CDC42BPA; CDH1; EXOC7; LIMK1; LIMK2; MAP3K1; RASGRF1; TIAM1;	ARHGEF7|IDBG-51160|ENSG00000102606|8874|; ARPC1B|IDBG-28961|ENSG00000130429|10095|; CDC42BPA|IDBG-107075|ENSG00000143776|8476|; CDH1|IDBG-38622|ENSG00000039068|999|; EXOC7|IDBG-69418|ENSG00000182473|23265|; LIMK1|IDBG-20945|ENSG00000106683|3984|; LIMK2|IDBG-4518|ENSG00000182541|3985|; MAP3K1|IDBG-22000|ENSG00000095015|4214|; RASGRF1|IDBG-25346|ENSG00000058335|5923|; TIAM1|IDBG-1597|ENSG0000015629…
EPHB-mediated forward signaling	17191	REACTOME	9606	7	39	0.205338	0.630618	EPHB3; GRIN2B; ITSN1; KALRN; LIMK1; LIMK2; TIAM1;	EPHB3|IDBG-68339|ENSG00000182580|2049|; GRIN2B|IDBG-777050|ENSG00000273079|2904|; ITSN1|IDBG-2505|ENSG00000205726|102724664,6453|; KALRN|IDBG-53661|ENSG00000160145|8997|; LIMK1|IDBG-20945|ENSG00000106683|3984|; LIMK2|IDBG-4518|ENSG00000182541|3985|; TIAM1|IDBG-1597|ENSG00000156299|102724932,7074|;
Regulation of autophagy	431	KEGG	9606	7	39	0.205338	0.630618	ATG13; ATG16L2; ATG4B; GABARAPL1; PRKAA2; ULK1; ULK3;	ATG13|IDBG-41852|ENSG00000175224|9776|; ATG16L2|IDBG-63662|ENSG00000168010|89849|; ATG4B|IDBG-85252|ENSG00000168397|23192|; GABARAPL1|IDBG-18678|ENSG00000139112|23710|; PRKAA2|IDBG-99136|ENSG00000162409|5563|; ULK1|IDBG-65053|ENSG00000177169|8408|; ULK3|IDBG-22723|ENSG00000140474|25989|;
Aldosterone-regulated sodium reabsorption	8110	KEGG	9606	7	40	0.224159	0.631277	IRS1; KCNJ1; PDPK1; PIK3CD; PIK3R3; PRKCG; SGK1;	IRS1|IDBG-82407|ENSG00000169047|3667|; KCNJ1|IDBG-75955|ENSG00000151704|3758|; PDPK1|IDBG-10648|ENSG00000140992|101060747,5170|; PIK3CD|IDBG-88554|ENSG00000171608|5293|; PIK3R3|IDBG-98070|ENSG00000117461|8503|; PRKCG|IDBG-67841|ENSG00000126583|5582|; SGK1|IDBG-96775|ENSG00000118515|6446|;
Signaling by FGFR mutants	13704	REACTOME	9606	7	40	0.224159	0.631277	FGF18; FGFR3; PLCG1; STAT1; STAT3; STAT5B; ZMYM2;	FGF18|IDBG-57567|ENSG00000156427|8817|; FGFR3|IDBG-6932|ENSG00000068078|2261|; PLCG1|IDBG-75238|ENSG00000124181|5335|; STAT1|IDBG-77617|ENSG00000115415|6772|; STAT3|IDBG-50702|ENSG00000168610|6774|; STAT5B|IDBG-50532|ENSG00000173757|102723386,6777|; ZMYM2|IDBG-12869|ENSG00000121741|7750|;
IL4-mediated signaling events	15439	PID NCI	9606	10	60	0.207549	0.63196	AKT1; ALOX15; BCL2L1; COL1A1; IL4R; IRS1; JAK3; PARP14; SOCS3; STAT6;	AKT1|IDBG-22709|ENSG00000142208|207|; ALOX15|IDBG-19074|ENSG00000161905|246|; BCL2L1|IDBG-63673|ENSG00000171552|598|; COL1A1|IDBG-58238|ENSG00000108821|1277|; IL4R|IDBG-21808|ENSG00000077238|3566|; IRS1|IDBG-82407|ENSG00000169047|3667|; JAK3|IDBG-37201|ENSG00000105639|3718|; PARP14|IDBG-52688|ENSG00000173193|54625|; SOCS3|IDBG-70676|ENSG00000184557|9021|; STAT6|IDBG-42122|ENSG00000166888|6778|;
B cell receptor signaling pathway	532	KEGG	9606	12	74	0.204902	0.632004	AKT1; DAPP1; IFITM1; IKBKG; INPPL1; MALT1; NFATC2; NFKBIA; PIK3AP1; PIK3CD; PIK3R3; RASGRP3;	AKT1|IDBG-22709|ENSG00000142208|207|; DAPP1|IDBG-31523|ENSG00000070190|27071|; IFITM1|IDBG-16232|ENSG00000185885|8519|; IKBKG|IDBG-777831|ENSG00000269335|8517|; INPPL1|IDBG-63291|ENSG00000165458|3636|; MALT1|IDBG-3930|ENSG00000172175|10892|; NFATC2|IDBG-81223|ENSG00000101096|4773|; NFKBIA|IDBG-4758|ENSG00000100906|4792|; PIK3AP1|IDBG-83923|ENSG00000155629|118788|; PIK3CD|IDBG-88554|ENSG0000017160…
Glycosaminoglycan degradation	574	KEGG	9606	4	19	0.204564	0.632329	GLB1; GUSB; HEXA; IDUA;	GLB1|IDBG-23941|ENSG00000170266|2720|; GUSB|IDBG-18414|ENSG00000169919|2990|; HEXA|IDBG-239945|ENSG00000213614|3073|; IDUA|IDBG-6326|ENSG00000127415|3425|;
IL8- and CXCR1-mediated signaling events	15076	PID NCI	9606	4	19	0.204564	0.632329	ADRBK1; AKT1; DNM1; PDPK1;	ADRBK1|IDBG-59896|ENSG00000173020|156|; AKT1|IDBG-22709|ENSG00000142208|207|; DNM1|IDBG-87752|ENSG00000106976|1759|; PDPK1|IDBG-10648|ENSG00000140992|101060747,5170|;
Na+/Cl- dependent neurotransmitter transporters	13156	REACTOME	9606	4	19	0.204564	0.632329	SLC6A13; SLC6A20; SLC6A6; SLC6A9;	SLC6A13|IDBG-11277|ENSG00000010379|6540|; SLC6A20|IDBG-29682|ENSG00000163817|54716|; SLC6A6|IDBG-20066|ENSG00000131389|6533|; SLC6A9|IDBG-97649|ENSG00000196517|6536|;
Signaling events mediated by Hepatocyte Growth Factor Receptor (c-Met)	14943	PID NCI	9606	11	67	0.206465	0.632715	CDH1; CRKL; INPPL1; MAP3K1; MUC20; PDPK1; PLCG1; PTPN1; PTPRJ; RANBP9; RIN2;	CDH1|IDBG-38622|ENSG00000039068|999|; CRKL|IDBG-1833|ENSG00000099942|1399|; INPPL1|IDBG-63291|ENSG00000165458|3636|; MAP3K1|IDBG-22000|ENSG00000095015|4214|; MUC20|IDBG-70656|ENSG00000176945|200958|; PDPK1|IDBG-10648|ENSG00000140992|101060747,5170|; PLCG1|IDBG-75238|ENSG00000124181|5335|; PTPN1|IDBG-80957|ENSG00000196396|5770|; PTPRJ|IDBG-44058|ENSG00000149177|5795|; RANBP9|IDBG-62534|ENSG0000001…
Presenilin action in Notch and Wnt signaling	15094	PID NCI	9606	8	46	0.20738	0.632797	APH1B; CCND1; DKK1; DLL1; LRP6; NLK; NOTCH1; PPARD;	APH1B|IDBG-15754|ENSG00000138613|83464|; CCND1|IDBG-61868|ENSG00000110092|595|; DKK1|IDBG-74684|ENSG00000107984|22943|; DLL1|IDBG-99280|ENSG00000198719|28514|; LRP6|IDBG-20075|ENSG00000070018|4040|; NLK|IDBG-36215|ENSG00000087095|51701|; NOTCH1|IDBG-92445|ENSG00000148400|4851|; PPARD|IDBG-83938|ENSG00000112033|5467|;
Regulation of RhoA activity	15312	PID NCI	9606	8	46	0.20738	0.632797	ARHGAP5; ARHGEF10; ARHGEF10L; ARHGEF11; ARHGEF17; FARP1; OBSCN; SRGAP1;	ARHGAP5|IDBG-4437|ENSG00000100852|394|; ARHGEF10|IDBG-5477|ENSG00000104728|9639|; ARHGEF10L|IDBG-91886|ENSG00000074964|55160|; ARHGEF11|IDBG-103650|ENSG00000132694|9826|; ARHGEF17|IDBG-63757|ENSG00000110237|9828|; FARP1|IDBG-44626|ENSG00000152767|10160|; OBSCN|IDBG-107220|ENSG00000154358|84033|; SRGAP1|IDBG-44723|ENSG00000196935|57522|;
PCP/CE pathway	16659	REACTOME	9606	14	90	0.2253	0.633239	DVL3; FZD7; PRICKLE1; PRKCG; PSMA2; PSMA6; PSMB10; PSMB9; PSMD2; PSME2; ROR2; VANGL2; WNT11; WNT5B;	DVL3|IDBG-67447|ENSG00000161202|1857|; FZD7|IDBG-78808|ENSG00000155760|8324|; PRICKLE1|IDBG-27853|ENSG00000139174|144165|; PRKCG|IDBG-67841|ENSG00000126583|5582|; PSMA2|IDBG-13609|ENSG00000106588|5683|; PSMA6|IDBG-4735|ENSG00000100902|5687|; PSMB10|IDBG-37710|ENSG00000205220|5699|; PSMB9|IDBG-403299|ENSG00000240065|5698|; PSMD2|IDBG-67752|ENSG00000175166|5708|; PSME2|IDBG-3564|ENSG00000100911|102…
T cell receptor signaling pathway	4156	PID BIOCARTA	9606	9	54	0.224032	0.633425	ARAP2; ARHGAP5; ASAP2; HLA-DRA; HLA-DRB1; MAP3K1; NFKBIA; PACSIN2; PLCG1;	ARAP2|IDBG-13031|ENSG00000047365|116984|; ARHGAP5|IDBG-4437|ENSG00000100852|394|; ASAP2|IDBG-27381|ENSG00000151693|8853|; HLA-DRA|IDBG-80796|ENSG00000204287|3122|; HLA-DRB1|IDBG-80863|ENSG00000196126|100996809,3123|; MAP3K1|IDBG-22000|ENSG00000095015|4214|; NFKBIA|IDBG-4758|ENSG00000100906|4792|; PACSIN2|IDBG-10313|ENSG00000100266|11252|; PLCG1|IDBG-75238|ENSG00000124181|5335|;
MyD88 cascade initiated on plasma membrane	13043	REACTOME	9606	13	83	0.228691	0.637739	AGER; DUSP3; DUSP6; IKBKG; MAP3K1; MAPK7; NFKBIA; PELI3; RPS6KA1; RPS6KA2; RPS6KA5; TAB3; TYK2;	AGER|IDBG-80463|ENSG00000204305|177|; DUSP3|IDBG-52945|ENSG00000108861|1845|; DUSP6|IDBG-50524|ENSG00000139318|1848|; IKBKG|IDBG-777831|ENSG00000269335|8517|; MAP3K1|IDBG-22000|ENSG00000095015|4214|; MAPK7|IDBG-34638|ENSG00000166484|5598|; NFKBIA|IDBG-4758|ENSG00000100906|4792|; PELI3|IDBG-59060|ENSG00000174516|246330|; RPS6KA1|IDBG-94680|ENSG00000117676|6195|; RPS6KA2|IDBG-98954|ENSG00000071242|…
Toll Like Receptor 10 (TLR10) Cascade	13044	REACTOME	9606	13	83	0.228691	0.637739	AGER; DUSP3; DUSP6; IKBKG; MAP3K1; MAPK7; NFKBIA; PELI3; RPS6KA1; RPS6KA2; RPS6KA5; TAB3; TYK2;	AGER|IDBG-80463|ENSG00000204305|177|; DUSP3|IDBG-52945|ENSG00000108861|1845|; DUSP6|IDBG-50524|ENSG00000139318|1848|; IKBKG|IDBG-777831|ENSG00000269335|8517|; MAP3K1|IDBG-22000|ENSG00000095015|4214|; MAPK7|IDBG-34638|ENSG00000166484|5598|; NFKBIA|IDBG-4758|ENSG00000100906|4792|; PELI3|IDBG-59060|ENSG00000174516|246330|; RPS6KA1|IDBG-94680|ENSG00000117676|6195|; RPS6KA2|IDBG-98954|ENSG00000071242|…
Toll Like Receptor 5 (TLR5) Cascade	13048	REACTOME	9606	13	83	0.228691	0.637739	AGER; DUSP3; DUSP6; IKBKG; MAP3K1; MAPK7; NFKBIA; PELI3; RPS6KA1; RPS6KA2; RPS6KA5; TAB3; TYK2;	AGER|IDBG-80463|ENSG00000204305|177|; DUSP3|IDBG-52945|ENSG00000108861|1845|; DUSP6|IDBG-50524|ENSG00000139318|1848|; IKBKG|IDBG-777831|ENSG00000269335|8517|; MAP3K1|IDBG-22000|ENSG00000095015|4214|; MAPK7|IDBG-34638|ENSG00000166484|5598|; NFKBIA|IDBG-4758|ENSG00000100906|4792|; PELI3|IDBG-59060|ENSG00000174516|246330|; RPS6KA1|IDBG-94680|ENSG00000117676|6195|; RPS6KA2|IDBG-98954|ENSG00000071242|…
Post-translational protein modification	17038	REACTOME	9606	37	262	0.227729	0.638806	ADAMTS13; ADAMTS16; ADAMTS2; ADAMTS7; ARSA; ARSD; ARSJ; B3GNT4; B3GNT7; B4GALT1; B4GALT5; CFP; CTSA; DHPS; EDEM1; GALNT9; GAS6; GLB1; GMPPB; MAN1A1; MAN1C1; MGAT4A; MUC1; MUC13; MUC20; MVD; NEU1; PIGC; PLAUR; POFUT2; SSPO; ST3GAL6; ST6GALNAC2; THBS1; THSD1; THSD4; TUSC3;	ADAMTS13|IDBG-91330|ENSG00000160323|11093|; ADAMTS16|IDBG-11455|ENSG00000145536|170690|; ADAMTS2|IDBG-61312|ENSG00000087116|9509|; ADAMTS7|IDBG-25099|ENSG00000136378|11173|; ARSA|IDBG-14144|ENSG00000100299|410|; ARSD|IDBG-41101|ENSG00000006756|414|; ARSJ|IDBG-35178|ENSG00000180801|79642|; B3GNT4|IDBG-62254|ENSG00000176383|79369|; B3GNT7|IDBG-83078|ENSG00000156966|93010|; B4GALT1|IDBG-56701|ENSG00…
Cell Cycle	18205	REACTOME	9606	71	523	0.2296	0.639022	AJUBA; ANAPC2; AZI1; BLM; BRCA2; CCND1; CCNE2; CDC25A; CDC6; CDK11A; CDKN1A; CDKN2D; CENPI; CENPK; CEP135; CEP152; CEP250; CEP72; CLASP2; CLSPN; DYRK1A; E2F1; E2F2; EP300; FOXM1; GORASP1; HIST1H2BO; HIST1H3H; HIST2H2AA4; HIST2H2AC; HIST2H2BE; KIF18A; KIF23; KNTC1; LEMD2; LIN37; LIN54; LPIN1; LPIN2; LPIN3; MCM10; MDM2; MLH3; MSH4; MYBL2; NCAPH2; NINL; OFD1; POLA2; POT1; PPP2R3B; PPP2R5B; PSMA2; PS…	AJUBA|IDBG-2966|ENSG00000129474|84962|; ANAPC2|IDBG-93182|ENSG00000176248|29882|; AZI1|IDBG-72039|ENSG00000141577|22994|; BLM|IDBG-30365|ENSG00000197299|641|; BRCA2|IDBG-22703|ENSG00000139618|675|; CCND1|IDBG-61868|ENSG00000110092|595|; CCNE2|IDBG-29174|ENSG00000175305|9134|; CDC25A|IDBG-32204|ENSG00000164045|993|; CDC6|IDBG-47359|ENSG00000094804|990|; CDK11A|IDBG-85824|ENSG00000008128|728642,984…
G2/M Transition	18803	REACTOME	9606	18	120	0.233009	0.639765	AJUBA; AZI1; CDC25A; CDK11A; CEP135; CEP152; CEP250; CEP72; EP300; FOXM1; LIN37; LIN54; MYBL2; NINL; OFD1; SFI1; TUBB3; TUBG2;	AJUBA|IDBG-2966|ENSG00000129474|84962|; AZI1|IDBG-72039|ENSG00000141577|22994|; CDC25A|IDBG-32204|ENSG00000164045|993|; CDK11A|IDBG-85824|ENSG00000008128|728642,984|; CEP135|IDBG-19914|ENSG00000174799|9662|; CEP152|IDBG-11247|ENSG00000103995|22995|; CEP250|IDBG-70106|ENSG00000126001|11190|; CEP72|IDBG-10419|ENSG00000112877|55722|; EP300|IDBG-8992|ENSG00000100393|2033|; FOXM1|IDBG-12457|ENSG000001…
Rho GTPase cycle	13266	REACTOME	9606	18	120	0.233009	0.639765	ARAP2; ARHGAP44; ARHGAP5; ARHGEF11; ARHGEF17; ARHGEF7; FGD1; HMHA1; INPP5B; ITSN1; KALRN; OBSCN; PLEKHG2; RHOT2; SRGAP1; SRGAP3; SYDE1; TIAM1;	ARAP2|IDBG-13031|ENSG00000047365|116984|; ARHGAP44|IDBG-31150|ENSG00000006740|102725102,102725515,9912|; ARHGAP5|IDBG-4437|ENSG00000100852|394|; ARHGEF11|IDBG-103650|ENSG00000132694|9826|; ARHGEF17|IDBG-63757|ENSG00000110237|9828|; ARHGEF7|IDBG-51160|ENSG00000102606|8874|; FGD1|IDBG-71243|ENSG00000102302|2245|; HMHA1|IDBG-13714|ENSG00000180448|23526|; INPP5B|IDBG-96518|ENSG00000204084|3633|; ITSN…
Signaling by Rho GTPases	17273	REACTOME	9606	18	120	0.233009	0.639765	ARAP2; ARHGAP44; ARHGAP5; ARHGEF11; ARHGEF17; ARHGEF7; FGD1; HMHA1; INPP5B; ITSN1; KALRN; OBSCN; PLEKHG2; RHOT2; SRGAP1; SRGAP3; SYDE1; TIAM1;	ARAP2|IDBG-13031|ENSG00000047365|116984|; ARHGAP44|IDBG-31150|ENSG00000006740|102725102,102725515,9912|; ARHGAP5|IDBG-4437|ENSG00000100852|394|; ARHGEF11|IDBG-103650|ENSG00000132694|9826|; ARHGEF17|IDBG-63757|ENSG00000110237|9828|; ARHGEF7|IDBG-51160|ENSG00000102606|8874|; FGD1|IDBG-71243|ENSG00000102302|2245|; HMHA1|IDBG-13714|ENSG00000180448|23526|; INPP5B|IDBG-96518|ENSG00000204084|3633|; ITSN…
Glutamate Neurotransmitter Release Cycle	13804	REACTOME	9606	4	20	0.23232	0.641581	PPFIA1; PPFIA4; SLC17A7; SYT1;	PPFIA1|IDBG-62169|ENSG00000131626|8500|; PPFIA4|IDBG-105909|ENSG00000143847|8497|; SLC17A7|IDBG-62636|ENSG00000104888|57030|; SYT1|IDBG-49321|ENSG00000067715|6857|;
Signal transduction by L1	13872	REACTOME	9606	4	20	0.23232	0.641581	EGFR; ITGA9; L1CAM; NRP1;	EGFR|IDBG-16933|ENSG00000146648|1956|; ITGA9|IDBG-25124|ENSG00000144668|3680|; L1CAM|IDBG-90096|ENSG00000198910|3897|; NRP1|IDBG-68532|ENSG00000099250|8829|;
VEGFR3 signaling in lymphatic endothelium	15180	PID NCI	9606	4	20	0.23232	0.641581	AKT1; COL1A1; FN1; RPS6KA1;	AKT1|IDBG-22709|ENSG00000142208|207|; COL1A1|IDBG-58238|ENSG00000108821|1277|; FN1|IDBG-80237|ENSG00000115414|2335|; RPS6KA1|IDBG-94680|ENSG00000117676|6195|;
Toll Like Receptor 9 (TLR9) Cascade	13042	REACTOME	9606	14	89	0.212919	0.644182	AGER; DUSP3; DUSP6; IKBKG; IRF7; MAP3K1; MAPK7; NFKBIA; PELI3; RPS6KA1; RPS6KA2; RPS6KA5; TAB3; TYK2;	AGER|IDBG-80463|ENSG00000204305|177|; DUSP3|IDBG-52945|ENSG00000108861|1845|; DUSP6|IDBG-50524|ENSG00000139318|1848|; IKBKG|IDBG-777831|ENSG00000269335|8517|; IRF7|IDBG-17225|ENSG00000185507|3665|; MAP3K1|IDBG-22000|ENSG00000095015|4214|; MAPK7|IDBG-34638|ENSG00000166484|5598|; NFKBIA|IDBG-4758|ENSG00000100906|4792|; PELI3|IDBG-59060|ENSG00000174516|246330|; RPS6KA1|IDBG-94680|ENSG00000117676|619…
Complement and coagulation cascades	456	KEGG	9606	11	69	0.235131	0.644349	BDKRB2; C5AR1; CD59; CFB; F3; PLAUR; SERPINA1; SERPINA5; SERPINF2; SERPING1; VWF;	BDKRB2|IDBG-18990|ENSG00000168398|624|; C5AR1|IDBG-59445|ENSG00000197405|728|; CD59|IDBG-38813|ENSG00000085063|966|; CFB|IDBG-79667|ENSG00000243649|629|; F3|IDBG-100378|ENSG00000117525|2152|; PLAUR|IDBG-55442|ENSG00000011422|5329|; SERPINA1|IDBG-18174|ENSG00000197249|5265|; SERPINA5|IDBG-18363|ENSG00000188488|5104|; SERPINF2|IDBG-15544|ENSG00000167711|5345|; SERPING1|IDBG-46853|ENSG00000149131|71…
Gastric acid secretion	10356	KEGG	9606	12	76	0.231988	0.644411	ADCY6; CALML6; CAMK2G; EZR; ITPR2; KCNJ1; KCNQ1; MYLK4; MYLK; PLCB4; PRKCG; SLC26A7;	ADCY6|IDBG-30292|ENSG00000174233|112|; CALML6|IDBG-86011|ENSG00000169885|163688|; CAMK2G|IDBG-78703|ENSG00000148660|818|; EZR|IDBG-98477|ENSG00000092820|7430|; ITPR2|IDBG-24160|ENSG00000123104|3709|; KCNJ1|IDBG-75955|ENSG00000151704|3758|; KCNQ1|IDBG-22998|ENSG00000053918|3784|; MYLK4|IDBG-56410|ENSG00000145949|340156|; MYLK|IDBG-53043|ENSG00000065534|4638|; PLCB4|IDBG-52923|ENSG00000101333|5332|…
Circadian Clock	13672	REACTOME	9606	9	55	0.24056	0.652948	ARNTL; BHLHE40; CLOCK; EP300; NPAS2; NR1D1; PRIC285; RXRA; SREBF1;	ARNTL|IDBG-32620|ENSG00000133794|406|; BHLHE40|IDBG-14409|ENSG00000134107|8553|; CLOCK|IDBG-19411|ENSG00000134852|9575|; EP300|IDBG-8992|ENSG00000100393|2033|; NPAS2|IDBG-63633|ENSG00000170485|4862|; NR1D1|IDBG-47135|ENSG00000126368|9572|; PRIC285|IDBG-86601|ENSG00000130589|85441|; RXRA|IDBG-91747|ENSG00000186350|6256|; SREBF1|IDBG-33208|ENSG00000072310|6720|;
GRB2 events in ERBB2 signaling	13287	REACTOME	9606	5	27	0.240109	0.652969	EGFR; ERBB2; HBEGF; NRG1; TYK2;	EGFR|IDBG-16933|ENSG00000146648|1956|; ERBB2|IDBG-46068|ENSG00000141736|2064|; HBEGF|IDBG-48445|ENSG00000113070|1839|; NRG1|IDBG-16182|ENSG00000157168|3084|; TYK2|IDBG-27182|ENSG00000105397|7297|;
Interleukin receptor SHC signaling	13081	REACTOME	9606	5	27	0.240109	0.652969	CSF2RA; INPPL1; JAK3; PIK3CD; PIK3R3;	CSF2RA|IDBG-39400|ENSG00000198223|102725415,1438|; INPPL1|IDBG-63291|ENSG00000165458|3636|; JAK3|IDBG-37201|ENSG00000105639|3718|; PIK3CD|IDBG-88554|ENSG00000171608|5293|; PIK3R3|IDBG-98070|ENSG00000117461|8503|;
Regulation of Ras family activation	15433	PID NCI	9606	5	27	0.240109	0.652969	NF1; RASA2; RASGRF1; RASGRP1; RASGRP3;	NF1|IDBG-39462|ENSG00000196712|102725369,4763|; RASA2|IDBG-59126|ENSG00000155903|5922|; RASGRF1|IDBG-25346|ENSG00000058335|5923|; RASGRP1|IDBG-5885|ENSG00000172575|10125|; RASGRP3|IDBG-43993|ENSG00000152689|25780|;
Transcription factor creb and its extracellular signals	4014	PID BIOCARTA	9606	5	27	0.240109	0.652969	AKT1; CAMK2G; PDPK1; RPS6KA1; RPS6KA5;	AKT1|IDBG-22709|ENSG00000142208|207|; CAMK2G|IDBG-78703|ENSG00000148660|818|; PDPK1|IDBG-10648|ENSG00000140992|101060747,5170|; RPS6KA1|IDBG-94680|ENSG00000117676|6195|; RPS6KA5|IDBG-16084|ENSG00000100784|9252|;
EGFR interacts with phospholipase C-gamma	13211	REACTOME	9606	6	35	0.265054	0.654596	ADCY6; ADRBK1; EGFR; ITPR2; PLCG1; PRKCG;	ADCY6|IDBG-30292|ENSG00000174233|112|; ADRBK1|IDBG-59896|ENSG00000173020|156|; EGFR|IDBG-16933|ENSG00000146648|1956|; ITPR2|IDBG-24160|ENSG00000123104|3709|; PLCG1|IDBG-75238|ENSG00000124181|5335|; PRKCG|IDBG-67841|ENSG00000126583|5582|;
IL2 signaling events mediated by PI3K	15791	PID NCI	9606	6	35	0.265054	0.654596	AKT1; BCL2L1; E2F1; FOXO3; JAK3; SMPD1;	AKT1|IDBG-22709|ENSG00000142208|207|; BCL2L1|IDBG-63673|ENSG00000171552|598|; E2F1|IDBG-67214|ENSG00000101412|1869|; FOXO3|IDBG-95024|ENSG00000118689|2309|; JAK3|IDBG-37201|ENSG00000105639|3718|; SMPD1|IDBG-28681|ENSG00000166311|6609|;
Validated transcriptional targets of AP1 family members Fra1 and Fra2	14994	PID NCI	9606	6	35	0.265054	0.654596	CCND1; EP300; FOSL2; LIF; NFATC2; PLAUR;	CCND1|IDBG-61868|ENSG00000110092|595|; EP300|IDBG-8992|ENSG00000100393|2033|; FOSL2|IDBG-41072|ENSG00000075426|2355|; LIF|IDBG-3968|ENSG00000128342|3976|; NFATC2|IDBG-81223|ENSG00000101096|4773|; PLAUR|IDBG-55442|ENSG00000011422|5329|;
Actions of nitric oxide in the heart	3993	PID BIOCARTA	9606	7	41	0.243548	0.654823	AKT1; BDKRB2; GUCY1A2; PDE2A; PDPK1; PLCG1; VEGFA;	AKT1|IDBG-22709|ENSG00000142208|207|; BDKRB2|IDBG-18990|ENSG00000168398|624|; GUCY1A2|IDBG-69857|ENSG00000152402|2977|; PDE2A|IDBG-63467|ENSG00000186642|5138|; PDPK1|IDBG-10648|ENSG00000140992|101060747,5170|; PLCG1|IDBG-75238|ENSG00000124181|5335|; VEGFA|IDBG-88716|ENSG00000112715|7422|;
Stabilization and expansion of the E-cadherin adherens junction	15724	PID NCI	9606	7	41	0.243548	0.654823	CDH1; EGFR; EPHA2; LIMA1; MYO6; PLEKHA7; PVRL2;	CDH1|IDBG-38622|ENSG00000039068|999|; EGFR|IDBG-16933|ENSG00000146648|1956|; EPHA2|IDBG-91407|ENSG00000142627|1969|; LIMA1|IDBG-32504|ENSG00000050405|51474|; MYO6|IDBG-93156|ENSG00000196586|4646|; PLEKHA7|IDBG-33615|ENSG00000166689|144100|; PVRL2|IDBG-56684|ENSG00000130202|5819|;
TRAF6 mediated induction of NFkB and MAP kinases upon TLR7/8 or 9 activation	13040	REACTOME	9606	13	84	0.242011	0.655639	AGER; DUSP3; DUSP6; IKBKG; MAP3K1; MAPK7; NFKBIA; PELI3; RPS6KA1; RPS6KA2; RPS6KA5; TAB3; TYK2;	AGER|IDBG-80463|ENSG00000204305|177|; DUSP3|IDBG-52945|ENSG00000108861|1845|; DUSP6|IDBG-50524|ENSG00000139318|1848|; IKBKG|IDBG-777831|ENSG00000269335|8517|; MAP3K1|IDBG-22000|ENSG00000095015|4214|; MAPK7|IDBG-34638|ENSG00000166484|5598|; NFKBIA|IDBG-4758|ENSG00000100906|4792|; PELI3|IDBG-59060|ENSG00000174516|246330|; RPS6KA1|IDBG-94680|ENSG00000117676|6195|; RPS6KA2|IDBG-98954|ENSG00000071242|…
ATM pathway	15622	PID NCI	9606	6	34	0.243105	0.656106	BLM; CDC25A; FANCD2; MDM2; RAD9A; RBBP8;	BLM|IDBG-30365|ENSG00000197299|641|; CDC25A|IDBG-32204|ENSG00000164045|993|; FANCD2|IDBG-17539|ENSG00000144554|2177|; MDM2|IDBG-46431|ENSG00000135679|4193|; RAD9A|IDBG-60163|ENSG00000172613|100130987,5883|; RBBP8|IDBG-1496|ENSG00000101773|5932|;
LKB1 signaling events	15286	PID NCI	9606	6	34	0.243105	0.656106	BRSK1; CTSD; EZR; MAP2; STK11IP; TSC2;	BRSK1|IDBG-70338|ENSG00000160469|84446|; CTSD|IDBG-19613|ENSG00000117984|1509|; EZR|IDBG-98477|ENSG00000092820|7430|; MAP2|IDBG-79788|ENSG00000078018|4133|; STK11IP|IDBG-82003|ENSG00000144589|114790|; TSC2|IDBG-9819|ENSG00000103197|7249|;
Apoptotic signaling in response to dna damage	4073	PID BIOCARTA	9606	3	14	0.248966	0.656994	AKT1; APAF1; BCL2L1;	AKT1|IDBG-22709|ENSG00000142208|207|; APAF1|IDBG-52364|ENSG00000120868|317|; BCL2L1|IDBG-63673|ENSG00000171552|598|;
RXR and RAR heterodimerization with other nuclear receptor	15010	PID NCI	9606	3	14	0.248966	0.656994	ABCA1; RXRA; SREBF1;	ABCA1|IDBG-79441|ENSG00000165029|19|; RXRA|IDBG-91747|ENSG00000186350|6256|; SREBF1|IDBG-33208|ENSG00000072310|6720|;
Regulation of AMPK activity via LKB1	13207	REACTOME	9606	3	14	0.248966	0.656994	PRKAA2; PRKAG2; STRADB;	PRKAA2|IDBG-99136|ENSG00000162409|5563|; PRKAG2|IDBG-49672|ENSG00000106617|51422|; STRADB|IDBG-78683|ENSG00000082146|55437|;
S1P3 pathway	15477	PID NCI	9606	3	14	0.248966	0.656994	AKT1; PDGFB; VEGFA;	AKT1|IDBG-22709|ENSG00000142208|207|; PDGFB|IDBG-8091|ENSG00000100311|5155|; VEGFA|IDBG-88716|ENSG00000112715|7422|;
SEMA3A-Plexin repulsion signaling by inhibiting Integrin adhesion	13912	REACTOME	9606	3	14	0.248966	0.656994	NRP1; PLXNA3; SEMA3A;	NRP1|IDBG-68532|ENSG00000099250|8829|; PLXNA3|IDBG-91604|ENSG00000130827|55558|; SEMA3A|IDBG-24546|ENSG00000075213|10371|;
Signal regulatory protein (SIRP) family interactions	13833	REACTOME	9606	3	14	0.248966	0.656994	CD47; SIRPB1; SKAP2;	CD47|IDBG-48744|ENSG00000196776|961|; SIRPB1|IDBG-40341|ENSG00000101307|10326|; SKAP2|IDBG-10241|ENSG00000005020|8935|;
Sumoylation by ranbp2 regulates transcriptional repression	3990	PID BIOCARTA	9606	3	14	0.248966	0.656994	HDAC6; HDAC9; MDM2;	HDAC6|IDBG-63929|ENSG00000094631|10013|; HDAC9|IDBG-9049|ENSG00000048052|9734|; MDM2|IDBG-46431|ENSG00000135679|4193|;
Synthesis of Prostaglandins (PG) and Thromboxanes (TX)	13481	REACTOME	9606	3	14	0.248966	0.656994	AKR1C3; PTGS2; TBXAS1;	AKR1C3|IDBG-47964|ENSG00000196139|8644|; PTGS2|IDBG-105426|ENSG00000073756|5743|; TBXAS1|IDBG-43840|ENSG00000059377|6916|;
Synthesis of bile acids and bile salts via 24-hydroxycholesterol	13464	REACTOME	9606	3	14	0.248966	0.656994	AKR1C3; CYP27A1; CYP46A1;	AKR1C3|IDBG-47964|ENSG00000196139|8644|; CYP27A1|IDBG-81150|ENSG00000135929|1593|; CYP46A1|IDBG-19788|ENSG00000036530|10858|;
Transcription regulation by methyltransferase of carm1	4132	PID BIOCARTA	9606	3	14	0.248966	0.656994	EP300; RARA; RXRA;	EP300|IDBG-8992|ENSG00000100393|2033|; RARA|IDBG-47411|ENSG00000131759|5914|; RXRA|IDBG-91747|ENSG00000186350|6256|;
PTM: gamma carboxylation, hypusine formation and arylsulfatase activation	17641	REACTOME	9606	5	28	0.264795	0.657375	ARSA; ARSD; ARSJ; DHPS; GAS6;	ARSA|IDBG-14144|ENSG00000100299|410|; ARSD|IDBG-41101|ENSG00000006756|414|; ARSJ|IDBG-35178|ENSG00000180801|79642|; DHPS|IDBG-30662|ENSG00000095059|1725|; GAS6|IDBG-53634|ENSG00000183087|2621|;
Role of mef2d in t-cell apoptosis	4085	PID BIOCARTA	9606	5	28	0.264795	0.657375	CABIN1; EP300; HLA-DRA; HLA-DRB1; PLCG1;	CABIN1|IDBG-2725|ENSG00000099991|23523|; EP300|IDBG-8992|ENSG00000100393|2033|; HLA-DRA|IDBG-80796|ENSG00000204287|3122|; HLA-DRB1|IDBG-80863|ENSG00000196126|100996809,3123|; PLCG1|IDBG-75238|ENSG00000124181|5335|;
SHC1 events in ERBB2 signaling	13289	REACTOME	9606	5	28	0.264795	0.657375	EGFR; ERBB2; HBEGF; NRG1; TYK2;	EGFR|IDBG-16933|ENSG00000146648|1956|; ERBB2|IDBG-46068|ENSG00000141736|2064|; HBEGF|IDBG-48445|ENSG00000113070|1839|; NRG1|IDBG-16182|ENSG00000157168|3084|; TYK2|IDBG-27182|ENSG00000105397|7297|;
TRP channels	19727	REACTOME	9606	5	28	0.264795	0.657375	TRPM4; TRPM5; TRPM8; TRPV3; TRPV6;	TRPM4|IDBG-62419|ENSG00000130529|54795|; TRPM5|IDBG-22743|ENSG00000070985|29850|; TRPM8|IDBG-83904|ENSG00000144481|79054|; TRPV3|IDBG-17119|ENSG00000167723|102725085,162514|; TRPV6|IDBG-45160|ENSG00000165125|55503|;
Thromboxane A2 receptor signaling	14941	PID NCI	9606	5	28	0.264795	0.657375	AKT1; DNM1; EGFR; ICAM1; TGM2;	AKT1|IDBG-22709|ENSG00000142208|207|; DNM1|IDBG-87752|ENSG00000106976|1759|; EGFR|IDBG-16933|ENSG00000146648|1956|; ICAM1|IDBG-26804|ENSG00000090339|3383|; TGM2|IDBG-74569|ENSG00000198959|7052|;
YAP1- and WWTR1 (TAZ)-stimulated gene expression	13740	REACTOME	9606	5	28	0.264795	0.657375	HIPK1; PRIC285; RUNX2; RXRA; TEAD3;	HIPK1|IDBG-101257|ENSG00000163349|204851|; PRIC285|IDBG-86601|ENSG00000130589|85441|; RUNX2|IDBG-89685|ENSG00000124813|860|; RXRA|IDBG-91747|ENSG00000186350|6256|; TEAD3|IDBG-84102|ENSG00000007866|7005|;
MyD88:Mal cascade initiated on plasma membrane	13034	REACTOME	9606	14	92	0.250922	0.658498	AGER; DUSP3; DUSP6; IKBKG; MAP3K1; MAPK7; NFKBIA; PELI3; RPS6KA1; RPS6KA2; RPS6KA5; SIGIRR; TAB3; TYK2;	AGER|IDBG-80463|ENSG00000204305|177|; DUSP3|IDBG-52945|ENSG00000108861|1845|; DUSP6|IDBG-50524|ENSG00000139318|1848|; IKBKG|IDBG-777831|ENSG00000269335|8517|; MAP3K1|IDBG-22000|ENSG00000095015|4214|; MAPK7|IDBG-34638|ENSG00000166484|5598|; NFKBIA|IDBG-4758|ENSG00000100906|4792|; PELI3|IDBG-59060|ENSG00000174516|246330|; RPS6KA1|IDBG-94680|ENSG00000117676|6195|; RPS6KA2|IDBG-98954|ENSG00000071242|…
Toll Like Receptor TLR6:TLR2 Cascade	13036	REACTOME	9606	14	92	0.250922	0.658498	AGER; DUSP3; DUSP6; IKBKG; MAP3K1; MAPK7; NFKBIA; PELI3; RPS6KA1; RPS6KA2; RPS6KA5; SIGIRR; TAB3; TYK2;	AGER|IDBG-80463|ENSG00000204305|177|; DUSP3|IDBG-52945|ENSG00000108861|1845|; DUSP6|IDBG-50524|ENSG00000139318|1848|; IKBKG|IDBG-777831|ENSG00000269335|8517|; MAP3K1|IDBG-22000|ENSG00000095015|4214|; MAPK7|IDBG-34638|ENSG00000166484|5598|; NFKBIA|IDBG-4758|ENSG00000100906|4792|; PELI3|IDBG-59060|ENSG00000174516|246330|; RPS6KA1|IDBG-94680|ENSG00000117676|6195|; RPS6KA2|IDBG-98954|ENSG00000071242|…
RIG-I-like receptor signaling pathway	5713	KEGG	9606	11	70	0.250004	0.658515	CASP10; DDX58; DHX58; IFIH1; IKBKG; IRF7; ISG15; MAP3K1; MAPK12; NFKBIA; TMEM173;	CASP10|IDBG-78470|ENSG00000003400|843|; DDX58|IDBG-55854|ENSG00000107201|23586|; DHX58|IDBG-50252|ENSG00000108771|79132|; IFIH1|IDBG-73750|ENSG00000115267|64135|; IKBKG|IDBG-777831|ENSG00000269335|8517|; IRF7|IDBG-17225|ENSG00000185507|3665|; ISG15|IDBG-84312|ENSG00000187608|9636|; MAP3K1|IDBG-22000|ENSG00000095015|4214|; MAPK12|IDBG-13093|ENSG00000188130|6300|; NFKBIA|IDBG-4758|ENSG00000100906|4…
AKT phosphorylates targets in the nucleus	12986	REACTOME	9606	2	8	0.262125	0.659944	AKT1; FOXO3;	AKT1|IDBG-22709|ENSG00000142208|207|; FOXO3|IDBG-95024|ENSG00000118689|2309|;
ALK2 signaling events	14982	PID NCI	9606	2	8	0.262125	0.659944	BMP7; BMPR2;	BMP7|IDBG-82028|ENSG00000101144|655|; BMPR2|IDBG-78880|ENSG00000204217|659|;
BH3-only proteins associate with and inactivate anti-apoptotic BCL-2 members	13405	REACTOME	9606	2	8	0.262125	0.659944	BCL2L11; BCL2L1;	BCL2L11|IDBG-65821|ENSG00000153094|10018|; BCL2L1|IDBG-63673|ENSG00000171552|598|;
Brca1 dependent ub ligase activity	4112	PID BIOCARTA	9606	2	8	0.262125	0.659944	FANCA; FANCD2;	FANCA|IDBG-48213|ENSG00000187741|2175|; FANCD2|IDBG-17539|ENSG00000144554|2177|;
EGFR Transactivation by Gastrin	13218	REACTOME	9606	2	8	0.262125	0.659944	EGFR; HBEGF;	EGFR|IDBG-16933|ENSG00000146648|1956|; HBEGF|IDBG-48445|ENSG00000113070|1839|;
Inhibition of matrix metalloproteinases	4164	PID BIOCARTA	9606	2	8	0.262125	0.659944	MMP14; TIMP2;	MMP14|IDBG-2848|ENSG00000157227|4323|; TIMP2|IDBG-70963|ENSG00000035862|7077|;
Negative regulation of the PI3K/AKT network	12987	REACTOME	9606	2	8	0.262125	0.659944	AKT1; PHLPP2;	AKT1|IDBG-22709|ENSG00000142208|207|; PHLPP2|IDBG-41059|ENSG00000040199|23035|;
Role of parkin in ubiquitin-proteasomal pathway	4098	PID BIOCARTA	9606	2	8	0.262125	0.659944	GPR37; UBE2L6;	GPR37|IDBG-39112|ENSG00000170775|2861|; UBE2L6|IDBG-46767|ENSG00000156587|9246|;
Sema4D mediated inhibition of cell attachment and migration	13907	REACTOME	9606	2	8	0.262125	0.659944	PLXNB1; SEMA4D;	PLXNB1|IDBG-32481|ENSG00000164050|5364|; SEMA4D|IDBG-75424|ENSG00000187764|10507|;
Synthesis of epoxy (EET) and dihydroxyeicosatrienoic acids (DHET)	13484	REACTOME	9606	2	8	0.262125	0.659944	CYP1A1; CYP1B1;	CYP1A1|IDBG-22475|ENSG00000140465|1543|; CYP1B1|IDBG-46038|ENSG00000138061|1545|;
Insulin Pathway	15835	PID NCI	9606	7	42	0.263438	0.66208	AKT1; EXOC7; FOXO3; IRS1; PDPK1; PTPN1; SGK1;	AKT1|IDBG-22709|ENSG00000142208|207|; EXOC7|IDBG-69418|ENSG00000182473|23265|; FOXO3|IDBG-95024|ENSG00000118689|2309|; IRS1|IDBG-82407|ENSG00000169047|3667|; PDPK1|IDBG-10648|ENSG00000140992|101060747,5170|; PTPN1|IDBG-80957|ENSG00000196396|5770|; SGK1|IDBG-96775|ENSG00000118515|6446|;
Calcium signaling pathway	594	KEGG	9606	26	183	0.26412	0.662625	ADORA2A; ATP2A1; BDKRB2; CACNA1G; CACNA1H; CALML6; CAMK2G; DRD1; EGFR; ERBB2; GRIN2C; ITPKA; ITPKB; ITPR2; MYLK4; MYLK; ORAI3; P2RX7; PHKG1; PHKG2; PLCB4; PLCG1; PRKCG; PTAFR; RYR1; SPHK2;	ADORA2A|IDBG-2843|ENSG00000128271|135|; ATP2A1|IDBG-23611|ENSG00000196296|487|; BDKRB2|IDBG-18990|ENSG00000168398|624|; CACNA1G|IDBG-58847|ENSG00000006283|8913|; CACNA1H|IDBG-8546|ENSG00000196557|8912|; CALML6|IDBG-86011|ENSG00000169885|163688|; CAMK2G|IDBG-78703|ENSG00000148660|818|; DRD1|IDBG-58384|ENSG00000184845|1812|; EGFR|IDBG-16933|ENSG00000146648|1956|; ERBB2|IDBG-46068|ENSG00000141736|20…
Meiotic recombination	13921	REACTOME	9606	10	63	0.253857	0.664974	BLM; BRCA2; HIST1H2BO; HIST1H3H; HIST2H2AA4; HIST2H2AC; HIST2H2BE; MLH3; MSH4; RBBP8;	BLM|IDBG-30365|ENSG00000197299|641|; BRCA2|IDBG-22703|ENSG00000139618|675|; HIST1H2BO|IDBG-776782|ENSG00000274641|8348|; HIST1H3H|IDBG-774811|ENSG00000278828|8350,8351,8352,8353,8354,8355,8356,8357,8358,8968|; HIST2H2AA4|IDBG-101988|ENSG00000203812|723790,8337|; HIST2H2AC|IDBG-102011|ENSG00000184260|8338|; HIST2H2BE|IDBG-101997|ENSG00000184678|8349|; MLH3|IDBG-12716|ENSG00000119684|27030|; MSH4|I…
TSLP	15928	NETPATH	9606	23	161	0.271032	0.668201	ADD3; AKT1; CIC; CLASP2; DAPP1; DBNL; DOCK5; FAM63A; FOXO3; INPPL1; MADD; MAPK12; NFKBIA; SEMA4B; SKAP2; SP110; STAT1; STAT3; STAT5B; STAT6; TMEM41B; TMEM63A; ZZEF1;	ADD3|IDBG-89137|ENSG00000148700|120|; AKT1|IDBG-22709|ENSG00000142208|207|; CIC|IDBG-54030|ENSG00000079432|23152|; CLASP2|IDBG-24212|ENSG00000163539|23122|; DAPP1|IDBG-31523|ENSG00000070190|27071|; DBNL|IDBG-14038|ENSG00000136279|102466985,28988|; DOCK5|IDBG-12661|ENSG00000147459|80005|; FAM63A|IDBG-102239|ENSG00000143409|55793|; FOXO3|IDBG-95024|ENSG00000118689|2309|; INPPL1|IDBG-63291|ENSG00000…
Phagosome	10394	KEGG	9606	22	152	0.256096	0.668382	ATP6V0A4; ATP6V1C2; CORO1A; DYNC2H1; HLA-B; HLA-C; HLA-DMB; HLA-DRA; HLA-DRB1; HLA-E; HLA-F; ITGB5; LAMP1; MRC2; PIKFYVE; PLA2R1; SEC61A2; TAP1; TAP2; TCIRG1; THBS1; TUBB3;	ATP6V0A4|IDBG-43255|ENSG00000105929|50617|; ATP6V1C2|IDBG-29072|ENSG00000143882|245973|; CORO1A|IDBG-25839|ENSG00000102879|11151|; DYNC2H1|IDBG-69413|ENSG00000187240|79659|; HLA-B|IDBG-299578|ENSG00000234745|3106|; HLA-C|IDBG-77290|ENSG00000204525|3107|; HLA-DMB|IDBG-403749|ENSG00000242574|3109|; HLA-DRA|IDBG-80796|ENSG00000204287|3122|; HLA-DRB1|IDBG-80863|ENSG00000196126|100996809,3123|; HLA-E|…
EGF signaling pathway	16203	INOH	9606	4	21	0.260913	0.668708	EGFR; MAP3K1; SHC2; SHC3;	EGFR|IDBG-16933|ENSG00000146648|1956|; MAP3K1|IDBG-22000|ENSG00000095015|4214|; SHC2|IDBG-12158|ENSG00000129946|25759|; SHC3|IDBG-75269|ENSG00000148082|53358|;
Growth hormone signaling pathway	4113	PID BIOCARTA	9606	4	21	0.260913	0.668708	IRS1; PLCG1; RPS6KA1; STAT5B;	IRS1|IDBG-82407|ENSG00000169047|3667|; PLCG1|IDBG-75238|ENSG00000124181|5335|; RPS6KA1|IDBG-94680|ENSG00000117676|6195|; STAT5B|IDBG-50532|ENSG00000173757|102723386,6777|;
NGF signaling pathway	16214	INOH	9606	4	21	0.260913	0.668708	ARAF; PLCG1; SHC2; SHC3;	ARAF|IDBG-61504|ENSG00000078061|369|; PLCG1|IDBG-75238|ENSG00000124181|5335|; SHC2|IDBG-12158|ENSG00000129946|25759|; SHC3|IDBG-75269|ENSG00000148082|53358|;
Phosphoinositides and their downstream targets	4169	PID BIOCARTA	9606	4	21	0.260913	0.668708	AKT1; PDPK1; PFKP; PLCG1;	AKT1|IDBG-22709|ENSG00000142208|207|; PDPK1|IDBG-10648|ENSG00000140992|101060747,5170|; PFKP|IDBG-45598|ENSG00000067057|5214|; PLCG1|IDBG-75238|ENSG00000124181|5335|;
RIP-mediated NFkB activation via ZBP1	13008	REACTOME	9606	4	21	0.260913	0.668708	AGER; IKBKG; NFKBIA; TLR3;	AGER|IDBG-80463|ENSG00000204305|177|; IKBKG|IDBG-777831|ENSG00000269335|8517|; NFKBIA|IDBG-4758|ENSG00000100906|4792|; TLR3|IDBG-47294|ENSG00000164342|7098|;
Regulation of Insulin-like Growth Factor (IGF) transport and uptake by Insulin-like Growth Factor Binding Proteins (IGFBPs)	13383	REACTOME	9606	4	21	0.260913	0.668708	IGF2; IGFBP3; IGFBP5; IGFBP6;	IGF2|IDBG-20829|ENSG00000167244|3481|; IGFBP3|IDBG-15809|ENSG00000146674|3486|; IGFBP5|IDBG-80733|ENSG00000115461|3488|; IGFBP6|IDBG-35796|ENSG00000167779|3489|;
Termination of O-glycan biosynthesis	13367	REACTOME	9606	4	21	0.260913	0.668708	MUC1; MUC13; MUC20; ST6GALNAC2;	MUC1|IDBG-103122|ENSG00000185499|4582|; MUC13|IDBG-53964|ENSG00000173702|56667|; MUC20|IDBG-70656|ENSG00000176945|200958|; ST6GALNAC2|IDBG-69865|ENSG00000070731|10610|;
The canonical retinoid cycle in rods (twilight vision)	13322	REACTOME	9606	4	21	0.260913	0.668708	LRAT; MYO7A; RDH11; STRA6;	LRAT|IDBG-42230|ENSG00000121207|9227|; MYO7A|IDBG-65343|ENSG00000137474|4647|; RDH11|IDBG-9982|ENSG00000072042|51109|; STRA6|IDBG-21876|ENSG00000137868|64220|;
regulation of FZD by ubiquitination	18257	REACTOME	9606	4	21	0.260913	0.668708	LGR4; LRP6; RSPO1; ZNRF3;	LGR4|IDBG-36645|ENSG00000205213|55366|; LRP6|IDBG-20075|ENSG00000070018|4040|; RSPO1|IDBG-96460|ENSG00000169218|284654|; ZNRF3|IDBG-3438|ENSG00000183579|84133|;
Signaling by ERBB4	13265	REACTOME	9606	20	137	0.256095	0.669605	AKT1; APH1B; CDKN1A; EGFR; ERBB2; FGF18; FGF19; FOXO3; HBEGF; IRS1; MDM2; NRG1; PDGFB; PDPK1; PHLPP2; PIK3CD; PIK3R3; STAT5B; TSC2; TYK2;	AKT1|IDBG-22709|ENSG00000142208|207|; APH1B|IDBG-15754|ENSG00000138613|83464|; CDKN1A|IDBG-85033|ENSG00000124762|1026|; EGFR|IDBG-16933|ENSG00000146648|1956|; ERBB2|IDBG-46068|ENSG00000141736|2064|; FGF18|IDBG-57567|ENSG00000156427|8817|; FGF19|IDBG-61980|ENSG00000162344|9965|; FOXO3|IDBG-95024|ENSG00000118689|2309|; HBEGF|IDBG-48445|ENSG00000113070|1839|; IRS1|IDBG-82407|ENSG00000169047|3667|; M…
Mapkinase signaling pathway	4137	PID BIOCARTA	9606	9	56	0.257497	0.67081	ARAF; MAP3K1; MAP3K12; MAP3K14; MAP3K8; MAPK12; MAPK7; RPS6KA1; STAT1;	ARAF|IDBG-61504|ENSG00000078061|369|; MAP3K1|IDBG-22000|ENSG00000095015|4214|; MAP3K12|IDBG-36895|ENSG00000139625|7786|; MAP3K14|IDBG-54829|ENSG00000006062|9020|; MAP3K8|IDBG-66703|ENSG00000107968|1326|; MAPK12|IDBG-13093|ENSG00000188130|6300|; MAPK7|IDBG-34638|ENSG00000166484|5598|; RPS6KA1|IDBG-94680|ENSG00000117676|6195|; STAT1|IDBG-77617|ENSG00000115415|6772|;
p53-Dependent G1 DNA Damage Response	12908	REACTOME	9606	9	57	0.274801	0.675157	CCNE2; CDKN1A; MDM2; PSMA2; PSMA6; PSMB10; PSMB9; PSMD2; PSME2;	CCNE2|IDBG-29174|ENSG00000175305|9134|; CDKN1A|IDBG-85033|ENSG00000124762|1026|; MDM2|IDBG-46431|ENSG00000135679|4193|; PSMA2|IDBG-13609|ENSG00000106588|5683|; PSMA6|IDBG-4735|ENSG00000100902|5687|; PSMB10|IDBG-37710|ENSG00000205220|5699|; PSMB9|IDBG-403299|ENSG00000240065|5698|; PSMD2|IDBG-67752|ENSG00000175166|5708|; PSME2|IDBG-3564|ENSG00000100911|102465801,5721|;
p53-Dependent G1/S DNA damage checkpoint	16695	REACTOME	9606	9	57	0.274801	0.675157	CCNE2; CDKN1A; MDM2; PSMA2; PSMA6; PSMB10; PSMB9; PSMD2; PSME2;	CCNE2|IDBG-29174|ENSG00000175305|9134|; CDKN1A|IDBG-85033|ENSG00000124762|1026|; MDM2|IDBG-46431|ENSG00000135679|4193|; PSMA2|IDBG-13609|ENSG00000106588|5683|; PSMA6|IDBG-4735|ENSG00000100902|5687|; PSMB10|IDBG-37710|ENSG00000205220|5699|; PSMB9|IDBG-403299|ENSG00000240065|5698|; PSMD2|IDBG-67752|ENSG00000175166|5708|; PSME2|IDBG-3564|ENSG00000100911|102465801,5721|;
Innate Immune System	17476	REACTOME	9606	75	563	0.277999	0.68184	ADCY6; ADRBK1; AGER; AKT1; BCL2L1; CASP10; CASP4; CD59; CDKN1A; CFB; CFP; CTSK; CTSL2; DDX58; DHX58; DNM1; DTX4; DUSP3; DUSP6; EGFR; ELMO2; EP300; ERBB2; FGF18; FGF19; FOXO3; HBEGF; HERC5; IFIH1; IKBKG; IRF1; IRF7; IRS1; ISG15; ITPR2; LGMN; LIMK1; MALT1; MAP3K1; MAPK12; MAPK7; MDM2; MYO10; NCKIPSD; NFATC2; NFKBIA; NLRC5; NRG1; P2RX7; PDGFB; PDPK1; PELI3; PHLPP2; PIK3CD; PIK3R3; PLCG1; PPAPDC1B; P…	ADCY6|IDBG-30292|ENSG00000174233|112|; ADRBK1|IDBG-59896|ENSG00000173020|156|; AGER|IDBG-80463|ENSG00000204305|177|; AKT1|IDBG-22709|ENSG00000142208|207|; BCL2L1|IDBG-63673|ENSG00000171552|598|; CASP10|IDBG-78470|ENSG00000003400|843|; CASP4|IDBG-69557|ENSG00000196954|837|; CD59|IDBG-38813|ENSG00000085063|966|; CDKN1A|IDBG-85033|ENSG00000124762|1026|; CFB|IDBG-79667|ENSG00000243649|629|; CFP|IDBG-…
Autoimmune thyroid disease	2799	KEGG	9606	8	50	0.279434	0.683007	CD40; HLA-B; HLA-C; HLA-DMB; HLA-DRA; HLA-DRB1; HLA-E; HLA-F;	CD40|IDBG-78904|ENSG00000101017|958|; HLA-B|IDBG-299578|ENSG00000234745|3106|; HLA-C|IDBG-77290|ENSG00000204525|3107|; HLA-DMB|IDBG-403749|ENSG00000242574|3109|; HLA-DRA|IDBG-80796|ENSG00000204287|3122|; HLA-DRB1|IDBG-80863|ENSG00000196126|100996809,3123|; HLA-E|IDBG-125081|ENSG00000204592|3133|; HLA-F|IDBG-73753|ENSG00000204642|3134|;
CXCR4-mediated signaling events	15059	PID NCI	9606	8	50	0.279434	0.683007	ADRBK1; AKT1; DNM1; HLA-DRA; HLA-DRB1; LIMK1; PDPK1; STAT2;	ADRBK1|IDBG-59896|ENSG00000173020|156|; AKT1|IDBG-22709|ENSG00000142208|207|; DNM1|IDBG-87752|ENSG00000106976|1759|; HLA-DRA|IDBG-80796|ENSG00000204287|3122|; HLA-DRB1|IDBG-80863|ENSG00000196126|100996809,3123|; LIMK1|IDBG-20945|ENSG00000106683|3984|; PDPK1|IDBG-10648|ENSG00000140992|101060747,5170|; STAT2|IDBG-40906|ENSG00000170581|6773|;
Regulation of nuclear beta catenin signaling and target gene transcription	15295	PID NCI	9606	11	72	0.280689	0.684902	AXIN2; CACNA1G; CCND1; CDH1; CYR61; DKK1; DVL3; EP300; SP5; TCF7; ZCCHC12;	AXIN2|IDBG-65085|ENSG00000168646|8313|; CACNA1G|IDBG-58847|ENSG00000006283|8913|; CCND1|IDBG-61868|ENSG00000110092|595|; CDH1|IDBG-38622|ENSG00000039068|999|; CYR61|IDBG-100054|ENSG00000142871|3491|; DKK1|IDBG-74684|ENSG00000107984|22943|; DVL3|IDBG-67447|ENSG00000161202|1857|; EP300|IDBG-8992|ENSG00000100393|2033|; SP5|IDBG-74704|ENSG00000204335|389058|; TCF7|IDBG-44412|ENSG00000081059|102724203…
Association of licensing factors with the pre-replicative complex	12933	REACTOME	9606	3	15	0.284603	0.686226	CDC6; E2F1; E2F2;	CDC6|IDBG-47359|ENSG00000094804|990|; E2F1|IDBG-67214|ENSG00000101412|1869|; E2F2|IDBG-93950|ENSG00000007968|1870|;
Bone remodeling	4036	PID BIOCARTA	9606	3	15	0.284603	0.686226	FOSL2; IRF9; NFKBIA;	FOSL2|IDBG-41072|ENSG00000075426|2355|; IRF9|IDBG-236583|ENSG00000213928|10379|; NFKBIA|IDBG-4758|ENSG00000100906|4792|;
Constitutive Signaling by NOTCH1 HD Domain Mutants	13716	REACTOME	9606	3	15	0.284603	0.686226	DLL1; NEURL1B; NOTCH1;	DLL1|IDBG-99280|ENSG00000198719|28514|; NEURL1B|IDBG-233717|ENSG00000214357|54492|; NOTCH1|IDBG-92445|ENSG00000148400|4851|;
N-Glycan antennae elongation	13362	REACTOME	9606	3	15	0.284603	0.686226	B4GALT1; B4GALT5; MGAT4A;	B4GALT1|IDBG-56701|ENSG00000086062|2683|; B4GALT5|IDBG-80555|ENSG00000158470|9334|; MGAT4A|IDBG-63060|ENSG00000071073|11320|;
Synthesis of bile acids and bile salts via 27-hydroxycholesterol	13466	REACTOME	9606	3	15	0.284603	0.686226	AKR1C3; CYP27A1; RXRA;	AKR1C3|IDBG-47964|ENSG00000196139|8644|; CYP27A1|IDBG-81150|ENSG00000135929|1593|; RXRA|IDBG-91747|ENSG00000186350|6256|;
negative regulation of TCF-dependent signaling by WNT ligand antagonists	18430	REACTOME	9606	3	15	0.284603	0.686226	DKK1; LRP6; WNT9A;	DKK1|IDBG-74684|ENSG00000107984|22943|; LRP6|IDBG-20075|ENSG00000070018|4040|; WNT9A|IDBG-107115|ENSG00000143816|7483|;
Activated TLR4 signalling	19190	REACTOME	9606	16	110	0.291291	0.687235	AGER; DUSP3; DUSP6; IKBKG; IRF7; MAP3K1; MAPK7; NFKBIA; PELI3; RPS6KA1; RPS6KA2; RPS6KA5; SIGIRR; TAB3; TLR3; TYK2;	AGER|IDBG-80463|ENSG00000204305|177|; DUSP3|IDBG-52945|ENSG00000108861|1845|; DUSP6|IDBG-50524|ENSG00000139318|1848|; IKBKG|IDBG-777831|ENSG00000269335|8517|; IRF7|IDBG-17225|ENSG00000185507|3665|; MAP3K1|IDBG-22000|ENSG00000095015|4214|; MAPK7|IDBG-34638|ENSG00000166484|5598|; NFKBIA|IDBG-4758|ENSG00000100906|4792|; PELI3|IDBG-59060|ENSG00000174516|246330|; RPS6KA1|IDBG-94680|ENSG00000117676|619…
Erk1/erk2 mapk signaling pathway	4174	PID BIOCARTA	9606	4	22	0.290124	0.687897	NGFR; RPS6KA1; RPS6KA5; STAT3;	NGFR|IDBG-57653|ENSG00000064300|4804|; RPS6KA1|IDBG-94680|ENSG00000117676|6195|; RPS6KA5|IDBG-16084|ENSG00000100784|9252|; STAT3|IDBG-50702|ENSG00000168610|6774|;
Pyrimidine metabolism	18289	REACTOME	9606	4	22	0.290124	0.687897	DCK; TK1; UCK1; UPB1;	DCK|IDBG-22842|ENSG00000156136|1633|; TK1|IDBG-70500|ENSG00000167900|7083|; UCK1|IDBG-90047|ENSG00000130717|83549|; UPB1|IDBG-2864|ENSG00000100024|51733|;
Role of brca1 brca2 and atr in cancer susceptibility	4115	PID BIOCARTA	9606	4	22	0.290124	0.687897	BRCA2; FANCA; FANCD2; RAD9A;	BRCA2|IDBG-22703|ENSG00000139618|675|; FANCA|IDBG-48213|ENSG00000187741|2175|; FANCD2|IDBG-17539|ENSG00000144554|2177|; RAD9A|IDBG-60163|ENSG00000172613|100130987,5883|;
Tumor suppressor arf inhibits ribosomal biogenesis	4089	PID BIOCARTA	9606	4	22	0.290124	0.687897	AKT1; E2F1; MDM2; TBX2;	AKT1|IDBG-22709|ENSG00000142208|207|; E2F1|IDBG-67214|ENSG00000101412|1869|; MDM2|IDBG-46431|ENSG00000135679|4193|; TBX2|IDBG-62492|ENSG00000121068|6909|;
Toll Like Receptor 2 (TLR2) Cascade	17710	REACTOME	9606	14	95	0.291237	0.688247	AGER; DUSP3; DUSP6; IKBKG; MAP3K1; MAPK7; NFKBIA; PELI3; RPS6KA1; RPS6KA2; RPS6KA5; SIGIRR; TAB3; TYK2;	AGER|IDBG-80463|ENSG00000204305|177|; DUSP3|IDBG-52945|ENSG00000108861|1845|; DUSP6|IDBG-50524|ENSG00000139318|1848|; IKBKG|IDBG-777831|ENSG00000269335|8517|; MAP3K1|IDBG-22000|ENSG00000095015|4214|; MAPK7|IDBG-34638|ENSG00000166484|5598|; NFKBIA|IDBG-4758|ENSG00000100906|4792|; PELI3|IDBG-59060|ENSG00000174516|246330|; RPS6KA1|IDBG-94680|ENSG00000117676|6195|; RPS6KA2|IDBG-98954|ENSG00000071242|…
Toll Like Receptor TLR1:TLR2 Cascade	13035	REACTOME	9606	14	95	0.291237	0.688247	AGER; DUSP3; DUSP6; IKBKG; MAP3K1; MAPK7; NFKBIA; PELI3; RPS6KA1; RPS6KA2; RPS6KA5; SIGIRR; TAB3; TYK2;	AGER|IDBG-80463|ENSG00000204305|177|; DUSP3|IDBG-52945|ENSG00000108861|1845|; DUSP6|IDBG-50524|ENSG00000139318|1848|; IKBKG|IDBG-777831|ENSG00000269335|8517|; MAP3K1|IDBG-22000|ENSG00000095015|4214|; MAPK7|IDBG-34638|ENSG00000166484|5598|; NFKBIA|IDBG-4758|ENSG00000100906|4792|; PELI3|IDBG-59060|ENSG00000174516|246330|; RPS6KA1|IDBG-94680|ENSG00000117676|6195|; RPS6KA2|IDBG-98954|ENSG00000071242|…
Notch-mediated HES/HEY network	15284	PID NCI	9606	7	43	0.283758	0.691207	E2F1; EP300; HES6; NOTCH1; RBBP8; RUNX2; STAT3;	E2F1|IDBG-67214|ENSG00000101412|1869|; EP300|IDBG-8992|ENSG00000100393|2033|; HES6|IDBG-84508|ENSG00000144485|55502|; NOTCH1|IDBG-92445|ENSG00000148400|4851|; RBBP8|IDBG-1496|ENSG00000101773|5932|; RUNX2|IDBG-89685|ENSG00000124813|860|; STAT3|IDBG-50702|ENSG00000168610|6774|;
Apoptosis	17979	REACTOME	9606	22	155	0.287458	0.691939	AKT1; APAF1; BCL2L11; BCL2L1; CASP10; CDH1; CLSPN; DAPK1; DAPK2; DBNL; DIABLO; E2F1; HIST1H1C; OCLN; PSMA2; PSMA6; PSMB10; PSMB9; PSMD2; PSME2; TNFRSF10B; UNC5A;	AKT1|IDBG-22709|ENSG00000142208|207|; APAF1|IDBG-52364|ENSG00000120868|317|; BCL2L11|IDBG-65821|ENSG00000153094|10018|; BCL2L1|IDBG-63673|ENSG00000171552|598|; CASP10|IDBG-78470|ENSG00000003400|843|; CDH1|IDBG-38622|ENSG00000039068|999|; CLSPN|IDBG-96222|ENSG00000092853|63967|; DAPK1|IDBG-74918|ENSG00000196730|1612|; DAPK2|IDBG-16095|ENSG00000035664|23604|; DBNL|IDBG-14038|ENSG00000136279|1024669…
FoxO family signaling	15266	PID NCI	9606	5	29	0.290014	0.692245	AKT1; BCL2L11; FOXO3; MST1; SGK1;	AKT1|IDBG-22709|ENSG00000142208|207|; BCL2L11|IDBG-65821|ENSG00000153094|10018|; FOXO3|IDBG-95024|ENSG00000118689|2309|; MST1|IDBG-35033|ENSG00000173531|4485|; SGK1|IDBG-96775|ENSG00000118515|6446|;
IGF1 pathway	15262	PID NCI	9606	5	29	0.290014	0.692245	AKT1; CRKL; IRS1; PDPK1; PTPN1;	AKT1|IDBG-22709|ENSG00000142208|207|; CRKL|IDBG-1833|ENSG00000099942|1399|; IRS1|IDBG-82407|ENSG00000169047|3667|; PDPK1|IDBG-10648|ENSG00000140992|101060747,5170|; PTPN1|IDBG-80957|ENSG00000196396|5770|;
P38 mapk signaling pathway	4081	PID BIOCARTA	9606	5	29	0.290014	0.692245	MAP3K1; MAP3K9; NR2C2; RPS6KA5; STAT1;	MAP3K1|IDBG-22000|ENSG00000095015|4214|; MAP3K9|IDBG-10857|ENSG00000006432|4293|; NR2C2|IDBG-20458|ENSG00000177463|7182|; RPS6KA5|IDBG-16084|ENSG00000100784|9252|; STAT1|IDBG-77617|ENSG00000115415|6772|;
Thyroid cancer	500	KEGG	9606	5	29	0.290014	0.692245	CCND1; CDH1; RXRA; TCF7; TPR;	CCND1|IDBG-61868|ENSG00000110092|595|; CDH1|IDBG-38622|ENSG00000039068|999|; RXRA|IDBG-91747|ENSG00000186350|6256|; TCF7|IDBG-44412|ENSG00000081059|102724203,6932|; TPR|IDBG-105409|ENSG00000047410|7175|;
Toll-Like Receptors Cascades	17767	REACTOME	9606	20	140	0.289181	0.694911	AGER; CTSK; CTSL2; DNM1; DUSP3; DUSP6; IKBKG; IRF7; LGMN; MAP3K1; MAPK7; NFKBIA; PELI3; RPS6KA1; RPS6KA2; RPS6KA5; SIGIRR; TAB3; TLR3; TYK2;	AGER|IDBG-80463|ENSG00000204305|177|; CTSK|IDBG-102192|ENSG00000143387|1513|; CTSL2|IDBG-77609|ENSG00000136943|1515|; DNM1|IDBG-87752|ENSG00000106976|1759|; DUSP3|IDBG-52945|ENSG00000108861|1845|; DUSP6|IDBG-50524|ENSG00000139318|1848|; IKBKG|IDBG-777831|ENSG00000269335|8517|; IRF7|IDBG-17225|ENSG00000185507|3665|; LGMN|IDBG-17093|ENSG00000100600|5641|; MAP3K1|IDBG-22000|ENSG00000095015|4214|; MA…
Osteoclast differentiation	10367	KEGG	9606	19	133	0.295724	0.69654	AKT1; CTSK; FOSL2; IKBKG; IRF9; MAP3K14; MAPK12; NFATC2; NFKBIA; PIK3CD; PIK3R3; RNF31; SIRPB1; SOCS3; STAT1; STAT2; TGFB2; TGFBR1; TYK2;	AKT1|IDBG-22709|ENSG00000142208|207|; CTSK|IDBG-102192|ENSG00000143387|1513|; FOSL2|IDBG-41072|ENSG00000075426|2355|; IKBKG|IDBG-777831|ENSG00000269335|8517|; IRF9|IDBG-236583|ENSG00000213928|10379|; MAP3K14|IDBG-54829|ENSG00000006062|9020|; MAPK12|IDBG-13093|ENSG00000188130|6300|; NFATC2|IDBG-81223|ENSG00000101096|4773|; NFKBIA|IDBG-4758|ENSG00000100906|4792|; PIK3CD|IDBG-88554|ENSG00000171608|5…
Acetylcholine Neurotransmitter Release Cycle	13802	REACTOME	9606	3	16	0.320608	0.706131	PPFIA1; PPFIA4; SYT1;	PPFIA1|IDBG-62169|ENSG00000131626|8500|; PPFIA4|IDBG-105909|ENSG00000143847|8497|; SYT1|IDBG-49321|ENSG00000067715|6857|;
Chaperones modulate interferon signaling pathway	3952	PID BIOCARTA	9606	3	16	0.320608	0.706131	NFKBIA; TAX1BP3; USH1C;	NFKBIA|IDBG-4758|ENSG00000100906|4792|; TAX1BP3|IDBG-236056|ENSG00000213977|30851|; USH1C|IDBG-34081|ENSG00000006611|10083|;
Dopamine Neurotransmitter Release Cycle	13801	REACTOME	9606	3	16	0.320608	0.706131	PPFIA1; PPFIA4; SYT1;	PPFIA1|IDBG-62169|ENSG00000131626|8500|; PPFIA4|IDBG-105909|ENSG00000143847|8497|; SYT1|IDBG-49321|ENSG00000067715|6857|;
Endocytotic role of ndk phosphins and dynamin	4038	PID BIOCARTA	9606	3	16	0.320608	0.706131	DNM1; EPN1; SYNJ2;	DNM1|IDBG-87752|ENSG00000106976|1759|; EPN1|IDBG-71084|ENSG00000063245|29924|; SYNJ2|IDBG-98393|ENSG00000078269|8871|;
Ephrin B reverse signaling	15425	PID NCI	9606	3	16	0.320608	0.706131	DNM1; RGS3; TIAM1;	DNM1|IDBG-87752|ENSG00000106976|1759|; RGS3|IDBG-81812|ENSG00000138835|5998|; TIAM1|IDBG-1597|ENSG00000156299|102724932,7074|;
Glycogen breakdown (glycogenolysis)	13542	REACTOME	9606	3	16	0.320608	0.706131	PHKG1; PHKG2; PYGM;	PHKG1|IDBG-17586|ENSG00000164776|5260|; PHKG2|IDBG-26879|ENSG00000156873|5261|; PYGM|IDBG-54713|ENSG00000068976|102725405,102725475,5837|;
Human cytomegalovirus and map kinase pathways	4000	PID BIOCARTA	9606	3	16	0.320608	0.706131	AKT1; MAP3K1; PDPK1;	AKT1|IDBG-22709|ENSG00000142208|207|; MAP3K1|IDBG-22000|ENSG00000095015|4214|; PDPK1|IDBG-10648|ENSG00000140992|101060747,5170|;
Regulation of innate immune responses to cytosolic DNA	18110	REACTOME	9606	3	16	0.320608	0.706131	DTX4; TMEM173; TRIM56;	DTX4|IDBG-48168|ENSG00000110042|23220|; TMEM173|IDBG-47893|ENSG00000184584|340061|; TRIM56|IDBG-32956|ENSG00000169871|81844|;
Serotonin Neurotransmitter Release Cycle	13803	REACTOME	9606	3	16	0.320608	0.706131	PPFIA1; PPFIA4; SYT1;	PPFIA1|IDBG-62169|ENSG00000131626|8500|; PPFIA4|IDBG-105909|ENSG00000143847|8497|; SYT1|IDBG-49321|ENSG00000067715|6857|;
Neuronal System	17312	REACTOME	9606	37	274	0.322668	0.70957	ADCY6; CACNA2D2; CACNB1; CACNB3; CACNG8; CAMK2G; DLG4; GABRR2; GAD1; GRIK2; GRIK4; GRIN2B; GRIN2C; HCN3; HCN4; KCNB1; KCNC3; KCND1; KCNJ1; KCNN3; KCNQ1; MDM2; MYO6; NCALD; PDPK1; PICK1; PPFIA1; PPFIA4; PRKCG; RASGRF1; RPS6KA1; RPS6KA2; SLC17A7; SLC1A2; SLC1A3; SLC6A13; SYT1;	ADCY6|IDBG-30292|ENSG00000174233|112|; CACNA2D2|IDBG-37017|ENSG00000007402|9254|; CACNB1|IDBG-45318|ENSG00000067191|782|; CACNB3|IDBG-30418|ENSG00000167535|784|; CACNG8|IDBG-67909|ENSG00000142408|59283|; CAMK2G|IDBG-78703|ENSG00000148660|818|; DLG4|IDBG-23446|ENSG00000132535|1742|; GABRR2|IDBG-94302|ENSG00000111886|2570|; GAD1|IDBG-74724|ENSG00000128683|2571|; GRIK2|IDBG-94705|ENSG00000164418|289…
Calcineurin-regulated NFAT-dependent transcription in lymphocytes	15231	PID NCI	9606	7	45	0.325404	0.712291	DGKA; E2F1; GBP3; NFATC2; PTGS2; PTPN1; PTPRK;	DGKA|IDBG-39397|ENSG00000065357|1606|; E2F1|IDBG-67214|ENSG00000101412|1869|; GBP3|IDBG-100156|ENSG00000117226|2635|; NFATC2|IDBG-81223|ENSG00000101096|4773|; PTGS2|IDBG-105426|ENSG00000073756|5743|; PTPN1|IDBG-80957|ENSG00000196396|5770|; PTPRK|IDBG-96274|ENSG00000152894|5796|;
Fanconi anemia pathway	15101	PID NCI	9606	7	45	0.325404	0.712291	BLM; BRCA2; FANCA; FANCD2; FANCI; RAD9A; XRCC3;	BLM|IDBG-30365|ENSG00000197299|641|; BRCA2|IDBG-22703|ENSG00000139618|675|; FANCA|IDBG-48213|ENSG00000187741|2175|; FANCD2|IDBG-17539|ENSG00000144554|2177|; FANCI|IDBG-29126|ENSG00000140525|55215|; RAD9A|IDBG-60163|ENSG00000172613|100130987,5883|; XRCC3|IDBG-22058|ENSG00000126215|7517|;
Interleukin-2 signaling	13083	REACTOME	9606	7	45	0.325404	0.712291	CSF2RA; INPPL1; JAK3; PIK3CD; PIK3R3; STAT5B; TYK2;	CSF2RA|IDBG-39400|ENSG00000198223|102725415,1438|; INPPL1|IDBG-63291|ENSG00000165458|3636|; JAK3|IDBG-37201|ENSG00000105639|3718|; PIK3CD|IDBG-88554|ENSG00000171608|5293|; PIK3R3|IDBG-98070|ENSG00000117461|8503|; STAT5B|IDBG-50532|ENSG00000173757|102723386,6777|; TYK2|IDBG-27182|ENSG00000105397|7297|;
Btg family proteins and cell cycle regulation	4136	PID BIOCARTA	9606	2	9	0.311038	0.712587	CCND1; HOXB9;	CCND1|IDBG-61868|ENSG00000110092|595|; HOXB9|IDBG-56983|ENSG00000170689|3219|;
Growth hormone signaling	16149	INOH	9606	2	9	0.311038	0.712587	SOCS3; STAT5B;	SOCS3|IDBG-70676|ENSG00000184557|9021|; STAT5B|IDBG-50532|ENSG00000173757|102723386,6777|;
Netrin mediated repulsion signals	13902	REACTOME	9606	2	9	0.311038	0.712587	NTN1; UNC5A;	NTN1|IDBG-29663|ENSG00000065320|9423|; UNC5A|IDBG-59161|ENSG00000113763|90249|;
POU5F1 (OCT4), SOX2, NANOG activate genes related to proliferation	17338	REACTOME	9606	2	9	0.311038	0.712587	EPHA1; STAT3;	EPHA1|IDBG-46224|ENSG00000146904|2041|; STAT3|IDBG-50702|ENSG00000168610|6774|;
Reversal of insulin resistance by leptin	4167	PID BIOCARTA	9606	2	9	0.311038	0.712587	PRKAA2; PRKAG2;	PRKAA2|IDBG-99136|ENSG00000162409|5563|; PRKAG2|IDBG-49672|ENSG00000106617|51422|;
Role of ppar-gamma coactivators in obesity and thermogenesis	4034	PID BIOCARTA	9606	2	9	0.311038	0.712587	EP300; RXRA;	EP300|IDBG-8992|ENSG00000100393|2033|; RXRA|IDBG-91747|ENSG00000186350|6256|;
Signaling by FGFR3 mutants	16684	REACTOME	9606	2	9	0.311038	0.712587	FGF18; FGFR3;	FGF18|IDBG-57567|ENSG00000156427|8817|; FGFR3|IDBG-6932|ENSG00000068078|2261|;
Signaling by activated point mutants of FGFR3	13702	REACTOME	9606	2	9	0.311038	0.712587	FGF18; FGFR3;	FGF18|IDBG-57567|ENSG00000156427|8817|; FGFR3|IDBG-6932|ENSG00000068078|2261|;
Sodium/Proton exchangers	13168	REACTOME	9606	2	9	0.311038	0.712587	SLC9A7; SLC9A9;	SLC9A7|IDBG-59213|ENSG00000065923|84679|; SLC9A9|IDBG-59871|ENSG00000181804|285195|;
Sonic hedgehog receptor ptc1 regulates cell cycle	3999	PID BIOCARTA	9606	2	9	0.311038	0.712587	PTCH1; RASGRF1;	PTCH1|IDBG-77092|ENSG00000185920|5727|; RASGRF1|IDBG-25346|ENSG00000058335|5923|;
G alpha (12/13) signalling events	13223	REACTOME	9606	11	75	0.328607	0.713818	ARHGEF11; ARHGEF17; ARHGEF7; FGD1; ITSN1; KALRN; OBSCN; PIK3R3; PLEKHG2; PLXNB1; TIAM1;	ARHGEF11|IDBG-103650|ENSG00000132694|9826|; ARHGEF17|IDBG-63757|ENSG00000110237|9828|; ARHGEF7|IDBG-51160|ENSG00000102606|8874|; FGD1|IDBG-71243|ENSG00000102302|2245|; ITSN1|IDBG-2505|ENSG00000205726|102724664,6453|; KALRN|IDBG-53661|ENSG00000160145|8997|; OBSCN|IDBG-107220|ENSG00000154358|84033|; PIK3R3|IDBG-98070|ENSG00000117461|8503|; PLEKHG2|IDBG-50331|ENSG00000090924|64857|; PLXNB1|IDBG-3248…
Regulation of DNA replication	19523	REACTOME	9606	11	75	0.328607	0.713818	CDC6; CDKN1A; E2F1; E2F2; MCM10; PSMA2; PSMA6; PSMB10; PSMB9; PSMD2; PSME2;	CDC6|IDBG-47359|ENSG00000094804|990|; CDKN1A|IDBG-85033|ENSG00000124762|1026|; E2F1|IDBG-67214|ENSG00000101412|1869|; E2F2|IDBG-93950|ENSG00000007968|1870|; MCM10|IDBG-54720|ENSG00000065328|55388|; PSMA2|IDBG-13609|ENSG00000106588|5683|; PSMA6|IDBG-4735|ENSG00000100902|5687|; PSMB10|IDBG-37710|ENSG00000205220|5699|; PSMB9|IDBG-403299|ENSG00000240065|5698|; PSMD2|IDBG-67752|ENSG00000175166|5708|; …
Arrhythmogenic right ventricular cardiomyopathy (ARVC)	4353	KEGG	9606	11	74	0.312424	0.714613	CACNA2D2; CACNB1; CACNB3; CACNG8; DAG1; ITGA7; ITGA9; ITGB5; ITGB7; ITGB8; TCF7;	CACNA2D2|IDBG-37017|ENSG00000007402|9254|; CACNB1|IDBG-45318|ENSG00000067191|782|; CACNB3|IDBG-30418|ENSG00000167535|784|; CACNG8|IDBG-67909|ENSG00000142408|59283|; DAG1|IDBG-34876|ENSG00000173402|1605|; ITGA7|IDBG-38762|ENSG00000135424|3679|; ITGA9|IDBG-25124|ENSG00000144668|3680|; ITGB5|IDBG-53924|ENSG00000082781|3693|; ITGB7|IDBG-36071|ENSG00000139626|3695|; ITGB8|IDBG-9181|ENSG00000105855|369…
Integrins in angiogenesis	15117	PID NCI	9606	7	44	0.304438	0.714701	AKT1; COL4A3; FN1; IRS1; PI4KA; PIK3C2A; VEGFA;	AKT1|IDBG-22709|ENSG00000142208|207|; COL4A3|IDBG-82471|ENSG00000169031|1285|; FN1|IDBG-80237|ENSG00000115414|2335|; IRS1|IDBG-82407|ENSG00000169047|3667|; PI4KA|IDBG-401917|ENSG00000241973|5297|; PIK3C2A|IDBG-33678|ENSG00000011405|5286|; VEGFA|IDBG-88716|ENSG00000112715|7422|;
Nfat and hypertrophy of the heart	4058	PID BIOCARTA	9606	7	44	0.304438	0.714701	AKT1; ATP2A1; CTF1; HBEGF; HDAC9; LIF; PDPK1;	AKT1|IDBG-22709|ENSG00000142208|207|; ATP2A1|IDBG-23611|ENSG00000196296|487|; CTF1|IDBG-27219|ENSG00000150281|1489|; HBEGF|IDBG-48445|ENSG00000113070|1839|; HDAC9|IDBG-9049|ENSG00000048052|9734|; LIF|IDBG-3968|ENSG00000128342|3976|; PDPK1|IDBG-10648|ENSG00000140992|101060747,5170|;
Dilated cardiomyopathy	5714	KEGG	9606	13	90	0.327244	0.715218	ADCY6; CACNA2D2; CACNB1; CACNB3; CACNG8; DAG1; ITGA7; ITGA9; ITGB5; ITGB7; ITGB8; TGFB2; TNNT2;	ADCY6|IDBG-30292|ENSG00000174233|112|; CACNA2D2|IDBG-37017|ENSG00000007402|9254|; CACNB1|IDBG-45318|ENSG00000067191|782|; CACNB3|IDBG-30418|ENSG00000167535|784|; CACNG8|IDBG-67909|ENSG00000142408|59283|; DAG1|IDBG-34876|ENSG00000173402|1605|; ITGA7|IDBG-38762|ENSG00000135424|3679|; ITGA9|IDBG-25124|ENSG00000144668|3680|; ITGB5|IDBG-53924|ENSG00000082781|3693|; ITGB7|IDBG-36071|ENSG00000139626|369…
Cytosolic sensors of pathogen-associated DNA	19557	REACTOME	9606	10	67	0.320223	0.715232	AGER; DTX4; EP300; IKBKG; IRF7; NFKBIA; STAT6; TLR3; TMEM173; TRIM56;	AGER|IDBG-80463|ENSG00000204305|177|; DTX4|IDBG-48168|ENSG00000110042|23220|; EP300|IDBG-8992|ENSG00000100393|2033|; IKBKG|IDBG-777831|ENSG00000269335|8517|; IRF7|IDBG-17225|ENSG00000185507|3665|; NFKBIA|IDBG-4758|ENSG00000100906|4792|; STAT6|IDBG-42122|ENSG00000166888|6778|; TLR3|IDBG-47294|ENSG00000164342|7098|; TMEM173|IDBG-47893|ENSG00000184584|340061|; TRIM56|IDBG-32956|ENSG00000169871|81844…
Epithelial cell signaling in Helicobacter pylori infection	457	KEGG	9606	10	67	0.320223	0.715232	ATP6V0A4; ATP6V1C2; EGFR; HBEGF; IKBKG; MAP3K14; MAPK12; NFKBIA; PLCG1; TCIRG1;	ATP6V0A4|IDBG-43255|ENSG00000105929|50617|; ATP6V1C2|IDBG-29072|ENSG00000143882|245973|; EGFR|IDBG-16933|ENSG00000146648|1956|; HBEGF|IDBG-48445|ENSG00000113070|1839|; IKBKG|IDBG-777831|ENSG00000269335|8517|; MAP3K14|IDBG-54829|ENSG00000006062|9020|; MAPK12|IDBG-13093|ENSG00000188130|6300|; NFKBIA|IDBG-4758|ENSG00000100906|4792|; PLCG1|IDBG-75238|ENSG00000124181|5335|; TCIRG1|IDBG-61185|ENSG00000…
Regulation of Apoptosis	19734	REACTOME	9606	9	60	0.328471	0.715705	DAPK1; DAPK2; PSMA2; PSMA6; PSMB10; PSMB9; PSMD2; PSME2; UNC5A;	DAPK1|IDBG-74918|ENSG00000196730|1612|; DAPK2|IDBG-16095|ENSG00000035664|23604|; PSMA2|IDBG-13609|ENSG00000106588|5683|; PSMA6|IDBG-4735|ENSG00000100902|5687|; PSMB10|IDBG-37710|ENSG00000205220|5699|; PSMB9|IDBG-403299|ENSG00000240065|5698|; PSMD2|IDBG-67752|ENSG00000175166|5708|; PSME2|IDBG-3564|ENSG00000100911|102465801,5721|; UNC5A|IDBG-59161|ENSG00000113763|90249|;
Validated targets of C-MYC transcriptional repression	15263	PID NCI	9606	9	60	0.328471	0.715705	CCND1; CDKN1A; CEBPD; CLU; DKK1; EP300; ERBB2; FOXO3; TSC2;	CCND1|IDBG-61868|ENSG00000110092|595|; CDKN1A|IDBG-85033|ENSG00000124762|1026|; CEBPD|IDBG-281563|ENSG00000221869|1052|; CLU|IDBG-14287|ENSG00000120885|1191|; DKK1|IDBG-74684|ENSG00000107984|22943|; EP300|IDBG-8992|ENSG00000100393|2033|; ERBB2|IDBG-46068|ENSG00000141736|2064|; FOXO3|IDBG-95024|ENSG00000118689|2309|; TSC2|IDBG-9819|ENSG00000103197|7249|;
BMP receptor signaling	15033	PID NCI	9606	5	30	0.31563	0.716199	BMP7; BMPR2; CHRD; SMAD6; SMAD7;	BMP7|IDBG-82028|ENSG00000101144|655|; BMPR2|IDBG-78880|ENSG00000204217|659|; CHRD|IDBG-68217|ENSG00000090539|8646|; SMAD6|IDBG-18304|ENSG00000137834|4091|; SMAD7|IDBG-3195|ENSG00000101665|4092|;
CD28 co-stimulation	13090	REACTOME	9606	5	30	0.31563	0.716199	AKT1; MAP3K14; MAP3K8; PDPK1; PIK3R3;	AKT1|IDBG-22709|ENSG00000142208|207|; MAP3K14|IDBG-54829|ENSG00000006062|9020|; MAP3K8|IDBG-66703|ENSG00000107968|1326|; PDPK1|IDBG-10648|ENSG00000140992|101060747,5170|; PIK3R3|IDBG-98070|ENSG00000117461|8503|;
Oncogene Induced Senescence	16811	REACTOME	9606	5	30	0.31563	0.716199	CDKN2D; E2F1; E2F2; ERF; MDM2;	CDKN2D|IDBG-27803|ENSG00000129355|1032|; E2F1|IDBG-67214|ENSG00000101412|1869|; E2F2|IDBG-93950|ENSG00000007968|1870|; ERF|IDBG-54003|ENSG00000105722|2077|; MDM2|IDBG-46431|ENSG00000135679|4193|;
Vegf hypoxia and angiogenesis	3979	PID BIOCARTA	9606	5	30	0.31563	0.716199	AKT1; BDKRB2; PDPK1; PLCG1; VEGFA;	AKT1|IDBG-22709|ENSG00000142208|207|; BDKRB2|IDBG-18990|ENSG00000168398|624|; PDPK1|IDBG-10648|ENSG00000140992|101060747,5170|; PLCG1|IDBG-75238|ENSG00000124181|5335|; VEGFA|IDBG-88716|ENSG00000112715|7422|;
Wnt signaling pathway	4172	PID BIOCARTA	9606	5	30	0.31563	0.716199	CCND1; DKK1; LRP6; NLK; PPARD;	CCND1|IDBG-61868|ENSG00000110092|595|; DKK1|IDBG-74684|ENSG00000107984|22943|; LRP6|IDBG-20075|ENSG00000070018|4040|; NLK|IDBG-36215|ENSG00000087095|51701|; PPARD|IDBG-83938|ENSG00000112033|5467|;
Caspase cascade in apoptosis	4166	PID BIOCARTA	9606	4	23	0.319739	0.716397	APAF1; CASP10; CASP4; SREBF1;	APAF1|IDBG-52364|ENSG00000120868|317|; CASP10|IDBG-78470|ENSG00000003400|843|; CASP4|IDBG-69557|ENSG00000196954|837|; SREBF1|IDBG-33208|ENSG00000072310|6720|;
Ctcf: first multivalent nuclear factor	4040	PID BIOCARTA	9606	4	23	0.319739	0.716397	MDM2; SMAD6; TGFB2; TGFBR1;	MDM2|IDBG-46431|ENSG00000135679|4193|; SMAD6|IDBG-18304|ENSG00000137834|4091|; TGFB2|IDBG-106710|ENSG00000092969|7042|; TGFBR1|IDBG-78488|ENSG00000106799|7046|;
Methionine Cysteine metabolism	16250	INOH	9606	4	23	0.319739	0.716397	AHCYL2; GAD1; MARS; MAT1A;	AHCYL2|IDBG-40716|ENSG00000158467|23382|; GAD1|IDBG-74724|ENSG00000128683|2571|; MARS|IDBG-42746|ENSG00000166986|102465454,4141|; MAT1A|IDBG-80409|ENSG00000151224|4143|;
Mtor signaling pathway	4110	PID BIOCARTA	9606	4	23	0.319739	0.716397	AKT1; IRS1; PDPK1; TSC2;	AKT1|IDBG-22709|ENSG00000142208|207|; IRS1|IDBG-82407|ENSG00000169047|3667|; PDPK1|IDBG-10648|ENSG00000140992|101060747,5170|; TSC2|IDBG-9819|ENSG00000103197|7249|;
Noncanonical Wnt signaling pathway	15636	PID NCI	9606	4	23	0.319739	0.716397	FZD7; NFATC2; NLK; ROR2;	FZD7|IDBG-78808|ENSG00000155760|8324|; NFATC2|IDBG-81223|ENSG00000101096|4773|; NLK|IDBG-36215|ENSG00000087095|51701|; ROR2|IDBG-75748|ENSG00000169071|4920|;
SHC-related events triggered by IGF1R	13283	REACTOME	9606	4	23	0.319739	0.716397	IGF2; SHC2; SHC3; TYK2;	IGF2|IDBG-20829|ENSG00000167244|3481|; SHC2|IDBG-12158|ENSG00000129946|25759|; SHC3|IDBG-75269|ENSG00000148082|53358|; TYK2|IDBG-27182|ENSG00000105397|7297|;
Signaling by BMP	13304	REACTOME	9606	4	23	0.319739	0.716397	BMPR2; FSTL1; SMAD6; SMAD7;	BMPR2|IDBG-78880|ENSG00000204217|659|; FSTL1|IDBG-51777|ENSG00000163430|11167|; SMAD6|IDBG-18304|ENSG00000137834|4091|; SMAD7|IDBG-3195|ENSG00000101665|4092|;
Signaling events mediated by Stem cell factor receptor (c-Kit)	15404	PID NCI	9606	8	52	0.317719	0.719792	AKT1; CRKL; EPOR; FOXO3; PDPK1; PIK3C2B; STAT1; STAT3;	AKT1|IDBG-22709|ENSG00000142208|207|; CRKL|IDBG-1833|ENSG00000099942|1399|; EPOR|IDBG-29281|ENSG00000187266|2057|; FOXO3|IDBG-95024|ENSG00000118689|2309|; PDPK1|IDBG-10648|ENSG00000140992|101060747,5170|; PIK3C2B|IDBG-106047|ENSG00000133056|5287|; STAT1|IDBG-77617|ENSG00000115415|6772|; STAT3|IDBG-50702|ENSG00000168610|6774|;
Intrinsic Pathway for Apoptosis	19328	REACTOME	9606	6	38	0.333366	0.721955	AKT1; APAF1; BCL2L11; BCL2L1; DIABLO; E2F1;	AKT1|IDBG-22709|ENSG00000142208|207|; APAF1|IDBG-52364|ENSG00000120868|317|; BCL2L11|IDBG-65821|ENSG00000153094|10018|; BCL2L1|IDBG-63673|ENSG00000171552|598|; DIABLO|IDBG-62263|ENSG00000184047|56616|; E2F1|IDBG-67214|ENSG00000101412|1869|;
Urokinase-type plasminogen activator (uPA) and uPAR-mediated signaling	15219	PID NCI	9606	6	38	0.333366	0.721955	EGFR; FN1; ITGB5; KLK4; LRP1; PLAUR;	EGFR|IDBG-16933|ENSG00000146648|1956|; FN1|IDBG-80237|ENSG00000115414|2335|; ITGB5|IDBG-53924|ENSG00000082781|3693|; KLK4|IDBG-65132|ENSG00000167749|9622|; LRP1|IDBG-42176|ENSG00000123384|4035|; PLAUR|IDBG-55442|ENSG00000011422|5329|;
MAP kinase activation in TLR cascade	18088	REACTOME	9606	9	59	0.310333	0.722588	DUSP3; DUSP6; IKBKG; MAPK7; RPS6KA1; RPS6KA2; RPS6KA5; TAB3; TYK2;	DUSP3|IDBG-52945|ENSG00000108861|1845|; DUSP6|IDBG-50524|ENSG00000139318|1848|; IKBKG|IDBG-777831|ENSG00000269335|8517|; MAPK7|IDBG-34638|ENSG00000166484|5598|; RPS6KA1|IDBG-94680|ENSG00000117676|6195|; RPS6KA2|IDBG-98954|ENSG00000071242|6196|; RPS6KA5|IDBG-16084|ENSG00000100784|9252|; TAB3|IDBG-53967|ENSG00000157625|257397|; TYK2|IDBG-27182|ENSG00000105397|7297|;
Meiotic synapsis	12911	REACTOME	9606	9	59	0.310333	0.722588	HIST1H2BO; HIST2H2AA4; HIST2H2AC; HIST2H2BE; POT1; REC8; STAG3; SUN2; SYNE2;	HIST1H2BO|IDBG-776782|ENSG00000274641|8348|; HIST2H2AA4|IDBG-101988|ENSG00000203812|723790,8337|; HIST2H2AC|IDBG-102011|ENSG00000184260|8338|; HIST2H2BE|IDBG-101997|ENSG00000184678|8349|; POT1|IDBG-39151|ENSG00000128513|25913|; REC8|IDBG-3616|ENSG00000100918|9985|; STAG3|IDBG-30896|ENSG00000066923|10734|; SUN2|IDBG-7758|ENSG00000100242|25777|; SYNE2|IDBG-8789|ENSG00000054654|102725415,23224|;
FCERI mediated NF-kB activation	16799	REACTOME	9606	6	37	0.31028	0.724833	IKBKG; MALT1; NFKBIA; PDPK1; RASGRP1; TAB3;	IKBKG|IDBG-777831|ENSG00000269335|8517|; MALT1|IDBG-3930|ENSG00000172175|10892|; NFKBIA|IDBG-4758|ENSG00000100906|4792|; PDPK1|IDBG-10648|ENSG00000140992|101060747,5170|; RASGRP1|IDBG-5885|ENSG00000172575|10125|; TAB3|IDBG-53967|ENSG00000157625|257397|;
Hedgehog signaling events mediated by Gli proteins	15614	PID NCI	9606	6	37	0.31028	0.724833	AKT1; GLI2; IFT172; KIF3A; PTCH1; SIN3B;	AKT1|IDBG-22709|ENSG00000142208|207|; GLI2|IDBG-68270|ENSG00000074047|2736|; IFT172|IDBG-39604|ENSG00000138002|26160|; KIF3A|IDBG-42864|ENSG00000131437|11127|; PTCH1|IDBG-77092|ENSG00000185920|5727|; SIN3B|IDBG-35825|ENSG00000127511|23309|;
IL23-mediated signaling events	15427	PID NCI	9606	6	37	0.31028	0.724833	IL18; NFKBIA; SOCS3; STAT1; STAT3; TYK2;	IL18|IDBG-71390|ENSG00000150782|3606|; NFKBIA|IDBG-4758|ENSG00000100906|4792|; SOCS3|IDBG-70676|ENSG00000184557|9021|; STAT1|IDBG-77617|ENSG00000115415|6772|; STAT3|IDBG-50702|ENSG00000168610|6774|; TYK2|IDBG-27182|ENSG00000105397|7297|;
IGF1R signaling cascade	19000	REACTOME	9606	12	83	0.335825	0.725077	FGF18; FGF19; IGF2; IRS1; PDPK1; PRKAA2; PRKAG2; SHC2; SHC3; STRADB; TSC2; TYK2;	FGF18|IDBG-57567|ENSG00000156427|8817|; FGF19|IDBG-61980|ENSG00000162344|9965|; IGF2|IDBG-20829|ENSG00000167244|3481|; IRS1|IDBG-82407|ENSG00000169047|3667|; PDPK1|IDBG-10648|ENSG00000140992|101060747,5170|; PRKAA2|IDBG-99136|ENSG00000162409|5563|; PRKAG2|IDBG-49672|ENSG00000106617|51422|; SHC2|IDBG-12158|ENSG00000129946|25759|; SHC3|IDBG-75269|ENSG00000148082|53358|; STRADB|IDBG-78683|ENSG000000…
Signaling by Type 1 Insulin-like Growth Factor 1 Receptor (IGF1R)	13284	REACTOME	9606	12	83	0.335825	0.725077	FGF18; FGF19; IGF2; IRS1; PDPK1; PRKAA2; PRKAG2; SHC2; SHC3; STRADB; TSC2; TYK2;	FGF18|IDBG-57567|ENSG00000156427|8817|; FGF19|IDBG-61980|ENSG00000162344|9965|; IGF2|IDBG-20829|ENSG00000167244|3481|; IRS1|IDBG-82407|ENSG00000169047|3667|; PDPK1|IDBG-10648|ENSG00000140992|101060747,5170|; PRKAA2|IDBG-99136|ENSG00000162409|5563|; PRKAG2|IDBG-49672|ENSG00000106617|51422|; SHC2|IDBG-12158|ENSG00000129946|25759|; SHC3|IDBG-75269|ENSG00000148082|53358|; STRADB|IDBG-78683|ENSG000000…
Staphylococcus aureus infection	10357	KEGG	9606	8	53	0.337232	0.727013	C5AR1; CFB; HLA-DMB; HLA-DRA; HLA-DRB1; ICAM1; PTAFR; SELPLG;	C5AR1|IDBG-59445|ENSG00000197405|728|; CFB|IDBG-79667|ENSG00000243649|629|; HLA-DMB|IDBG-403749|ENSG00000242574|3109|; HLA-DRA|IDBG-80796|ENSG00000204287|3122|; HLA-DRB1|IDBG-80863|ENSG00000196126|100996809,3123|; ICAM1|IDBG-26804|ENSG00000090339|3383|; PTAFR|IDBG-95161|ENSG00000169403|5724|; SELPLG|IDBG-55469|ENSG00000110876|6404|;
Arf6 signaling events	15819	PID NCI	9606	5	31	0.341511	0.734016	ACAP1; ARAP2; CYTH2; EGFR; EPHA2;	ACAP1|IDBG-24566|ENSG00000072818|9744|; ARAP2|IDBG-13031|ENSG00000047365|116984|; CYTH2|IDBG-60540|ENSG00000105443|9266|; EGFR|IDBG-16933|ENSG00000146648|1956|; EPHA2|IDBG-91407|ENSG00000142627|1969|;
TRAF6 mediated IRF7 activation	13012	REACTOME	9606	5	31	0.341511	0.734016	DDX58; EP300; IFIH1; IRF1; IRF7;	DDX58|IDBG-55854|ENSG00000107201|23586|; EP300|IDBG-8992|ENSG00000100393|2033|; IFIH1|IDBG-73750|ENSG00000115267|64135|; IRF1|IDBG-42125|ENSG00000125347|3659|; IRF7|IDBG-17225|ENSG00000185507|3665|;
Androgen biosynthesis	13497	REACTOME	9606	2	10	0.359219	0.73547	HSD17B3; LHB;	HSD17B3|IDBG-77323|ENSG00000130948|3293|; LHB|IDBG-61720|ENSG00000104826|3972|;
Apoptotic cleavage of cell adhesion proteins	13416	REACTOME	9606	2	10	0.359219	0.73547	CDH1; OCLN;	CDH1|IDBG-38622|ENSG00000039068|999|; OCLN|IDBG-26117|ENSG00000197822|100506658|;
Calcitonin-like ligand receptors	13252	REACTOME	9606	2	10	0.359219	0.73547	ADM2; CALCRL;	ADM2|IDBG-13523|ENSG00000128165|79924|; CALCRL|IDBG-77141|ENSG00000064989|10203|;
Degradation of beta catenin	15661	PID NCI	9606	2	10	0.359219	0.73547	AXIN2; LRP6;	AXIN2|IDBG-65085|ENSG00000168646|8313|; LRP6|IDBG-20075|ENSG00000070018|4040|;
Galactose metabolism	16254	INOH	9606	2	10	0.359219	0.73547	B4GALT1; GLB1;	B4GALT1|IDBG-56701|ENSG00000086062|2683|; GLB1|IDBG-23941|ENSG00000170266|2720|;
Regulated proteolysis of p75NTR	13189	REACTOME	9606	2	10	0.359219	0.73547	APH1B; NGFR;	APH1B|IDBG-15754|ENSG00000138613|83464|; NGFR|IDBG-57653|ENSG00000064300|4804|;
Regulation of the Fanconi anemia pathway	13854	REACTOME	9606	2	10	0.359219	0.73547	FANCD2; FANCI;	FANCD2|IDBG-17539|ENSG00000144554|2177|; FANCI|IDBG-29126|ENSG00000140525|55215|;
Role of second messengers in netrin-1 signaling	13903	REACTOME	9606	2	10	0.359219	0.73547	NTN1; PLCG1;	NTN1|IDBG-29663|ENSG00000065320|9423|; PLCG1|IDBG-75238|ENSG00000124181|5335|;
Synthesis of PIPs at the late endosome membrane	13477	REACTOME	9606	2	10	0.359219	0.73547	PIK3C2A; PIKFYVE;	PIK3C2A|IDBG-33678|ENSG00000011405|5286|; PIKFYVE|IDBG-79756|ENSG00000115020|200576|;
Taurine and hypotaurine metabolism	446	KEGG	9606	2	10	0.359219	0.73547	GAD1; GGT1;	GAD1|IDBG-74724|ENSG00000128683|2571|; GGT1|IDBG-2905|ENSG00000100031|102724197,2678,728441,91227,92086|;
VEGF and VEGFR signaling network	14905	PID NCI	9606	2	10	0.359219	0.73547	NRP1; VEGFA;	NRP1|IDBG-68532|ENSG00000099250|8829|; VEGFA|IDBG-88716|ENSG00000112715|7422|;
alpha-linolenic (omega3) and linoleic (omega6) acid metabolism	17163	REACTOME	9606	2	10	0.359219	0.73547	ABCD1; FADS2;	ABCD1|IDBG-89886|ENSG00000101986|215|; FADS2|IDBG-50591|ENSG00000134824|9415|;
alpha-linolenic acid (ALA) metabolism	13489	REACTOME	9606	2	10	0.359219	0.73547	ABCD1; FADS2;	ABCD1|IDBG-89886|ENSG00000101986|215|; FADS2|IDBG-50591|ENSG00000134824|9415|;
Signaling by Wnt	17272	REACTOME	9606	39	294	0.359985	0.735981	AKT1; AXIN2; DKK1; DVL3; EP300; FZD7; HIST1H2BO; HIST1H3H; HIST2H2AA4; HIST2H2AC; HIST2H2BE; ITPR2; LGR4; LRP6; NLK; PORCN; PPP2R5B; PRICKLE1; PRKCG; PSMA2; PSMA6; PSMB10; PSMB9; PSMD2; PSME2; ROR2; RSPO1; TCF7; TLE3; USP34; VANGL2; WNT11; WNT2B; WNT5B; WNT6; WNT7A; WNT7B; WNT9A; ZNRF3;	AKT1|IDBG-22709|ENSG00000142208|207|; AXIN2|IDBG-65085|ENSG00000168646|8313|; DKK1|IDBG-74684|ENSG00000107984|22943|; DVL3|IDBG-67447|ENSG00000161202|1857|; EP300|IDBG-8992|ENSG00000100393|2033|; FZD7|IDBG-78808|ENSG00000155760|8324|; HIST1H2BO|IDBG-776782|ENSG00000274641|8348|; HIST1H3H|IDBG-774811|ENSG00000278828|8350,8351,8352,8353,8354,8355,8356,8357,8358,8968|; HIST2H2AA4|IDBG-101988|ENSG000…
Notch	15907	NETPATH	9606	11	76	0.344958	0.740308	AKT1; APH1B; DLL1; EP300; HES6; MAML2; MFNG; NOTCH1; NOTCH3; NOV; STAT3;	AKT1|IDBG-22709|ENSG00000142208|207|; APH1B|IDBG-15754|ENSG00000138613|83464|; DLL1|IDBG-99280|ENSG00000198719|28514|; EP300|IDBG-8992|ENSG00000100393|2033|; HES6|IDBG-84508|ENSG00000144485|55502|; MAML2|IDBG-68673|ENSG00000184384|84441|; MFNG|IDBG-6573|ENSG00000100060|4242|; NOTCH1|IDBG-92445|ENSG00000148400|4851|; NOTCH3|IDBG-34309|ENSG00000074181|4854|; NOV|IDBG-33777|ENSG00000136999|4856|; ST…
Class I PI3K signaling events mediated by Akt	15022	PID NCI	9606	4	24	0.349561	0.742362	AKT1; BCL2L1; CDKN1A; PDPK1;	AKT1|IDBG-22709|ENSG00000142208|207|; BCL2L1|IDBG-63673|ENSG00000171552|598|; CDKN1A|IDBG-85033|ENSG00000124762|1026|; PDPK1|IDBG-10648|ENSG00000140992|101060747,5170|;
Corticosteroids and cardioprotection	3970	PID BIOCARTA	9606	4	24	0.349561	0.742362	AKT1; BDKRB2; CORIN; PDPK1;	AKT1|IDBG-22709|ENSG00000142208|207|; BDKRB2|IDBG-18990|ENSG00000168398|624|; CORIN|IDBG-16903|ENSG00000145244|10699|; PDPK1|IDBG-10648|ENSG00000140992|101060747,5170|;
Fanconi Anemia pathway	13855	REACTOME	9606	4	24	0.349561	0.742362	BRCA2; FANCA; FANCD2; FANCI;	BRCA2|IDBG-22703|ENSG00000139618|675|; FANCA|IDBG-48213|ENSG00000187741|2175|; FANCD2|IDBG-17539|ENSG00000144554|2177|; FANCI|IDBG-29126|ENSG00000140525|55215|;
Induction of apoptosis through dr3 and dr4/5 death receptors	4039	PID BIOCARTA	9606	4	24	0.349561	0.742362	CASP10; MAP3K14; TNFRSF10B; TNFSF12;	CASP10|IDBG-78470|ENSG00000003400|843|; MAP3K14|IDBG-54829|ENSG00000006062|9020|; TNFRSF10B|IDBG-11376|ENSG00000120889|8795|; TNFSF12|IDBG-408330|ENSG00000239697|8742|;
Tpo signaling pathway	4124	PID BIOCARTA	9606	4	24	0.349561	0.742362	PLCG1; STAT1; STAT3; STAT5B;	PLCG1|IDBG-75238|ENSG00000124181|5335|; STAT1|IDBG-77617|ENSG00000115415|6772|; STAT3|IDBG-50702|ENSG00000168610|6774|; STAT5B|IDBG-50532|ENSG00000173757|102723386,6777|;
Intestinal immune network for IgA production	8118	KEGG	9606	7	46	0.346588	0.742689	CD40; HLA-DMB; HLA-DRA; HLA-DRB1; IL15; ITGB7; MAP3K14;	CD40|IDBG-78904|ENSG00000101017|958|; HLA-DMB|IDBG-403749|ENSG00000242574|3109|; HLA-DRA|IDBG-80796|ENSG00000204287|3122|; HLA-DRB1|IDBG-80863|ENSG00000196126|100996809,3123|; IL15|IDBG-39028|ENSG00000164136|3600|; ITGB7|IDBG-36071|ENSG00000139626|3695|; MAP3K14|IDBG-54829|ENSG00000006062|9020|;
Toll Like Receptor 4 (TLR4) Cascade	13046	REACTOME	9606	17	122	0.348041	0.744682	AGER; DNM1; DUSP3; DUSP6; IKBKG; IRF7; MAP3K1; MAPK7; NFKBIA; PELI3; RPS6KA1; RPS6KA2; RPS6KA5; SIGIRR; TAB3; TLR3; TYK2;	AGER|IDBG-80463|ENSG00000204305|177|; DNM1|IDBG-87752|ENSG00000106976|1759|; DUSP3|IDBG-52945|ENSG00000108861|1845|; DUSP6|IDBG-50524|ENSG00000139318|1848|; IKBKG|IDBG-777831|ENSG00000269335|8517|; IRF7|IDBG-17225|ENSG00000185507|3665|; MAP3K1|IDBG-22000|ENSG00000095015|4214|; MAPK7|IDBG-34638|ENSG00000166484|5598|; NFKBIA|IDBG-4758|ENSG00000100906|4792|; PELI3|IDBG-59060|ENSG00000174516|246330|;…
GnRH signaling pathway	412	KEGG	9606	13	92	0.357129	0.745109	ADCY6; CALML6; CAMK2G; EGFR; HBEGF; ITPR2; JMJD7-PLA2G4B; LHB; MAP3K1; MAPK12; MAPK7; MMP14; PLCB4;	ADCY6|IDBG-30292|ENSG00000174233|112|; CALML6|IDBG-86011|ENSG00000169885|163688|; CAMK2G|IDBG-78703|ENSG00000148660|818|; EGFR|IDBG-16933|ENSG00000146648|1956|; HBEGF|IDBG-48445|ENSG00000113070|1839|; ITPR2|IDBG-24160|ENSG00000123104|3709|; JMJD7-PLA2G4B|IDBG-7368|ENSG00000168970|100137049,8681|; LHB|IDBG-61720|ENSG00000104826|3972|; MAP3K1|IDBG-22000|ENSG00000095015|4214|; MAPK12|IDBG-13093|ENSG…
Cyclin D associated events in G1	12969	REACTOME	9606	6	39	0.356644	0.745186	CCND1; CDKN1A; CDKN2D; E2F1; E2F2; PPP2R3B;	CCND1|IDBG-61868|ENSG00000110092|595|; CDKN1A|IDBG-85033|ENSG00000124762|1026|; CDKN2D|IDBG-27803|ENSG00000129355|1032|; E2F1|IDBG-67214|ENSG00000101412|1869|; E2F2|IDBG-93950|ENSG00000007968|1870|; PPP2R3B|IDBG-39003|ENSG00000167393|28227|;
G1 Phase	16720	REACTOME	9606	6	39	0.356644	0.745186	CCND1; CDKN1A; CDKN2D; E2F1; E2F2; PPP2R3B;	CCND1|IDBG-61868|ENSG00000110092|595|; CDKN1A|IDBG-85033|ENSG00000124762|1026|; CDKN2D|IDBG-27803|ENSG00000129355|1032|; E2F1|IDBG-67214|ENSG00000101412|1869|; E2F2|IDBG-93950|ENSG00000007968|1870|; PPP2R3B|IDBG-39003|ENSG00000167393|28227|;
Hedgehog	15914	NETPATH	9606	6	39	0.356644	0.745186	ADRBK1; AKT1; DYRK1A; GLI2; KIF7; PTCH1;	ADRBK1|IDBG-59896|ENSG00000173020|156|; AKT1|IDBG-22709|ENSG00000142208|207|; DYRK1A|IDBG-3163|ENSG00000157540|1859|; GLI2|IDBG-68270|ENSG00000074047|2736|; KIF7|IDBG-29449|ENSG00000166813|374654|; PTCH1|IDBG-77092|ENSG00000185920|5727|;
Senescence-Associated Secretory Phenotype (SASP)	19271	REACTOME	9606	12	84	0.351461	0.745286	ANAPC2; CDKN1A; CDKN2D; HIST1H2BO; HIST1H3H; HIST2H2AA4; HIST2H2AC; HIST2H2BE; MAPK7; RPS6KA1; RPS6KA2; STAT3;	ANAPC2|IDBG-93182|ENSG00000176248|29882|; CDKN1A|IDBG-85033|ENSG00000124762|1026|; CDKN2D|IDBG-27803|ENSG00000129355|1032|; HIST1H2BO|IDBG-776782|ENSG00000274641|8348|; HIST1H3H|IDBG-774811|ENSG00000278828|8350,8351,8352,8353,8354,8355,8356,8357,8358,8968|; HIST2H2AA4|IDBG-101988|ENSG00000203812|723790,8337|; HIST2H2AC|IDBG-102011|ENSG00000184260|8338|; HIST2H2BE|IDBG-101997|ENSG00000184678|8349|…
Natural killer cell mediated cytotoxicity	578	KEGG	9606	18	130	0.352043	0.745411	ARAF; HLA-B; HLA-C; HLA-E; ICAM1; MICA; MICB; NFATC2; PIK3CD; PIK3R3; PLCG1; PRKCG; SHC2; SHC3; TNFRSF10B; TNFRSF10C; TNFRSF10D; ULBP2;	ARAF|IDBG-61504|ENSG00000078061|369|; HLA-B|IDBG-299578|ENSG00000234745|3106|; HLA-C|IDBG-77290|ENSG00000204525|3107|; HLA-E|IDBG-125081|ENSG00000204592|3133|; ICAM1|IDBG-26804|ENSG00000090339|3383|; MICA|IDBG-77578|ENSG00000204520|100507436|; MICB|IDBG-77697|ENSG00000204516|4277|; NFATC2|IDBG-81223|ENSG00000101096|4773|; PIK3CD|IDBG-88554|ENSG00000171608|5293|; PIK3R3|IDBG-98070|ENSG00000117461|…
DNA Damage/Telomere Stress Induced Senescence	18208	REACTOME	9606	9	62	0.365267	0.745709	CABIN1; CCNE2; CDKN1A; HIST1H1C; HIST1H2BO; HIST2H2AA4; HIST2H2AC; HIST2H2BE; POT1;	CABIN1|IDBG-2725|ENSG00000099991|23523|; CCNE2|IDBG-29174|ENSG00000175305|9134|; CDKN1A|IDBG-85033|ENSG00000124762|1026|; HIST1H1C|IDBG-67352|ENSG00000187837|3006|; HIST1H2BO|IDBG-776782|ENSG00000274641|8348|; HIST2H2AA4|IDBG-101988|ENSG00000203812|723790,8337|; HIST2H2AC|IDBG-102011|ENSG00000184260|8338|; HIST2H2BE|IDBG-101997|ENSG00000184678|8349|; POT1|IDBG-39151|ENSG00000128513|25913|;
EPHA2 forward signaling	15662	PID NCI	9606	3	17	0.356638	0.748467	EPHA2; INPPL1; TIAM1;	EPHA2|IDBG-91407|ENSG00000142627|1969|; INPPL1|IDBG-63291|ENSG00000165458|3636|; TIAM1|IDBG-1597|ENSG00000156299|102724932,7074|;
Norepinephrine Neurotransmitter Release Cycle	13808	REACTOME	9606	3	17	0.356638	0.748467	PPFIA1; PPFIA4; SYT1;	PPFIA1|IDBG-62169|ENSG00000131626|8500|; PPFIA4|IDBG-105909|ENSG00000143847|8497|; SYT1|IDBG-49321|ENSG00000067715|6857|;
Prion pathway	4003	PID BIOCARTA	9606	3	17	0.356638	0.748467	LAMA5; LAMB1; LAMB2;	LAMA5|IDBG-84449|ENSG00000130702|3911|; LAMB1|IDBG-35838|ENSG00000091136|3912|; LAMB2|IDBG-34423|ENSG00000172037|3913|;
STING mediated induction of host immune responses	13011	REACTOME	9606	3	17	0.356638	0.748467	DTX4; STAT6; TMEM173;	DTX4|IDBG-48168|ENSG00000110042|23220|; STAT6|IDBG-42122|ENSG00000166888|6778|; TMEM173|IDBG-47893|ENSG00000184584|340061|;
Glucose metabolism	19836	REACTOME	9606	10	69	0.354731	0.748878	ENO2; GYS1; PFKFB2; PFKFB4; PFKP; PHKG1; PHKG2; PYGM; SLC25A1; SLC25A13;	ENO2|IDBG-15559|ENSG00000111674|2026|; GYS1|IDBG-61643|ENSG00000104812|2997|; PFKFB2|IDBG-106316|ENSG00000123836|5208|; PFKFB4|IDBG-32970|ENSG00000114268|5210|; PFKP|IDBG-45598|ENSG00000067057|5214|; PHKG1|IDBG-17586|ENSG00000164776|5260|; PHKG2|IDBG-26879|ENSG00000156873|5261|; PYGM|IDBG-54713|ENSG00000068976|102725405,102725475,5837|; SLC25A1|IDBG-1279|ENSG00000100075|6576|; SLC25A13|IDBG-27955…
PPAR signaling pathway	566	KEGG	9606	10	69	0.354731	0.748878	ANGPTL4; CPT1B; CYP27A1; FADS2; PDPK1; PLIN1; PPARD; RXRA; SCD5; SCD;	ANGPTL4|IDBG-24662|ENSG00000167772|51129|; CPT1B|IDBG-14004|ENSG00000205560|1375|; CYP27A1|IDBG-81150|ENSG00000135929|1593|; FADS2|IDBG-50591|ENSG00000134824|9415|; PDPK1|IDBG-10648|ENSG00000140992|101060747,5170|; PLIN1|IDBG-29477|ENSG00000166819|5346|; PPARD|IDBG-83938|ENSG00000112033|5467|; RXRA|IDBG-91747|ENSG00000186350|6256|; SCD5|IDBG-27129|ENSG00000145284|79966|; SCD|IDBG-86483|ENSG000000…
Agrin in postsynaptic differentiation	4033	PID BIOCARTA	9606	7	47	0.36792	0.74898	ARHGEF7; DAG1; EGFR; LAMA5; LAMB1; LAMB2; NRG1;	ARHGEF7|IDBG-51160|ENSG00000102606|8874|; DAG1|IDBG-34876|ENSG00000173402|1605|; EGFR|IDBG-16933|ENSG00000146648|1956|; LAMA5|IDBG-84449|ENSG00000130702|3911|; LAMB1|IDBG-35838|ENSG00000091136|3912|; LAMB2|IDBG-34423|ENSG00000172037|3913|; NRG1|IDBG-16182|ENSG00000157168|3084|;
EPHB forward signaling	15316	PID NCI	9606	5	32	0.367529	0.749255	DNM1; EFNA5; EPHB3; ITSN1; KALRN;	DNM1|IDBG-87752|ENSG00000106976|1759|; EFNA5|IDBG-36100|ENSG00000184349|1946|; EPHB3|IDBG-68339|ENSG00000182580|2049|; ITSN1|IDBG-2505|ENSG00000205726|102724664,6453|; KALRN|IDBG-53661|ENSG00000160145|8997|;
Acyl chain remodelling of PC	13498	REACTOME	9606	4	25	0.379403	0.76363	JMJD7-PLA2G4B; LPCAT1; LPCAT2; LPCAT4;	JMJD7-PLA2G4B|IDBG-7368|ENSG00000168970|100137049,8681|; LPCAT1|IDBG-11200|ENSG00000153395|79888|; LPCAT2|IDBG-31324|ENSG00000087253|102725372,54947|; LPCAT4|IDBG-5526|ENSG00000176454|254531|;
Basigin interactions	13109	REACTOME	9606	4	25	0.379403	0.76363	L1CAM; SLC16A3; SLC7A11; SLC7A8;	L1CAM|IDBG-90096|ENSG00000198910|3897|; SLC16A3|IDBG-73352|ENSG00000141526|102465472,9123|; SLC7A11|IDBG-38125|ENSG00000151012|23657|; SLC7A8|IDBG-3104|ENSG00000092068|23428|;
Cellular response to hypoxia	18542	REACTOME	9606	4	25	0.379403	0.76363	CA9; EGLN3; EP300; VEGFA;	CA9|IDBG-63082|ENSG00000107159|768|; EGLN3|IDBG-4515|ENSG00000129521|102724945,112399|; EP300|IDBG-8992|ENSG00000100393|2033|; VEGFA|IDBG-88716|ENSG00000112715|7422|;
EGFR downregulation	13215	REACTOME	9606	4	25	0.379403	0.76363	ARHGEF7; EGFR; EPN1; SPRY1;	ARHGEF7|IDBG-51160|ENSG00000102606|8874|; EGFR|IDBG-16933|ENSG00000146648|1956|; EPN1|IDBG-71084|ENSG00000063245|29924|; SPRY1|IDBG-37218|ENSG00000164056|10252|;
Glycolysis	13546	REACTOME	9606	4	25	0.379403	0.76363	ENO2; PFKFB2; PFKFB4; PFKP;	ENO2|IDBG-15559|ENSG00000111674|2026|; PFKFB2|IDBG-106316|ENSG00000123836|5208|; PFKFB4|IDBG-32970|ENSG00000114268|5210|; PFKP|IDBG-45598|ENSG00000067057|5214|;
Regulation of Hypoxia-inducible Factor (HIF) by oxygen	18380	REACTOME	9606	4	25	0.379403	0.76363	CA9; EGLN3; EP300; VEGFA;	CA9|IDBG-63082|ENSG00000107159|768|; EGLN3|IDBG-4515|ENSG00000129521|102724945,112399|; EP300|IDBG-8992|ENSG00000100393|2033|; VEGFA|IDBG-88716|ENSG00000112715|7422|;
Signaling events mediated by HDAC Class III	15506	PID NCI	9606	4	25	0.379403	0.76363	ACSS2; CDKN1A; EP300; FOXO3;	ACSS2|IDBG-68854|ENSG00000131069|55902|; CDKN1A|IDBG-85033|ENSG00000124762|1026|; EP300|IDBG-8992|ENSG00000100393|2033|; FOXO3|IDBG-95024|ENSG00000118689|2309|;
Trk receptor signaling mediated by the MAPK pathway	14953	PID NCI	9606	4	25	0.379403	0.76363	MAPK7; NTF3; RPS6KA1; RPS6KA5;	MAPK7|IDBG-34638|ENSG00000166484|5598|; NTF3|IDBG-13412|ENSG00000185652|4908|; RPS6KA1|IDBG-94680|ENSG00000117676|6195|; RPS6KA5|IDBG-16084|ENSG00000100784|9252|;
Neurotransmitter Release Cycle	18982	REACTOME	9606	6	40	0.380023	0.763798	GAD1; PPFIA1; PPFIA4; SLC17A7; SLC6A13; SYT1;	GAD1|IDBG-74724|ENSG00000128683|2571|; PPFIA1|IDBG-62169|ENSG00000131626|8500|; PPFIA4|IDBG-105909|ENSG00000143847|8497|; SLC17A7|IDBG-62636|ENSG00000104888|57030|; SLC6A13|IDBG-11277|ENSG00000010379|6540|; SYT1|IDBG-49321|ENSG00000067715|6857|;
G1/S Transition	17967	REACTOME	9606	15	109	0.380602	0.763883	CCNE2; CDC25A; CDC6; CDKN1A; E2F1; MCM10; POLA2; PPP2R3B; PSMA2; PSMA6; PSMB10; PSMB9; PSMD2; PSME2; RRM2;	CCNE2|IDBG-29174|ENSG00000175305|9134|; CDC25A|IDBG-32204|ENSG00000164045|993|; CDC6|IDBG-47359|ENSG00000094804|990|; CDKN1A|IDBG-85033|ENSG00000124762|1026|; E2F1|IDBG-67214|ENSG00000101412|1869|; MCM10|IDBG-54720|ENSG00000065328|55388|; POLA2|IDBG-56794|ENSG00000014138|23649|; PPP2R3B|IDBG-39003|ENSG00000167393|28227|; PSMA2|IDBG-13609|ENSG00000106588|5683|; PSMA6|IDBG-4735|ENSG00000100902|5687…
Arachidonic acid metabolism	418	KEGG	9606	9	63	0.383835	0.768209	AKR1C3; ALOX15; ALOX5; CYP4F2; CYP4F3; GGT1; JMJD7-PLA2G4B; PTGS2; TBXAS1;	AKR1C3|IDBG-47964|ENSG00000196139|8644|; ALOX15|IDBG-19074|ENSG00000161905|246|; ALOX5|IDBG-71893|ENSG00000012779|240|; CYP4F2|IDBG-35066|ENSG00000186115|8529|; CYP4F3|IDBG-34860|ENSG00000186529|4051|; GGT1|IDBG-2905|ENSG00000100031|102724197,2678,728441,91227,92086|; JMJD7-PLA2G4B|IDBG-7368|ENSG00000168970|100137049,8681|; PTGS2|IDBG-105426|ENSG00000073756|5743|; TBXAS1|IDBG-43840|ENSG0000005937…
Asymmetric localization of PCP proteins	18870	REACTOME	9606	9	63	0.383835	0.768209	FZD7; PRICKLE1; PSMA2; PSMA6; PSMB10; PSMB9; PSMD2; PSME2; VANGL2;	FZD7|IDBG-78808|ENSG00000155760|8324|; PRICKLE1|IDBG-27853|ENSG00000139174|144165|; PSMA2|IDBG-13609|ENSG00000106588|5683|; PSMA6|IDBG-4735|ENSG00000100902|5687|; PSMB10|IDBG-37710|ENSG00000205220|5699|; PSMB9|IDBG-403299|ENSG00000240065|5698|; PSMD2|IDBG-67752|ENSG00000175166|5708|; PSME2|IDBG-3564|ENSG00000100911|102465801,5721|; VANGL2|IDBG-104048|ENSG00000162738|57216|;
Arf1 pathway	15337	PID NCI	9606	3	19	0.427609	0.769371	CYTH2; GBF1; GOSR2;	CYTH2|IDBG-60540|ENSG00000105443|9266|; GBF1|IDBG-87843|ENSG00000107862|8729|; GOSR2|IDBG-55751|ENSG00000108433|9570|;
Chondroitin sulfate biosynthesis	13619	REACTOME	9606	3	19	0.427609	0.769371	CHPF2; CHPF; CHSY1;	CHPF2|IDBG-49423|ENSG00000033100|54480|; CHPF|IDBG-81871|ENSG00000123989|79586|; CHSY1|IDBG-32338|ENSG00000131873|22856|;
Fatty Acyl-CoA Biosynthesis	13523	REACTOME	9606	3	19	0.427609	0.769371	FASN; HSD17B3; SLC25A1;	FASN|IDBG-73235|ENSG00000169710|2194|; HSD17B3|IDBG-77323|ENSG00000130948|3293|; SLC25A1|IDBG-1279|ENSG00000100075|6576|;
Metabolism of nitric oxide	17558	REACTOME	9606	3	19	0.427609	0.769371	AKT1; NOSIP; NOSTRIN;	AKT1|IDBG-22709|ENSG00000142208|207|; NOSIP|IDBG-63063|ENSG00000142546|51070|; NOSTRIN|IDBG-74325|ENSG00000163072|115677|;
Role of mal in rho-mediated activation of srf	4123	PID BIOCARTA	9606	3	19	0.427609	0.769371	LIMK1; MAP3K1; MAP4K2;	LIMK1|IDBG-20945|ENSG00000106683|3984|; MAP3K1|IDBG-22000|ENSG00000095015|4214|; MAP4K2|IDBG-55181|ENSG00000168067|5871|;
Signaling by Hippo	13326	REACTOME	9606	3	19	0.427609	0.769371	AMOTL2; LATS2; STK3;	AMOTL2|IDBG-57528|ENSG00000114019|51421|; LATS2|IDBG-13987|ENSG00000150457|26524|; STK3|IDBG-30072|ENSG00000104375|6788|;
Transcriptional regulation of pluripotent stem cells	16996	REACTOME	9606	3	19	0.427609	0.769371	EPHA1; PBX1; STAT3;	EPHA1|IDBG-46224|ENSG00000146904|2041|; PBX1|IDBG-104447|ENSG00000185630|5087|; STAT3|IDBG-50702|ENSG00000168610|6774|;
eNOS activation and regulation	17178	REACTOME	9606	3	19	0.427609	0.769371	AKT1; NOSIP; NOSTRIN;	AKT1|IDBG-22709|ENSG00000142208|207|; NOSIP|IDBG-63063|ENSG00000142546|51070|; NOSTRIN|IDBG-74325|ENSG00000163072|115677|;
Neurotransmitter Receptor Binding And Downstream Transmission In The Postsynaptic Cell	19389	REACTOME	9606	18	136	0.42879	0.770524	ADCY6; CACNG8; CAMK2G; DLG4; GABRR2; GRIK2; GRIK4; GRIN2B; GRIN2C; MDM2; MYO6; NCALD; PDPK1; PICK1; PRKCG; RASGRF1; RPS6KA1; RPS6KA2;	ADCY6|IDBG-30292|ENSG00000174233|112|; CACNG8|IDBG-67909|ENSG00000142408|59283|; CAMK2G|IDBG-78703|ENSG00000148660|818|; DLG4|IDBG-23446|ENSG00000132535|1742|; GABRR2|IDBG-94302|ENSG00000111886|2570|; GRIK2|IDBG-94705|ENSG00000164418|2898|; GRIK4|IDBG-74672|ENSG00000149403|2900|; GRIN2B|IDBG-777050|ENSG00000273079|2904|; GRIN2C|IDBG-67631|ENSG00000161509|2905|; MDM2|IDBG-46431|ENSG00000135679|419…
MyD88-independent cascade	13030	REACTOME	9606	13	97	0.433267	0.771757	AGER; DUSP3; DUSP6; IKBKG; IRF7; MAPK7; NFKBIA; RPS6KA1; RPS6KA2; RPS6KA5; TAB3; TLR3; TYK2;	AGER|IDBG-80463|ENSG00000204305|177|; DUSP3|IDBG-52945|ENSG00000108861|1845|; DUSP6|IDBG-50524|ENSG00000139318|1848|; IKBKG|IDBG-777831|ENSG00000269335|8517|; IRF7|IDBG-17225|ENSG00000185507|3665|; MAPK7|IDBG-34638|ENSG00000166484|5598|; NFKBIA|IDBG-4758|ENSG00000100906|4792|; RPS6KA1|IDBG-94680|ENSG00000117676|6195|; RPS6KA2|IDBG-98954|ENSG00000071242|6196|; RPS6KA5|IDBG-16084|ENSG00000100784|92…
TRIF-mediated TLR3/TLR4 signaling	19507	REACTOME	9606	13	97	0.433267	0.771757	AGER; DUSP3; DUSP6; IKBKG; IRF7; MAPK7; NFKBIA; RPS6KA1; RPS6KA2; RPS6KA5; TAB3; TLR3; TYK2;	AGER|IDBG-80463|ENSG00000204305|177|; DUSP3|IDBG-52945|ENSG00000108861|1845|; DUSP6|IDBG-50524|ENSG00000139318|1848|; IKBKG|IDBG-777831|ENSG00000269335|8517|; IRF7|IDBG-17225|ENSG00000185507|3665|; MAPK7|IDBG-34638|ENSG00000166484|5598|; NFKBIA|IDBG-4758|ENSG00000100906|4792|; RPS6KA1|IDBG-94680|ENSG00000117676|6195|; RPS6KA2|IDBG-98954|ENSG00000071242|6196|; RPS6KA5|IDBG-16084|ENSG00000100784|92…
Toll Like Receptor 3 (TLR3) Cascade	13031	REACTOME	9606	13	97	0.433267	0.771757	AGER; DUSP3; DUSP6; IKBKG; IRF7; MAPK7; NFKBIA; RPS6KA1; RPS6KA2; RPS6KA5; TAB3; TLR3; TYK2;	AGER|IDBG-80463|ENSG00000204305|177|; DUSP3|IDBG-52945|ENSG00000108861|1845|; DUSP6|IDBG-50524|ENSG00000139318|1848|; IKBKG|IDBG-777831|ENSG00000269335|8517|; IRF7|IDBG-17225|ENSG00000185507|3665|; MAPK7|IDBG-34638|ENSG00000166484|5598|; NFKBIA|IDBG-4758|ENSG00000100906|4792|; RPS6KA1|IDBG-94680|ENSG00000117676|6195|; RPS6KA2|IDBG-98954|ENSG00000071242|6196|; RPS6KA5|IDBG-16084|ENSG00000100784|92…
Signaling by Interleukins	18744	REACTOME	9606	15	110	0.394703	0.772599	CRKL; CSF2RA; IKBKG; IL18; INPPL1; JAK3; MAP3K8; PELI3; PIK3CD; PIK3R3; SOCS3; STAT3; STAT5B; TAB3; TYK2;	CRKL|IDBG-1833|ENSG00000099942|1399|; CSF2RA|IDBG-39400|ENSG00000198223|102725415,1438|; IKBKG|IDBG-777831|ENSG00000269335|8517|; IL18|IDBG-71390|ENSG00000150782|3606|; INPPL1|IDBG-63291|ENSG00000165458|3636|; JAK3|IDBG-37201|ENSG00000105639|3718|; MAP3K8|IDBG-66703|ENSG00000107968|1326|; PELI3|IDBG-59060|ENSG00000174516|246330|; PIK3CD|IDBG-88554|ENSG00000171608|5293|; PIK3R3|IDBG-98070|ENSG0000…
CDK-mediated phosphorylation and removal of Cdc6	12930	REACTOME	9606	7	50	0.432136	0.772639	CDC6; PSMA2; PSMA6; PSMB10; PSMB9; PSMD2; PSME2;	CDC6|IDBG-47359|ENSG00000094804|990|; PSMA2|IDBG-13609|ENSG00000106588|5683|; PSMA6|IDBG-4735|ENSG00000100902|5687|; PSMB10|IDBG-37710|ENSG00000205220|5699|; PSMB9|IDBG-403299|ENSG00000240065|5698|; PSMD2|IDBG-67752|ENSG00000175166|5708|; PSME2|IDBG-3564|ENSG00000100911|102465801,5721|;
GPVI-mediated activation cascade	13127	REACTOME	9606	7	50	0.432136	0.772639	AKT1; COL1A1; CSF2RA; JAK3; PDPK1; PIK3CD; PIK3R3;	AKT1|IDBG-22709|ENSG00000142208|207|; COL1A1|IDBG-58238|ENSG00000108821|1277|; CSF2RA|IDBG-39400|ENSG00000198223|102725415,1438|; JAK3|IDBG-37201|ENSG00000105639|3718|; PDPK1|IDBG-10648|ENSG00000140992|101060747,5170|; PIK3CD|IDBG-88554|ENSG00000171608|5293|; PIK3R3|IDBG-98070|ENSG00000117461|8503|;
Ubiquitin-dependent degradation of Cyclin D	18138	REACTOME	9606	7	50	0.432136	0.772639	CCND1; PSMA2; PSMA6; PSMB10; PSMB9; PSMD2; PSME2;	CCND1|IDBG-61868|ENSG00000110092|595|; PSMA2|IDBG-13609|ENSG00000106588|5683|; PSMA6|IDBG-4735|ENSG00000100902|5687|; PSMB10|IDBG-37710|ENSG00000205220|5699|; PSMB9|IDBG-403299|ENSG00000240065|5698|; PSMD2|IDBG-67752|ENSG00000175166|5708|; PSME2|IDBG-3564|ENSG00000100911|102465801,5721|;
Ubiquitin-dependent degradation of Cyclin D1	12946	REACTOME	9606	7	50	0.432136	0.772639	CCND1; PSMA2; PSMA6; PSMB10; PSMB9; PSMD2; PSME2;	CCND1|IDBG-61868|ENSG00000110092|595|; PSMA2|IDBG-13609|ENSG00000106588|5683|; PSMA6|IDBG-4735|ENSG00000100902|5687|; PSMB10|IDBG-37710|ENSG00000205220|5699|; PSMB9|IDBG-403299|ENSG00000240065|5698|; PSMD2|IDBG-67752|ENSG00000175166|5708|; PSME2|IDBG-3564|ENSG00000100911|102465801,5721|;
CD4 T cell receptor signaling	16104	INOH	9606	11	79	0.3947	0.773656	AKT1; ARAF; FOSL2; HLA-DRA; HLA-DRB1; MALT1; NFKBIA; PDPK1; PIK3CD; PLCG1; RASGRP1;	AKT1|IDBG-22709|ENSG00000142208|207|; ARAF|IDBG-61504|ENSG00000078061|369|; FOSL2|IDBG-41072|ENSG00000075426|2355|; HLA-DRA|IDBG-80796|ENSG00000204287|3122|; HLA-DRB1|IDBG-80863|ENSG00000196126|100996809,3123|; MALT1|IDBG-3930|ENSG00000172175|10892|; NFKBIA|IDBG-4758|ENSG00000100906|4792|; PDPK1|IDBG-10648|ENSG00000140992|101060747,5170|; PIK3CD|IDBG-88554|ENSG00000171608|5293|; PLCG1|IDBG-75238|…
Centrosome maturation	18712	REACTOME	9606	11	79	0.3947	0.773656	AZI1; CDK11A; CEP135; CEP152; CEP250; CEP72; NINL; OFD1; SFI1; TUBB3; TUBG2;	AZI1|IDBG-72039|ENSG00000141577|22994|; CDK11A|IDBG-85824|ENSG00000008128|728642,984|; CEP135|IDBG-19914|ENSG00000174799|9662|; CEP152|IDBG-11247|ENSG00000103995|22995|; CEP250|IDBG-70106|ENSG00000126001|11190|; CEP72|IDBG-10419|ENSG00000112877|55722|; NINL|IDBG-61835|ENSG00000101004|22981|; OFD1|IDBG-45101|ENSG00000046651|8481|; SFI1|IDBG-4730|ENSG00000198089|9814|; TUBB3|IDBG-547240|ENSG0000025…
Recruitment of mitotic centrosome proteins and complexes	12979	REACTOME	9606	11	79	0.3947	0.773656	AZI1; CDK11A; CEP135; CEP152; CEP250; CEP72; NINL; OFD1; SFI1; TUBB3; TUBG2;	AZI1|IDBG-72039|ENSG00000141577|22994|; CDK11A|IDBG-85824|ENSG00000008128|728642,984|; CEP135|IDBG-19914|ENSG00000174799|9662|; CEP152|IDBG-11247|ENSG00000103995|22995|; CEP250|IDBG-70106|ENSG00000126001|11190|; CEP72|IDBG-10419|ENSG00000112877|55722|; NINL|IDBG-61835|ENSG00000101004|22981|; OFD1|IDBG-45101|ENSG00000046651|8481|; SFI1|IDBG-4730|ENSG00000198089|9814|; TUBB3|IDBG-547240|ENSG0000025…
ATF-2 transcription factor network	15253	PID NCI	9606	8	56	0.396596	0.774177	BCL2L1; CCND1; DUSP10; EP300; JDP2; NF1; SOCS3; TGFB2;	BCL2L1|IDBG-63673|ENSG00000171552|598|; CCND1|IDBG-61868|ENSG00000110092|595|; DUSP10|IDBG-106785|ENSG00000143507|11221|; EP300|IDBG-8992|ENSG00000100393|2033|; JDP2|IDBG-13003|ENSG00000140044|122953|; NF1|IDBG-39462|ENSG00000196712|102725369,4763|; SOCS3|IDBG-70676|ENSG00000184557|9021|; TGFB2|IDBG-106710|ENSG00000092969|7042|;
SCF(Skp2)-mediated degradation of p27/p21	12954	REACTOME	9606	8	56	0.396596	0.774177	CCNE2; CDKN1A; PSMA2; PSMA6; PSMB10; PSMB9; PSMD2; PSME2;	CCNE2|IDBG-29174|ENSG00000175305|9134|; CDKN1A|IDBG-85033|ENSG00000124762|1026|; PSMA2|IDBG-13609|ENSG00000106588|5683|; PSMA6|IDBG-4735|ENSG00000100902|5687|; PSMB10|IDBG-37710|ENSG00000205220|5699|; PSMB9|IDBG-403299|ENSG00000240065|5698|; PSMD2|IDBG-67752|ENSG00000175166|5708|; PSME2|IDBG-3564|ENSG00000100911|102465801,5721|;
TNFalpha	15913	NETPATH	9606	35	270	0.425998	0.774295	AKT1; APAF1; BCL2L1; BCL3; CASP10; DIABLO; EGFR; EP300; ERBB2; FANCD2; GLB1; HDAC6; IKBKG; IRS1; KCNQ1; MADD; MAP3K1; MAP3K14; MAP3K8; MAP4K2; MCC; MYL9; MYLK; NFKBIA; NFKBIZ; NR2C2; PIAS3; PML; PSMD2; RASAL2; RPS6KA5; RXRA; STAT1; TAB3; TRAF5;	AKT1|IDBG-22709|ENSG00000142208|207|; APAF1|IDBG-52364|ENSG00000120868|317|; BCL2L1|IDBG-63673|ENSG00000171552|598|; BCL3|IDBG-56568|ENSG00000069399|102465879,602|; CASP10|IDBG-78470|ENSG00000003400|843|; DIABLO|IDBG-62263|ENSG00000184047|56616|; EGFR|IDBG-16933|ENSG00000146648|1956|; EP300|IDBG-8992|ENSG00000100393|2033|; ERBB2|IDBG-46068|ENSG00000141736|2064|; FANCD2|IDBG-17539|ENSG00000144554|…
Acyl chain remodelling of PG	13507	REACTOME	9606	3	18	0.392391	0.774456	JMJD7-PLA2G4B; LPCAT1; LPCAT4;	JMJD7-PLA2G4B|IDBG-7368|ENSG00000168970|100137049,8681|; LPCAT1|IDBG-11200|ENSG00000153395|79888|; LPCAT4|IDBG-5526|ENSG00000176454|254531|;
GABA synthesis, release, reuptake and degradation	13807	REACTOME	9606	3	18	0.392391	0.774456	GAD1; SLC6A13; SYT1;	GAD1|IDBG-74724|ENSG00000128683|2571|; SLC6A13|IDBG-11277|ENSG00000010379|6540|; SYT1|IDBG-49321|ENSG00000067715|6857|;
Nephrin/Neph1 signaling in the kidney podocyte	14899	PID NCI	9606	3	18	0.392391	0.774456	AKT1; KIRREL; PLCG1;	AKT1|IDBG-22709|ENSG00000142208|207|; KIRREL|IDBG-103722|ENSG00000183853|55243|; PLCG1|IDBG-75238|ENSG00000124181|5335|;
Other semaphorin interactions	13911	REACTOME	9606	3	18	0.392391	0.774456	PLXNB3; PLXND1; SEMA4D;	PLXNB3|IDBG-89918|ENSG00000198753|5365|; PLXND1|IDBG-56134|ENSG00000004399|23129|; SEMA4D|IDBG-75424|ENSG00000187764|10507|;
Regulation of cell cycle progression by plk3	4109	PID BIOCARTA	9606	3	18	0.392391	0.774456	APAF1; PLK3; RASGRF1;	APAF1|IDBG-52364|ENSG00000120868|317|; PLK3|IDBG-97804|ENSG00000173846|102725475,1263|; RASGRF1|IDBG-25346|ENSG00000058335|5923|;
Activation of NF-kappaB in B cells	13094	REACTOME	9606	9	66	0.439703	0.774508	IKBKG; MALT1; NFKBIA; PSMA2; PSMA6; PSMB10; PSMB9; PSMD2; PSME2;	IKBKG|IDBG-777831|ENSG00000269335|8517|; MALT1|IDBG-3930|ENSG00000172175|10892|; NFKBIA|IDBG-4758|ENSG00000100906|4792|; PSMA2|IDBG-13609|ENSG00000106588|5683|; PSMA6|IDBG-4735|ENSG00000100902|5687|; PSMB10|IDBG-37710|ENSG00000205220|5699|; PSMB9|IDBG-403299|ENSG00000240065|5698|; PSMD2|IDBG-67752|ENSG00000175166|5708|; PSME2|IDBG-3564|ENSG00000100911|102465801,5721|;
Cyclin A:Cdk2-associated events at S phase entry	12955	REACTOME	9606	9	66	0.439703	0.774508	CCNE2; CDC25A; CDKN1A; PSMA2; PSMA6; PSMB10; PSMB9; PSMD2; PSME2;	CCNE2|IDBG-29174|ENSG00000175305|9134|; CDC25A|IDBG-32204|ENSG00000164045|993|; CDKN1A|IDBG-85033|ENSG00000124762|1026|; PSMA2|IDBG-13609|ENSG00000106588|5683|; PSMA6|IDBG-4735|ENSG00000100902|5687|; PSMB10|IDBG-37710|ENSG00000205220|5699|; PSMB9|IDBG-403299|ENSG00000240065|5698|; PSMD2|IDBG-67752|ENSG00000175166|5708|; PSME2|IDBG-3564|ENSG00000100911|102465801,5721|;
formation of the beta-catenin:TCF transactivating complex	19208	REACTOME	9606	9	66	0.439703	0.774508	AXIN2; EP300; HIST1H2BO; HIST1H3H; HIST2H2AA4; HIST2H2AC; HIST2H2BE; TCF7; TLE3;	AXIN2|IDBG-65085|ENSG00000168646|8313|; EP300|IDBG-8992|ENSG00000100393|2033|; HIST1H2BO|IDBG-776782|ENSG00000274641|8348|; HIST1H3H|IDBG-774811|ENSG00000278828|8350,8351,8352,8353,8354,8355,8356,8357,8358,8968|; HIST2H2AA4|IDBG-101988|ENSG00000203812|723790,8337|; HIST2H2AC|IDBG-102011|ENSG00000184260|8338|; HIST2H2BE|IDBG-101997|ENSG00000184678|8349|; TCF7|IDBG-44412|ENSG00000081059|102724203,6…
Hemostasis	19856	REACTOME	9606	65	508	0.425582	0.774527	AKT1; ATP2A1; CD47; CD9; CLU; COL1A1; CSF2RA; DAGLA; DGKA; DGKE; DGKG; DGKQ; DOCK3; DOCK5; DOCK9; EP300; F3; FN1; GAS6; GATA2; GUCY1A2; HIST1H3H; IGF2; IRF1; IRF7; ITPR2; JAK3; KIF18A; KIF23; KIF3A; KIF3C; L1CAM; MAFF; MERTK; NFE2; P2RY1; PDE2A; PDE5A; PDGFB; PDPK1; PIK3CD; PIK3R3; PLAUR; PLCG1; PPP2R5B; PRKCG; PSAP; PTPN1; RAPGEF3; RASGRP1; S100A10; SELPLG; SERPINA1; SERPINA5; SERPINF2; SERPING1…	AKT1|IDBG-22709|ENSG00000142208|207|; ATP2A1|IDBG-23611|ENSG00000196296|487|; CD47|IDBG-48744|ENSG00000196776|961|; CD9|IDBG-13612|ENSG00000010278|928|; CLU|IDBG-14287|ENSG00000120885|1191|; COL1A1|IDBG-58238|ENSG00000108821|1277|; CSF2RA|IDBG-39400|ENSG00000198223|102725415,1438|; DAGLA|IDBG-50255|ENSG00000134780|747|; DGKA|IDBG-39397|ENSG00000065357|1606|; DGKE|IDBG-60172|ENSG00000153933|8526|;…
Immunoregulatory interactions between a Lymphoid and a non-Lymphoid cell	13066	REACTOME	9606	10	71	0.389725	0.774557	CD226; CDH1; HLA-B; HLA-C; HLA-F; ICAM1; IFITM1; ITGB7; MICB; PVRL2;	CD226|IDBG-4779|ENSG00000150637|10666|; CDH1|IDBG-38622|ENSG00000039068|999|; HLA-B|IDBG-299578|ENSG00000234745|3106|; HLA-C|IDBG-77290|ENSG00000204525|3107|; HLA-F|IDBG-73753|ENSG00000204642|3134|; ICAM1|IDBG-26804|ENSG00000090339|3383|; IFITM1|IDBG-16232|ENSG00000185885|8519|; ITGB7|IDBG-36071|ENSG00000139626|3695|; MICB|IDBG-77697|ENSG00000204516|4277|; PVRL2|IDBG-56684|ENSG00000130202|5819|;
Cytokine-cytokine receptor interaction	515	KEGG	9606	34	258	0.388119	0.774607	BMP7; BMPR2; CD40; CSF2RA; CTF1; CXCL16; EDAR; EGFR; EPOR; IL11; IL15; IL17RA; IL17RB; IL18; IL20RB; IL21R; IL22RA1; IL4R; INHBB; LIF; NGFR; OSMR; PDGFA; PDGFB; PDGFC; RELT; RTEL1-TNFRSF6B; TGFB2; TGFBR1; TNFRSF10B; TNFRSF10C; TNFRSF10D; TNFSF12; VEGFA;	BMP7|IDBG-82028|ENSG00000101144|655|; BMPR2|IDBG-78880|ENSG00000204217|659|; CD40|IDBG-78904|ENSG00000101017|958|; CSF2RA|IDBG-39400|ENSG00000198223|102725415,1438|; CTF1|IDBG-27219|ENSG00000150281|1489|; CXCL16|IDBG-19403|ENSG00000161921|58191|; EDAR|IDBG-65178|ENSG00000135960|10913|; EGFR|IDBG-16933|ENSG00000146648|1956|; EPOR|IDBG-29281|ENSG00000187266|2057|; IL11|IDBG-70602|ENSG00000095752|35…
DAG and IP3 signaling	12996	REACTOME	9606	5	33	0.393566	0.774629	ADCY6; ADRBK1; ITPR2; PLCG1; PRKCG;	ADCY6|IDBG-30292|ENSG00000174233|112|; ADRBK1|IDBG-59896|ENSG00000173020|156|; ITPR2|IDBG-24160|ENSG00000123104|3709|; PLCG1|IDBG-75238|ENSG00000124181|5335|; PRKCG|IDBG-67841|ENSG00000126583|5582|;
Sialic acid metabolism	18157	REACTOME	9606	5	33	0.393566	0.774629	CTSA; GLB1; NEU1; ST3GAL6; ST6GALNAC2;	CTSA|IDBG-78417|ENSG00000064601|5476|; GLB1|IDBG-23941|ENSG00000170266|2720|; NEU1|IDBG-79398|ENSG00000204386|4758|; ST3GAL6|IDBG-46999|ENSG00000064225|10402|; ST6GALNAC2|IDBG-69865|ENSG00000070731|10610|;
Defective B3GAT3 causes JDSSDHD	18524	REACTOME	9606	16	120	0.425152	0.774733	B3GNT4; B3GNT7; B4GALT1; B4GALT5; CHPF2; CHPF; CHST6; CHSY1; GLB1; GPC1; GPC3; GUSB; HEXA; HS2ST1; IDUA; ST3GAL6;	B3GNT4|IDBG-62254|ENSG00000176383|79369|; B3GNT7|IDBG-83078|ENSG00000156966|93010|; B4GALT1|IDBG-56701|ENSG00000086062|2683|; B4GALT5|IDBG-80555|ENSG00000158470|9334|; CHPF2|IDBG-49423|ENSG00000033100|54480|; CHPF|IDBG-81871|ENSG00000123989|79586|; CHST6|IDBG-42555|ENSG00000183196|4166|; CHSY1|IDBG-32338|ENSG00000131873|22856|; GLB1|IDBG-23941|ENSG00000170266|2720|; GPC1|IDBG-84685|ENSG0000006366…
Defective B4GALT1 causes B4GALT1-CDG (CDG-2d)	18861	REACTOME	9606	16	120	0.425152	0.774733	B3GNT4; B3GNT7; B4GALT1; B4GALT5; CHPF2; CHPF; CHST6; CHSY1; GLB1; GPC1; GPC3; GUSB; HEXA; HS2ST1; IDUA; ST3GAL6;	B3GNT4|IDBG-62254|ENSG00000176383|79369|; B3GNT7|IDBG-83078|ENSG00000156966|93010|; B4GALT1|IDBG-56701|ENSG00000086062|2683|; B4GALT5|IDBG-80555|ENSG00000158470|9334|; CHPF2|IDBG-49423|ENSG00000033100|54480|; CHPF|IDBG-81871|ENSG00000123989|79586|; CHST6|IDBG-42555|ENSG00000183196|4166|; CHSY1|IDBG-32338|ENSG00000131873|22856|; GLB1|IDBG-23941|ENSG00000170266|2720|; GPC1|IDBG-84685|ENSG0000006366…
Defective B4GALT7 causes EDS, progeroid type	17098	REACTOME	9606	16	120	0.425152	0.774733	B3GNT4; B3GNT7; B4GALT1; B4GALT5; CHPF2; CHPF; CHST6; CHSY1; GLB1; GPC1; GPC3; GUSB; HEXA; HS2ST1; IDUA; ST3GAL6;	B3GNT4|IDBG-62254|ENSG00000176383|79369|; B3GNT7|IDBG-83078|ENSG00000156966|93010|; B4GALT1|IDBG-56701|ENSG00000086062|2683|; B4GALT5|IDBG-80555|ENSG00000158470|9334|; CHPF2|IDBG-49423|ENSG00000033100|54480|; CHPF|IDBG-81871|ENSG00000123989|79586|; CHST6|IDBG-42555|ENSG00000183196|4166|; CHSY1|IDBG-32338|ENSG00000131873|22856|; GLB1|IDBG-23941|ENSG00000170266|2720|; GPC1|IDBG-84685|ENSG0000006366…
Defective CHST14 causes EDS, musculocontractural type	18372	REACTOME	9606	16	120	0.425152	0.774733	B3GNT4; B3GNT7; B4GALT1; B4GALT5; CHPF2; CHPF; CHST6; CHSY1; GLB1; GPC1; GPC3; GUSB; HEXA; HS2ST1; IDUA; ST3GAL6;	B3GNT4|IDBG-62254|ENSG00000176383|79369|; B3GNT7|IDBG-83078|ENSG00000156966|93010|; B4GALT1|IDBG-56701|ENSG00000086062|2683|; B4GALT5|IDBG-80555|ENSG00000158470|9334|; CHPF2|IDBG-49423|ENSG00000033100|54480|; CHPF|IDBG-81871|ENSG00000123989|79586|; CHST6|IDBG-42555|ENSG00000183196|4166|; CHSY1|IDBG-32338|ENSG00000131873|22856|; GLB1|IDBG-23941|ENSG00000170266|2720|; GPC1|IDBG-84685|ENSG0000006366…
Defective CHST3 causes SEDCJD	18611	REACTOME	9606	16	120	0.425152	0.774733	B3GNT4; B3GNT7; B4GALT1; B4GALT5; CHPF2; CHPF; CHST6; CHSY1; GLB1; GPC1; GPC3; GUSB; HEXA; HS2ST1; IDUA; ST3GAL6;	B3GNT4|IDBG-62254|ENSG00000176383|79369|; B3GNT7|IDBG-83078|ENSG00000156966|93010|; B4GALT1|IDBG-56701|ENSG00000086062|2683|; B4GALT5|IDBG-80555|ENSG00000158470|9334|; CHPF2|IDBG-49423|ENSG00000033100|54480|; CHPF|IDBG-81871|ENSG00000123989|79586|; CHST6|IDBG-42555|ENSG00000183196|4166|; CHSY1|IDBG-32338|ENSG00000131873|22856|; GLB1|IDBG-23941|ENSG00000170266|2720|; GPC1|IDBG-84685|ENSG0000006366…
Defective CHST6 causes MCDC1	17102	REACTOME	9606	16	120	0.425152	0.774733	B3GNT4; B3GNT7; B4GALT1; B4GALT5; CHPF2; CHPF; CHST6; CHSY1; GLB1; GPC1; GPC3; GUSB; HEXA; HS2ST1; IDUA; ST3GAL6;	B3GNT4|IDBG-62254|ENSG00000176383|79369|; B3GNT7|IDBG-83078|ENSG00000156966|93010|; B4GALT1|IDBG-56701|ENSG00000086062|2683|; B4GALT5|IDBG-80555|ENSG00000158470|9334|; CHPF2|IDBG-49423|ENSG00000033100|54480|; CHPF|IDBG-81871|ENSG00000123989|79586|; CHST6|IDBG-42555|ENSG00000183196|4166|; CHSY1|IDBG-32338|ENSG00000131873|22856|; GLB1|IDBG-23941|ENSG00000170266|2720|; GPC1|IDBG-84685|ENSG0000006366…
Defective CHSY1 causes TPBS	19354	REACTOME	9606	16	120	0.425152	0.774733	B3GNT4; B3GNT7; B4GALT1; B4GALT5; CHPF2; CHPF; CHST6; CHSY1; GLB1; GPC1; GPC3; GUSB; HEXA; HS2ST1; IDUA; ST3GAL6;	B3GNT4|IDBG-62254|ENSG00000176383|79369|; B3GNT7|IDBG-83078|ENSG00000156966|93010|; B4GALT1|IDBG-56701|ENSG00000086062|2683|; B4GALT5|IDBG-80555|ENSG00000158470|9334|; CHPF2|IDBG-49423|ENSG00000033100|54480|; CHPF|IDBG-81871|ENSG00000123989|79586|; CHST6|IDBG-42555|ENSG00000183196|4166|; CHSY1|IDBG-32338|ENSG00000131873|22856|; GLB1|IDBG-23941|ENSG00000170266|2720|; GPC1|IDBG-84685|ENSG0000006366…
Defective EXT1 causes exostoses 1, TRPS2 and CHDS	18206	REACTOME	9606	16	120	0.425152	0.774733	B3GNT4; B3GNT7; B4GALT1; B4GALT5; CHPF2; CHPF; CHST6; CHSY1; GLB1; GPC1; GPC3; GUSB; HEXA; HS2ST1; IDUA; ST3GAL6;	B3GNT4|IDBG-62254|ENSG00000176383|79369|; B3GNT7|IDBG-83078|ENSG00000156966|93010|; B4GALT1|IDBG-56701|ENSG00000086062|2683|; B4GALT5|IDBG-80555|ENSG00000158470|9334|; CHPF2|IDBG-49423|ENSG00000033100|54480|; CHPF|IDBG-81871|ENSG00000123989|79586|; CHST6|IDBG-42555|ENSG00000183196|4166|; CHSY1|IDBG-32338|ENSG00000131873|22856|; GLB1|IDBG-23941|ENSG00000170266|2720|; GPC1|IDBG-84685|ENSG0000006366…
Defective EXT2 causes exostoses 2	18636	REACTOME	9606	16	120	0.425152	0.774733	B3GNT4; B3GNT7; B4GALT1; B4GALT5; CHPF2; CHPF; CHST6; CHSY1; GLB1; GPC1; GPC3; GUSB; HEXA; HS2ST1; IDUA; ST3GAL6;	B3GNT4|IDBG-62254|ENSG00000176383|79369|; B3GNT7|IDBG-83078|ENSG00000156966|93010|; B4GALT1|IDBG-56701|ENSG00000086062|2683|; B4GALT5|IDBG-80555|ENSG00000158470|9334|; CHPF2|IDBG-49423|ENSG00000033100|54480|; CHPF|IDBG-81871|ENSG00000123989|79586|; CHST6|IDBG-42555|ENSG00000183196|4166|; CHSY1|IDBG-32338|ENSG00000131873|22856|; GLB1|IDBG-23941|ENSG00000170266|2720|; GPC1|IDBG-84685|ENSG0000006366…
Defective PAPSS2 causes SEMD-PA	17298	REACTOME	9606	16	120	0.425152	0.774733	B3GNT4; B3GNT7; B4GALT1; B4GALT5; CHPF2; CHPF; CHST6; CHSY1; GLB1; GPC1; GPC3; GUSB; HEXA; HS2ST1; IDUA; ST3GAL6;	B3GNT4|IDBG-62254|ENSG00000176383|79369|; B3GNT7|IDBG-83078|ENSG00000156966|93010|; B4GALT1|IDBG-56701|ENSG00000086062|2683|; B4GALT5|IDBG-80555|ENSG00000158470|9334|; CHPF2|IDBG-49423|ENSG00000033100|54480|; CHPF|IDBG-81871|ENSG00000123989|79586|; CHST6|IDBG-42555|ENSG00000183196|4166|; CHSY1|IDBG-32338|ENSG00000131873|22856|; GLB1|IDBG-23941|ENSG00000170266|2720|; GPC1|IDBG-84685|ENSG0000006366…
Defective SLC26A2 causes chondrodysplasias	17794	REACTOME	9606	16	120	0.425152	0.774733	B3GNT4; B3GNT7; B4GALT1; B4GALT5; CHPF2; CHPF; CHST6; CHSY1; GLB1; GPC1; GPC3; GUSB; HEXA; HS2ST1; IDUA; ST3GAL6;	B3GNT4|IDBG-62254|ENSG00000176383|79369|; B3GNT7|IDBG-83078|ENSG00000156966|93010|; B4GALT1|IDBG-56701|ENSG00000086062|2683|; B4GALT5|IDBG-80555|ENSG00000158470|9334|; CHPF2|IDBG-49423|ENSG00000033100|54480|; CHPF|IDBG-81871|ENSG00000123989|79586|; CHST6|IDBG-42555|ENSG00000183196|4166|; CHSY1|IDBG-32338|ENSG00000131873|22856|; GLB1|IDBG-23941|ENSG00000170266|2720|; GPC1|IDBG-84685|ENSG0000006366…
Diseases associated with glycosaminoglycan metabolism	18653	REACTOME	9606	16	120	0.425152	0.774733	B3GNT4; B3GNT7; B4GALT1; B4GALT5; CHPF2; CHPF; CHST6; CHSY1; GLB1; GPC1; GPC3; GUSB; HEXA; HS2ST1; IDUA; ST3GAL6;	B3GNT4|IDBG-62254|ENSG00000176383|79369|; B3GNT7|IDBG-83078|ENSG00000156966|93010|; B4GALT1|IDBG-56701|ENSG00000086062|2683|; B4GALT5|IDBG-80555|ENSG00000158470|9334|; CHPF2|IDBG-49423|ENSG00000033100|54480|; CHPF|IDBG-81871|ENSG00000123989|79586|; CHST6|IDBG-42555|ENSG00000183196|4166|; CHSY1|IDBG-32338|ENSG00000131873|22856|; GLB1|IDBG-23941|ENSG00000170266|2720|; GPC1|IDBG-84685|ENSG0000006366…
Diseases of glycosylation	19039	REACTOME	9606	16	120	0.425152	0.774733	B3GNT4; B3GNT7; B4GALT1; B4GALT5; CHPF2; CHPF; CHST6; CHSY1; GLB1; GPC1; GPC3; GUSB; HEXA; HS2ST1; IDUA; ST3GAL6;	B3GNT4|IDBG-62254|ENSG00000176383|79369|; B3GNT7|IDBG-83078|ENSG00000156966|93010|; B4GALT1|IDBG-56701|ENSG00000086062|2683|; B4GALT5|IDBG-80555|ENSG00000158470|9334|; CHPF2|IDBG-49423|ENSG00000033100|54480|; CHPF|IDBG-81871|ENSG00000123989|79586|; CHST6|IDBG-42555|ENSG00000183196|4166|; CHSY1|IDBG-32338|ENSG00000131873|22856|; GLB1|IDBG-23941|ENSG00000170266|2720|; GPC1|IDBG-84685|ENSG0000006366…
Glycosaminoglycan metabolism	18895	REACTOME	9606	16	120	0.425152	0.774733	B3GNT4; B3GNT7; B4GALT1; B4GALT5; CHPF2; CHPF; CHST6; CHSY1; GLB1; GPC1; GPC3; GUSB; HEXA; HS2ST1; IDUA; ST3GAL6;	B3GNT4|IDBG-62254|ENSG00000176383|79369|; B3GNT7|IDBG-83078|ENSG00000156966|93010|; B4GALT1|IDBG-56701|ENSG00000086062|2683|; B4GALT5|IDBG-80555|ENSG00000158470|9334|; CHPF2|IDBG-49423|ENSG00000033100|54480|; CHPF|IDBG-81871|ENSG00000123989|79586|; CHST6|IDBG-42555|ENSG00000183196|4166|; CHSY1|IDBG-32338|ENSG00000131873|22856|; GLB1|IDBG-23941|ENSG00000170266|2720|; GPC1|IDBG-84685|ENSG0000006366…
MPS I - Hurler syndrome	19525	REACTOME	9606	16	120	0.425152	0.774733	B3GNT4; B3GNT7; B4GALT1; B4GALT5; CHPF2; CHPF; CHST6; CHSY1; GLB1; GPC1; GPC3; GUSB; HEXA; HS2ST1; IDUA; ST3GAL6;	B3GNT4|IDBG-62254|ENSG00000176383|79369|; B3GNT7|IDBG-83078|ENSG00000156966|93010|; B4GALT1|IDBG-56701|ENSG00000086062|2683|; B4GALT5|IDBG-80555|ENSG00000158470|9334|; CHPF2|IDBG-49423|ENSG00000033100|54480|; CHPF|IDBG-81871|ENSG00000123989|79586|; CHST6|IDBG-42555|ENSG00000183196|4166|; CHSY1|IDBG-32338|ENSG00000131873|22856|; GLB1|IDBG-23941|ENSG00000170266|2720|; GPC1|IDBG-84685|ENSG0000006366…
MPS II - Hunter syndrome	18749	REACTOME	9606	16	120	0.425152	0.774733	B3GNT4; B3GNT7; B4GALT1; B4GALT5; CHPF2; CHPF; CHST6; CHSY1; GLB1; GPC1; GPC3; GUSB; HEXA; HS2ST1; IDUA; ST3GAL6;	B3GNT4|IDBG-62254|ENSG00000176383|79369|; B3GNT7|IDBG-83078|ENSG00000156966|93010|; B4GALT1|IDBG-56701|ENSG00000086062|2683|; B4GALT5|IDBG-80555|ENSG00000158470|9334|; CHPF2|IDBG-49423|ENSG00000033100|54480|; CHPF|IDBG-81871|ENSG00000123989|79586|; CHST6|IDBG-42555|ENSG00000183196|4166|; CHSY1|IDBG-32338|ENSG00000131873|22856|; GLB1|IDBG-23941|ENSG00000170266|2720|; GPC1|IDBG-84685|ENSG0000006366…
MPS IIIA - Sanfilippo syndrome A	19535	REACTOME	9606	16	120	0.425152	0.774733	B3GNT4; B3GNT7; B4GALT1; B4GALT5; CHPF2; CHPF; CHST6; CHSY1; GLB1; GPC1; GPC3; GUSB; HEXA; HS2ST1; IDUA; ST3GAL6;	B3GNT4|IDBG-62254|ENSG00000176383|79369|; B3GNT7|IDBG-83078|ENSG00000156966|93010|; B4GALT1|IDBG-56701|ENSG00000086062|2683|; B4GALT5|IDBG-80555|ENSG00000158470|9334|; CHPF2|IDBG-49423|ENSG00000033100|54480|; CHPF|IDBG-81871|ENSG00000123989|79586|; CHST6|IDBG-42555|ENSG00000183196|4166|; CHSY1|IDBG-32338|ENSG00000131873|22856|; GLB1|IDBG-23941|ENSG00000170266|2720|; GPC1|IDBG-84685|ENSG0000006366…
MPS IIIB - Sanfilippo syndrome B	19886	REACTOME	9606	16	120	0.425152	0.774733	B3GNT4; B3GNT7; B4GALT1; B4GALT5; CHPF2; CHPF; CHST6; CHSY1; GLB1; GPC1; GPC3; GUSB; HEXA; HS2ST1; IDUA; ST3GAL6;	B3GNT4|IDBG-62254|ENSG00000176383|79369|; B3GNT7|IDBG-83078|ENSG00000156966|93010|; B4GALT1|IDBG-56701|ENSG00000086062|2683|; B4GALT5|IDBG-80555|ENSG00000158470|9334|; CHPF2|IDBG-49423|ENSG00000033100|54480|; CHPF|IDBG-81871|ENSG00000123989|79586|; CHST6|IDBG-42555|ENSG00000183196|4166|; CHSY1|IDBG-32338|ENSG00000131873|22856|; GLB1|IDBG-23941|ENSG00000170266|2720|; GPC1|IDBG-84685|ENSG0000006366…
MPS IIIC - Sanfilippo syndrome C	19585	REACTOME	9606	16	120	0.425152	0.774733	B3GNT4; B3GNT7; B4GALT1; B4GALT5; CHPF2; CHPF; CHST6; CHSY1; GLB1; GPC1; GPC3; GUSB; HEXA; HS2ST1; IDUA; ST3GAL6;	B3GNT4|IDBG-62254|ENSG00000176383|79369|; B3GNT7|IDBG-83078|ENSG00000156966|93010|; B4GALT1|IDBG-56701|ENSG00000086062|2683|; B4GALT5|IDBG-80555|ENSG00000158470|9334|; CHPF2|IDBG-49423|ENSG00000033100|54480|; CHPF|IDBG-81871|ENSG00000123989|79586|; CHST6|IDBG-42555|ENSG00000183196|4166|; CHSY1|IDBG-32338|ENSG00000131873|22856|; GLB1|IDBG-23941|ENSG00000170266|2720|; GPC1|IDBG-84685|ENSG0000006366…
MPS IIID - Sanfilippo syndrome D	17539	REACTOME	9606	16	120	0.425152	0.774733	B3GNT4; B3GNT7; B4GALT1; B4GALT5; CHPF2; CHPF; CHST6; CHSY1; GLB1; GPC1; GPC3; GUSB; HEXA; HS2ST1; IDUA; ST3GAL6;	B3GNT4|IDBG-62254|ENSG00000176383|79369|; B3GNT7|IDBG-83078|ENSG00000156966|93010|; B4GALT1|IDBG-56701|ENSG00000086062|2683|; B4GALT5|IDBG-80555|ENSG00000158470|9334|; CHPF2|IDBG-49423|ENSG00000033100|54480|; CHPF|IDBG-81871|ENSG00000123989|79586|; CHST6|IDBG-42555|ENSG00000183196|4166|; CHSY1|IDBG-32338|ENSG00000131873|22856|; GLB1|IDBG-23941|ENSG00000170266|2720|; GPC1|IDBG-84685|ENSG0000006366…
MPS IV - Morquio syndrome A	18634	REACTOME	9606	16	120	0.425152	0.774733	B3GNT4; B3GNT7; B4GALT1; B4GALT5; CHPF2; CHPF; CHST6; CHSY1; GLB1; GPC1; GPC3; GUSB; HEXA; HS2ST1; IDUA; ST3GAL6;	B3GNT4|IDBG-62254|ENSG00000176383|79369|; B3GNT7|IDBG-83078|ENSG00000156966|93010|; B4GALT1|IDBG-56701|ENSG00000086062|2683|; B4GALT5|IDBG-80555|ENSG00000158470|9334|; CHPF2|IDBG-49423|ENSG00000033100|54480|; CHPF|IDBG-81871|ENSG00000123989|79586|; CHST6|IDBG-42555|ENSG00000183196|4166|; CHSY1|IDBG-32338|ENSG00000131873|22856|; GLB1|IDBG-23941|ENSG00000170266|2720|; GPC1|IDBG-84685|ENSG0000006366…
MPS IV - Morquio syndrome B	18458	REACTOME	9606	16	120	0.425152	0.774733	B3GNT4; B3GNT7; B4GALT1; B4GALT5; CHPF2; CHPF; CHST6; CHSY1; GLB1; GPC1; GPC3; GUSB; HEXA; HS2ST1; IDUA; ST3GAL6;	B3GNT4|IDBG-62254|ENSG00000176383|79369|; B3GNT7|IDBG-83078|ENSG00000156966|93010|; B4GALT1|IDBG-56701|ENSG00000086062|2683|; B4GALT5|IDBG-80555|ENSG00000158470|9334|; CHPF2|IDBG-49423|ENSG00000033100|54480|; CHPF|IDBG-81871|ENSG00000123989|79586|; CHST6|IDBG-42555|ENSG00000183196|4166|; CHSY1|IDBG-32338|ENSG00000131873|22856|; GLB1|IDBG-23941|ENSG00000170266|2720|; GPC1|IDBG-84685|ENSG0000006366…
MPS IX - Natowicz syndrome	18165	REACTOME	9606	16	120	0.425152	0.774733	B3GNT4; B3GNT7; B4GALT1; B4GALT5; CHPF2; CHPF; CHST6; CHSY1; GLB1; GPC1; GPC3; GUSB; HEXA; HS2ST1; IDUA; ST3GAL6;	B3GNT4|IDBG-62254|ENSG00000176383|79369|; B3GNT7|IDBG-83078|ENSG00000156966|93010|; B4GALT1|IDBG-56701|ENSG00000086062|2683|; B4GALT5|IDBG-80555|ENSG00000158470|9334|; CHPF2|IDBG-49423|ENSG00000033100|54480|; CHPF|IDBG-81871|ENSG00000123989|79586|; CHST6|IDBG-42555|ENSG00000183196|4166|; CHSY1|IDBG-32338|ENSG00000131873|22856|; GLB1|IDBG-23941|ENSG00000170266|2720|; GPC1|IDBG-84685|ENSG0000006366…
MPS VI - Maroteaux-Lamy syndrome	17269	REACTOME	9606	16	120	0.425152	0.774733	B3GNT4; B3GNT7; B4GALT1; B4GALT5; CHPF2; CHPF; CHST6; CHSY1; GLB1; GPC1; GPC3; GUSB; HEXA; HS2ST1; IDUA; ST3GAL6;	B3GNT4|IDBG-62254|ENSG00000176383|79369|; B3GNT7|IDBG-83078|ENSG00000156966|93010|; B4GALT1|IDBG-56701|ENSG00000086062|2683|; B4GALT5|IDBG-80555|ENSG00000158470|9334|; CHPF2|IDBG-49423|ENSG00000033100|54480|; CHPF|IDBG-81871|ENSG00000123989|79586|; CHST6|IDBG-42555|ENSG00000183196|4166|; CHSY1|IDBG-32338|ENSG00000131873|22856|; GLB1|IDBG-23941|ENSG00000170266|2720|; GPC1|IDBG-84685|ENSG0000006366…
MPS VII - Sly syndrome	19185	REACTOME	9606	16	120	0.425152	0.774733	B3GNT4; B3GNT7; B4GALT1; B4GALT5; CHPF2; CHPF; CHST6; CHSY1; GLB1; GPC1; GPC3; GUSB; HEXA; HS2ST1; IDUA; ST3GAL6;	B3GNT4|IDBG-62254|ENSG00000176383|79369|; B3GNT7|IDBG-83078|ENSG00000156966|93010|; B4GALT1|IDBG-56701|ENSG00000086062|2683|; B4GALT5|IDBG-80555|ENSG00000158470|9334|; CHPF2|IDBG-49423|ENSG00000033100|54480|; CHPF|IDBG-81871|ENSG00000123989|79586|; CHST6|IDBG-42555|ENSG00000183196|4166|; CHSY1|IDBG-32338|ENSG00000131873|22856|; GLB1|IDBG-23941|ENSG00000170266|2720|; GPC1|IDBG-84685|ENSG0000006366…
Mucopolysaccharidoses	16934	REACTOME	9606	16	120	0.425152	0.774733	B3GNT4; B3GNT7; B4GALT1; B4GALT5; CHPF2; CHPF; CHST6; CHSY1; GLB1; GPC1; GPC3; GUSB; HEXA; HS2ST1; IDUA; ST3GAL6;	B3GNT4|IDBG-62254|ENSG00000176383|79369|; B3GNT7|IDBG-83078|ENSG00000156966|93010|; B4GALT1|IDBG-56701|ENSG00000086062|2683|; B4GALT5|IDBG-80555|ENSG00000158470|9334|; CHPF2|IDBG-49423|ENSG00000033100|54480|; CHPF|IDBG-81871|ENSG00000123989|79586|; CHST6|IDBG-42555|ENSG00000183196|4166|; CHSY1|IDBG-32338|ENSG00000131873|22856|; GLB1|IDBG-23941|ENSG00000170266|2720|; GPC1|IDBG-84685|ENSG0000006366…
FGF signaling pathway	16161	INOH	9606	7	48	0.389331	0.774856	ARAF; FGF17; FGF18; FGF19; FGFR3; PIK3CD; PLCG1;	ARAF|IDBG-61504|ENSG00000078061|369|; FGF17|IDBG-9977|ENSG00000158815|8822|; FGF18|IDBG-57567|ENSG00000156427|8817|; FGF19|IDBG-61980|ENSG00000162344|9965|; FGFR3|IDBG-6932|ENSG00000068078|2261|; PIK3CD|IDBG-88554|ENSG00000171608|5293|; PLCG1|IDBG-75238|ENSG00000124181|5335|;
Interleukin-3, 5 and GM-CSF signaling	13082	REACTOME	9606	7	48	0.389331	0.774856	CRKL; CSF2RA; INPPL1; JAK3; PIK3CD; PIK3R3; STAT5B;	CRKL|IDBG-1833|ENSG00000099942|1399|; CSF2RA|IDBG-39400|ENSG00000198223|102725415,1438|; INPPL1|IDBG-63291|ENSG00000165458|3636|; JAK3|IDBG-37201|ENSG00000105639|3718|; PIK3CD|IDBG-88554|ENSG00000171608|5293|; PIK3R3|IDBG-98070|ENSG00000117461|8503|; STAT5B|IDBG-50532|ENSG00000173757|102723386,6777|;
Cell cycle: g1/s check point	3958	PID BIOCARTA	9606	4	27	0.438485	0.775237	CCND1; CDC25A; CDKN1A; E2F1;	CCND1|IDBG-61868|ENSG00000110092|595|; CDC25A|IDBG-32204|ENSG00000164045|993|; CDKN1A|IDBG-85033|ENSG00000124762|1026|; E2F1|IDBG-67214|ENSG00000101412|1869|;
Collecting duct acid secretion	10390	KEGG	9606	4	27	0.438485	0.775237	ATP6V0A4; ATP6V1C2; SLC12A7; TCIRG1;	ATP6V0A4|IDBG-43255|ENSG00000105929|50617|; ATP6V1C2|IDBG-29072|ENSG00000143882|245973|; SLC12A7|IDBG-10791|ENSG00000113504|10723|; TCIRG1|IDBG-61185|ENSG00000110719|10312|;
Syndecan interactions	17559	REACTOME	9606	4	27	0.438485	0.775237	COL1A1; FN1; ITGB5; THBS1;	COL1A1|IDBG-58238|ENSG00000108821|1277|; FN1|IDBG-80237|ENSG00000115414|2335|; ITGB5|IDBG-53924|ENSG00000082781|3693|; THBS1|IDBG-5926|ENSG00000137801|7057|;
mTOR signalling	13277	REACTOME	9606	4	27	0.438485	0.775237	PRKAA2; PRKAG2; STRADB; TSC2;	PRKAA2|IDBG-99136|ENSG00000162409|5563|; PRKAG2|IDBG-49672|ENSG00000106617|51422|; STRADB|IDBG-78683|ENSG00000082146|55437|; TSC2|IDBG-9819|ENSG00000103197|7249|;
Cellular Senescence	18630	REACTOME	9606	22	164	0.387957	0.77537	ANAPC2; BMI1; CABIN1; CBX2; CCNE2; CDKN1A; CDKN2D; E2F1; E2F2; ERF; HIST1H1C; HIST1H2BO; HIST1H3H; HIST2H2AA4; HIST2H2AC; HIST2H2BE; MAPK7; MDM2; POT1; RPS6KA1; RPS6KA2; STAT3;	ANAPC2|IDBG-93182|ENSG00000176248|29882|; BMI1|IDBG-61688|ENSG00000168283|648|; CABIN1|IDBG-2725|ENSG00000099991|23523|; CBX2|IDBG-71184|ENSG00000173894|84733|; CCNE2|IDBG-29174|ENSG00000175305|9134|; CDKN1A|IDBG-85033|ENSG00000124762|1026|; CDKN2D|IDBG-27803|ENSG00000129355|1032|; E2F1|IDBG-67214|ENSG00000101412|1869|; E2F2|IDBG-93950|ENSG00000007968|1870|; ERF|IDBG-54003|ENSG00000105722|2077|; …
O-linked glycosylation of mucins	13368	REACTOME	9606	8	58	0.436329	0.776242	B3GNT4; B3GNT7; B4GALT5; GALNT9; MUC1; MUC13; MUC20; ST6GALNAC2;	B3GNT4|IDBG-62254|ENSG00000176383|79369|; B3GNT7|IDBG-83078|ENSG00000156966|93010|; B4GALT5|IDBG-80555|ENSG00000158470|9334|; GALNT9|IDBG-65443|ENSG00000182870|50614|; MUC1|IDBG-103122|ENSG00000185499|4582|; MUC13|IDBG-53964|ENSG00000173702|56667|; MUC20|IDBG-70656|ENSG00000176945|200958|; ST6GALNAC2|IDBG-69865|ENSG00000070731|10610|;
Amyotrophic lateral sclerosis (ALS)	2798	KEGG	9606	7	51	0.453407	0.776568	ALS2; APAF1; BCL2L1; GRIN2B; GRIN2C; MAPK12; SLC1A2;	ALS2|IDBG-78753|ENSG00000003393|57679|; APAF1|IDBG-52364|ENSG00000120868|317|; BCL2L1|IDBG-63673|ENSG00000171552|598|; GRIN2B|IDBG-777050|ENSG00000273079|2904|; GRIN2C|IDBG-67631|ENSG00000161509|2905|; MAPK12|IDBG-13093|ENSG00000188130|6300|; SLC1A2|IDBG-39801|ENSG00000110436|6506|;
Ubiquitin Mediated Degradation of Phosphorylated Cdc25A	12909	REACTOME	9606	7	51	0.453407	0.776568	CDC25A; PSMA2; PSMA6; PSMB10; PSMB9; PSMD2; PSME2;	CDC25A|IDBG-32204|ENSG00000164045|993|; PSMA2|IDBG-13609|ENSG00000106588|5683|; PSMA6|IDBG-4735|ENSG00000100902|5687|; PSMB10|IDBG-37710|ENSG00000205220|5699|; PSMB9|IDBG-403299|ENSG00000240065|5698|; PSMD2|IDBG-67752|ENSG00000175166|5708|; PSME2|IDBG-3564|ENSG00000100911|102465801,5721|;
p53-Independent DNA Damage Response	12910	REACTOME	9606	7	51	0.453407	0.776568	CDC25A; PSMA2; PSMA6; PSMB10; PSMB9; PSMD2; PSME2;	CDC25A|IDBG-32204|ENSG00000164045|993|; PSMA2|IDBG-13609|ENSG00000106588|5683|; PSMA6|IDBG-4735|ENSG00000100902|5687|; PSMB10|IDBG-37710|ENSG00000205220|5699|; PSMB9|IDBG-403299|ENSG00000240065|5698|; PSMD2|IDBG-67752|ENSG00000175166|5708|; PSME2|IDBG-3564|ENSG00000100911|102465801,5721|;
p53-Independent G1/S DNA damage checkpoint	16744	REACTOME	9606	7	51	0.453407	0.776568	CDC25A; PSMA2; PSMA6; PSMB10; PSMB9; PSMD2; PSME2;	CDC25A|IDBG-32204|ENSG00000164045|993|; PSMA2|IDBG-13609|ENSG00000106588|5683|; PSMA6|IDBG-4735|ENSG00000100902|5687|; PSMB10|IDBG-37710|ENSG00000205220|5699|; PSMB9|IDBG-403299|ENSG00000240065|5698|; PSMD2|IDBG-67752|ENSG00000175166|5708|; PSME2|IDBG-3564|ENSG00000100911|102465801,5721|;
Effects of calcineurin in keratinocyte differentiation	4050	PID BIOCARTA	9606	2	12	0.451237	0.776585	CDKN1A; PLCG1;	CDKN1A|IDBG-85033|ENSG00000124762|1026|; PLCG1|IDBG-75238|ENSG00000124181|5335|;
Fatty acid biosynthesis	410	KEGG	9606	2	12	0.451237	0.776585	ACACB; FASN;	ACACB|IDBG-55817|ENSG00000076555|32|; FASN|IDBG-73235|ENSG00000169710|2194|;
Hyaluronan uptake and degradation	13621	REACTOME	9606	2	12	0.451237	0.776585	GUSB; HEXA;	GUSB|IDBG-18414|ENSG00000169919|2990|; HEXA|IDBG-239945|ENSG00000213614|3073|;
Keratan sulfate degradation	13614	REACTOME	9606	2	12	0.451237	0.776585	GLB1; HEXA;	GLB1|IDBG-23941|ENSG00000170266|2720|; HEXA|IDBG-239945|ENSG00000213614|3073|;
Regulation of IFNG signaling	13076	REACTOME	9606	2	12	0.451237	0.776585	PTPN1; SOCS3;	PTPN1|IDBG-80957|ENSG00000196396|5770|; SOCS3|IDBG-70676|ENSG00000184557|9021|;
Reversible hydration of carbon dioxide	13561	REACTOME	9606	2	12	0.451237	0.776585	CA12; CA9;	CA12|IDBG-15824|ENSG00000074410|771|; CA9|IDBG-63082|ENSG00000107159|768|;
Vitamin B5 (pantothenate) metabolism	13604	REACTOME	9606	2	12	0.451237	0.776585	FASN; PANK3;	FASN|IDBG-73235|ENSG00000169710|2194|; PANK3|IDBG-56963|ENSG00000120137|79646|;
African trypanosomiasis	10384	KEGG	9606	5	35	0.44525	0.776598	APOL1; ICAM1; IL18; PLCB4; PRKCG;	APOL1|IDBG-5737|ENSG00000100342|8542|; ICAM1|IDBG-26804|ENSG00000090339|3383|; IL18|IDBG-71390|ENSG00000150782|3606|; PLCB4|IDBG-52923|ENSG00000101333|5332|; PRKCG|IDBG-67841|ENSG00000126583|5582|;
Bile acid and bile salt metabolism	17271	REACTOME	9606	5	35	0.44525	0.776598	ABCC3; AKR1C3; CYP27A1; CYP46A1; RXRA;	ABCC3|IDBG-59146|ENSG00000108846|101929618,8714|; AKR1C3|IDBG-47964|ENSG00000196139|8644|; CYP27A1|IDBG-81150|ENSG00000135929|1593|; CYP46A1|IDBG-19788|ENSG00000036530|10858|; RXRA|IDBG-91747|ENSG00000186350|6256|;
HGF signaling pathway	16200	INOH	9606	5	35	0.44525	0.776598	CRKL; PIK3CD; PLCG1; SHC2; SHC3;	CRKL|IDBG-1833|ENSG00000099942|1399|; PIK3CD|IDBG-88554|ENSG00000171608|5293|; PLCG1|IDBG-75238|ENSG00000124181|5335|; SHC2|IDBG-12158|ENSG00000129946|25759|; SHC3|IDBG-75269|ENSG00000148082|53358|;
PLC-gamma1 signalling	13179	REACTOME	9606	5	35	0.44525	0.776598	ADCY6; ADRBK1; ITPR2; PLCG1; PRKCG;	ADCY6|IDBG-30292|ENSG00000174233|112|; ADRBK1|IDBG-59896|ENSG00000173020|156|; ITPR2|IDBG-24160|ENSG00000123104|3709|; PLCG1|IDBG-75238|ENSG00000124181|5335|; PRKCG|IDBG-67841|ENSG00000126583|5582|;
Packaging Of Telomere Ends	12919	REACTOME	9606	5	35	0.44525	0.776598	HIST1H2BO; HIST2H2AA4; HIST2H2AC; HIST2H2BE; POT1;	HIST1H2BO|IDBG-776782|ENSG00000274641|8348|; HIST2H2AA4|IDBG-101988|ENSG00000203812|723790,8337|; HIST2H2AC|IDBG-102011|ENSG00000184260|8338|; HIST2H2BE|IDBG-101997|ENSG00000184678|8349|; POT1|IDBG-39151|ENSG00000128513|25913|;
Toll-like receptor pathway	3951	PID BIOCARTA	9606	5	35	0.44525	0.776598	EIF2AK2; MAP3K1; MAP3K14; NFKBIA; TLR3;	EIF2AK2|IDBG-44867|ENSG00000055332|5610|; MAP3K1|IDBG-22000|ENSG00000095015|4214|; MAP3K14|IDBG-54829|ENSG00000006062|9020|; NFKBIA|IDBG-4758|ENSG00000100906|4792|; TLR3|IDBG-47294|ENSG00000164342|7098|;
Cell Cycle, Mitotic	19119	REACTOME	9606	58	454	0.437237	0.776886	AJUBA; ANAPC2; AZI1; CCND1; CCNE2; CDC25A; CDC6; CDK11A; CDKN1A; CDKN2D; CENPI; CENPK; CEP135; CEP152; CEP250; CEP72; CLASP2; DYRK1A; E2F1; E2F2; EP300; FOXM1; GORASP1; HIST1H2BO; HIST1H3H; HIST2H2AA4; HIST2H2AC; HIST2H2BE; KIF18A; KIF23; KNTC1; LEMD2; LIN37; LIN54; LPIN1; LPIN2; LPIN3; MCM10; MYBL2; NCAPH2; NINL; OFD1; POLA2; PPP2R3B; PPP2R5B; PSMA2; PSMA6; PSMB10; PSMB9; PSMD2; PSME2; RANGAP1; …	AJUBA|IDBG-2966|ENSG00000129474|84962|; ANAPC2|IDBG-93182|ENSG00000176248|29882|; AZI1|IDBG-72039|ENSG00000141577|22994|; CCND1|IDBG-61868|ENSG00000110092|595|; CCNE2|IDBG-29174|ENSG00000175305|9134|; CDC25A|IDBG-32204|ENSG00000164045|993|; CDC6|IDBG-47359|ENSG00000094804|990|; CDK11A|IDBG-85824|ENSG00000008128|728642,984|; CDKN1A|IDBG-85033|ENSG00000124762|1026|; CDKN2D|IDBG-27803|ENSG0000012935…
DSCAM interactions	13829	REACTOME	9606	2	11	0.406092	0.777798	MAPK12; NTN1;	MAPK12|IDBG-13093|ENSG00000188130|6300|; NTN1|IDBG-29663|ENSG00000065320|9423|;
FGFR4 ligand binding and activation	13319	REACTOME	9606	2	11	0.406092	0.777798	FGF18; FGF19;	FGF18|IDBG-57567|ENSG00000156427|8817|; FGF19|IDBG-61980|ENSG00000162344|9965|;
Facilitative Na+-independent glucose transporters	13150	REACTOME	9606	2	11	0.406092	0.777798	SLC2A6; SLC2A8;	SLC2A6|IDBG-91438|ENSG00000160326|11182|; SLC2A8|IDBG-85761|ENSG00000136856|29988|;
Formation of annular gap junctions	13817	REACTOME	9606	2	11	0.406092	0.777798	CLTCL1; DNM1;	CLTCL1|IDBG-1288|ENSG00000070371|8218|; DNM1|IDBG-87752|ENSG00000106976|1759|;
Glutathione synthesis and recycling	13653	REACTOME	9606	2	11	0.406092	0.777798	GGT1; OPLAH;	GGT1|IDBG-2905|ENSG00000100031|102724197,2678,728441,91227,92086|; OPLAH|IDBG-39883|ENSG00000178814|26873|;
Lck and fyn tyrosine kinases in initiation of tcr activation	4116	PID BIOCARTA	9606	2	11	0.406092	0.777798	HLA-DRA; HLA-DRB1;	HLA-DRA|IDBG-80796|ENSG00000204287|3122|; HLA-DRB1|IDBG-80863|ENSG00000196126|100996809,3123|;
Regulation of transcriptional activity by pml	3937	PID BIOCARTA	9606	2	11	0.406092	0.777798	PML; SP100;	PML|IDBG-21462|ENSG00000140464|5371|; SP100|IDBG-82951|ENSG00000067066|6672|;
Signaling by NOTCH4	13297	REACTOME	9606	2	11	0.406092	0.777798	APH1B; DLL1;	APH1B|IDBG-15754|ENSG00000138613|83464|; DLL1|IDBG-99280|ENSG00000198719|28514|;
Signaling mediated by p38-gamma and p38-delta	15207	PID NCI	9606	2	11	0.406092	0.777798	CCND1; MAPK12;	CCND1|IDBG-61868|ENSG00000110092|595|; MAPK12|IDBG-13093|ENSG00000188130|6300|;
Sumoylation by RanBP2 regulates transcriptional repression	15605	PID NCI	9606	2	11	0.406092	0.777798	MDM2; RANGAP1;	MDM2|IDBG-46431|ENSG00000135679|4193|; RANGAP1|IDBG-9064|ENSG00000100401|5905|;
Trafficking of GluR2-containing AMPA receptors	13799	REACTOME	9606	2	11	0.406092	0.777798	PICK1; PRKCG;	PICK1|IDBG-7244|ENSG00000100151|9463|; PRKCG|IDBG-67841|ENSG00000126583|5582|;
Gap junction	436	KEGG	9606	12	90	0.446822	0.778388	ADCY6; DRD1; EGFR; GUCY1A2; ITPR2; MAPK7; PDGFA; PDGFB; PDGFC; PLCB4; PRKCG; TUBB3;	ADCY6|IDBG-30292|ENSG00000174233|112|; DRD1|IDBG-58384|ENSG00000184845|1812|; EGFR|IDBG-16933|ENSG00000146648|1956|; GUCY1A2|IDBG-69857|ENSG00000152402|2977|; ITPR2|IDBG-24160|ENSG00000123104|3709|; MAPK7|IDBG-34638|ENSG00000166484|5598|; PDGFA|IDBG-6078|ENSG00000197461|5154|; PDGFB|IDBG-8091|ENSG00000100311|5155|; PDGFC|IDBG-42546|ENSG00000145431|56034|; PLCB4|IDBG-52923|ENSG00000101333|5332|; P…
Chondroitin sulfate/dermatan sulfate metabolism	19045	REACTOME	9606	7	49	0.410758	0.7794	CHPF2; CHPF; CHSY1; GPC1; GPC3; HEXA; IDUA;	CHPF2|IDBG-49423|ENSG00000033100|54480|; CHPF|IDBG-81871|ENSG00000123989|79586|; CHSY1|IDBG-32338|ENSG00000131873|22856|; GPC1|IDBG-84685|ENSG00000063660|2817|; GPC3|IDBG-86754|ENSG00000147257|2719|; HEXA|IDBG-239945|ENSG00000213614|3073|; IDUA|IDBG-6326|ENSG00000127415|3425|;
Cross-presentation of soluble exogenous antigens (endosomes)	12985	REACTOME	9606	7	49	0.410758	0.7794	MRC2; PSMA2; PSMA6; PSMB10; PSMB9; PSMD2; PSME2;	MRC2|IDBG-63031|ENSG00000011028|9902|; PSMA2|IDBG-13609|ENSG00000106588|5683|; PSMA6|IDBG-4735|ENSG00000100902|5687|; PSMB10|IDBG-37710|ENSG00000205220|5699|; PSMB9|IDBG-403299|ENSG00000240065|5698|; PSMD2|IDBG-67752|ENSG00000175166|5708|; PSME2|IDBG-3564|ENSG00000100911|102465801,5721|;
GPCR Dopamine D1like receptor signaling pathway	16205	INOH	9606	7	49	0.410758	0.7794	CACNB1; CACNB3; CACNG8; DRD1; GRIN2C; PPP2R3B; PPP2R5B;	CACNB1|IDBG-45318|ENSG00000067191|782|; CACNB3|IDBG-30418|ENSG00000167535|784|; CACNG8|IDBG-67909|ENSG00000142408|59283|; DRD1|IDBG-58384|ENSG00000184845|1812|; GRIN2C|IDBG-67631|ENSG00000161509|2905|; PPP2R3B|IDBG-39003|ENSG00000167393|28227|; PPP2R5B|IDBG-55992|ENSG00000068971|5526|;
PRC2 methylates histones and DNA	16775	REACTOME	9606	7	49	0.410758	0.7794	HIST1H2BO; HIST1H3H; HIST2H2AA4; HIST2H2AC; HIST2H2BE; MTF2; PHF1;	HIST1H2BO|IDBG-776782|ENSG00000274641|8348|; HIST1H3H|IDBG-774811|ENSG00000278828|8350,8351,8352,8353,8354,8355,8356,8357,8358,8968|; HIST2H2AA4|IDBG-101988|ENSG00000203812|723790,8337|; HIST2H2AC|IDBG-102011|ENSG00000184260|8338|; HIST2H2BE|IDBG-101997|ENSG00000184678|8349|; MTF2|IDBG-100300|ENSG00000143033|22823|; PHF1|IDBG-82785|ENSG00000112511|5252|;
Phospholipase C-mediated cascade	13307	REACTOME	9606	7	49	0.410758	0.7794	ADCY6; ADRBK1; FGF18; FGF19; ITPR2; PLCG1; PRKCG;	ADCY6|IDBG-30292|ENSG00000174233|112|; ADRBK1|IDBG-59896|ENSG00000173020|156|; FGF18|IDBG-57567|ENSG00000156427|8817|; FGF19|IDBG-61980|ENSG00000162344|9965|; ITPR2|IDBG-24160|ENSG00000123104|3709|; PLCG1|IDBG-75238|ENSG00000124181|5335|; PRKCG|IDBG-67841|ENSG00000126583|5582|;
Type II diabetes mellitus	577	KEGG	9606	7	49	0.410758	0.7794	CACNA1G; HK2; HKDC1; IRS1; PIK3CD; PIK3R3; SOCS3;	CACNA1G|IDBG-58847|ENSG00000006283|8913|; HK2|IDBG-58047|ENSG00000159399|3099|; HKDC1|IDBG-76707|ENSG00000156510|80201|; IRS1|IDBG-82407|ENSG00000169047|3667|; PIK3CD|IDBG-88554|ENSG00000171608|5293|; PIK3R3|IDBG-98070|ENSG00000117461|8503|; SOCS3|IDBG-70676|ENSG00000184557|9021|;
Ion transport by P-type ATPases	13134	REACTOME	9606	6	43	0.449937	0.78095	ATP10D; ATP11A; ATP2A1; ATP2C2; ATP8B3; FXYD6;	ATP10D|IDBG-16810|ENSG00000145246|57205|; ATP11A|IDBG-51817|ENSG00000068650|23250|; ATP2A1|IDBG-23611|ENSG00000196296|487|; ATP2C2|IDBG-44576|ENSG00000064270|9914|; ATP8B3|IDBG-14989|ENSG00000130270|102725415,148229|; FXYD6|IDBG-73337|ENSG00000137726|100533181,53826|;
Iron uptake and transport	13138	REACTOME	9606	6	43	0.449937	0.78095	ABCG2; ATP6V0A4; ATP6V1C2; LCN2; SLC22A17; TCIRG1;	ABCG2|IDBG-29517|ENSG00000118777|9429|; ATP6V0A4|IDBG-43255|ENSG00000105929|50617|; ATP6V1C2|IDBG-29072|ENSG00000143882|245973|; LCN2|IDBG-87415|ENSG00000148346|3934|; SLC22A17|IDBG-3187|ENSG00000092096|51310|; TCIRG1|IDBG-61185|ENSG00000110719|10312|;
Lipid digestion, mobilization, and transport	19609	REACTOME	9606	6	43	0.449937	0.78095	ABCA1; ABCG1; CUBN; LCAT; LDLR; PLIN1;	ABCA1|IDBG-79441|ENSG00000165029|19|; ABCG1|IDBG-4231|ENSG00000160179|9619|; CUBN|IDBG-58020|ENSG00000107611|8029|; LCAT|IDBG-242762|ENSG00000213398|3931|; LDLR|IDBG-28808|ENSG00000130164|3949|; PLIN1|IDBG-29477|ENSG00000166819|5346|;
DNA Replication Pre-Initiation	17908	REACTOME	9606	11	82	0.444824	0.781596	CDC6; E2F1; E2F2; MCM10; POLA2; PSMA2; PSMA6; PSMB10; PSMB9; PSMD2; PSME2;	CDC6|IDBG-47359|ENSG00000094804|990|; E2F1|IDBG-67214|ENSG00000101412|1869|; E2F2|IDBG-93950|ENSG00000007968|1870|; MCM10|IDBG-54720|ENSG00000065328|55388|; POLA2|IDBG-56794|ENSG00000014138|23649|; PSMA2|IDBG-13609|ENSG00000106588|5683|; PSMA6|IDBG-4735|ENSG00000100902|5687|; PSMB10|IDBG-37710|ENSG00000205220|5699|; PSMB9|IDBG-403299|ENSG00000240065|5698|; PSMD2|IDBG-67752|ENSG00000175166|5708|; …
M/G1 Transition	18934	REACTOME	9606	11	82	0.444824	0.781596	CDC6; E2F1; E2F2; MCM10; POLA2; PSMA2; PSMA6; PSMB10; PSMB9; PSMD2; PSME2;	CDC6|IDBG-47359|ENSG00000094804|990|; E2F1|IDBG-67214|ENSG00000101412|1869|; E2F2|IDBG-93950|ENSG00000007968|1870|; MCM10|IDBG-54720|ENSG00000065328|55388|; POLA2|IDBG-56794|ENSG00000014138|23649|; PSMA2|IDBG-13609|ENSG00000106588|5683|; PSMA6|IDBG-4735|ENSG00000100902|5687|; PSMB10|IDBG-37710|ENSG00000205220|5699|; PSMB9|IDBG-403299|ENSG00000240065|5698|; PSMD2|IDBG-67752|ENSG00000175166|5708|; …
Synthesis of bile acids and bile salts	13467	REACTOME	9606	4	26	0.409096	0.782499	AKR1C3; CYP27A1; CYP46A1; RXRA;	AKR1C3|IDBG-47964|ENSG00000196139|8644|; CYP27A1|IDBG-81150|ENSG00000135929|1593|; CYP46A1|IDBG-19788|ENSG00000036530|10858|; RXRA|IDBG-91747|ENSG00000186350|6256|;
Costimulation by the CD28 family	13092	REACTOME	9606	9	64	0.402459	0.783475	AKT1; CD274; HLA-DRA; HLA-DRB1; MAP3K14; MAP3K8; PDPK1; PIK3R3; PPP2R5B;	AKT1|IDBG-22709|ENSG00000142208|207|; CD274|IDBG-47487|ENSG00000120217|29126|; HLA-DRA|IDBG-80796|ENSG00000204287|3122|; HLA-DRB1|IDBG-80863|ENSG00000196126|100996809,3123|; MAP3K14|IDBG-54829|ENSG00000006062|9020|; MAP3K8|IDBG-66703|ENSG00000107968|1326|; PDPK1|IDBG-10648|ENSG00000140992|101060747,5170|; PIK3R3|IDBG-98070|ENSG00000117461|8503|; PPP2R5B|IDBG-55992|ENSG00000068971|5526|;
Validated nuclear estrogen receptor alpha network	15063	PID NCI	9606	9	64	0.402459	0.783475	AXIN2; CCND1; CD82; COL18A1; CTSD; DDX17; EP300; LCOR; NRIP1;	AXIN2|IDBG-65085|ENSG00000168646|8313|; CCND1|IDBG-61868|ENSG00000110092|595|; CD82|IDBG-40873|ENSG00000085117|3732|; COL18A1|IDBG-5845|ENSG00000182871|80781|; CTSD|IDBG-19613|ENSG00000117984|1509|; DDX17|IDBG-7557|ENSG00000100201|10521|; EP300|IDBG-8992|ENSG00000100393|2033|; LCOR|IDBG-84045|ENSG00000196233|84458|; NRIP1|IDBG-788|ENSG00000180530|8204|;
Assembly of the pre-replicative complex	12961	REACTOME	9606	9	67	0.458243	0.783909	CDC6; E2F1; E2F2; PSMA2; PSMA6; PSMB10; PSMB9; PSMD2; PSME2;	CDC6|IDBG-47359|ENSG00000094804|990|; E2F1|IDBG-67214|ENSG00000101412|1869|; E2F2|IDBG-93950|ENSG00000007968|1870|; PSMA2|IDBG-13609|ENSG00000106588|5683|; PSMA6|IDBG-4735|ENSG00000100902|5687|; PSMB10|IDBG-37710|ENSG00000205220|5699|; PSMB9|IDBG-403299|ENSG00000240065|5698|; PSMD2|IDBG-67752|ENSG00000175166|5708|; PSME2|IDBG-3564|ENSG00000100911|102465801,5721|;
Signalling to ERKs	18748	REACTOME	9606	6	41	0.403419	0.784273	CRKL; MAPK12; PLCG1; SHC2; SHC3; TYK2;	CRKL|IDBG-1833|ENSG00000099942|1399|; MAPK12|IDBG-13093|ENSG00000188130|6300|; PLCG1|IDBG-75238|ENSG00000124181|5335|; SHC2|IDBG-12158|ENSG00000129946|25759|; SHC3|IDBG-75269|ENSG00000148082|53358|; TYK2|IDBG-27182|ENSG00000105397|7297|;
ALK1 signaling events	15251	PID NCI	9606	3	20	0.462071	0.784805	BMPR2; SMAD7; TGFBR1;	BMPR2|IDBG-78880|ENSG00000204217|659|; SMAD7|IDBG-3195|ENSG00000101665|4092|; TGFBR1|IDBG-78488|ENSG00000106799|7046|;
Cobalamin (Cbl, vitamin B12) transport and metabolism	18080	REACTOME	9606	3	20	0.462071	0.784805	ABCD4; CUBN; TCN2;	ABCD4|IDBG-11957|ENSG00000119688|5826|; CUBN|IDBG-58020|ENSG00000107611|8029|; TCN2|IDBG-4271|ENSG00000185339|6948|;
N-glycan antennae elongation in the medial/trans-Golgi	17598	REACTOME	9606	3	20	0.462071	0.784805	B4GALT1; B4GALT5; MGAT4A;	B4GALT1|IDBG-56701|ENSG00000086062|2683|; B4GALT5|IDBG-80555|ENSG00000158470|9334|; MGAT4A|IDBG-63060|ENSG00000071073|11320|;
Ras signaling pathway	4082	PID BIOCARTA	9606	3	20	0.462071	0.784805	AKT1; BCL2L1; PDPK1;	AKT1|IDBG-22709|ENSG00000142208|207|; BCL2L1|IDBG-63673|ENSG00000171552|598|; PDPK1|IDBG-10648|ENSG00000140992|101060747,5170|;
SHC-mediated signalling	13279	REACTOME	9606	3	20	0.462071	0.784805	SHC2; SHC3; TYK2;	SHC2|IDBG-12158|ENSG00000129946|25759|; SHC3|IDBG-75269|ENSG00000148082|53358|; TYK2|IDBG-27182|ENSG00000105397|7297|;
Apoptosis	485	KEGG	9606	12	88	0.41492	0.786251	AKT1; APAF1; BCL2L1; CASP10; IKBKG; MAP3K14; NFKBIA; PIK3CD; PIK3R3; TNFRSF10B; TNFRSF10C; TNFRSF10D;	AKT1|IDBG-22709|ENSG00000142208|207|; APAF1|IDBG-52364|ENSG00000120868|317|; BCL2L1|IDBG-63673|ENSG00000171552|598|; CASP10|IDBG-78470|ENSG00000003400|843|; IKBKG|IDBG-777831|ENSG00000269335|8517|; MAP3K14|IDBG-54829|ENSG00000006062|9020|; NFKBIA|IDBG-4758|ENSG00000100906|4792|; PIK3CD|IDBG-88554|ENSG00000171608|5293|; PIK3R3|IDBG-98070|ENSG00000117461|8503|; TNFRSF10B|IDBG-11376|ENSG00000120889|…
IL12-mediated signaling events	15185	PID NCI	9606	8	57	0.416481	0.788161	HLA-DRA; HLA-DRB1; IL18; SPHK2; STAT1; STAT3; STAT6; TYK2;	HLA-DRA|IDBG-80796|ENSG00000204287|3122|; HLA-DRB1|IDBG-80863|ENSG00000196126|100996809,3123|; IL18|IDBG-71390|ENSG00000150782|3606|; SPHK2|IDBG-60754|ENSG00000063176|56848|; STAT1|IDBG-77617|ENSG00000115415|6772|; STAT3|IDBG-50702|ENSG00000168610|6774|; STAT6|IDBG-42122|ENSG00000166888|6778|; TYK2|IDBG-27182|ENSG00000105397|7297|;
Asthma	2818	KEGG	9606	4	28	0.467433	0.788275	CD40; HLA-DMB; HLA-DRA; HLA-DRB1;	CD40|IDBG-78904|ENSG00000101017|958|; HLA-DMB|IDBG-403749|ENSG00000242574|3109|; HLA-DRA|IDBG-80796|ENSG00000204287|3122|; HLA-DRB1|IDBG-80863|ENSG00000196126|100996809,3123|;
ErbB2/ErbB3 signaling events	15442	PID NCI	9606	4	28	0.467433	0.788275	AKT1; ERBB2; NRG1; STAT3;	AKT1|IDBG-22709|ENSG00000142208|207|; ERBB2|IDBG-46068|ENSG00000141736|2064|; NRG1|IDBG-16182|ENSG00000157168|3084|; STAT3|IDBG-50702|ENSG00000168610|6774|;
Fructose Mannose metabolism	16228	INOH	9606	4	28	0.467433	0.788275	GMPPB; HK2; PFKFB2; PFKFB4;	GMPPB|IDBG-35367|ENSG00000173540|29925,386724|; HK2|IDBG-58047|ENSG00000159399|3099|; PFKFB2|IDBG-106316|ENSG00000123836|5208|; PFKFB4|IDBG-32970|ENSG00000114268|5210|;
Nfkb activation by nontypeable hemophilus influenzae	4159	PID BIOCARTA	9606	4	28	0.467433	0.788275	EP300; NFKBIA; TGFB2; TGFBR1;	EP300|IDBG-8992|ENSG00000100393|2033|; NFKBIA|IDBG-4758|ENSG00000100906|4792|; TGFB2|IDBG-106710|ENSG00000092969|7042|; TGFBR1|IDBG-78488|ENSG00000106799|7046|;
PKB-mediated events	16929	REACTOME	9606	4	28	0.467433	0.788275	PRKAA2; PRKAG2; STRADB; TSC2;	PRKAA2|IDBG-99136|ENSG00000162409|5563|; PRKAG2|IDBG-49672|ENSG00000106617|51422|; STRADB|IDBG-78683|ENSG00000082146|55437|; TSC2|IDBG-9819|ENSG00000103197|7249|;
Signaling by Insulin receptor	13281	REACTOME	9606	14	107	0.46473	0.788381	ATP6V0A4; ATP6V1C2; FGF18; FGF19; IRS1; PDPK1; PRKAA2; PRKAG2; SHC2; SHC3; STRADB; TCIRG1; TSC2; TYK2;	ATP6V0A4|IDBG-43255|ENSG00000105929|50617|; ATP6V1C2|IDBG-29072|ENSG00000143882|245973|; FGF18|IDBG-57567|ENSG00000156427|8817|; FGF19|IDBG-61980|ENSG00000162344|9965|; IRS1|IDBG-82407|ENSG00000169047|3667|; PDPK1|IDBG-10648|ENSG00000140992|101060747,5170|; PRKAA2|IDBG-99136|ENSG00000162409|5563|; PRKAG2|IDBG-49672|ENSG00000106617|51422|; SHC2|IDBG-12158|ENSG00000129946|25759|; SHC3|IDBG-75269|EN…
Insulin receptor signalling cascade	18606	REACTOME	9606	11	83	0.461477	0.788495	FGF18; FGF19; IRS1; PDPK1; PRKAA2; PRKAG2; SHC2; SHC3; STRADB; TSC2; TYK2;	FGF18|IDBG-57567|ENSG00000156427|8817|; FGF19|IDBG-61980|ENSG00000162344|9965|; IRS1|IDBG-82407|ENSG00000169047|3667|; PDPK1|IDBG-10648|ENSG00000140992|101060747,5170|; PRKAA2|IDBG-99136|ENSG00000162409|5563|; PRKAG2|IDBG-49672|ENSG00000106617|51422|; SHC2|IDBG-12158|ENSG00000129946|25759|; SHC3|IDBG-75269|ENSG00000148082|53358|; STRADB|IDBG-78683|ENSG00000082146|55437|; TSC2|IDBG-9819|ENSG000001…
Clathrin derived vesicle budding	13840	REACTOME	9606	8	60	0.475728	0.789188	AP4E1; BLOC1S1; DNASE2; GBF1; HIP1R; PIK3C2A; SORT1; TGOLN2;	AP4E1|IDBG-11891|ENSG00000081014|23431|; BLOC1S1|IDBG-546922|ENSG00000258311||; DNASE2|IDBG-31202|ENSG00000105612|1777|; GBF1|IDBG-87843|ENSG00000107862|8729|; HIP1R|IDBG-62923|ENSG00000130787|9026|; PIK3C2A|IDBG-33678|ENSG00000011405|5286|; SORT1|IDBG-100814|ENSG00000134243|6272|; TGOLN2|IDBG-58918|ENSG00000152291|10618|;
Coregulation of Androgen receptor activity	15082	PID NCI	9606	8	60	0.475728	0.789188	AKT1; CCND1; LATS2; NKX3-1; NRIP1; PIAS3; RANBP9; TGFB1I1;	AKT1|IDBG-22709|ENSG00000142208|207|; CCND1|IDBG-61868|ENSG00000110092|595|; LATS2|IDBG-13987|ENSG00000150457|26524|; NKX3-1|IDBG-12113|ENSG00000167034|4824|; NRIP1|IDBG-788|ENSG00000180530|8204|; PIAS3|IDBG-101753|ENSG00000131788|10401|; RANBP9|IDBG-62534|ENSG00000010017|10048|; TGFB1I1|IDBG-28530|ENSG00000140682|7041|;
PI3K Cascade	13278	REACTOME	9606	8	60	0.475728	0.789188	FGF18; FGF19; IRS1; PDPK1; PRKAA2; PRKAG2; STRADB; TSC2;	FGF18|IDBG-57567|ENSG00000156427|8817|; FGF19|IDBG-61980|ENSG00000162344|9965|; IRS1|IDBG-82407|ENSG00000169047|3667|; PDPK1|IDBG-10648|ENSG00000140992|101060747,5170|; PRKAA2|IDBG-99136|ENSG00000162409|5563|; PRKAG2|IDBG-49672|ENSG00000106617|51422|; STRADB|IDBG-78683|ENSG00000082146|55437|; TSC2|IDBG-9819|ENSG00000103197|7249|;
trans-Golgi Network Vesicle Budding	16988	REACTOME	9606	8	60	0.475728	0.789188	AP4E1; BLOC1S1; DNASE2; GBF1; HIP1R; PIK3C2A; SORT1; TGOLN2;	AP4E1|IDBG-11891|ENSG00000081014|23431|; BLOC1S1|IDBG-546922|ENSG00000258311||; DNASE2|IDBG-31202|ENSG00000105612|1777|; GBF1|IDBG-87843|ENSG00000107862|8729|; HIP1R|IDBG-62923|ENSG00000130787|9026|; PIK3C2A|IDBG-33678|ENSG00000011405|5286|; SORT1|IDBG-100814|ENSG00000134243|6272|; TGOLN2|IDBG-58918|ENSG00000152291|10618|;
Regulation of beta-cell development	17540	REACTOME	9606	4	29	0.49582	0.789434	AKT1; NOTCH1; ONECUT1; ONECUT3;	AKT1|IDBG-22709|ENSG00000142208|207|; NOTCH1|IDBG-92445|ENSG00000148400|4851|; ONECUT1|IDBG-12782|ENSG00000169856|3175|; ONECUT3|IDBG-14986|ENSG00000205922|390874|;
ABC-family proteins mediated transport	13177	REACTOME	9606	5	36	0.470697	0.790039	ABCB6; ABCB8; ABCC3; ABCD1; ABCG1;	ABCB6|IDBG-81345|ENSG00000115657|10058|; ABCB8|IDBG-48655|ENSG00000197150|11194|; ABCC3|IDBG-59146|ENSG00000108846|101929618,8714|; ABCD1|IDBG-89886|ENSG00000101986|215|; ABCG1|IDBG-4231|ENSG00000160179|9619|;
Role of Calcineurin-dependent NFAT signaling in lymphocytes	15595	PID NCI	9606	5	36	0.470697	0.790039	BCL2L1; CABIN1; MAP3K1; MAP3K8; NFATC2;	BCL2L1|IDBG-63673|ENSG00000171552|598|; CABIN1|IDBG-2725|ENSG00000099991|23523|; MAP3K1|IDBG-22000|ENSG00000095015|4214|; MAP3K8|IDBG-66703|ENSG00000107968|1326|; NFATC2|IDBG-81223|ENSG00000101096|4773|;
TNF receptor signaling pathway	15154	PID NCI	9606	5	36	0.470697	0.790039	IKBKG; MADD; MAP3K1; SMPD1; STAT1;	IKBKG|IDBG-777831|ENSG00000269335|8517|; MADD|IDBG-42977|ENSG00000110514|8567|; MAP3K1|IDBG-22000|ENSG00000095015|4214|; SMPD1|IDBG-28681|ENSG00000166311|6609|; STAT1|IDBG-77617|ENSG00000115415|6772|;
Transport to the Golgi and subsequent modification	13365	REACTOME	9606	5	36	0.470697	0.790039	B4GALT1; B4GALT5; MAN1A1; MAN1C1; MGAT4A;	B4GALT1|IDBG-56701|ENSG00000086062|2683|; B4GALT5|IDBG-80555|ENSG00000158470|9334|; MAN1A1|IDBG-95959|ENSG00000111885|4121|; MAN1C1|IDBG-94363|ENSG00000117643|57134|; MGAT4A|IDBG-63060|ENSG00000071073|11320|;
Activation of ATR in response to replication stress	12901	REACTOME	9606	5	37	0.495762	0.790225	CDC25A; CDC6; CLSPN; MCM10; RAD9A;	CDC25A|IDBG-32204|ENSG00000164045|993|; CDC6|IDBG-47359|ENSG00000094804|990|; CLSPN|IDBG-96222|ENSG00000092853|63967|; MCM10|IDBG-54720|ENSG00000065328|55388|; RAD9A|IDBG-60163|ENSG00000172613|100130987,5883|;
FOXM1 transcription factor network	15700	PID NCI	9606	5	37	0.495762	0.790225	BRCA2; CCND1; FOXM1; ONECUT1; TGFA;	BRCA2|IDBG-22703|ENSG00000139618|675|; CCND1|IDBG-61868|ENSG00000110092|595|; FOXM1|IDBG-12457|ENSG00000111206|2305|; ONECUT1|IDBG-12782|ENSG00000169856|3175|; TGFA|IDBG-55377|ENSG00000163235|7039|;
Primary immunodeficiency	2815	KEGG	9606	5	37	0.495762	0.790225	CD40; IKBKG; JAK3; TAP1; TAP2;	CD40|IDBG-78904|ENSG00000101017|958|; IKBKG|IDBG-777831|ENSG00000269335|8517|; JAK3|IDBG-37201|ENSG00000105639|3718|; TAP1|IDBG-81568|ENSG00000168394|6890|; TAP2|IDBG-81449|ENSG00000204267|6891|;
RAC1 signaling pathway	15344	PID NCI	9606	7	52	0.474514	0.790856	ARHGAP5; ARPC1B; CDH1; LIMK1; MAP3K1; NOXA1; STAT3;	ARHGAP5|IDBG-4437|ENSG00000100852|394|; ARPC1B|IDBG-28961|ENSG00000130429|10095|; CDH1|IDBG-38622|ENSG00000039068|999|; LIMK1|IDBG-20945|ENSG00000106683|3984|; MAP3K1|IDBG-22000|ENSG00000095015|4214|; NOXA1|IDBG-93355|ENSG00000188747|10811|; STAT3|IDBG-50702|ENSG00000168610|6774|;
Stabilization of p53	12907	REACTOME	9606	7	52	0.474514	0.790856	MDM2; PSMA2; PSMA6; PSMB10; PSMB9; PSMD2; PSME2;	MDM2|IDBG-46431|ENSG00000135679|4193|; PSMA2|IDBG-13609|ENSG00000106588|5683|; PSMA6|IDBG-4735|ENSG00000100902|5687|; PSMB10|IDBG-37710|ENSG00000205220|5699|; PSMB9|IDBG-403299|ENSG00000240065|5698|; PSMD2|IDBG-67752|ENSG00000175166|5708|; PSME2|IDBG-3564|ENSG00000100911|102465801,5721|;
Synthesis of substrates in N-glycan biosythesis	17758	REACTOME	9606	7	52	0.474514	0.790856	CTSA; GLB1; GMPPB; MVD; NEU1; ST3GAL6; ST6GALNAC2;	CTSA|IDBG-78417|ENSG00000064601|5476|; GLB1|IDBG-23941|ENSG00000170266|2720|; GMPPB|IDBG-35367|ENSG00000173540|29925,386724|; MVD|IDBG-46379|ENSG00000167508|4597|; NEU1|IDBG-79398|ENSG00000204386|4758|; ST3GAL6|IDBG-46999|ENSG00000064225|10402|; ST6GALNAC2|IDBG-69865|ENSG00000070731|10610|;
Downstream TCR signaling	13068	REACTOME	9606	6	44	0.47291	0.790959	HLA-DRA; HLA-DRB1; IKBKG; MALT1; NFKBIA; PDPK1;	HLA-DRA|IDBG-80796|ENSG00000204287|3122|; HLA-DRB1|IDBG-80863|ENSG00000196126|100996809,3123|; IKBKG|IDBG-777831|ENSG00000269335|8517|; MALT1|IDBG-3930|ENSG00000172175|10892|; NFKBIA|IDBG-4758|ENSG00000100906|4792|; PDPK1|IDBG-10648|ENSG00000140992|101060747,5170|;
SHP2 signaling	15583	PID NCI	9606	6	44	0.47291	0.790959	EGFR; IRS1; JAK3; PDGFB; STAT1; VEGFA;	EGFR|IDBG-16933|ENSG00000146648|1956|; IRS1|IDBG-82407|ENSG00000169047|3667|; JAK3|IDBG-37201|ENSG00000105639|3718|; PDGFB|IDBG-8091|ENSG00000100311|5155|; STAT1|IDBG-77617|ENSG00000115415|6772|; VEGFA|IDBG-88716|ENSG00000112715|7422|;
SIRT1 negatively regulates rRNA Expression	17988	REACTOME	9606	6	44	0.47291	0.790959	HIST1H2BO; HIST1H3H; HIST2H2AA4; HIST2H2AC; HIST2H2BE; TAF1C;	HIST1H2BO|IDBG-776782|ENSG00000274641|8348|; HIST1H3H|IDBG-774811|ENSG00000278828|8350,8351,8352,8353,8354,8355,8356,8357,8358,8968|; HIST2H2AA4|IDBG-101988|ENSG00000203812|723790,8337|; HIST2H2AC|IDBG-102011|ENSG00000184260|8338|; HIST2H2BE|IDBG-101997|ENSG00000184678|8349|; TAF1C|IDBG-44336|ENSG00000103168|9013|;
RANKL	15925	NETPATH	9606	11	84	0.478055	0.792125	AKT1; EGFR; IKBKG; MAP3K8; NFKBIA; PLCG1; PRKAA2; RUNX1; SIRPB1; STAT1; TRAF5;	AKT1|IDBG-22709|ENSG00000142208|207|; EGFR|IDBG-16933|ENSG00000146648|1956|; IKBKG|IDBG-777831|ENSG00000269335|8517|; MAP3K8|IDBG-66703|ENSG00000107968|1326|; NFKBIA|IDBG-4758|ENSG00000100906|4792|; PLCG1|IDBG-75238|ENSG00000124181|5335|; PRKAA2|IDBG-99136|ENSG00000162409|5563|; RUNX1|IDBG-2825|ENSG00000159216|100506403,101928269,861|; SIRPB1|IDBG-40341|ENSG00000101307|10326|; STAT1|IDBG-77617|EN…
Pyruvate metabolism and Citric Acid (TCA) cycle	17168	REACTOME	9606	6	45	0.495603	0.792632	IDH2; PDK3; PDPR; PPARD; RXRA; SLC16A3;	IDH2|IDBG-29824|ENSG00000182054|3418|; PDK3|IDBG-52915|ENSG00000067992|5165|; PDPR|IDBG-39706|ENSG00000090857|55066|; PPARD|IDBG-83938|ENSG00000112033|5467|; RXRA|IDBG-91747|ENSG00000186350|6256|; SLC16A3|IDBG-73352|ENSG00000141526|102465472,9123|;
E-cadherin signaling in the nascent adherens junction	14942	PID NCI	9606	5	34	0.419507	0.792836	AKT1; CCND1; CDH1; ITGB7; TIAM1;	AKT1|IDBG-22709|ENSG00000142208|207|; CCND1|IDBG-61868|ENSG00000110092|595|; CDH1|IDBG-38622|ENSG00000039068|999|; ITGB7|IDBG-36071|ENSG00000139626|3695|; TIAM1|IDBG-1597|ENSG00000156299|102724932,7074|;
Biosynthesis of unsaturated fatty acids	488	KEGG	9606	3	21	0.495598	0.793513	FADS2; SCD5; SCD;	FADS2|IDBG-50591|ENSG00000134824|9415|; SCD5|IDBG-27129|ENSG00000145284|79966|; SCD|IDBG-86483|ENSG00000099194|6319|;
CTLA4 inhibitory signaling	13087	REACTOME	9606	3	21	0.495598	0.793513	AKT1; PDPK1; PPP2R5B;	AKT1|IDBG-22709|ENSG00000142208|207|; PDPK1|IDBG-10648|ENSG00000140992|101060747,5170|; PPP2R5B|IDBG-55992|ENSG00000068971|5526|;
CXCR3-mediated signaling events	15621	PID NCI	9606	3	21	0.495598	0.793513	AKT1; DNM1; PDPK1;	AKT1|IDBG-22709|ENSG00000142208|207|; DNM1|IDBG-87752|ENSG00000106976|1759|; PDPK1|IDBG-10648|ENSG00000140992|101060747,5170|;
NOTCH2 Activation and Transmission of Signal to the Nucleus	13299	REACTOME	9606	3	21	0.495598	0.793513	APH1B; DLL1; NEURL1B;	APH1B|IDBG-15754|ENSG00000138613|83464|; DLL1|IDBG-99280|ENSG00000198719|28514|; NEURL1B|IDBG-233717|ENSG00000214357|54492|;
Regulation of signaling by CBL	13080	REACTOME	9606	3	21	0.495598	0.793513	CRKL; PIK3CD; PIK3R3;	CRKL|IDBG-1833|ENSG00000099942|1399|; PIK3CD|IDBG-88554|ENSG00000171608|5293|; PIK3R3|IDBG-98070|ENSG00000117461|8503|;
Cyclin E associated events during G1/S transition	12965	REACTOME	9606	9	65	0.421095	0.794782	CCNE2; CDC25A; CDKN1A; PSMA2; PSMA6; PSMB10; PSMB9; PSMD2; PSME2;	CCNE2|IDBG-29174|ENSG00000175305|9134|; CDC25A|IDBG-32204|ENSG00000164045|993|; CDKN1A|IDBG-85033|ENSG00000124762|1026|; PSMA2|IDBG-13609|ENSG00000106588|5683|; PSMA6|IDBG-4735|ENSG00000100902|5687|; PSMB10|IDBG-37710|ENSG00000205220|5699|; PSMB9|IDBG-403299|ENSG00000240065|5698|; PSMD2|IDBG-67752|ENSG00000175166|5708|; PSME2|IDBG-3564|ENSG00000100911|102465801,5721|;
Biological oxidations	19512	REACTOME	9606	22	172	0.480845	0.7949	ACSS2; AKR7A3; CYP1A1; CYP1B1; CYP21A2; CYP27A1; CYP2D6; CYP46A1; CYP4F11; CYP4F12; CYP4F2; CYP4F3; GGT1; GSTM2; MAT1A; OPLAH; RXRA; SLX1A-SULT1A3; SULT1A2; SULT1A3; SULT1B1; TBXAS1;	ACSS2|IDBG-68854|ENSG00000131069|55902|; AKR7A3|IDBG-92519|ENSG00000162482|22977|; CYP1A1|IDBG-22475|ENSG00000140465|1543|; CYP1B1|IDBG-46038|ENSG00000138061|1545|; CYP21A2|IDBG-80216|ENSG00000231852|1589|; CYP27A1|IDBG-81150|ENSG00000135929|1593|; CYP2D6|IDBG-9690|ENSG00000100197|101929829,1565|; CYP46A1|IDBG-19788|ENSG00000036530|10858|; CYP4F11|IDBG-35111|ENSG00000171903|57834|; CYP4F12|IDBG-3…
AndrogenReceptor	15906	NETPATH	9606	21	164	0.480743	0.795655	AHR; AKT1; CCND1; CDC25A; CDK11A; EFCAB6; EGFR; EP300; HDAC7; HIPK3; MDM2; NR2C2; NRIP1; PIAS3; RAD54L2; RANBP9; RBAK; RUNX1; RUNX2; STAT3; TGFB1I1;	AHR|IDBG-8995|ENSG00000106546|196|; AKT1|IDBG-22709|ENSG00000142208|207|; CCND1|IDBG-61868|ENSG00000110092|595|; CDC25A|IDBG-32204|ENSG00000164045|993|; CDK11A|IDBG-85824|ENSG00000008128|728642,984|; EFCAB6|IDBG-10675|ENSG00000186976|64800|; EGFR|IDBG-16933|ENSG00000146648|1956|; EP300|IDBG-8992|ENSG00000100393|2033|; HDAC7|IDBG-29060|ENSG00000061273|51564|; HIPK3|IDBG-38629|ENSG00000110422|10114…
Loss of Nlp from mitotic centrosomes	12976	REACTOME	9606	8	61	0.495189	0.797339	AZI1; CEP135; CEP152; CEP250; CEP72; NINL; OFD1; SFI1;	AZI1|IDBG-72039|ENSG00000141577|22994|; CEP135|IDBG-19914|ENSG00000174799|9662|; CEP152|IDBG-11247|ENSG00000103995|22995|; CEP250|IDBG-70106|ENSG00000126001|11190|; CEP72|IDBG-10419|ENSG00000112877|55722|; NINL|IDBG-61835|ENSG00000101004|22981|; OFD1|IDBG-45101|ENSG00000046651|8481|; SFI1|IDBG-4730|ENSG00000198089|9814|;
Loss of proteins required for interphase microtubule organization├?┬áfrom the centrosome	12977	REACTOME	9606	8	61	0.495189	0.797339	AZI1; CEP135; CEP152; CEP250; CEP72; NINL; OFD1; SFI1;	AZI1|IDBG-72039|ENSG00000141577|22994|; CEP135|IDBG-19914|ENSG00000174799|9662|; CEP152|IDBG-11247|ENSG00000103995|22995|; CEP250|IDBG-70106|ENSG00000126001|11190|; CEP72|IDBG-10419|ENSG00000112877|55722|; NINL|IDBG-61835|ENSG00000101004|22981|; OFD1|IDBG-45101|ENSG00000046651|8481|; SFI1|IDBG-4730|ENSG00000198089|9814|;
TCR signaling	17097	REACTOME	9606	8	61	0.495189	0.797339	HLA-DRA; HLA-DRB1; IKBKG; MALT1; NFKBIA; PDPK1; PLCG1; WAS;	HLA-DRA|IDBG-80796|ENSG00000204287|3122|; HLA-DRB1|IDBG-80863|ENSG00000196126|100996809,3123|; IKBKG|IDBG-777831|ENSG00000269335|8517|; MALT1|IDBG-3930|ENSG00000172175|10892|; NFKBIA|IDBG-4758|ENSG00000100906|4792|; PDPK1|IDBG-10648|ENSG00000140992|101060747,5170|; PLCG1|IDBG-75238|ENSG00000124181|5335|; WAS|IDBG-63703|ENSG00000015285|7454|;
Hedgehog 'off' state	18085	REACTOME	9606	15	112	0.423029	0.797375	ADCY6; DYNC2H1; GLI2; IFT172; KIF3A; KIF7; OFD1; PSMA2; PSMA6; PSMB10; PSMB9; PSMD2; PSME2; PTCH1; TUBB3;	ADCY6|IDBG-30292|ENSG00000174233|112|; DYNC2H1|IDBG-69413|ENSG00000187240|79659|; GLI2|IDBG-68270|ENSG00000074047|2736|; IFT172|IDBG-39604|ENSG00000138002|26160|; KIF3A|IDBG-42864|ENSG00000131437|11127|; KIF7|IDBG-29449|ENSG00000166813|374654|; OFD1|IDBG-45101|ENSG00000046651|8481|; PSMA2|IDBG-13609|ENSG00000106588|5683|; PSMA6|IDBG-4735|ENSG00000100902|5687|; PSMB10|IDBG-37710|ENSG00000205220|56…
B cell survival pathway	4045	PID BIOCARTA	9606	2	13	0.494356	0.798704	AKT1; PDPK1;	AKT1|IDBG-22709|ENSG00000142208|207|; PDPK1|IDBG-10648|ENSG00000140992|101060747,5170|;
DEx/H-box helicases activate type I IFN and inflammatory cytokines production	18395	REACTOME	9606	2	13	0.494356	0.798704	AGER; IRF7;	AGER|IDBG-80463|ENSG00000204305|177|; IRF7|IDBG-17225|ENSG00000185507|3665|;
DNA-PK pathway in nonhomologous end joining	15829	PID NCI	9606	2	13	0.494356	0.798704	NHEJ1; PNKP;	NHEJ1|IDBG-81282|ENSG00000187736|79840|; PNKP|IDBG-63659|ENSG00000039650|11284|;
Double stranded rna induced gene expression	4037	PID BIOCARTA	9606	2	13	0.494356	0.798704	EIF2AK2; NFKBIA;	EIF2AK2|IDBG-44867|ENSG00000055332|5610|; NFKBIA|IDBG-4758|ENSG00000100906|4792|;
GRB2:SOS provides linkage to MAPK signaling for Integrins	13122	REACTOME	9606	2	13	0.494356	0.798704	FN1; VWF;	FN1|IDBG-80237|ENSG00000115414|2335|; VWF|IDBG-13506|ENSG00000110799|7450|;
Il 6 signaling pathway	3992	PID BIOCARTA	9606	2	13	0.494356	0.798704	JAK3; STAT3;	JAK3|IDBG-37201|ENSG00000105639|3718|; STAT3|IDBG-50702|ENSG00000168610|6774|;
Melanocyte development and pigmentation pathway	4062	PID BIOCARTA	9606	2	13	0.494356	0.798704	EP300; RPS6KA1;	EP300|IDBG-8992|ENSG00000100393|2033|; RPS6KA1|IDBG-94680|ENSG00000117676|6195|;
NF-kB is activated and signals survival	13191	REACTOME	9606	2	13	0.494356	0.798704	NFKBIA; NGFR;	NFKBIA|IDBG-4758|ENSG00000100906|4792|; NGFR|IDBG-57653|ENSG00000064300|4804|;
Signaling by Activin	13273	REACTOME	9606	2	13	0.494356	0.798704	FOXH1; INHBB;	FOXH1|IDBG-41162|ENSG00000160973|8928|; INHBB|IDBG-68259|ENSG00000163083|3625|;
repression of WNT target genes	18872	REACTOME	9606	2	13	0.494356	0.798704	TCF7; TLE3;	TCF7|IDBG-44412|ENSG00000081059|102724203,6932|; TLE3|IDBG-19521|ENSG00000140332|7090|;
RNF mutants show enhanced WNT signaling and proliferation	19131	REACTOME	9606	25	197	0.49192	0.806658	AKT1; AXIN2; DKK1; DVL3; EP300; HIST1H2BO; HIST1H3H; HIST2H2AA4; HIST2H2AC; HIST2H2BE; LGR4; LRP6; PPP2R5B; PSMA2; PSMA6; PSMB10; PSMB9; PSMD2; PSME2; RSPO1; TCF7; TLE3; USP34; WNT9A; ZNRF3;	AKT1|IDBG-22709|ENSG00000142208|207|; AXIN2|IDBG-65085|ENSG00000168646|8313|; DKK1|IDBG-74684|ENSG00000107984|22943|; DVL3|IDBG-67447|ENSG00000161202|1857|; EP300|IDBG-8992|ENSG00000100393|2033|; HIST1H2BO|IDBG-776782|ENSG00000274641|8348|; HIST1H3H|IDBG-774811|ENSG00000278828|8350,8351,8352,8353,8354,8355,8356,8357,8358,8968|; HIST2H2AA4|IDBG-101988|ENSG00000203812|723790,8337|; HIST2H2AC|IDBG-1…
[truncated: 539 more rows]

## Sheet: HCT116 Upreg GO terms
Pathway Name	Pathway Id	Source Name	Organism	Pathway uploaded gene count	Genes in InnateDB for this entity	Pathway p-value	Pathway p-value (corrected)	Gene Symbols	Genes (Symbol|IDBG-ID|Ensembl|Entrez|Fold Change|P-Value)
[truncated: 6,511 more rows]

## Sheet: HCT116 Downreg GO terms
Pathway Name	Pathway Id	Source Name	Organism	Pathway uploaded gene count	Genes in InnateDB for this entity	Pathway p-value	Pathway p-value (corrected)	Gene Symbols	Genes (Symbol|IDBG-ID|Ensembl|Entrez|Fold Change|P-Value)
[truncated: 6,707 more rows]
