# Supplementary material for: Transcriptional and metabolic rewiring of colorectal cancer cells expressing the oncogenic KRASG13D mutation
Source: Br J Cancer. 2019 May 28;121(1):37–50. doi: 10.1038/s41416-019-0477-7 (PMC6738113; doi:10.1038/s41416-019-0477-7)
Supplement: Supplementary file 9 — Supplementary Table 7 [file 41416_2019_477_MOESM9_ESM.xlsx]

## Sheet: Metabolites concentration uM
Metabolites Classes	Metabolites Classes	Metabolites Sub-Classes	Full NameNAME	Metaboite	HKE3-1	HKE3-2	HKE3-3	HKE3-4	HKE3-5	HKE3-6	HCT 116-1	HCT 116-2	HCT 116-3	HCT 116-4	HCT 116-5	HCT 116-6	HKE3 WT-1	HKE3 WT-2	HKE3 WT-3	HKE3 WT-4	HKE3 WT-5	HKE3 WT-6	HKE3 MT-1	HKE3 MT-2	HKE3 MT-3	HKE3 MT-4	HKE3 MT-5	HKE3 MT-6	ANOVA p value
glycerophospholipids	PC aa glycerophospholipids	PC aa Poly-Unsaturated	Phosphatidylcholine with diacyl residue sum C38:5	PC aa C38:5	0.196	0.249	0.233	0.208	0.22	0.213	0.259	0.216	0.27	0.249	0.243	0.247	0.647	0.722	0.774	0.692	0.703	0.679	0.201	0.246	0.199	0.196	0.225	0.215	1.06734e-18
aminoacids	aminoacids	glycogenic AA	Methionine	Met	5.76	5	5.09	4.97	5.33	5.81	9.75	10	10.5	9.1	9.48	9.87	3.04	3.13	3.21	3.16	3.18	3.14	7.79	6.01	6.07	6.76	6.95	6.29	1.4886e-15
biogenic amines	biogenic amines	Polyamines	Putrescine	Putrescine	1.11	0.896	0.989	0.734	1.01	0.867	3.95	3.88	3.43	3.04	3.09	3.09	0.359	0.286	0.262	0.313	0.263	0.328	1.48	1.33	1.27	1.31	1.38	1.59	2.44133e-15
glycerophospholipids	PC aa glycerophospholipids	PC aa Poly-Unsaturated	Phosphatidylcholine with diacyl residue sum C38:6	PC aa C38:6	0.169	0.159	0.152	0.124	0.149	0.133	0.216	0.18	0.151	0.185	0.16	0.169	0.37	0.369	0.432	0.356	0.396	0.388	0.142	0.132	0.124	0.118	0.129	0.126	2.56682e-15
glycerophospholipids	PC aa glycerophospholipids	PC aa Saturated	Phosphatidylcholine with diacyl residue sum C32:0	PC aa C32:0	2.95	3.94	3.59	2.78	3.13	3.09	2.13	1.74	1.86	2.1	1.91	1.89	5.88	7.14	7.25	7.35	7.5	6.92	4.87	4.45	5.04	4.69	4.77	5.06	8.03454e-15
glycerophospholipids	PC aa glycerophospholipids	PC aa Poly-Unsaturated	Phosphatidylcholine with diacyl residue sum C40:6	PC aa C40:6	0.094	0.123	0.125	0.114	0.115	0.12	0.129	0.099	0.113	0.11	0.097	0.121	0.262	0.28	0.348	0.305	0.322	0.328	0.114	0.122	0.101	0.111	0.122	0.118	2.81936e-14
aminoacids	aminoacids	glycogenic AA/Glutaminolysis AA	Alanine	Ala	70.9	52.6	51.3	47.7	62.6	57.2	168	169	175	137	156	172	11	10.6	9.94	11	10.4	11.3	143	104	84	102	97	106	5.57328e-14
aminoacids	aminoacids	glycogenic AA	Arginine	Arg	3.26	2.98	3.02	2.92	2.92	2.58	6.24	5.92	6.43	4.82	5.21	5.41	1.23	1.23	1.21	1.44	1.18	1.3	3.87	3.03	3.64	3.51	3.25	3.52	8.24128e-14
glycerophospholipids	PC ae glycerophospholipids	PC ae Saturated	Phosphatidylcholine with acyl-alkyl residue sum C30:0	PC ae C30:0	2.28	1.94	1.93	1.91	2.04	1.81	1.19	1.09	1.16	1.14	1.01	1.08	1.6	1.52	1.69	1.68	1.66	1.59	2.1	2.14	2.15	2.16	2.11	2.24	1.75618e-13
aminoacids	aminoacids	Ketogenic AA	Lysine	Lys	10.7	9.26	8.98	9.26	9.11	8.91	15.9	15.3	15.4	12.7	13.8	14.5	6.39	5.92	6.21	6.17	6.21	6.59	10.5	9.75	10.5	10.3	9.84	11.1	2.34181e-13
aminoacids	aminoacids	glycogenic AA	Glycine	Gly	99.3	73.5	70.3	71.2	75.3	82.3	147	134	142	130	135	159	26.1	26.8	27.1	28.5	27	29.5	134	100	92.4	113	112	117	3.08038e-13
glycerophospholipids	PC aa glycerophospholipids	PC aa Mono-Unsaturated	Phosphatidylcholine with diacyl residue sum C34:1	PC aa C34:1	14.6	14	14.9	11.8	14.7	12.8	13.6	11.4	13.9	12.8	12.2	13.2	25.2	30.7	31.5	26.2	31	29.5	18.7	19.2	15.6	18.4	18.3	18.8	7.21197e-13
aminoacids	aminoacids	glycogenic/Ketogenic AA	Threonine	Thr	84	59.7	57.8	56.7	71.7	66.3	166	162	147	139	145	169	15.9	15.7	15.3	14.7	14.4	15.3	133	94	70.7	99.2	87.6	106	7.27819e-13
glycerophospholipids	PC aa glycerophospholipids	PC aa Poly-Unsaturated	Phosphatidylcholine with diacyl residue sum C36:2	PC aa C36:2	8.9	9.5	8.36	8.09	9.15	8.11	10.5	8.69	9.41	9.28	10.1	9.64	16.8	18.6	21.5	17.6	19.5	19.5	11.6	12.1	10.1	12.8	12.1	13.4	1.60401e-12
glycerophospholipids	PC ae glycerophospholipids	PC ae Poly-Unsaturated	Phosphatidylcholine with acyl-alkyl residue sum C38:2	PC ae C38:2	0.209	0.21	0.196	0.167	0.216	0.195	0.291	0.206	0.247	0.258	0.277	0.236	0.426	0.407	0.478	0.4	0.431	0.416	0.273	0.268	0.252	0.282	0.257	0.246	1.91498e-12
aminoacids	aminoacids	glycogenic AA/Glutaminolysis AA	Glutamic acid	Glu	176	133	136	130	161	153	351	326	335	307	335	365	51.5	51.2	60.4	52.4	52.5	55.5	294	184	141	207	180	221	3.93032e-12
aminoacids	aminoacids	glycogenic AA	Histidine	His	6.38	5.09	4.94	4.8	5.2	5.41	10.9	10.1	10.8	9.65	10.8	12.3	2.22	2.2	2.25	2.59	2.35	2.39	10	6.35	6.02	6.7	6.6	7.06	7.66271e-12
aminoacids	aminoacids	glycogenic/Ketogenic AA	Tryptophan	Trp	3.5	2.82	2.68	2.72	2.83	3.01	5.44	4.64	5.01	4.44	5.12	5.73	1.59	1.59	1.65	1.58	1.63	1.64	4.79	3.38	3.95	3.55	3.68	3.85	9.10994e-12
glycerophospholipids	PC aa glycerophospholipids	PC aa Poly-Unsaturated	Phosphatidylcholine with diacyl residue sum C38:3	PC aa C38:3	0.122	0.138	0.139	0.115	0.136	0.125	0.174	0.124	0.144	0.143	0.132	0.132	0.281	0.318	0.402	0.352	0.363	0.328	0.186	0.17	0.131	0.157	0.12	0.176	1.51433e-11
sphingolipids	sphingolipids	SM	Sphingomyelin with acyl residue sum C24:0	SM C24:0	0.301	0.296	0.222	0.206	0.26	0.273	0.326	0.298	0.28	0.283	0.297	0.302	0.53	0.538	0.706	0.594	0.625	0.602	0.401	0.344	0.401	0.341	0.361	0.389	1.80377e-11
aminoacids	aminoacids	glycogenic/Ketogenic AA	Phenylalanine	Phe	13	9.73	9.19	9.1	9.93	9.72	22.7	20.7	22.6	20.3	26.2	26.7	3.67	3.76	4.01	3.71	3.72	3.95	21.2	15	11.5	13.9	15.6	14.6	2.14229e-11
glycerophospholipids	PC aa glycerophospholipids	PC aa Poly-Unsaturated	Phosphatidylcholine with diacyl residue sum C36:5	PC aa C36:5	0.167	0.184	0.146	0.16	0.182	0.154	0.233	0.21	0.225	0.234	0.192	0.212	0.276	0.273	0.322	0.292	0.305	0.275	0.167	0.156	0.123	0.16	0.151	0.17	2.92573e-11
glycerophospholipids	PC aa glycerophospholipids	PC aa Poly-Unsaturated	Phosphatidylcholine with diacyl residue sum C36:3	PC aa C36:3	1.06	1.06	0.944	0.946	0.955	0.918	1.33	1.01	1.25	1.03	1.13	1.13	1.78	2.1	2.37	1.92	2.19	2.15	1.21	1.29	1.11	1.31	1.23	1.43	3.31163e-11
aminoacids	aminoacids	glycogenic AA	Valine	Val	15.2	12.2	11.2	10.3	11.8	13.8	25.8	23.2	25.6	22.6	27.3	30.5	5.94	5.61	5.77	5.73	5.81	6.26	23.4	14.1	13.8	14.9	15	15.6	1.16144e-10
aminoacids	aminoacids	glycogenic/Ketogenic AA	Tyrosine	Tyr	12.6	9.22	9.16	8.64	10	10.3	21.8	18.5	20.3	18.5	23.1	26.1	3.62	3.57	3.7	3.81	3.6	3.67	19.9	12.1	11.7	12.8	13.1	13.4	1.42887e-10
glycerophospholipids	PC aa glycerophospholipids	PC aa Poly-Unsaturated	Phosphatidylcholine with diacyl residue sum C30:2	PC aa C30:2	0.162	0.157	0.13	0.143	0.155	0.111	0.167	0.193	0.21	0.221	0.156	0.196	0.03	0.003	0.023	NaN	0.017	0.04	0.06	0.059	0.096	0.108	0.091	0.074	1.48588e-10
aminoacids	aminoacids	glycogenic/Ketogenic AA	Isoleucine	Ile	14.1	9.74	10.1	9.38	11.4	12	22.8	21.2	24.5	21.2	23.5	28.2	3.61	3.8	3.71	4	3.73	3.94	22.7	12.7	11.7	14	13.5	15.4	2.23614e-10
glycerophospholipids	PC aa glycerophospholipids	PC aa Mono-Unsaturated	Phosphatidylcholine with diacyl residue sum C36:1	PC aa C36:1	0.391	0.274	0.324	0.301	0.194	0.273	0.316	0.301	0.222	0.215	0.242	0.361	0.687	0.912	1	0.792	0.936	0.716	0.3	0.418	0.502	0.375	0.358	0.424	4.24392e-10
glycerophospholipids	PC ae glycerophospholipids	PC ae Mono-Unsaturated	Phosphatidylcholine with acyl-alkyl residue sum C32:1	PC ae C32:1	7.57	8.09	8.07	6.77	7.25	7.5	6.84	5.64	6.6	6.48	6.45	6.64	5.24	5.63	6.07	5.84	5.67	5.56	8.62	9.16	8.94	8.88	8.22	8.02	4.97988e-10
glycerophospholipids	PC aa glycerophospholipids	PC aa Poly-Unsaturated	Phosphatidylcholine with diacyl residue sum C36:4	PC aa C36:4	0.282	0.249	0.245	0.226	0.256	0.23	0.496	0.312	0.341	0.351	0.349	0.289	0.513	0.548	0.617	0.502	0.573	0.56	0.285	0.245	0.262	0.275	0.238	0.303	5.03054e-10
glycerophospholipids	PC aa glycerophospholipids	PC aa Saturated	Phosphatidylcholine with diacyl residue sum C30:0	PC aa C30:0	5.7	4.44	4.54	4.45	4.9	4.44	3.1	2.75	3.1	3	2.53	2.96	5.11	5.28	6.19	5.64	6.27	5.92	5.46	5.5	5.11	5.65	5.22	6.28	5.49826e-10
glycerophospholipids	PC aa glycerophospholipids	PC aa Poly-Unsaturated	Phosphatidylcholine with diacyl residue sum C38:4	PC aa C38:4	0.14	0.114	0.11	0.103	0.094	0.105	0.195	0.133	0.151	0.173	0.1	0.125	0.286	0.27	0.309	0.234	0.313	0.26	0.109	0.139	0.138	0.118	0.13	0.133	5.88299e-10
glycerophospholipids	PC aa glycerophospholipids	PC aa Poly-Unsaturated	Phosphatidylcholine with diacyl residue sum C40:5	PC aa C40:5	0.025	0.021	0.021	0.026	0.023	0.018	0.034	0.011	0.014	0.02	0.019	0.02	0.054	0.075	0.068	0.067	0.064	0.05	0.034	0.021	0.024	0.021	0.021	0.02	7.97203e-10
glycerophospholipids	PC ae glycerophospholipids	PC ae Poly-Unsaturated	Phosphatidylcholine with acyl-alkyl residue sum C40:2	PC ae C40:2	0.039	0.046	0.033	0.035	0.041	0.029	0.029	0.028	0.045	0.032	0.024	0.039	0.069	0.066	0.07	0.069	0.079	0.069	0.043	0.049	0.041	0.043	0.045	0.047	9.58918e-10
biogenic amines	biogenic amines	biogenic amines	Taurine	Taurine	30	22.7	21	20.9	26.2	26.3	44.2	38.7	40.7	50.4	58.5	60	11.9	12.2	12.2	11.7	12.8	11.6	46.4	38.7	30.9	38.6	37.1	39.7	1.36946e-09
aminoacids	aminoacids	glycogenic AA	Glutamine	Gln	60	53.3	52.5	48.3	49.8	47.1	46.4	43	51.2	56.7	49.4	56.8	30	28.4	31.3	31.5	31.2	32.8	59.3	59.8	55.9	66.3	63.5	71.3	1.96692e-09
aminoacids	aminoacids	glycogenic AA	Proline	Pro	52	40.9	41.2	40.5	43.3	45.2	122	100	110	93.2	131	155	10.6	10.8	11.5	11.4	10.9	12.4	123	73	55.4	74.4	72.4	77.2	2.23999e-09
aminoacids	aminoacids	Ketogenic AA	Leucine	Leu	14.7	10.8	10.5	9.62	11.4	12.6	23.1	21.3	22.7	20.5	22.4	28.2	6.08	5.42	4.49	5.25	5.28	5.21	24.2	13.6	12.5	15.8	14.9	16	2.65688e-09
sphingolipids	sphingolipids	SM	Sphingomyelin with acyl residue sum C24:1	SM C24:1	0.361	0.273	0.232	0.22	0.299	0.256	0.236	0.259	0.234	0.221	0.23	0.258	0.478	0.46	0.578	0.412	0.53	0.478	0.265	0.28	0.318	0.269	0.326	0.283	4.92359e-09
glycerophospholipids	PC aa glycerophospholipids	PC aa Poly-Unsaturated	Phosphatidylcholine with diacyl residue sum C40:3	PC aa C40:3	0.018	0.016	0.026	0.016	0.019	0.021	0.022	0.024	0.025	0.02	0.012	0.018	0.049	0.047	0.044	0.036	0.044	0.042	0.022	0.024	0.023	0.024	0.018	0.013	5.38863e-09
acylcarnitines	acylcarnitines	Long Chain Acylcarnitines	Hexadecenoylcarnitine [= Palmitoleylcarnitine]	C16:1	0.038	0.035	0.036	0.031	0.036	0.04	0.045	0.044	0.045	0.051	0.05	0.055	0.032	0.027	0.026	0.025	0.024	0.024	0.03	0.025	0.036	0.029	0.028	0.032	6.02338e-09
glycerophospholipids	PC aa glycerophospholipids	PC aa Poly-Unsaturated	Phosphatidylcholine with diacyl residue sum C34:4	PC aa C34:4	0.078	0.087	0.067	0.081	0.067	0.066	0.099	0.104	0.113	0.114	0.133	0.124	0.064	0.075	0.064	0.07	0.07	0.062	0.073	0.068	0.071	0.073	0.064	0.07	6.31586e-09
acylcarnitines	acylcarnitines	Short Chain Acylcarnitines	Butyrylcarnitine / Isobutyrylcarnitine	C4	0.074	0.059	0.063	0.07	0.059	0.066	0.152	0.139	0.136	0.137	0.187	0.207	0.032	0.033	0.035	0.038	0.038	0.036	0.134	0.075	0.064	0.073	0.085	0.084	6.62092e-09
glycerophospholipids	PC ae glycerophospholipids	PC ae Poly-Unsaturated	Phosphatidylcholine with acyl-alkyl residue sum C38:3	PC ae C38:3	0.05	0.058	0.047	0.046	0.052	0.037	0.069	0.05	0.073	0.074	0.06	0.065	0.088	0.112	0.121	0.107	0.114	0.117	0.064	0.061	0.058	0.07	0.092	0.063	1.54574e-08
aminoacids	aminoacids	glycogenic AA	Asparagine	Asn	7.56	6.52	3.66	4	6.81	5.08	40	44.6	41.2	28.5	32.3	37	NaN	NaN	NaN	NaN	NaN	NaN	22.6	13.5	7.21	11.5	9.92	14	1.58791e-08
acylcarnitines	acylcarnitines	Carnitine (free)	Carnitine (free)	C0	1.58	1.38	1.52	1.38	1.5	1.53	2.85	2.12	1.92	2.49	2.42	2.56	1.14	1.22	1.19	1.14	1.18	1.18	2.2	1.98	1.48	1.87	1.88	1.74	1.96213e-08
glycerophospholipids	PC aa glycerophospholipids	PC aa Poly-Unsaturated	Phosphatidylcholine with diacyl residue sum C32:3	PC aa C32:3	0.128	0.115	0.132	0.108	0.142	0.114	0.213	0.146	0.183	0.182	0.169	0.16	0.081	0.103	0.108	0.082	0.078	0.083	0.129	0.104	0.1	0.102	0.114	0.099	6.10819e-08
biogenic amines	biogenic amines	Polyamines	Spermidine	Spermidine	1.34	1.35	1.14	0.757	1.39	1.23	1.85	1.84	1.61	1.56	1.83	1.61	0.69	0.764	0.794	0.835	0.699	0.714	1.46	0.905	1.23	1.3	1.14	1.33	6.34589e-08
glycerophospholipids	PC aa glycerophospholipids	PC aa Mono-Unsaturated	Phosphatidylcholine with diacyl residue sum C32:1	PC aa C32:1	28.4	30.7	32.8	25.1	28.9	26.4	22.9	19.4	24.4	21.6	24.2	24.1	29	34.1	38.3	34.3	33.9	33.4	34.8	34.9	34.4	36.3	32.1	35.6	7.4511e-08
aminoacids	aminoacids	glycogenic AA	Serine	Ser	6.11	6.41	5.67	5.9	5.5	5.3	11.3	9.83	9.87	10.7	12.7	15.3	3.56	3.65	3.73	4.54	3.75	3.82	12.4	6.81	8.27	7.55	7.85	8.17	8.22196e-08
glycerophospholipids	PC ae glycerophospholipids	PC ae Poly-Unsaturated	Phosphatidylcholine with acyl-alkyl residue sum C36:2	PC ae C36:2	1.07	1.03	1.05	0.898	1.03	0.976	1.58	1.23	1.54	1.34	1.39	1.33	1.38	1.56	1.86	1.73	1.67	1.68	1.18	1.33	1.23	1.34	1.31	1.34	8.40872e-08
biogenic amines	biogenic amines	biogenic amines	Sarcosine	Sarcosine	0.921	0.234	0.099	NaN	0.666	0.672	6.42	6.45	5.96	4.57	5.95	6.89	NaN	NaN	NaN	NaN	NaN	NaN	5	2.75	1.69	2.62	2.63	2.98	1.24294e-07
sphingolipids	sphingolipids	SM (OH)	Hydroxysphingomyelin with acyl residue sum C14:1	SM (OH) C14:1	0.208	0.223	0.163	0.157	0.2	0.174	0.283	0.229	0.253	0.304	0.291	0.279	0.164	0.185	0.205	0.163	0.181	0.164	0.256	0.248	0.277	0.269	0.262	0.237	1.64061e-07
acylcarnitines	acylcarnitines	Long Chain Acylcarnitines	Octenoylcarnitine	C18:1	0.017	0.017	0.017	0.018	0.017	0.017	0.024	0.025	0.026	0.026	0.026	0.024	0.021	0.014	0.014	0.016	0.014	0.015	0.016	0.015	0.02	0.021	0.02	0.017	1.8475e-07
biogenic amines	biogenic amines	biogenic amines	Methionine-Sulfoxide	Met-SO	0.189	0.155	0.151	0.185	0.15	0.169	0.277	0.287	0.336	0.301	0.291	0.285	NaN	NaN	NaN	0.148	0.132	0.148	0.249	0.202	0.299	0.202	0.22	0.195	2.3375e-07
glycerophospholipids	PC ae glycerophospholipids	PC ae Poly-Unsaturated	Phosphatidylcholine with acyl-alkyl residue sum C40:6	PC ae C40:6	0.067	0.057	0.063	0.071	0.067	0.062	0.079	0.057	0.071	0.057	0.065	0.088	0.123	0.095	0.121	0.107	0.104	0.1	0.077	0.082	0.092	0.086	0.09	0.087	2.42831e-07
glycerophospholipids	PC ae glycerophospholipids	PC ae Saturated	Phosphatidylcholine with acyl-alkyl residue sum C38:0	PC ae C38:0	0.175	0.157	0.174	0.161	0.207	0.164	0.22	0.19	0.196	0.195	0.185	0.186	0.241	0.248	0.274	0.227	0.259	0.255	0.17	0.18	0.129	0.125	0.192	0.156	3.93384e-07
acylcarnitines	acylcarnitines	Short Chain Acylcarnitines	Acetylcarnitine	C2	0.402	0.307	0.322	0.332	0.344	0.355	0.71	0.661	0.617	0.692	0.925	1.06	0.157	0.156	0.176	0.16	0.204	0.177	0.836	0.434	0.351	0.433	0.445	0.443	4.83045e-07
biogenic amines	biogenic amines	biogenic amines	ADMA	ADMA	0.046	0.066	0.013	0.034	0.068	0.032	0.173	0.16	0.13	0.172	0.133	0.155	NaN	NaN	NaN	NaN	NaN	NaN	0.073	0.053	0.121	0.062	0.067	0.045	1.06533e-06
biogenic amines	biogenic amines	Polyamines	Spermine	Spermine	0.965	0.907	1.03	0.6	1.02	0.824	1.66	1.22	1.47	1.55	1.28	1.56	NaN	NaN	NaN	0.189	0.152	0.31	1.28	0.442	0.91	1	NaN	1.05	2.73525e-06
glycerophospholipids	PC ae glycerophospholipids	PC ae Poly-Unsaturated	Phosphatidylcholine with acyl-alkyl residue sum C36:3	PC ae C36:3	0.359	0.343	0.297	0.265	0.318	0.29	0.395	0.312	0.364	0.358	0.362	0.394	0.407	0.423	0.543	0.478	0.532	0.466	0.357	0.384	0.388	0.398	0.368	0.364	2.74527e-06
glycerophospholipids	PC ae glycerophospholipids	PC ae Mono-Unsaturated	Phosphatidylcholine with acyl-alkyl residue sum C40:1	PC ae C40:1	0.032	0.031	0.032	0.038	0.04	0.043	0.033	0.026	0.034	0.026	0.019	0.033	0.057	0.049	0.044	0.051	0.061	0.06	0.039	0.039	0.047	0.042	0.045	0.031	3.71731e-06
glycerophospholipids	PC aa glycerophospholipids	PC aa Poly-Unsaturated	Phosphatidylcholine with diacyl residue sum C32:2	PC aa C32:2	11.6	13.5	12.7	10.6	12.3	11.1	12.1	9.82	11.8	9.83	11.1	11.7	7.25	8.22	8.93	8.85	7.85	8.23	11.1	12	11.8	11.7	9.56	11.9	4.00212e-06
glycerophospholipids	Lyso PC glycerophospholipids	lysoPCa	Lysophosphatidylcholine with acyl residue C20:4	lysoPC a C20:4	0.03	0.029	0.033	0.05	0.023	0.026	0.038	0.034	0.044	0.023	0.027	0.027	0.082	0.078	0.072	0.047	0.088	0.071	0.02	0.046	0.015	0.035	0.044	0.038	4.28405e-06
acylcarnitines	acylcarnitines	Long Chain Acylcarnitines	Octadecanoylcarnitine [Stearylcarnitine]	C18	0.009	0.007	0.008	0.009	0.008	0.008	0.016	0.016	0.015	0.013	0.018	0.01	0.01	0.009	0.006	0.009	0.008	0.007	0.009	0.008	0.01	0.011	0.009	0.011	4.70544e-06
glycerophospholipids	PC ae glycerophospholipids	PC aa Poly-Unsaturated	Phosphatidylcholine with acyl-alkyl residue sum C32:2	PC ae C32:2	1.32	1.27	1.23	1.07	1.32	1.13	1.48	1.17	1.33	1.24	1.26	1.36	0.893	0.933	1.09	0.923	0.978	0.924	1.3	1.37	1.22	1.21	1.26	1.2	5.10685e-06
acylcarnitines	acylcarnitines	Medium Chain Acylcarnitines	Tetradecanoylcarnitine [= Myristylcarnitine]	C14	0.033	0.031	0.027	0.035	0.028	0.032	0.043	0.043	0.039	0.042	0.049	0.037	0.026	0.025	0.025	0.036	0.022	0.021	0.034	0.027	0.024	0.034	0.03	0.026	1.18835e-05
sphingolipids	sphingolipids	SM	Sphingomyelin with acyl residue sum C16:0	SM C16:0	4.73	4.29	3.86	3.88	4.29	4.36	5.7	5.21	5.1	5.63	5.33	5.6	5.11	5.29	6.53	5.44	5.69	5.65	5.51	4.63	5.76	5.77	5.47	5.22	1.55786e-05
sphingolipids	sphingolipids	SM	Sphingomyelin with acyl residue sum C16:1	SM C16:1	0.951	0.851	0.816	0.708	0.808	0.85	1.11	0.934	0.969	1.07	1.08	1.11	0.794	0.852	0.995	0.835	0.854	0.837	1.04	0.953	1.1	0.986	1.09	1.04	2.04128e-05
glycerophospholipids	PC aa glycerophospholipids	PC aa Poly-Unsaturated	Phosphatidylcholine with diacyl residue sum C40:4	PC aa C40:4	0.011	0.016	0.016	0.019	0.018	0.016	0.019	0.013	0.02	0.017	0.02	0.021	0.03	0.027	0.041	0.024	0.026	0.028	0.018	0.012	0.018	0.019	0.016	0.02	2.5073e-05
glycerophospholipids	PC ae glycerophospholipids	PC ae Mono-Unsaturated	Phosphatidylcholine with acyl-alkyl residue sum C34:1	PC ae C34:1	4	4.7	5	3.45	4.53	4.48	4.59	3.89	4.67	3.98	4.75	4.75	4.91	5.65	6.21	5.78	5.41	5.36	6	5.91	5.35	5.79	5.25	5.38	2.58371e-05
glycerophospholipids	PC aa glycerophospholipids	PC aa Saturated	Phosphatidylcholine with diacyl residue sum C38:0	PC aa C38:0	0.131	0.146	0.109	0.099	0.122	0.111	0.109	0.117	0.147	0.104	0.145	0.152	0.185	0.233	0.198	0.242	0.285	0.203	0.203	0.13	0.115	0.12	0.126	0.194	2.59772e-05
glycerophospholipids	PC ae glycerophospholipids	PC ae Mono-Unsaturated	Phosphatidylcholine with acyl-alkyl residue sum C30:1	PC ae C30:1	0.543	0.423	0.454	0.375	0.418	0.396	0.345	0.299	0.329	0.355	0.312	0.362	0.316	0.3	0.342	0.331	0.337	0.318	0.431	0.444	0.366	0.392	0.466	0.447	3.55414e-05
aminoacids	aminoacids	glycogenic AA/Glutaminolysis AA	Aspartic acid	Asp	42.8	33.4	33.6	30.2	31	39.3	37.1	36.9	42.5	28.1	34.9	32.3	19.8	10.8	23	10.4	13.1	18.4	20.9	31.5	29.2	46	29.9	37.5	3.84138e-05
glycerophospholipids	PC ae glycerophospholipids	PC ae Poly-Unsaturated	Phosphatidylcholine with acyl-alkyl residue sum C38:4	PC ae C38:4	0.081	0.061	0.069	0.06	0.098	0.081	0.084	0.08	0.081	0.093	0.091	0.088	0.091	0.115	0.149	0.113	0.128	0.113	0.07	0.072	0.062	0.081	0.081	0.09	4.15005e-05
glycerophospholipids	PC ae glycerophospholipids	PC ae Poly-Unsaturated	Phosphatidylcholine with acyl-alkyl residue sum C40:4	PC ae C40:4	0.048	0.058	0.054	0.049	0.06	0.047	0.054	0.067	0.062	0.064	0.059	0.053	0.07	0.075	0.079	0.068	0.083	0.075	0.062	0.067	0.056	0.065	0.044	0.052	5.59948e-05
glycerophospholipids	PC aa glycerophospholipids	PC aa Poly-Unsaturated	Phosphatidylcholine with diacyl residue sum C34:2	PC aa C34:2	26.2	23.5	27.5	22	25.5	24	28	23.4	27.3	25.7	25.8	26.4	26	29.9	33.1	27.4	30.7	30.5	30.5	30.8	28.9	29.8	31.1	31.2	7.00269e-05
sphingolipids	sphingolipids	SM (OH)	Hydroxysphingomyelin with acyl residue sum C22:2	SM (OH) C22:2	0.031	0.025	0.035	0.031	0.033	0.048	0.048	0.037	0.034	0.034	0.028	0.045	0.053	0.048	0.073	0.053	0.059	0.08	0.03	0.044	0.03	0.043	0.03	0.037	9.62749e-05
acylcarnitines	acylcarnitines	Short Chain Acylcarnitines	Propionylcarnitine	C3	0.264	0.21	0.229	0.205	0.227	0.216	0.226	0.2	0.185	0.229	0.306	0.318	0.124	0.135	0.149	0.162	0.152	0.155	0.22	0.238	0.209	0.241	0.239	0.258	0.000100488
acylcarnitines	acylcarnitines	Medium Chain Acylcarnitines	Tetradecenoylcarnitine [Myristoleylcarnitine]	C14:1	0.011	0.012	0.01	0.011	0.009	0.012	0.013	0.014	0.015	0.015	0.014	0.013	0.011	0.007	0.007	0.008	0.006	0.01	0.014	0.009	0.008	0.012	0.011	0.008	0.000114669
glycerophospholipids	PC ae glycerophospholipids	PC ae Mono-Unsaturated	Phosphatidylcholine with acyl-alkyl residue sum C36:1	PC ae C36:1	0.47	0.565	0.398	0.308	0.375	0.375	0.544	0.528	0.552	0.487	0.496	0.69	0.635	0.662	0.717	0.657	0.599	0.656	0.466	0.493	0.485	0.594	0.518	0.648	0.000137017
glycerophospholipids	PC ae glycerophospholipids	PC ae Poly-Unsaturated	Phosphatidylcholine with acyl-alkyl residue sum C38:6	PC ae C38:6	0.188	0.192	0.154	0.161	0.163	0.196	0.222	0.186	0.219	0.203	0.272	0.233	0.24	0.238	0.249	0.233	0.237	0.243	0.185	0.191	0.186	0.191	0.181	0.24	0.000142831
glycerophospholipids	PC ae glycerophospholipids	PC ae Saturated	Phosphatidylcholine with acyl-alkyl residue sum C36:0	PC ae C36:0	0.278	0.235	0.23	0.195	0.3	0.204	0.405	0.41	0.469	0.365	0.387	0.394	0.288	0.224	0.256	0.212	0.241	0.256	0.286	0.539	0.232	0.401	0.385	0.345	0.000157675
acylcarnitines	acylcarnitines	Short Chain Acylcarnitines	Isovalerylcarnitine / 2-Methylbutyrylcarnitine / Valerylcarnitine	C5	0.049	0.047	0.046	0.052	0.048	0.04	0.068	0.116	0.058	0.063	0.072	0.072	0.039	0.036	0.038	0.034	0.036	0.042	0.07	0.057	0.044	0.051	0.046	0.053	0.000175387
biogenic amines	biogenic amines	biogenic amines	Creatinine	Creatinine	1.48	2.44	1.81	3.77	2.93	1.64	3	2.67	4.37	3.81	4.84	5.03	0.963	1.8	1.62	1.41	1.76	0.95	3.68	3.75	4.87	1.87	3.92	2.91	0.000188278
glycerophospholipids	PC ae glycerophospholipids	PC ae Poly-Unsaturated	Phosphatidylcholine with acyl-alkyl residue sum C38:5	PC ae C38:5	0.224	0.243	0.222	0.196	0.237	0.216	0.249	0.214	0.226	0.211	0.244	0.24	0.249	0.275	0.292	0.259	0.288	0.284	0.247	0.24	0.224	0.267	0.248	0.276	0.000197389
acylcarnitines	acylcarnitines	Long Chain Acylcarnitines	Hexadecanoylcarnitine [Palmitoylcarnitine]	C16	0.027	0.021	0.024	0.022	0.02	0.023	0.04	0.053	0.031	0.024	0.037	0.031	0.022	0.014	0.021	0.021	0.022	0.017	0.022	0.017	0.023	0.022	0.024	0.024	0.000211103
glycerophospholipids	PC ae glycerophospholipids	PC ae Saturated	Phosphatidylcholine with acyl-alkyl residue sum C34:0	PC ae C34:0	0.306	0.226	0.249	0.229	0.245	0.234	0.356	0.466	0.347	0.376	0.394	0.401	0.319	0.282	0.312	0.271	0.321	0.341	0.361	0.463	0.426	0.239	0.323	0.379	0.000313075
glycerophospholipids	Lyso PC glycerophospholipids	lysoPCa	Lysophosphatidylcholine with acyl residue C16:0	lysoPC a C16:0	2.11	1.49	1.87	2.85	1.63	1.51	1.47	1.27	1.38	0.973	1.32	0.985	2.26	2.1	2.29	2.05	2.88	2.73	2.57	3.44	1.61	2.21	3.06	2.31	0.000372113
glycerophospholipids	PC ae glycerophospholipids	PC ae Poly-Unsaturated	Phosphatidylcholine with acyl-alkyl residue sum C36:4	PC ae C36:4	0.153	0.16	0.181	0.125	0.176	0.133	0.211	0.176	0.199	0.176	0.18	0.19	0.184	0.191	0.217	0.199	0.229	0.203	0.182	0.179	0.166	0.172	0.136	0.142	0.000515065
glycerophospholipids	Lyso PC glycerophospholipids	lysoPCa	Lysophosphatidylcholine with acyl residue C18:2	lysoPC a C18:2	0.159	0.103	0.148	0.23	0.144	0.133	0.167	0.16	0.114	0.098	0.115	0.113	0.181	0.24	0.209	0.192	0.305	0.26	0.176	0.191	0.119	0.142	0.169	0.161	0.00068986
glycerophospholipids	Lyso PC glycerophospholipids	lysoPCa	Lysophosphatidylcholine with acyl residue C18:1	lysoPC a C18:1	3.2	2.5	3.17	4.19	2.57	2.26	2.8	2.54	3.05	2.19	2.78	1.99	4.1	3.85	4.3	3.69	5.56	5	3.64	4.54	2.22	3.33	4.5	3.96	0.000860116
glycerophospholipids	PC aa glycerophospholipids	PC aa Poly-Unsaturated	Phosphatidylcholine with diacyl residue sum C36:6	PC aa C36:6	0.043	0.031	0.035	0.023	0.034	0.036	0.046	0.038	0.054	0.041	0.021	0.045	0.053	0.053	0.037	0.033	0.042	0.042	0.018	0.017	0.028	0.03	0.012	0.023	0.000891746
glycerophospholipids	PC ae glycerophospholipids	PC ae Mono-Unsaturated	Phosphatidylcholine with acyl-alkyl residue sum C38:1	PC ae C38:1	0.083	0.067	0.101	0.07	0.112	0.086	0.166	0.096	0.117	0.124	0.076	0.098	0.128	0.141	0.17	0.109	0.135	0.175	0.144	0.173	0.137	0.194	0.123	0.13	0.00129471
glycerophospholipids	PC ae glycerophospholipids	PC aa Poly-Unsaturated	Phosphatidylcholine with acyl-alkyl residue sum C30:2	PC ae C30:2	0.039	0.036	0.035	0.038	0.032	0.033	0.043	0.043	0.047	0.034	0.038	0.041	0.027	0.024	0.03	0.026	0.032	0.032	0.027	0.028	0.026	0.039	0.039	0.04	0.00138246
glycerophospholipids	PC aa glycerophospholipids	PC aa Poly-Unsaturated	Phosphatidylcholine with diacyl residue sum C40:2	PC aa C40:2	0.047	0.054	0.062	0.06	0.068	0.046	0.066	0.06	0.06	0.051	0.068	0.062	0.084	0.098	0.074	0.07	0.08	0.072	0.056	0.08	0.072	0.064	0.068	0.051	0.0015953
acylcarnitines	acylcarnitines	Short Chain Acylcarnitines	Hexanoylcarnitine [Caproylcarnitine]	C6 (C4:1-DC)	0.015	0.01	0.014	0.017	0.012	0.013	0.019	0.017	0.017	0.015	0.02	0.018	0.015	0.011	0.012	0.011	0.016	0.013	0.012	0.013	0.011	0.01	0.017	0.011	0.00197055
glycerophospholipids	PC ae glycerophospholipids	PC ae Poly-Unsaturated	Phosphatidylcholine with acyl-alkyl residue sum C40:5	PC ae C40:5	0.02	0.02	0.023	0.026	0.02	0.015	0.029	0.028	0.027	0.025	0.024	0.026	0.044	0.039	0.047	0.046	0.055	0.037	0.074	0.027	0.043	0.037	0.023	0.024	0.00284109
glycerophospholipids	PC ae glycerophospholipids	PC ae Poly-Unsaturated	Phosphatidylcholine with acyl-alkyl residue sum C40:3	PC ae C40:3	0.027	0.017	0.026	0.015	0.012	0.025	0.038	0.02	0.022	0.035	0.033	0.029	0.031	0.041	0.061	0.029	0.034	0.04	0.027	0.02	0.033	0.022	0.023	0.028	0.00386712
glycerophospholipids	PC ae glycerophospholipids	PC ae Poly-Unsaturated	Phosphatidylcholine with acyl-alkyl residue sum C42:3	PC ae C42:3	0.013	0.016	0.017	0.015	0.005	0.01	0.015	0.011	0.008	0.01	0.005	0.005	0.014	0.022	0.019	0.014	0.019	0.018	0.013	0.015	0.009	0.01	0.009	0.015	0.00474236
acylcarnitines	acylcarnitines	Long Chain Acylcarnitines	Octadecadienoylcarnitine [Linoleylcarnitine]	C18:2	0.005	0.006	0.003	0.005	0.004	0.005	0.007	0.006	0.007	0.007	0.006	0.006	0.006	0.004	0.005	0.006	0.003	0.006	0.005	0.005	0.005	0.005	0.005	0.005	0.00664723
acylcarnitines	acylcarnitines	Medium Chain Acylcarnitines	3-Hydroxytetradecenoylcarnitine [= 3-Hydroxymyristoleylcarnitine]	C14:1-OH	0.012	0.01	0.01	0.012	0.012	0.014	0.015	0.019	0.015	0.016	0.016	0.011	0.014	0.012	0.012	0.01	0.013	0.01	0.01	0.011	0.011	0.016	0.012	0.011	0.0118603
biogenic amines	biogenic amines	biogenic amines	alpha-Aminoadipid acid	alpha-AAA	0.258	0.532	0.391	0.425	0.331	0.357	0.222	NaN	NaN	0.419	0.303	0.276	0.833	0.495	NaN	0.444	0.454	0.818	0.477	0.452	0.791	0.42	0.518	0.513	0.0121072
glycerophospholipids	Lyso PC glycerophospholipids	lysoPCa	Lysophosphatidylcholine with acyl residue C16:1	lysoPC a C16:1	4.03	2.81	4.08	5.53	2.93	3.15	2.43	2.45	3.06	1.97	2.51	2.05	3.31	3.25	3.41	3.1	4.77	4.15	3.88	4.81	2.43	3.46	4.19	3.53	0.0146528
glycerophospholipids	PC ae glycerophospholipids	PC ae Poly-Unsaturated	Phosphatidylcholine with acyl-alkyl residue sum C36:5	PC ae C36:5	0.11	0.108	0.115	0.111	0.12	0.135	0.181	0.112	0.137	0.152	0.138	0.145	0.101	0.115	0.133	0.099	0.113	0.131	0.123	0.131	0.104	0.128	0.148	0.117	0.0197521
sphingolipids	sphingolipids	SM (OH)	Hydroxysphingomyelin with acyl residue sum C24:1	SM (OH) C24:1	0.008	0.007	0.01	0.015	0.012	0.012	0.022	0.026	0.014	0.011	0.028	0.013	0.006	0.015	0.015	0.008	0	0.01	0.009	0.009	0.007	0.02	0.012	0.007	0.0198088
sphingolipids	sphingolipids	SM	Sphingomyelin with acyl residue sum C18:0	SM C18:0	1.31	1.51	1.55	0.832	1.29	1.55	1.06	0.792	1.13	1.18	1.3	0.616	0.877	0.985	1.25	0.768	0.876	1.21	1.66	1.25	1.15	1.61	1.63	1.02	0.0213612
glycerophospholipids	PC ae glycerophospholipids	PC ae Poly-Unsaturated	Phosphatidylcholine with acyl-alkyl residue sum C42:2	PC ae C42:2	0.021	0.029	0.015	0.013	0.023	0.014	0.015	0.012	0.022	0.016	0.012	0.02	0.034	0.024	0.024	0.024	0.028	0.019	0.014	0.021	0.018	0.026	0.017	0.018	0.0267551
acylcarnitines	acylcarnitines	Medium Chain Acylcarnitines	Tetradecadienoylcarnitine	C14:2	0.006	0.007	0.007	0.008	0.006	0.007	0.009	0.009	0.008	0.01	0.018	0.01	0.01	0.007	0.008	0.008	0.007	0.008	0.01	0.008	0.01	0.008	0.009	0.007	0.0285567
biogenic amines	biogenic amines	biogenic amines	Carnosine	Carnosine	0.151	0.126	0.134	0.139	0.129	0.129	0.14	0.118	0.133	0.149	0.2	0.225	NaN	0.11	0.116	NaN	0.14	NaN	0.188	0.158	0.232	0.166	0.143	0.197	0.0308857
glycerophospholipids	PC ae glycerophospholipids	PC ae Poly-Unsaturated	Phosphatidylcholine with acyl-alkyl residue sum C44:6	PC ae C44:6	0.031	0.027	0.051	0.031	0.028	0.027	0.03	0.034	0.033	0.038	0.045	0.036	0.031	0.024	0.042	0.033	0.03	0.037	0.05	0.045	0.051	0.031	0.087	0.042	0.0319747
sphingolipids	sphingolipids	SM	Sphingomyelin with acyl residue sum C18:1	SM C18:1	0.047	0.064	0.04	0.036	0.045	0.05	0.057	0.036	0.056	0.068	0.058	0.061	0.054	0.069	0.059	0.052	0.075	0.066	0.025	0.043	0.059	0.055	0.037	0.052	0.0356002
acylcarnitines	acylcarnitines	Long Chain Acylcarnitines	3-Hydroxyhexadecanoylcarnitine [= 3-Hydroxypalmitoylcarnitine]	C16-OH	0.041	0.059	0.058	0.058	0.047	0.045	0.042	0.035	0.019	0.029	0.041	0.045	0.068	0.056	0.023	0.053	0.053	0.071	0.049	0.051	0.047	0.037	0.018	0.029	0.0392364
glycerophospholipids	PC aa glycerophospholipids	PC aa Poly-Unsaturated	Phosphatidylcholine with diacyl residue sum C34:3	PC aa C34:3	1.2	1.25	1.14	1.03	1.15	1.1	1.44	1.06	1.35	1.24	1.19	1.4	1.09	1.34	1.48	1.35	1.26	1.23	1.3	1.25	1.19	1.25	1.25	1.33	0.100833
sphingolipids	sphingolipids	SM	Sphingomyelin with acyl residue sum C26:1	SM C26:1	0.005	0.012	0.006	0.009	0.004	0.007	0.009	0.014	0.016	0.017	0.019	0.011	NaN	0.005	0.027	0.009	0.009	0.019	0.008	0.007	0.008	0.012	0.014	0.016	0.102892
glycerophospholipids	PC aa glycerophospholipids	PC aa Saturated	Phosphatidylcholine with diacyl residue sum C36:0	PC aa C36:0	0.205	0.155	0.136	0.124	0.166	0.135	0.173	0.161	0.176	0.209	0.231	0.133	0.182	0.299	0.192	0.195	0.198	0.182	0.196	0.226	0.149	0.163	0.162	0.223	0.106694
glycerophospholipids	Lyso PC glycerophospholipids	lysoPCa	Lysophosphatidylcholine with acyl residue C14:0	lysoPC a C14:0	3.21	2.33	3.28	4.77	2.63	2.77	2.67	2.66	2.94	2.26	2.67	2.17	3.33	3.26	3.03	2.93	4.52	3.64	3.36	4.43	2.33	2.9	4.22	3.2	0.115361
glycerophospholipids	Lyso PC glycerophospholipids	lysoPCa	Lysophosphatidylcholine with acyl residue C28:0	lysoPC a C28:0	0.26	0.192	0.207	0.328	0.204	0.222	0.273	0.241	0.289	0.15	0.243	0.179	0.194	0.201	0.206	0.195	0.252	0.354	0.335	0.355	0.214	0.296	0.382	0.243	0.115965
glycerophospholipids	PC aa glycerophospholipids	PC aa Saturated	Phosphatidylcholine with diacyl residue sum C26:0	PC aa C26:0	0.528	0.563	0.526	0.536	0.513	0.63	0.533	0.518	0.491	0.471	0.462	0.489	0.642	0.502	0.563	0.499	0.498	0.617	0.462	0.552	0.571	0.535	0.54	0.53	0.121692
glycerophospholipids	PC aa glycerophospholipids	PC aa Mono-Unsaturated	Phosphatidylcholine with diacyl residue sum C38:1	PC aa C38:1	0.013	NaN	0.005	0.005	NaN	NaN	NaN	NaN	NaN	0.003	0.002	0.003	NaN	NaN	NaN	NaN	NaN	NaN	NaN	NaN	NaN	NaN	NaN	NaN	0.136318
biogenic amines	biogenic amines	biogenic amines	Dihydroxyphenylalanine	DOPA	0.181	0.185	0.191	0.176	NaN	0.183	0.233	0.187	0.178	0.19	0.177	0.189	0.192	0.206	0.188	0.183	NaN	NaN	0.19	0.199	0.277	NaN	0.229	0.191	0.136807
glycerophospholipids	PC aa glycerophospholipids	PC aa Mono-Unsaturated	Phosphatidylcholine with diacyl residue sum C28:1	PC aa C28:1	0.502	0.425	0.383	0.434	0.406	0.466	0.501	0.418	0.476	0.393	0.431	0.414	0.447	0.468	0.476	0.451	0.462	0.508	0.404	0.411	0.44	0.433	0.425	0.432	0.138765
acylcarnitines	acylcarnitines	Medium Chain Acylcarnitines	3-Hydroxytetradecadienoylcarnitine	C14:2-OH	0.01	0.011	0.01	0.011	0.01	0.01	0.01	0.012	0.012	0.012	0.011	0.011	0.015	0.01	0.01	0.01	0.01	0.008	0.009	0.009	0.011	0.009	0.01	0.009	0.162096
acylcarnitines	acylcarnitines	Medium Chain Acylcarnitines	Decanoylcarnitine [Caprylcarnitine] (Fumarylcarnitine)	C10	0.174	0.127	0.149	0.188	0.128	0.146	0.157	0.161	0.174	0.136	0.17	0.123	0.167	0.181	0.178	0.16	0.201	0.187	0.159	0.213	0.128	0.159	0.182	0.158	0.164068
glycerophospholipids	PC aa glycerophospholipids	PC aa Poly-Unsaturated	Phosphatidylcholine with diacyl residue sum C42:5	PC aa C42:5	0.027	0.017	0.02	0.019	0.022	0.019	0.028	0.025	0.03	0.019	0.029	0.015	0.025	0.024	0.044	0.022	0.035	0.025	0.018	0.033	0.02	0.019	0.023	0.03	0.173712
aminoacids	aminoacids	Citrulline	Citrulline	Cit	0.868	0.882	0.813	NaN	0.883	0.816	0.967	0.842	0.868	0.914	1	0.924	NaN	0.86	NaN	1.04	NaN	0.884	0.954	NaN	1.85	NaN	NaN	0.866	0.179076
glycerophospholipids	PC ae glycerophospholipids	PC ae Poly-Unsaturated	Phosphatidylcholine with acyl-alkyl residue sum C34:2	PC ae C34:2	3.18	3.51	3.56	2.56	3.16	3.02	3.64	2.85	3.4	3.02	3.26	3.58	2.87	3.2	3.57	3.06	3.26	3.12	3.67	3.67	3.29	3.55	3.24	3.56	0.187218
acylcarnitines	acylcarnitines	Short Chain Acylcarnitines	Malonylcarnitine / Hydroxybutyrylcarnitine	C3-DC (C4-OH)	0.01	0.009	0.009	0.012	0.008	0.008	0.011	0.014	0.011	0.01	0.011	0.009	0.01	0.007	0.009	0.011	0.011	0.008	0.017	0.011	0.008	0.01	0.013	0.01	0.194393
acylcarnitines	acylcarnitines	Medium Chain Acylcarnitines	Dodecanoylcarnitine [Laurylcarnitine]	C12	0.07	0.081	0.09	0.121	0.091	0.074	0.111	0.109	0.084	0.09	0.122	0.083	0.098	0.082	0.075	0.072	0.08	0.084	0.105	0.088	0.077	0.097	0.109	0.084	0.201045
glycerophospholipids	Lyso PC glycerophospholipids	lysoPCa	Lysophosphatidylcholine with acyl residue C28:1	lysoPC a C28:1	0.1	0.054	0.087	0.111	0.079	0.09	0.105	0.13	0.122	0.076	0.101	0.08	0.114	0.083	0.109	0.066	0.099	0.115	0.111	0.124	0.091	0.1	0.145	0.102	0.211717
glycerophospholipids	PC ae glycerophospholipids	PC ae Poly-Unsaturated	Phosphatidylcholine with acyl-alkyl residue sum C34:3	PC ae C34:3	0.373	0.467	0.403	0.332	0.376	0.411	0.445	0.347	0.42	0.393	0.393	0.436	0.337	0.366	0.433	0.348	0.4	0.339	0.425	0.432	0.412	0.392	0.39	0.429	0.216048
sphingolipids	sphingolipids	SM	Sphingomyelin with acyl residue sum C20:2	SM C20:2	0.005	0.018	0.028	NaN	0.029	0.025	0.019	0.03	0.015	0.005	NaN	0.007	0.005	0.008	0.029	0.011	0.019	0.011	0.005	0.008	0.011	0.014	0.008	0.014	0.220558
glycerophospholipids	Lyso PC glycerophospholipids	lysoPCa	Lysophosphatidylcholine with acyl residue C18:0	lysoPC a C18:0	0.142	0.098	0.096	0.164	0.082	0.098	0.21	0.113	0.162	0.084	0.138	0.096	0.13	0.124	0.122	0.133	0.192	0.176	0.184	0.223	0.124	0.135	0.17	0.12	0.221867
glycerophospholipids	PC ae glycerophospholipids	PC ae Poly-Unsaturated	Phosphatidylcholine with acyl-alkyl residue sum C44:4	PC ae C44:4	0.037	0.038	0.035	0.04	0.038	0.042	0.05	0.043	0.037	0.04	0.046	0.045	0.042	0.05	0.043	0.037	0.045	0.039	0.037	0.04	0.039	0.033	0.044	0.05	0.230089
biogenic amines	biogenic amines	biogenic amines	Kynurenine	Kynurenine	0	0.027	0.026	0.005	0.024	0.013	0.095	0.035	0.074	0.028	0.03	0.055	0.018	NaN	0.038	0.015	0.043	0.05	0.045	0.04	0.203	0.016	NaN	0.014	0.251859
acylcarnitines	acylcarnitines	Long Chain Acylcarnitines	3-Hydroxyhexadecenoylcarnitine [= 3-Hydroxypalmitoleylcarnitine]	C16:1-OH	0.009	0.009	0.009	0.01	0.008	0.009	0.01	0.059	0.013	0.013	0.012	0.01	0.018	0.009	0.013	0.007	0.009	0.009	0.008	0.008	0.011	0.009	0.014	0.01	0.269121
acylcarnitines	acylcarnitines	Long Chain Acylcarnitines	3-Hydroxyhexadecadienoylcarnitine	C16:2-OH	0.011	0.013	0.009	0.01	0.011	0.01	0.011	0.013	0.017	0.012	0.012	0.014	0.018	0.01	0.015	0.01	0.01	0.011	0.012	0.011	0.016	0.014	0.018	0.01	0.271115
glycerophospholipids	Lyso PC glycerophospholipids	lysoPCa	Lysophosphatidylcholine with acyl residue C26:1	lysoPC a C26:1	0.037	0.03	0.037	0.055	0.055	0.047	0.069	0.062	0.059	0.027	0.074	0.031	0.036	0.042	0.04	0.043	0.045	0.053	0.041	0.079	0.033	0.042	0.071	0.09	0.276202
sphingolipids	sphingolipids	SM (OH)	Hydroxysphingomyelin with acyl residue sum C22:1	SM (OH) C22:1	0.017	0.005	0	0.014	0.014	NaN	0.014	0.042	0.009	NaN	0.026	NaN	0.018	0.022	0.015	0.022	0.011	0.019	0.011	0.004	0.016	0.034	0.017	0.033	0.280776
acylcarnitines	acylcarnitines	Long Chain Acylcarnitines	Hexadecadienoylcarnitine	C16:2	0.018	0.02	0.015	0.022	0.02	0.019	0.022	0.017	0.021	0.025	0.021	0.023	0.027	0.019	0.024	0.02	0.016	0.018	0.021	0.017	0.02	0.019	0.016	0.019	0.292131
glycerophospholipids	PC aa glycerophospholipids	PC aa Saturated	Phosphatidylcholine with diacyl residue sum C42:0	PC aa C42:0	0.035	0.06	0.047	0.05	0.064	0.054	0.047	0.04	0.046	0.044	0.049	0.044	0.044	0.053	0.036	0.049	0.047	0.042	0.046	0.047	0.049	0.046	0.034	0.052	0.298553
acylcarnitines	acylcarnitines	Short Chain Acylcarnitines	Tiglylcarnitine / 3-Methyl-crotonylcarnitine	C5:1	0.058	0.063	0.073	0.09	0.063	0.055	0.075	0.075	0.086	0.066	0.078	0.069	0.109	0.064	0.051	0.056	0.083	0.075	0.071	0.067	0.05	0.061	0.058	0.06	0.306485
acylcarnitines	acylcarnitines	Long Chain Acylcarnitines	3-Hydroxyoctadecenoylcarnitine [= 3-Hydroxyoleylcarnitine]	C18:1-OH	0.023	0.021	0.02	0.022	0.024	0.024	0.025	0.024	0.031	0.024	0.025	0.022	0.03	0.02	0.022	0.021	0.02	0.019	0.024	0.02	0.022	0.025	0.032	0.022	0.34293
acylcarnitines	acylcarnitines	Medium Chain Acylcarnitines	Pimelylcarnitine	C7-DC	0.016	0.014	0.013	0.021	0.016	0.02	0.021	0.025	0.023	0.014	0.021	0.015	0.021	0.016	0.017	0.015	0.017	0.013	0.019	0.018	0.013	0.018	0.023	0.015	0.349103
glycerophospholipids	PC aa glycerophospholipids	PC aa Poly-Unsaturated	Phosphatidylcholine with diacyl residue sum C42:2	PC aa C42:2	0.028	0.041	0.038	0.028	0.022	0.039	0.041	0.033	0.035	0.03	0.042	0.043	0.034	0.039	0.043	0.038	0.032	0.045	0.032	0.043	0.035	0.036	0.036	0.026	0.353298
acylcarnitines	acylcarnitines	Medium Chain Acylcarnitines	Dodecenoylcarnitine	C12:1	0.047	0.039	0.049	0.074	0.044	0.045	0.06	0.101	0.061	0.04	0.063	0.058	0.065	0.056	0.059	0.045	0.047	0.058	0.062	0.072	0.041	0.052	0.067	0.051	0.367472
acylcarnitines	acylcarnitines	Short Chain Acylcarnitines	Hydroxypropionylcarnitine	C3-OH	0.009	0.007	0.009	0.01	0.008	0.009	0.009	0.01	0.01	0.007	0.009	0.006	0.011	0.007	0.009	0.01	0.012	0.011	0.008	0.011	0.007	0.008	0.011	0.009	0.368699
glycerophospholipids	PC aa glycerophospholipids	PC aa Mono-Unsaturated	Phosphatidylcholine with diacyl residue sum C42:1	PC aa C42:1	0.006	0.014	0.031	0.015	0.014	0.013	0.013	0.025	0.018	0.011	0.025	0.014	0.01	0.013	0.013	0.017	0.011	0.008	0.009	0.019	0.015	0.02	0.016	0.02	0.381913
sugars	sugars	Total Hexoses	Total Sugars	H1	20.1	18.8	18.8	20.6	21.6	17.7	28.1	56.4	22.1	17.4	17.9	17.3	20.9	19.3	21.1	20	20.3	20.6	18.4	19.9	21.7	20.5	21.8	21.9	0.398492
glycerophospholipids	Lyso PC glycerophospholipids	lysoPCa	Lysophosphatidylcholine with acyl residue C24:0	lysoPC a C24:0	0.018	0.014	0.031	0.046	0.026	0.005	0.032	0.02	0.042	0.019	0.031	0.013	0.032	0.014	0.022	0.02	0.029	0.027	0.02	0.092	0.017	0.03	0.036	0.033	0.409503
acylcarnitines	acylcarnitines	Medium Chain Acylcarnitines	Octanoylcarnitine [Caprylylcarnitine]	C8	0.085	0.091	0.09	0.138	0.091	0.096	0.087	0.101	0.091	0.084	0.086	0.087	0.11	0.093	0.098	0.088	0.102	0.102	0.089	0.104	0.084	0.097	0.096	0.085	0.432628
acylcarnitines	acylcarnitines	Short Chain Acylcarnitines	Propenoylcarnitine	C3:1	0.014	0.01	0.013	0.017	0.011	0.01	0.011	0.013	0.013	0.009	0.011	0.011	0.015	0.013	0.013	0.011	0.019	0.015	0.012	0.017	0.008	0.01	0.022	0.011	0.46979
glycerophospholipids	Lyso PC glycerophospholipids	lysoPCa	Lysophosphatidylcholine with acyl residue C26:0	lysoPC a C26:0	0.101	0.07	0.097	0.12	0.149	0.129	0.135	0.128	0.128	0.077	0.098	0.079	0.126	0.107	0.177	0.091	0.109	0.118	0.106	0.139	0.091	0.131	0.16	0.154	0.493607
glycerophospholipids	PC ae glycerophospholipids	PC ae Poly-Unsaturated	Phosphatidylcholine with acyl-alkyl residue sum C42:5	PC ae C42:5	0.206	0.207	0.188	0.212	0.208	0.211	0.216	0.2	0.205	0.19	0.232	0.223	0.203	0.227	0.229	0.189	0.237	0.179	0.19	0.206	0.218	0.186	0.196	0.195	0.505196
glycerophospholipids	PC ae glycerophospholipids	PC ae Saturated	Phosphatidylcholine with acyl-alkyl residue sum C42:0	PC ae C42:0	0.58	0.688	0.695	0.646	0.672	0.625	0.632	0.676	0.702	0.602	0.679	0.705	0.662	0.659	0.671	0.665	0.704	0.655	0.604	0.742	0.626	0.621	0.634	0.605	0.544701
acylcarnitines	acylcarnitines	Medium Chain Acylcarnitines	Dodecanedioylcarnitine	C12-DC	0.198	0.141	0.231	0.263	0.147	0.177	0.202	0.201	0.205	0.154	0.199	0.167	0.219	0.191	0.188	0.203	0.259	0.227	0.228	0.273	0.136	0.192	0.254	0.191	0.545632
sphingolipids	sphingolipids	SM (OH)	Hydroxysphingomyelin with acyl residue sum C16:1	SM (OH) C16:1	0.017	0.037	0.024	NaN	0.036	NaN	0.048	0.003	0.035	0.107	0.066	0.034	NaN	0.024	NaN	0.044	0.055	0.029	0.009	0.024	0.063	0.045	NaN	0.015	0.559713
acylcarnitines	acylcarnitines	Short Chain Acylcarnitines	3-Hydroxyisovalerylcarnitine / 3-Hydroxy-2-methylbutyryl (Methylmalonylcarnitine)	C5-OH (C3-DC-M)	0.011	0.008	0.011	0.023	0.011	0.011	0.014	0.017	0.014	0.016	0.015	0.017	0.015	0.009	0.01	0.012	0.022	0.017	0.02	0.016	0.008	0.01	0.013	0.011	0.629531
acylcarnitines	acylcarnitines	Medium Chain Acylcarnitines	Decenoylcarnitine	C10:1	0.043	0.035	0.041	0.075	0.037	0.037	0.059	0.057	0.056	0.038	0.059	0.04	0.054	0.045	0.046	0.048	0.045	0.054	0.057	0.06	0.036	0.054	0.057	0.044	0.642198
sphingolipids	sphingolipids	SM	Sphingomyelin with acyl residue sum C26:0	SM C26:0	0.011	0.013	0.014	0.006	NaN	0.008	0.015	0.001	NaN	0.002	NaN	0.009	0.001	NaN	0.02	0.014	0.007	0.012	0.01	0.002	0.001	0.006	0.012	0.015	0.646767
glycerophospholipids	PC ae glycerophospholipids	PC ae Mono-Unsaturated	Phosphatidylcholine with acyl-alkyl residue sum C42:1	PC ae C42:1	0.073	0.081	0.073	0.055	0.079	0.078	0.067	0.06	0.066	0.071	0.077	0.09	0.063	0.084	0.098	0.06	0.065	0.059	0.07	0.075	0.073	0.057	0.056	0.062	0.663366
glycerophospholipids	Lyso PC glycerophospholipids	lysoPCa	Lysophosphatidylcholine with acyl residue C17:0	lysoPC a C17:0	0.042	0.043	0.072	0.073	0.053	0.03	0.062	0.076	0.07	0.045	0.05	0.056	0.079	0.051	0.047	0.04	0.104	0.06	0.057	0.092	0.048	0.064	0.065	0.053	0.66724
glycerophospholipids	Lyso PC glycerophospholipids	lysoPCa	Lysophosphatidylcholine with acyl residue C20:3	lysoPC a C20:3	0.047	0.038	0.034	0.062	0.043	0.033	0.051	0.054	0.07	0.025	0.052	0.077	0.049	0.047	0.03	0.048	0.076	0.064	0.041	0.041	0.015	0.029	0.052	0.098	0.692599
glycerophospholipids	PC aa glycerophospholipids	PC aa Poly-Unsaturated	Phosphatidylcholine with diacyl residue sum C42:4	PC aa C42:4	0.018	0.02	0.024	0.024	0.031	0.015	0.024	0.026	0.016	0.016	0.019	0.022	0.023	0.033	0.016	0.011	0.028	0.016	0.018	0.02	0.023	0.017	0.015	0.017	0.70796
acylcarnitines	acylcarnitines	Medium Chain Acylcarnitines	Nonanoylcarnitine [= Pelargonylcarnitine]	C9	0.025	0.025	0.02	0.028	0.018	0.02	0.028	0.026	0.027	0.015	0.027	0.02	0.025	0.023	0.022	0.023	0.027	0.029	0.024	0.031	0.017	0.024	0.026	0.03	0.723326
glycerophospholipids	PC aa glycerophospholipids	PC aa Mono-Unsaturated	Phosphatidylcholine with diacyl residue sum C40:1	PC aa C40:1	0.14	0.183	0.201	0.139	0.148	0.174	0.146	0.175	0.147	0.147	0.178	0.141	0.154	0.152	0.193	0.145	0.155	0.16	0.144	0.186	0.171	0.189	0.177	0.143	0.725636
sphingolipids	sphingolipids	SM	Sphingomyelin with acyl residue sum C22:3	SM C22:3	0.006	NaN	0.012	NaN	NaN	0.01	0.004	NaN	NaN	NaN	0.016	0.005	NaN	0.013	NaN	NaN	NaN	NaN	NaN	NaN	NaN	NaN	NaN	0.002	0.82471
acylcarnitines	acylcarnitines	Short Chain Acylcarnitines	Hexenoylcarnitine	C6:1	0.012	0.011	0.013	0.02	0.011	0.013	0.012	0.016	0.013	0.014	0.014	0.012	0.013	0.012	0.009	0.015	0.017	0.015	0.012	0.014	0.01	0.012	0.016	0.01	0.840267
glycerophospholipids	PC aa glycerophospholipids	PC aa Saturated	Phosphatidylcholine with diacyl residue sum C24:0	PC aa C24:0	0.046	0.029	0.032	0.042	0.033	0.053	0.085	0.035	0.038	0.028	0.033	0.029	0.035	0.031	0.041	0.039	0.033	0.035	0.036	0.049	0.038	0.033	0.048	0.044	0.840357
acylcarnitines	acylcarnitines	Short Chain Acylcarnitines	Glutaconylcarnitine / Mesaconylcarnitine	C5:1-DC	0.008	0.006	0.009	0.016	0.008	0.01	0.009	0.011	0.01	0.007	0.01	0.01	0.011	0.008	0.01	0.013	0.012	0.01	0.013	0.011	0.006	0.008	0.014	0.008	0.844167
acylcarnitines	acylcarnitines	Short Chain Acylcarnitines	Glutarylcarnitine (Hydroxyhexanoylcarnitine [= Hydroxycaproylcarnitine])	C5-DC (C6-OH)	0.007	0.006	0.007	0.013	0.007	0.008	0.008	0.01	0.008	0.009	0.008	0.009	0.009	0.008	0.007	0.008	0.01	0.008	0.011	0.011	0.006	0.007	0.01	0.008	0.854671
glycerophospholipids	PC ae glycerophospholipids	PC ae Poly-Unsaturated	Phosphatidylcholine with acyl-alkyl residue sum C44:5	PC ae C44:5	0.023	0.023	0.038	0.032	0.031	0.022	0.032	0.033	0.024	0.033	0.033	0.03	0.022	0.037	0.044	0.024	0.026	0.035	0.026	0.034	0.047	0.021	0.038	0.021	0.879043
acylcarnitines	acylcarnitines	Short Chain Acylcarnitines	Methylglutarylcarnitine	C5-M-DC	0.013	0.011	0.013	0.023	0.014	0.014	0.012	0.017	0.012	0.014	0.014	0.014	0.017	0.014	0.014	0.014	0.021	0.012	0.019	0.016	0.01	0.014	0.016	0.012	0.882765
acylcarnitines	acylcarnitines	Medium Chain Acylcarnitines	Decadienoylcarnitine	C10:2	0.039	0.035	0.043	0.048	0.032	0.037	0.038	0.045	0.04	0.033	0.043	0.039	0.045	0.034	0.041	0.034	0.044	0.042	0.039	0.042	0.035	0.038	0.039	0.037	0.919059
glycerophospholipids	PC aa glycerophospholipids	PC aa Poly-Unsaturated	Phosphatidylcholine with diacyl residue sum C42:6	PC aa C42:6	0.03	0.025	0.105	0.001	0.017	0.002	0.015	0.022	0.022	0.03	0.046	0.022	0.026	0.023	0.023	0.037	0.015	0.04	0.019	0.03	0.023	0.031	0.011	0.019	0.931521
acylcarnitines	acylcarnitines	Short Chain Acylcarnitines	Butenyl-L-carnitine	C4:1	0.005	0.004	0.007	0.008	0.004	0.008	0.005	0.009	0.005	0.004	0.007	0.006	0.007	0.004	0.006	0.006	0.006	0.006	0.006	0.005	0.004	0.005	0.009	0.004	0.948271
glycerophospholipids	PC ae glycerophospholipids	PC ae Poly-Unsaturated	Phosphatidylcholine with acyl-alkyl residue sum C44:3	PC ae C44:3	0.034	0.045	0.028	0.046	0.035	0.038	0.04	0.036	0.055	0.029	0.041	0.033	0.031	0.041	0.049	0.037	0.039	0.04	0.028	0.033	0.042	0.052	0.039	0.037	0.978447
biogenic amines	biogenic amines	biogenic amines	Dopamine	Dopamine	NaN	NaN	NaN	NaN	NaN	NaN	0.332	0.295	0.295	0.289	NaN	NaN	NaN	NaN	NaN	NaN	NaN	NaN	NaN	NaN	0.454	NaN	NaN	NaN	1
biogenic amines	biogenic amines	biogenic amines	Histamine	Histamine	NaN	NaN	NaN	NaN	NaN	NaN	0.559	0.54	NaN	NaN	NaN	0.539	NaN	NaN	NaN	NaN	NaN	NaN	NaN	NaN	0.676	NaN	NaN	NaN	1
biogenic amines	biogenic amines	biogenic amines	Serotonin	Serotonin	NaN	NaN	NaN	NaN	NaN	NaN	0.009	0.007	NaN	NaN	NaN	0.008	NaN	NaN	NaN	NaN	NaN	NaN	NaN	NaN	0.027	NaN	NaN	NaN	1
