# Supplementary material for: Transcriptional and metabolic rewiring of colorectal cancer cells expressing the oncogenic KRASG13D mutation
Source: Br J Cancer. 2019 May 28;121(1):37–50. doi: 10.1038/s41416-019-0477-7 (PMC6738113; doi:10.1038/s41416-019-0477-7)
Supplement: Supplementary file 10 — Supplementary Table 8 [file 41416_2019_477_MOESM10_ESM.xlsx]

## Sheet: MUT-0-15
ID	Symbol	FC	logFC	ABS(logFC)	logCPM	LR	PValue	FDR	kmut.0.1	kmut.0.2	kmut.0.3	kmut.15.1	kmut.15.2	kmut.15.3
ENSG00000210151	MT-TS1	-14.0023	-3.80759	3.80759	0.498555	291.809	2.00637e-65	3.0226e-61	8.5046	7.59307	9.54881	0.827119	0.664835	0.419382
ENSG00000210144	MT-TY	-10.715	-3.42157	3.42157	-1.2337	107.598	3.29278e-25	5.51174e-22	2.07281	1.83281	1.66624	0	0.260153	0.209691
ENSG00000230484	OR51A10P	5.74296	2.52179	2.52179	1.45137	118.429	1.39659e-27	3.00565e-24	0.365789	0.752762	0.801075	1.83804	3.87338	5.48691
ENSG00000228253	MT-ATP8	-5.22603	-2.38572	2.38572	8.72834	246.572	1.45125e-55	1.09315e-51	791.781	699.545	745.544	153.155	140.54	147.622
ENSG00000274012	RN7SL2	4.92832	2.3011	2.3011	8.11547	227.562	2.02799e-51	1.01839e-47	36.1217	37.7035	59.9845	119.243	180.777	388.452
ENSG00000210195	MT-TT	4.22188	2.07788	2.07788	0.909074	67.643	1.95947e-16	2.68359e-13	0.518201	0.752762	0.352473	2.61921	2.80387	1.64258
ENSG00000279555	RP11-426D19.1	4.21551	2.07571	2.07571	0.510271	63.4175	1.67222e-15	2.09933e-12	0.335307	0.360016	0.769032	1.28663	2.11013	2.90072
ENSG00000260417	CTD-2542L18.1	4.21118	2.07422	2.07422	0.0262579	48.1333	3.98204e-12	2.38958e-09	0.243859	0.52366	0.224301	1.01092	1.21405	2.06196
ENSG00000235174	RPL39P3	-4.10361	-2.03689	2.03689	1.97159	109.982	9.88782e-26	1.862e-22	7.4682	5.66208	6.6329	2.43541	1.4742	1.18825
ENSG00000269902	RP6-99M1.3	4.0794	2.02836	2.02836	0.208519	52.8248	3.64672e-13	2.3886e-10	0.0914473	0.621847	0.512688	1.05687	2.11013	1.81732
ENSG00000206737	RNVU1-18	-4.07208	-2.02577	2.02577	1.75011	59.7542	1.07478e-14	1.07944e-11	2.31666	1.99645	1.92258	0.919022	0.462494	0.279588
ENSG00000206596	RNU1-27P	-4.05887	-2.02108	2.02108	1.78167	62.0715	3.31204e-15	3.83814e-12	2.10329	1.57098	3.01204	1.10283	0.317964	0.419382
ENSG00000210117	MT-TW	3.97241	1.99001	1.99001	-0.288019	44.2867	2.83643e-11	1.33534e-08	0.335307	0.0981863	0.576774	1.60829	1.18514	1.46784
ENSG00000207389	RNU1-4	-3.92827	-1.97389	1.97389	1.73993	60.2333	8.42538e-15	9.06631e-12	2.13377	1.96373	2.62753	1.10283	0.491399	0.279588
ENSG00000275405	U1	-3.79411	-1.92376	1.92376	1.76094	54.499	1.5553e-13	1.17153e-10	2.28618	1.47279	2.33914	1.05687	0.34687	0.384433
ENSG00000251562	MALAT1	3.66732	1.87473	1.87473	11.9591	158.904	1.9639e-36	7.39653e-33	1133.61	1383.87	1523.26	4833.73	6436.55	3952.36
ENSG00000279544	AL133243.4	3.64132	1.86446	1.86446	0.551124	44.4929	2.55287e-11	1.24061e-08	0.365789	0.589118	0.32043	1.33258	1.67654	1.74742
ENSG00000207513	RNU1-3	-3.63011	-1.86001	1.86001	1.77708	55.1791	1.10035e-13	8.72464e-11	2.71294	1.80008	2.24301	1.37853	0.433588	0.279588
ENSG00000235111	RP1-29C18.8	3.62944	1.85975	1.85975	0.591574	48.0646	4.12406e-12	2.38958e-09	0.304824	0.687304	0.448602	1.19473	2.05232	2.02701
ENSG00000278771	Metazoa_SRP	3.5877	1.84306	1.84306	3.68521	105.347	1.02494e-24	1.54407e-21	2.07281	1.80008	3.39656	5.23842	7.45771	14.2939
ENSG00000206585	RNVU1-7	-3.5417	-1.82444	1.82444	1.75802	48.6876	3.00159e-12	1.88412e-09	1.52412	1.89827	2.37118	0.87307	0.491399	0.384433
ENSG00000206588	RNU1-28P	-3.53574	-1.82201	1.82201	1.77209	53.257	2.92638e-13	2.09933e-10	2.43859	1.66917	2.62753	1.37853	0.231247	0.559175
ENSG00000229604	MTATP8P2	-3.35124	-1.7447	1.7447	0.376337	40.6065	1.86189e-10	8.24983e-08	1.28026	1.66917	1.92258	0.597364	0.462494	0.45433
ENSG00000210196	MT-TP	3.34971	1.74404	1.74404	0.256916	47.1675	6.51732e-12	3.63643e-09	0.579166	0.589118	0.608817	3.12467	1.56092	1.67753
ENSG00000263740	RN7SL4P	3.28129	1.71426	1.71426	5.90681	120.091	6.04357e-28	1.51744e-24	9.38859	6.80758	13.7785	18.3804	30.1488	53.8206
ENSG00000265735	RN7SL5P	3.22494	1.68927	1.68927	6.55412	122.469	1.82262e-28	5.49155e-25	17.0397	14.0734	22.9748	37.9096	50.961	92.6484
ENSG00000248424	OR51K1P	3.14968	1.65521	1.65521	1.10595	58.1619	2.41404e-14	2.13927e-11	0.518201	1.24369	1.31376	2.11375	4.30697	3.3201
ENSG00000279432	RP11-135N5.3	3.10119	1.63282	1.63282	1.57282	58.7494	1.79092e-14	1.68626e-11	1.2193	1.40734	0.672903	1.9759	3.69995	4.75299
ENSG00000128298	BAIAP2L2	3.01109	1.59029	1.59029	0.593656	34.9947	3.306e-09	1.24512e-06	0.365789	0.850948	0.352473	1.74614	1.4742	1.67753
ENSG00000206652	RNU1-1	-3.00838	-1.58899	1.58899	1.72967	41.0024	1.52041e-10	6.94088e-08	2.19473	1.7019	2.3071	1.33258	0.578117	0.349485
ENSG00000271204	RP11-138A9.1	2.91248	1.54225	1.54225	1.49837	52.8868	3.5334e-13	2.3886e-10	1.5546	0.949134	0.897204	1.47043	4.33588	4.22876
ENSG00000207005	RNU1-2	-2.83702	-1.50438	1.50438	1.76114	34.1803	5.02342e-09	1.80185e-06	1.88991	1.30915	2.14688	1.14878	0.433588	0.489278
ENSG00000279107	RP11-823P9.4	2.77352	1.47172	1.47172	1.07593	37.4303	9.47382e-10	3.85738e-07	0.548684	1.01459	0.704946	1.60829	2.42809	2.34155
ENSG00000184786	TCTE3	-2.69334	-1.42939	1.42939	0.681057	37.8383	7.68574e-10	3.21627e-07	2.19473	2.22556	2.72365	0.827119	0.607023	1.32804
ENSG00000273768	U1	-2.62379	-1.39165	1.39165	1.75383	31.1077	2.441e-08	7.50484e-06	1.95088	1.57098	2.17892	1.83804	0.289059	0.384433
ENSG00000277918	U1	-2.61422	-1.38638	1.38638	1.19108	24.6577	6.84716e-07	0.000151695	1.70702	1.04732	1.24968	1.05687	0.433588	0.209691
ENSG00000276500	BMS1P14	2.57964	1.36717	1.36717	-0.00630163	23.9414	9.93143e-07	0.000202185	0.213377	0.720033	0.576774	1.28663	1.15623	1.57268
ENSG00000272145	NFYC-AS1	-2.57081	-1.36222	1.36222	0.188567	26.1204	3.20776e-07	7.92212e-05	1.15833	1.931	1.44193	0.551413	0.462494	0.803815
ENSG00000167359	OR51I1	2.52071	1.33383	1.33383	1.70873	46.7053	8.25041e-12	4.43902e-09	0.762061	1.57098	2.88387	3.30848	5.72336	4.29866
ENSG00000274585	RNU2-1	-2.48445	-1.31293	1.31293	0.707779	23.7523	1.09564e-06	0.000217182	1.15833	1.11278	2.05075	0.919022	0.433588	0.524227
ENSG00000147166	ITGB1BP2	2.41583	1.27252	1.27252	0.606418	29.1568	6.67501e-08	1.8622e-05	1.0364	0.78549	0.736989	1.9759	2.42809	1.95711
ENSG00000276517	AL133243.2	2.4044	1.26568	1.26568	0.471031	26.8323	2.21894e-07	5.86462e-05	0.579166	0.687304	1.02538	1.42448	2.02341	2.1668
ENSG00000279133	RP11-342K2.1	2.36022	1.23892	1.23892	2.85565	55.6061	8.85492e-14	7.41108e-11	3.50548	5.92391	4.96666	8.50095	12.4295	13.9444
ENSG00000234473	ZNF101P2	2.35785	1.23747	1.23747	0.484047	25.7733	3.83965e-07	9.11534e-05	0.579166	0.78549	0.96129	1.14878	2.05232	2.34155
ENSG00000278895	CTC-448F2.7	2.35427	1.23528	1.23528	1.4461	36.708	1.37218e-09	5.43996e-07	1.40219	1.34188	1.63419	1.51639	3.58433	5.38206
ENSG00000232973	CYP1B1-AS1	2.33421	1.22294	1.22294	0.314642	23.2079	1.45401e-06	0.000277274	0.457236	0.883677	0.736989	1.56234	1.82107	1.57268
ENSG00000267940	RP11-290F24.6	-2.3242	-1.21673	1.21673	0.531394	25.7843	3.81787e-07	9.11534e-05	2.34715	1.53825	1.98667	0.735217	0.780458	1.0834
ENSG00000276966	HIST1H4E	2.3013	1.20245	1.20245	0.482837	23.4544	1.27912e-06	0.000250259	0.640131	0.621847	0.96129	1.74614	2.22575	1.25814
ENSG00000263603	CTD-2349P21.5	2.26316	1.17834	1.17834	0.450325	20.2281	6.8736e-06	0.00105664	0.487719	0.720033	0.704946	1.33258	1.53201	1.57268
ENSG00000217716	RPS10P3	-2.23274	-1.15882	1.15882	2.86219	45.7642	1.3338e-11	6.69791e-09	8.65701	8.67312	9.80516	5.65198	2.68824	4.43845
ENSG00000226450	CYP2D8P	2.22316	1.15261	1.15261	0.751796	20.053	7.53265e-06	0.00113479	0.487719	0.981863	0.576774	1.74614	1.56092	1.39794
ENSG00000069696	DRD4	2.21533	1.14752	1.14752	0.86701	22.2781	2.35876e-06	0.000418056	0.792543	0.78549	0.833118	1.47043	1.9656	2.02701
ENSG00000221821	C6orf226	2.20476	1.14062	1.14062	1.0205	32.2796	1.33509e-08	4.45986e-06	1.58509	1.99645	1.34581	4.82486	2.68824	3.87928
ENSG00000180389	ATP5EP2	-2.18343	-1.12659	1.12659	0.396169	19.8702	8.28807e-06	0.00123624	1.40219	1.66917	1.79441	1.14878	0.607023	0.629072
ENSG00000272301	RP11-111M22.4	-2.1821	-1.12571	1.12571	-0.578731	17.2012	3.3622e-05	0.00418608	1.28026	1.04732	1.57011	0.597364	0.520305	0.733918
ENSG00000230590	FTX	2.17682	1.12222	1.12222	3.10724	46.3552	9.86459e-12	5.12449e-09	4.96864	5.10569	5.60752	7.94954	11.5623	15.6919
ENSG00000183444	OR7E38P	2.16683	1.11558	1.11558	1.81266	31.6836	1.81447e-08	5.6948e-06	1.0364	1.73462	2.40322	2.94087	4.16244	4.33361
ENSG00000174871	CNIH2	2.15884	1.11026	1.11026	0.193136	16.7695	4.22065e-05	0.0049675	0.701096	0.458203	0.608817	1.79209	1.18514	1.0834
ENSG00000235072	AC012074.2	2.14339	1.0999	1.0999	0.110154	18.8737	1.39664e-05	0.00202312	0.701096	0.687304	0.769032	1.24068	1.79216	1.67753
ENSG00000182179	UBA7	2.12788	1.08942	1.08942	5.49613	28.6234	8.79117e-08	2.40798e-05	1.12785	2.06191	1.53806	4.54916	2.77496	3.18031
ENSG00000204584	RP11-304F15.3	2.11236	1.07886	1.07886	2.00648	33.2153	8.24999e-09	2.82468e-06	2.2557	2.45466	2.05075	2.52731	5.28977	6.74505
ENSG00000180251	SLC9A4	2.11127	1.07811	1.07811	0.704323	19.768	8.74366e-06	0.0012914	0.609649	1.11278	0.769032	1.14878	2.11013	2.02701
ENSG00000279608	RP11-182N22.9	2.09979	1.07025	1.07025	0.938563	22.7896	1.80741e-06	0.000332056	1.28026	1.11278	0.801075	0.87307	2.71715	3.14536
ENSG00000234327	AC012146.7	-2.09832	-1.06924	1.06924	0.100332	21.257	4.01632e-06	0.000657672	2.19473	2.12737	1.89054	1.14878	0.953893	0.978557
ENSG00000258429	PDF	2.09459	1.06667	1.06667	0.645007	17.242	3.29084e-05	0.00417798	0.670613	0.883677	0.544731	1.42448	1.58982	1.50278
ENSG00000144671	SLC22A14	2.08255	1.05835	1.05835	0.409151	14.9062	0.000112994	0.0109823	0.670613	0.752762	0.32043	1.42448	1.18514	1.18825
ENSG00000227308	AC009502.4	2.08189	1.05789	1.05789	1.73002	33.2331	8.17464e-09	2.82468e-06	1.92039	2.6183	3.07613	4.18155	6.21476	5.80144
ENSG00000243926	TIPARP-AS1	-2.06974	-1.04945	1.04945	-0.314827	17.636	2.67477e-05	0.00363022	1.40219	1.57098	1.89054	0.964973	0.69374	0.803815
ENSG00000176909	MAMSTR	2.06679	1.04739	1.04739	0.913215	14.5995	0.000132952	0.012213	0.548684	0.720033	0.480645	1.10283	1.15623	1.46784
ENSG00000105146	AURKC	2.06556	1.04653	1.04653	0.412704	14.573	0.000134836	0.0123109	0.579166	0.752762	0.416559	1.24068	1.38748	1.0834
ENSG00000125122	LRRC29	2.06363	1.04518	1.04518	-0.00330505	13.7607	0.000207636	0.0164634	0.152412	0.752762	0.736989	1.14878	1.0117	1.32804
ENSG00000188897	CTD-3088G3.8	2.04518	1.03223	1.03223	4.3617	35.147	3.05728e-09	1.18097e-06	3.2921	4.3202	3.01204	7.99549	6.50382	7.96825
ENSG00000279712	CTA-280A3.2	2.02039	1.01464	1.01464	2.11973	26.4573	2.69426e-07	6.76485e-05	1.18881	2.48739	1.73032	1.88399	4.30697	4.82289
ENSG00000255200	AP003068.18	-2.01831	-1.01315	1.01315	0.703567	21.5173	3.50644e-06	0.000591131	2.68245	2.06191	2.72365	1.37853	1.32967	1.11835
ENSG00000178404	CEP295NL	2.01371	1.00986	1.00986	1.08476	18.2894	1.89758e-05	0.00267168	0.853508	1.01459	0.897204	1.28663	1.9656	2.41144
ENSG00000241956	CTC-340A15.2	2.00794	1.00572	1.00572	0.642928	18.2417	1.94572e-05	0.0027141	0.518201	1.37461	0.929247	1.33258	1.70545	2.72598
ENSG00000163072	NOSTRIN	-2.00569	-1.0041	1.0041	0.0502238	16.0634	6.1257e-05	0.00693862	1.58509	1.73462	1.34581	0.275706	1.04061	0.943608
ENSG00000224934	RP11-441O15.3	-2.00458	-1.0033	1.0033	0.96313	23.3731	1.33428e-06	0.000257704	2.83487	3.17469	3.01204	1.28663	1.56092	1.74742
ENSG00000161509	GRIN2C	2.00148	1.00107	1.00107	2.94235	32.2411	1.36179e-08	4.45986e-06	3.23114	3.10923	3.36451	4.50321	6.82178	8.63227
ENSG00000239559	RPL37P2	-1.99666	-0.997591	0.997591	0.722817	15.61	7.78404e-05	0.00825821	1.67653	1.04732	1.85849	0.827119	0.751552	0.803815
ENSG00000269399	CTD-3222D19.12	-1.99475	-0.996208	0.996208	-0.0650415	12.6967	0.000366309	0.0239932	1.24978	1.04732	1.08946	0.367609	0.751552	0.559175
ENSG00000225321	LINC01427	1.98526	0.989326	0.989326	0.949171	21.3827	3.76154e-06	0.00062272	0.944955	1.66917	1.31376	1.37853	2.60153	3.91423
ENSG00000261599	HERC2P8	1.9841	0.988486	0.988486	0.116218	15.0438	0.000105047	0.0104114	0.640131	0.78549	0.769032	1.05687	1.70545	1.64258
ENSG00000279315	RP11-57H14.5	1.97487	0.981757	0.981757	0.0340899	14.9139	0.000112531	0.0109823	0.548684	0.687304	0.993333	1.56234	1.73435	1.2232
ENSG00000243449	C4orf48	1.97366	0.980876	0.980876	2.45693	29.5396	5.47867e-08	1.58723e-05	2.62149	2.81467	3.14021	5.69793	5.75226	6.01114
ENSG00000256591	RP11-286N22.8	1.96417	0.973919	0.973919	1.22653	20.1536	7.14643e-06	0.00108749	1.52412	1.21096	0.96129	1.05687	3.06402	3.18031
ENSG00000272610	MAGI1-IT1	1.96097	0.971571	0.971571	0.637531	15.7192	7.34737e-05	0.00796317	1.24978	0.78549	0.416559	0.781168	1.93669	2.13186
ENSG00000268403	CTD-2371O3.3	-1.958	-0.969378	0.969378	-0.0351988	12.9284	0.000323629	0.0227826	1.12785	1.57098	1.02538	0.183804	0.69374	0.978557
ENSG00000119725	ZNF410	1.95288	0.965604	0.965604	0.892895	20.3003	6.61908e-06	0.001028	1.34123	1.37461	1.18559	1.60829	3.41089	2.65608
ENSG00000210100	MT-TI	1.94932	0.962973	0.962973	1.89313	26.6162	2.48159e-07	6.40502e-05	2.07281	2.32374	2.72365	3.58418	5.81008	4.75299
ENSG00000274862	U2	-1.93111	-0.949431	0.949431	0.726498	13.6335	0.000222181	0.0170773	1.00592	1.14551	2.17892	1.33258	0.520305	0.594124
ENSG00000237515	SHISA9	1.92969	0.948365	0.948365	3.37594	34.6396	3.96747e-09	1.4578e-06	4.90767	8.34584	7.0815	10.4309	14.1928	15.6919
ENSG00000230615	RP5-1198O20.4	-1.91297	-0.935811	0.935811	-0.639483	15.9354	6.55405e-05	0.00726005	1.95088	1.86554	1.79441	0.551413	1.30076	1.04845
ENSG00000170296	GABARAP	-1.91278	-0.935671	0.935671	0.363971	13.2703	0.00026965	0.0196245	1.79846	1.17824	1.24968	0.689266	0.924987	0.629072
ENSG00000173597	SULT1B1	1.90983	0.933447	0.933447	2.5632	29.2424	6.38678e-08	1.81541e-05	3.35307	4.22201	3.74903	4.59511	8.23817	9.29629
ENSG00000234694	RP1-92O14.3	-1.90757	-0.931739	0.931739	0.408661	11.6652	0.000636788	0.0342941	1.28026	0.78549	1.44193	0.183804	1.15623	0.384433
ENSG00000261485	PAN3-AS1	-1.90011	-0.926084	0.926084	0.253079	15.1451	9.95546e-05	0.0100657	1.85943	2.12737	1.34581	0.367609	0.982799	1.43289
ENSG00000182050	MGAT4C	1.8951	0.92227	0.92227	0.849727	16.3998	5.12903e-05	0.00594376	0.914473	1.04732	1.24968	1.70019	2.39919	2.09691
ENSG00000237758	BANF1P3	-1.88894	-0.917577	0.917577	0.826897	20.6077	5.63695e-06	0.000893901	3.26162	3.66562	2.98	2.80302	1.41639	1.36299
ENSG00000210107	MT-TQ	1.88738	0.916388	0.916388	1.63275	26.5954	2.50844e-07	6.40502e-05	2.37763	4.28747	2.91591	6.52505	8.03583	3.87928
ENSG00000271918	CTD-2287O16.5	-1.8797	-0.910503	0.910503	0.792177	16.6696	4.4489e-05	0.00519556	2.46908	2.09464	2.11484	1.42448	1.04061	1.25814
ENSG00000276570	CTD-2587H24.14	1.87785	0.909086	0.909086	0.769624	13.2858	0.00026742	0.0195567	0.701096	0.949134	0.801075	2.57326	1.27186	1.0834
ENSG00000203812	HIST2H2AA3	1.87774	0.908998	0.908998	0.778704	13.526	0.000235287	0.017812	0.701096	0.981863	0.833118	2.38946	1.27186	1.36299
ENSG00000281392	LINC00506	1.87705	0.908465	0.908465	3.06731	30.3819	3.54829e-08	1.04814e-05	4.08465	5.72753	6.6329	7.99549	9.94361	13.8745
ENSG00000179954	SSC5D	1.87603	0.907679	0.907679	1.69802	15.4902	8.29337e-05	0.00861652	0.762061	1.47279	0.865161	1.33258	2.22575	2.3066
ENSG00000245532	NEAT1	1.8732	0.905508	0.905508	9.34292	38.8207	4.64567e-10	1.99963e-07	325.705	440.824	413.579	547.002	847.809	889.543
ENSG00000261757	AC005592.3	-1.8727	-0.905117	0.905117	-0.750704	12.8094	0.000344886	0.0234931	1.00592	1.66917	1.73032	0.505462	0.924987	0.90866
ENSG00000104983	CCDC61	1.86654	0.900369	0.900369	1.10639	13.7044	0.000213952	0.0167874	0.975438	0.949134	0.672903	1.14878	1.82107	1.95711
ENSG00000173200	PARP15	1.86519	0.899325	0.899325	2.0714	24.202	8.67414e-07	0.000181494	2.28618	3.01105	2.78774	3.26253	5.4343	6.7101
ENSG00000258123	RP11-314D7.2	1.86413	0.898499	0.898499	1.78536	24.8027	6.3509e-07	0.0001428	2.49956	3.20742	2.98	3.35443	5.98351	7.19938
ENSG00000223525	RABGAP1L-IT1	1.86395	0.898361	0.898361	0.545599	13.8153	0.000201683	0.016203	0.365789	1.14551	1.18559	1.28663	1.15623	2.72598
ENSG00000228393	LINC01004	-1.86053	-0.89571	0.89571	0.165688	14.0319	0.000179734	0.0152118	1.43267	1.76735	2.05075	0.781168	0.607023	1.53773
ENSG00000249119	MTND6P4	1.85583	0.892065	0.892065	0.190743	13.8344	0.000199642	0.016203	0.701096	1.27642	0.769032	1.37853	1.93669	1.85227
ENSG00000213598	RP11-112J1.1	-1.84935	-0.887019	0.887019	-0.0983487	12.5493	0.000396345	0.0251939	1.67653	1.86554	0.993333	1.10283	0.83827	0.629072
ENSG00000248405	PRR5-ARHGAP8	1.8476	0.885651	0.885651	1.10385	13.6349	0.000222018	0.0170773	1.00592	0.52366	1.21763	2.11375	1.67654	1.53773
ENSG00000105996	HOXA2	1.84572	0.884187	0.884187	-0.709025	11.798	0.000592929	0.0330443	0.640131	0.818219	0.769032	1.56234	1.0117	1.74742
ENSG00000170231	FABP6	-1.84162	-0.880974	0.880974	0.433786	13.6492	0.000220337	0.0170773	2.22522	1.7019	1.31376	0.964973	0.809364	1.18825
ENSG00000277196	AC007325.2	1.8406	0.880177	0.880177	1.43949	17.5488	2.80032e-05	0.00376668	1.49364	1.37461	1.50602	3.03277	2.89059	2.41144
ENSG00000166793	YPEL4	-1.83825	-0.878331	0.878331	-0.254095	10.7161	0.00106205	0.0474278	1.12785	1.30915	1.24968	0.87307	0.607023	0.629072
ENSG00000213204	RP3-382I10.7	1.83326	0.874409	0.874409	0.0568244	10.8582	0.000983602	0.0454682	0.365789	1.08005	0.608817	1.37853	1.24295	1.25814
ENSG00000183542	KLRC4	-1.83276	-0.874022	0.874022	-0.732794	12.8977	0.000328987	0.0229453	1.52412	1.7019	1.69828	1.01092	0.83827	0.943608
ENSG00000278985	RP11-303E16.9	1.82816	0.870396	0.870396	0.664594	14.0599	0.000177084	0.0150721	1.18881	1.27642	0.608817	1.83804	1.56092	2.44639
ENSG00000183298	RPSAP19	-1.82811	-0.870355	0.870355	0.609961	14.0829	0.000174922	0.0149728	2.01184	2.12737	1.63419	1.47043	0.924987	0.943608
ENSG00000257135	RP11-320M2.1	1.82808	0.870329	0.870329	-0.292639	11.5184	0.000689096	0.0361716	0.975438	0.654575	0.608817	1.47043	1.24295	1.57268
ENSG00000244242	IFITM10	1.82541	0.868222	0.868222	-0.0148445	10.7059	0.00106795	0.0474593	0.823026	0.720033	0.480645	1.10283	1.30076	1.39794
ENSG00000267216	AC010642.1	1.82469	0.867649	0.867649	0.289247	12.7291	0.000360013	0.0239763	0.762061	1.17824	0.704946	1.05687	1.38748	2.48134
ENSG00000272438	RP11-54O7.16	1.82041	0.864262	0.864262	-0.119218	10.7926	0.00101905	0.0466628	0.426754	1.21096	0.480645	1.37853	0.924987	1.71247
ENSG00000270049	RP11-297D21.4	-1.8204	-0.864254	0.864254	0.548805	12.8739	0.000333194	0.0230255	1.76798	1.53825	1.73032	0.827119	0.924987	1.0834
ENSG00000277945	RP11-677M24.1	1.81906	0.863193	0.863193	0.935188	12.6706	0.000371447	0.0242244	0.487719	1.08005	1.1215	1.60829	1.90779	1.46784
ENSG00000226278	PSPHP1	-1.81585	-0.860641	0.860641	0.226574	13.1138	0.000293128	0.0211291	1.46316	2.3892	1.50602	1.60829	0.69374	0.873712
ENSG00000268034	AC005795.1	-1.8062	-0.852956	0.852956	1.39765	16.9933	3.75114e-05	0.00448499	3.2921	3.04378	2.27505	1.79209	1.73435	1.39794
ENSG00000278963	RP11-294J22.7	1.80403	0.851222	0.851222	1.11917	13.7171	0.000212516	0.016762	0.853508	1.37461	0.96129	1.19473	1.84997	2.79588
ENSG00000261654	RP11-96K19.4	1.80304	0.85043	0.85043	0.00440768	11.0826	0.000871397	0.0423471	0.579166	0.916405	0.801075	1.14878	1.15623	1.95711
ENSG00000261286	RP11-517C16.2	1.79784	0.846262	0.846262	2.45421	21.5037	3.53148e-06	0.000591131	2.74342	2.71649	2.88387	4.96272	5.28977	5.20732
ENSG00000281207	SLFNL1-AS1	1.79775	0.846195	0.846195	2.62906	23.0211	1.60229e-06	0.000301732	2.65197	3.66562	3.84516	5.33032	6.76397	6.64021
ENSG00000267519	MIR24-2	-1.7939	-0.843101	0.843101	3.4139	25.5203	4.37762e-07	0.00010146	8.35219	11.7824	7.75441	5.46818	4.68275	5.90629
ENSG00000272913	RP11-440D17.3	1.79137	0.841061	0.841061	1.22889	17.0151	3.7083e-05	0.00448499	1.7375	1.66917	1.57011	2.80302	2.71715	3.70454
ENSG00000279283	RP11-417L19.5	1.79119	0.840917	0.840917	0.643577	10.7261	0.00105636	0.0474278	0.640131	1.17824	0.448602	0.964973	1.18514	1.99206
ENSG00000271789	RP5-1112D6.7	1.78872	0.838924	0.838924	0.276362	11.2064	0.000815137	0.0405282	1.06689	0.687304	0.672903	1.79209	1.5031	1.25814
ENSG00000198553	KCNRG	1.7857	0.836489	0.836489	-0.565448	10.8562	0.000984654	0.0454682	0.548684	1.08005	0.704946	0.689266	1.79216	1.64258
ENSG00000233435	AGGF1P2	-1.78481	-0.835774	0.835774	0.2101	13.8301	0.000200106	0.016203	1.70702	2.32374	2.27505	1.28663	1.38748	0.943608
ENSG00000182912	TSPEAR-AS2	1.78463	0.835625	0.835625	1.60686	17.4359	2.97166e-05	0.00391007	1.64605	2.02918	1.76236	4.08965	3.32417	2.65608
ENSG00000272196	HIST2H2AA4	1.78391	0.835041	0.835041	0.825754	11.8322	0.000582149	0.0330443	0.762061	1.01459	0.929247	1.83804	1.44529	1.74742
ENSG00000224066	RP4-622L5.7	1.78375	0.83491	0.83491	0.82445	13.4468	0.00024542	0.0184862	0.487719	1.63644	1.21763	1.51639	1.79216	2.76093
ENSG00000231131	LINC01468	-1.78331	-0.834555	0.834555	3.17328	22.1165	2.56596e-06	0.00044949	6.2489	5.2366	6.12021	2.11375	3.98901	3.91423
ENSG00000253203	GUSBP3	1.77576	0.828437	0.828437	2.65005	24.4583	7.59351e-07	0.000165792	4.23706	5.53116	4.83849	7.21432	9.10534	10.3447
ENSG00000281344	HELLPAR	1.77377	0.82682	0.82682	6.71743	31.8706	1.64789e-08	5.282e-06	60.66	77.3708	81.7096	93.5564	144.934	164.607
ENSG00000174137	FAM53A	1.77245	0.825741	0.825741	0.731547	11.7797	0.000598811	0.0330443	1.06689	1.04732	0.672903	2.0678	1.38748	1.74742
ENSG00000103269	RHBDL1	1.76998	0.823731	0.823731	3.02855	22.8466	1.75458e-06	0.00032633	3.96272	4.15655	3.81312	7.26027	6.73506	7.82846
ENSG00000185065	AC000068.5	-1.76835	-0.822403	0.822403	-0.0284335	13.4246	0.000248346	0.0185214	2.22522	1.57098	2.43527	0.781168	1.15623	1.64258
ENSG00000127362	TAS2R3	1.76822	0.822294	0.822294	1.22996	12.7151	0.000362721	0.0239763	0.823026	1.24369	1.08946	0.827119	2.65934	2.02701
ENSG00000167772	ANGPTL4	1.75864	0.814462	0.814462	5.79848	27.2021	1.83257e-07	4.92993e-05	9.60197	12.5351	8.68365	19.8049	18.7599	17.1946
ENSG00000283445	RP11-63G10.4	1.75642	0.812639	0.812639	2.55515	20.6862	5.41058e-06	0.000867132	2.71294	3.37106	3.33247	3.81394	6.27257	6.81495
ENSG00000280341	LA16c-60D12.1	1.75528	0.811701	0.811701	1.61407	17.2363	3.30078e-05	0.00417798	1.46316	2.22556	2.3071	2.2516	2.9484	5.59175
ENSG00000105472	CLEC11A	1.7511	0.808259	0.808259	1.64853	17.4275	2.98478e-05	0.00391007	2.43859	2.1601	1.73032	4.59511	3.23746	3.73949
ENSG00000251143	RP11-849H4.4	1.75104	0.808209	0.808209	0.934445	12.4637	0.000414927	0.0261543	1.28026	0.654575	1.31376	1.28663	1.73435	2.83083
ENSG00000121552	CSTA	-1.75063	-0.807872	0.807872	0.42677	11.3018	0.000774327	0.0390363	1.7375	1.47279	1.76236	1.05687	1.09842	0.768866
ENSG00000260001	TGFBR3L	1.74978	0.807173	0.807173	2.06283	14.6428	0.000129931	0.0120086	0.975438	2.09464	1.34581	2.20565	2.89059	2.76093
ENSG00000235703	LINC00894	1.74919	0.806684	0.806684	3.61028	25.7569	3.87243e-07	9.11534e-05	6.67565	9.7859	7.81849	12.0392	16.1295	15.4472
ENSG00000279803	RP11-407G23.5	1.74769	0.805447	0.805447	1.29731	15.9161	6.6213e-05	0.00728102	1.76798	2.06191	1.44193	3.44633	2.83277	3.28516
ENSG00000227081	RP11-543P15.1	-1.747	-0.80488	0.80488	1.69422	15.9541	6.48983e-05	0.00724217	2.92631	3.0765	3.4286	1.88399	1.64763	2.06196
ENSG00000231305	RP11-723O4.2	1.74489	0.803136	0.803136	0.887878	13.8862	0.000194216	0.0160762	1.49364	1.60371	0.96129	2.20565	2.42809	2.65608
ENSG00000211459	MT-RNR1	1.74465	0.802938	0.802938	12.7753	30.7398	2.95044e-08	8.88968e-06	3870.51	3531.56	4999.38	7521.09	8406.72	6345.31
ENSG00000243323	PTPRVP	1.74317	0.801711	0.801711	0.984972	14.7708	0.000121402	0.0115027	1.31074	1.66917	1.63419	2.52731	2.4859	3.28516
ENSG00000228217	PNRC2P1	-1.74043	-0.799445	0.799445	0.93295	15.8541	6.8419e-05	0.00746908	3.26162	3.40379	2.85183	1.79209	1.93669	1.88722
ENSG00000259529	RP11-468E2.4	1.73692	0.796531	0.796531	1.91064	16.0202	6.26695e-05	0.00704564	1.28026	2.19283	2.08279	1.92995	3.61323	4.22876
ENSG00000281026	N4BP2L2-IT2	1.73614	0.795885	0.795885	3.30665	24.4205	7.74413e-07	0.000166665	6.73662	7.72399	6.37656	8.08739	13.6147	15.4822
ENSG00000113966	ARL6	-1.73445	-0.794476	0.794476	1.45102	17.7698	2.49313e-05	0.00341445	4.17609	3.66562	4.67828	1.60829	2.77496	2.93567
ENSG00000107954	NEURL1	1.73327	0.793492	0.793492	1.50199	14.7303	0.000124039	0.0116065	1.67653	1.14551	1.92258	2.52731	3.41089	2.48134
ENSG00000244257	PKD1P1	1.73092	0.791539	0.791539	3.02869	21.9904	2.74015e-06	0.000474487	4.29802	5.43298	4.26172	8.17929	7.68896	9.12155
ENSG00000234667	ACTBP13	1.7295	0.790355	0.790355	0.43025	11.3465	0.000755915	0.0384725	0.975438	1.24369	0.833118	1.9759	1.93669	1.53773
ENSG00000280069	CTD-2349P21.3	1.72539	0.78692	0.78692	1.33464	15.579	7.91278e-05	0.00833608	1.7375	2.02918	1.76236	2.2516	3.23746	4.26371
ENSG00000008226	DLEC1	1.72382	0.785605	0.785605	1.10698	12.7052	0.000364631	0.0239876	1.43267	1.30915	1.02538	2.1597	2.02341	2.55124
ENSG00000213809	KLRK1	-1.72277	-0.784728	0.784728	-0.75864	11.1551	0.000837992	0.0413913	1.76798	1.53825	1.98667	0.919022	1.04061	1.18825
ENSG00000246366	LACTB2-AS1	1.72146	0.783629	0.783629	1.35022	14.4999	0.000140169	0.0127183	1.06689	2.09464	1.73032	2.43541	3.29527	2.83083
ENSG00000100197	CYP2D6	1.71862	0.781249	0.781249	1.92145	17.8801	2.35272e-05	0.00325172	2.22522	3.27288	2.46731	4.2275	5.17415	4.6132
ENSG00000212123	PRR22	1.71169	0.775419	0.775419	1.4975	13.357	0.000257459	0.0190128	1.95088	1.14551	1.21763	2.2516	2.457	2.93567
ENSG00000132004	FBXW9	1.70359	0.76858	0.76858	2.95449	20.9427	4.7324e-06	0.000766597	4.99912	4.94204	4.74236	9.69568	7.54443	8.66722
ENSG00000259803	SLC22A31	1.6974	0.763327	0.763327	4.93291	25.3176	4.86263e-07	0.000110993	19.5697	18.7209	13.2658	31.0629	25.6395	33.6903
ENSG00000183307	CECR6	1.69563	0.761818	0.761818	0.541143	10.793	0.00101882	0.0466628	1.06689	1.50552	0.64086	2.3435	2.08122	1.2232
ENSG00000068976	PYGM	1.69361	0.760101	0.760101	1.40122	13.3831	0.000253905	0.0188428	1.37171	2.02918	1.31376	1.74614	2.83277	3.52979
ENSG00000251595	ABCA11P	1.69228	0.758972	0.758972	0.461121	11.8143	0.000587768	0.0330443	0.762061	1.34188	1.66624	1.33258	2.25466	2.86577
ENSG00000203804	ADAMTSL4-AS1	1.69181	0.75857	0.75857	1.06907	13.4322	0.000247345	0.0185214	1.43267	1.40734	1.92258	1.51639	2.89059	3.77443
ENSG00000230715	RP11-274B21.4	1.68209	0.750258	0.750258	3.91666	21.8843	2.89594e-06	0.000495764	7.22434	8.70585	6.31247	11.6716	13.499	13.3154
ENSG00000167077	MEI1	1.68018	0.748613	0.748613	1.07687	11.0967	0.000864827	0.0421638	0.944955	1.30915	1.31376	1.83804	2.19684	2.09691
ENSG00000255182	CTD-2517M22.14	1.67804	0.746777	0.746777	2.39307	17.3056	3.18251e-05	0.00411605	3.13969	3.46925	2.7557	4.45725	5.98351	5.66165
ENSG00000230131	RP11-282I1.1	1.6777	0.746487	0.746487	0.834366	11.6662	0.000636475	0.0342941	1.06689	1.73462	1.1215	1.47043	2.42809	2.76093
ENSG00000235893	RP11-460E7.8	1.6774	0.746228	0.746228	0.956237	10.6677	0.00109024	0.0481654	0.762061	1.57098	1.05742	1.65424	1.79216	2.3765
ENSG00000245694	CRNDE	-1.67675	-0.745665	0.745665	0.818582	13.328	0.000261476	0.0192153	3.53596	2.35647	2.7557	1.56234	1.4742	2.3066
ENSG00000114395	CYB561D2	1.67535	0.744462	0.744462	1.96753	15.0821	0.000102934	0.0102696	2.01184	2.97832	1.82645	5.05462	3.12183	3.73949
ENSG00000170835	CEL	1.6752	0.744331	0.744331	1.56137	12.9001	0.000328563	0.0229453	1.70702	2.25828	0.833118	2.48136	3.23746	2.48134
ENSG00000235558	RP11-1198D22.1	1.67427	0.743533	0.743533	1.47766	12.3604	0.000438534	0.0271873	1.40219	1.37461	1.63419	1.74614	2.89059	2.86577
ENSG00000223473	GS1-124K5.3	1.67402	0.743315	0.743315	1.71203	14.7336	0.000123818	0.0116065	1.76798	3.04378	1.66624	4.04369	3.00621	4.19382
ENSG00000235245	RP11-122K13.12	1.66888	0.738883	0.738883	0.935303	11.0666	0.000878963	0.0423691	1.00592	1.44007	1.31376	2.52731	1.84997	2.1668
ENSG00000183458	RP11-958N24.1	1.66461	0.735183	0.735183	4.49786	22.5569	2.0401e-06	0.00037029	12.4978	13.6152	9.22838	18.8399	18.9622	22.8912
ENSG00000104835	SARS2	1.66438	0.734988	0.734988	2.21342	17.1434	3.46604e-05	0.00428	3.74934	3.43652	2.85183	5.28437	6.59053	5.27722
ENSG00000274386	RP5-994D16.11	1.66326	0.734011	0.734011	0.69697	10.87	0.00097735	0.0454682	1.31074	1.30915	1.02538	1.01092	2.86168	2.1668
ENSG00000262903	RP11-235E17.6	1.6631	0.733872	0.733872	1.30024	10.7288	0.00105479	0.0474278	0.640131	1.50552	1.47398	1.24068	2.16794	2.65608
ENSG00000257557	RP11-84G21.1	-1.66254	-0.733392	0.733392	0.79151	12.42	0.000424765	0.0264425	2.80438	2.6183	2.56344	1.28663	1.4742	2.1668
ENSG00000205702	CYP2D7	1.65701	0.728579	0.728579	1.9404	14.1215	0.000171371	0.0147526	2.19473	2.19283	2.01871	3.53823	3.35308	4.08897
ENSG00000187134	AKR1C1	-1.65222	-0.724408	0.724408	1.15538	11.5989	0.000659917	0.0352655	2.16425	2.12737	2.94796	0.643315	1.84997	1.85227
ENSG00000169715	MT1E	1.649	0.721595	0.721595	5.64629	23.8579	1.03716e-06	0.000208331	40.8465	39.3072	38.2273	64.9289	75.531	60.4259
ENSG00000257702	LBX2-AS1	1.648	0.720719	0.720719	1.67349	12.5958	0.000386621	0.0249473	2.28618	1.53825	1.40989	2.98682	2.91949	3.04052
ENSG00000262246	CORO7	1.64709	0.719918	0.719918	1.96783	13.5365	0.000233966	0.0178015	1.88991	2.45466	1.79441	2.89492	3.9312	3.49485
ENSG00000125148	MT2A	1.64535	0.718395	0.718395	7.01844	24.2733	8.35888e-07	0.000177361	108.822	107.449	92.9247	170.249	193.669	159.575
ENSG00000006638	TBXA2R	1.64375	0.716987	0.716987	1.47069	12.5619	0.000393683	0.025178	1.95088	1.86554	1.50602	2.52731	3.00621	3.4599
ENSG00000177595	PIDD1	1.63893	0.712757	0.712757	5.23766	22.3393	2.2848e-06	0.000409768	22.1607	21.2082	15.8613	33.0848	30.7847	36.3115
ENSG00000233223	AC113189.5	-1.63863	-0.712487	0.712487	1.39535	12.7796	0.000350425	0.0235676	3.62741	3.24015	2.69161	2.20565	1.24295	2.69103
ENSG00000157551	KCNJ15	1.63846	0.71234	0.71234	2.76127	15.6899	7.46228e-05	0.00802995	2.40811	3.04378	3.8772	3.58418	6.12804	5.87134
ENSG00000026036	RTEL1-TNFRSF6B	1.63775	0.711714	0.711714	2.36985	15.4018	8.69059e-05	0.00896738	2.80438	3.33833	2.91591	5.56008	4.01791	5.83639
ENSG00000212907	MT-ND4L	-1.63745	-0.711455	0.711455	10.2494	24.1599	8.86602e-07	0.000182968	1586.46	1447.63	1273.42	996.863	924.12	783.545
ENSG00000254363	CTB-131B5.5	1.63668	0.71077	0.71077	1.06117	13.0109	0.000309689	0.0219811	1.70702	2.48739	1.76236	2.48136	4.01791	3.39
ENSG00000271643	RP11-10C24.3	-1.63455	-0.708896	0.708896	0.944198	12.1004	0.000504099	0.030499	3.50548	2.65103	2.37118	1.24068	2.08122	1.95711
ENSG00000103254	FAM173A	1.63259	0.707159	0.707159	2.6243	16.7962	4.16164e-05	0.00493663	4.45043	4.45111	3.36451	7.67383	5.66555	7.44402
ENSG00000183666	GUSBP1	1.63156	0.706251	0.706251	1.7716	13.6942	0.000215123	0.0167918	2.16425	2.68376	2.05075	3.12467	4.50931	3.84433
ENSG00000179862	CITED4	1.62913	0.704099	0.704099	1.57079	11.4327	0.000721631	0.0371449	1.58509	1.73462	1.44193	2.20565	2.83277	2.90072
ENSG00000196302	RP11-497H16.5	1.62816	0.70324	0.70324	1.47255	11.0761	0.000874485	0.0423605	1.61557	1.66917	1.21763	2.02185	2.39919	3.11041
ENSG00000197182	MIRLET7BHG	1.62501	0.700446	0.700446	3.12533	17.4572	2.93846e-05	0.00391007	4.02368	5.72753	5.28709	7.30622	8.32489	9.50598
ENSG00000231686	RP1-203P18.1	1.62289	0.698564	0.698564	1.03913	10.8755	0.000974423	0.0454682	1.46316	1.37461	1.66624	2.89492	2.34137	2.3765
ENSG00000216866	RPS2P55	-1.62095	-0.69684	0.69684	4.23877	20.5717	5.74383e-06	0.000901362	27.0684	21.5355	18.5529	15.1639	13.5568	14.0493
ENSG00000140839	CLEC18B	1.61966	0.695688	0.695688	1.24473	13.2233	0.000276493	0.0200258	2.59101	2.58557	1.66624	3.03277	3.58433	4.78794
ENSG00000247400	DNAJC3-AS1	-1.61856	-0.694712	0.694712	1.22684	11.8911	0.00056404	0.0325566	3.26162	2.81467	2.94796	2.02185	1.64763	2.13186
ENSG00000215630	GUSBP9	1.61795	0.694167	0.694167	2.2643	14.9517	0.000110298	0.0108604	2.92631	3.46925	3.14021	4.68701	5.69445	5.45196
ENSG00000225032	RP11-228B15.4	1.61528	0.691783	0.691783	3.12953	17.2207	3.32797e-05	0.00417798	5.60877	4.87659	5.15892	6.98456	8.81628	10.2399
ENSG00000236359	OR51B8P	1.6075	0.684821	0.684821	1.89655	12.5915	0.000387499	0.0249473	2.37763	2.09464	2.05075	1.74614	3.81557	5.10248
ENSG00000262943	ALOX12P2	1.60069	0.67869	0.67869	4.3595	19.49	1.0113e-05	0.00147914	11.3395	13.7461	14.131	12.6365	24.3098	27.7491
ENSG00000226380	MIR29A	1.59994	0.678022	0.678022	3.96299	18.6607	1.56171e-05	0.00224069	9.35811	9.85136	9.42064	8.77666	18.6732	19.641
ENSG00000235493	AC092415.1	1.59975	0.677849	0.677849	1.40478	12.7143	0.000362867	0.0239763	1.79846	2.25828	3.07613	3.76799	4.30697	3.63464
ENSG00000278233	RNA5-8S5	1.59831	0.676548	0.676548	4.45071	18.5453	1.65913e-05	0.00235801	11.3699	7.75672	10.1897	21.8268	14.1061	12.5465
ENSG00000147437	GNRH1	-1.5909	-0.669841	0.669841	1.26954	11.4459	0.00071651	0.0371185	2.43859	3.89472	3.23634	1.47043	2.02341	2.62113
ENSG00000196421	LINC00176	1.58904	0.668151	0.668151	1.76256	12.7939	0.000347757	0.0234931	2.98728	3.0765	1.73032	4.08965	3.69995	5.03258
ENSG00000279849	AL023875.1	1.58876	0.667903	0.667903	1.67438	11.566	0.000671685	0.0357559	2.07281	1.99645	2.01871	2.3435	4.27807	3.18031
ENSG00000212694	LINC01089	1.57489	0.655255	0.655255	2.28797	15.1588	9.88351e-05	0.0100605	4.41995	6.12028	4.26172	7.58193	7.97801	8.42258
ENSG00000257704	INAFM1	1.57382	0.654272	0.654272	2.73542	14.2915	0.000156571	0.013875	4.78574	4.02564	3.23634	6.2953	7.66005	5.52186
ENSG00000247828	TMEM161B-AS1	-1.56588	-0.646973	0.646973	3.00225	15.6635	7.56699e-05	0.00808487	8.5046	11.0623	10.9267	7.53598	6.09913	6.50041
ENSG00000169020	ATP5I	-1.56223	-0.643605	0.643605	3.64165	17.1104	3.52678e-05	0.00431959	17.436	19.6373	16.9187	14.7043	10.5506	10.4496
ENSG00000279495	RP11-521B24.4	1.56218	0.643561	0.643561	1.9689	12.6262	0.000380371	0.0246995	2.62149	3.86199	2.78774	4.82486	4.71165	5.38206
ENSG00000265478	CTD-2145A24.5	1.56097	0.642439	0.642439	1.85489	10.8762	0.000974098	0.0454682	1.52412	1.7019	3.14021	1.65424	3.38198	5.06753
ENSG00000102057	KCND1	1.56029	0.641815	0.641815	4.56527	17.2971	3.19667e-05	0.00411605	10.5774	13.6479	13.2338	16.4964	20.9278	22.7864
ENSG00000279865	RP11-69M1.6	-1.55983	-0.641389	0.641389	2.71772	14.3343	0.000153053	0.0136435	7.49868	6.34938	8.33118	3.72204	4.97181	5.90629
ENSG00000229132	EIF4A1P10	-1.55815	-0.639833	0.639833	1.31961	11.2188	0.000809738	0.0405272	3.2921	4.02564	3.78107	2.0678	2.77496	2.41144
ENSG00000228434	AC004951.6	1.556	0.63784	0.63784	4.08171	16.3802	5.18226e-05	0.0059596	8.71798	9.98227	8.97204	10.9823	15.9271	17.4043
ENSG00000233045	AC097523.1	-1.55278	-0.63485	0.63485	3.8378	16.9988	3.74042e-05	0.00448499	22.0083	19.0809	20.9241	13.5556	13.7303	13.9095
ENSG00000213782	DDX47	1.5485	0.630871	0.630871	2.288	11.1196	0.000854181	0.0418004	2.07281	2.58557	2.7557	3.30848	2.9484	5.6267
ENSG00000168350	DEGS2	1.54411	0.626771	0.626771	2.29678	11.782	0.000598055	0.0330443	2.49956	3.27288	3.04408	3.30848	4.9429	5.66165
ENSG00000242262	RP11-100N21.1	-1.54219	-0.624985	0.624985	3.11109	14.6828	0.000127203	0.0118291	11.1871	9.62226	9.51677	6.06554	6.59053	7.61876
ENSG00000120784	ZFP30	-1.54203	-0.624829	0.624829	2.4032	14.1291	0.000170686	0.0147526	8.19977	7.49489	9.8372	4.68701	6.446	5.83639
ENSG00000273142	RP11-458F8.4	1.54176	0.624576	0.624576	4.22851	16.1609	5.81837e-05	0.00664044	10.9737	11.2914	11.6637	16.4505	18.5576	18.9071
ENSG00000240053	LY6G5B	1.53937	0.622341	0.622341	2.05359	10.8519	0.000986931	0.0454682	2.10329	2.19283	3.17226	3.49228	3.58433	4.78794
ENSG00000181143	MUC16	1.53657	0.619709	0.619709	6.59266	14.8721	0.000115051	0.0111062	6.49276	8.05128	7.72236	9.32807	14.3662	11.3582
ENSG00000164291	ARSK	-1.53605	-0.619223	0.619223	2.61989	13.7736	0.000206218	0.0164375	7.95591	9.0986	7.78645	4.91677	6.04132	5.6267
ENSG00000263069	CTD-2047H16.4	1.53581	0.618997	0.618997	1.38825	11.2089	0.000814046	0.0405282	2.53004	3.33833	2.5314	4.77891	3.64214	4.96268
ENSG00000142233	NTN5	1.53536	0.618581	0.618581	2.93903	14.1655	0.000167411	0.0145783	5.33443	6.18574	6.53677	8.68475	10.8975	8.87691
ENSG00000275215	RNA5-8S5	1.53449	0.617758	0.617758	4.46575	15.553	8.02262e-05	0.0083931	11.3395	9.00041	10.5101	21.6889	14.2506	13.0008
ENSG00000241549	GUSBP2	1.53421	0.617495	0.617495	2.146	12.1093	0.00050171	0.0304963	2.68245	4.22201	3.49269	3.63014	5.54992	7.12949
ENSG00000225914	XXbac-BPG154L12.4	1.5338	0.617115	0.617115	3.19862	14.4889	0.000140986	0.0127183	6.61469	6.64394	7.04946	7.71978	12.3428	11.9174
ENSG00000159588	CCDC17	1.52887	0.612466	0.612466	2.1576	11.1462	0.000842023	0.0414545	3.01776	2.94559	2.65957	3.44633	4.88509	5.17237
ENSG00000174276	ZNHIT2	1.52774	0.611398	0.611398	2.07452	10.6704	0.00108866	0.0481654	2.53004	3.40379	1.98667	4.59511	3.29527	4.68309
ENSG00000279010	MIR4534	1.52558	0.609358	0.609358	3.82262	14.7816	0.000120707	0.0115027	6.79758	10.6696	8.17096	6.15744	17.9216	15.8666
ENSG00000272455	RP4-758J18.13	-1.52473	-0.608557	0.608557	2.45796	11.853	0.000575683	0.0329759	4.23706	6.25119	5.99204	2.89492	4.76947	3.28516
ENSG00000227939	RPL3P2	-1.52221	-0.606166	0.606166	2.61169	12.7668	0.000352819	0.0236232	8.74846	6.87304	6.37656	5.56008	4.24916	5.20732
ENSG00000234648	AL162151.3	-1.52006	-0.604124	0.604124	3.65346	13.8225	0.000200917	0.016203	13.5342	10.1786	8.07484	8.96046	5.34758	7.47897
ENSG00000204652	RPS26P8	-1.51753	-0.601724	0.601724	2.48988	12.0533	0.000517004	0.0310305	6.27938	7.20033	5.70365	5.78984	3.20855	4.22876
ENSG00000273730	RNA5-8S5	1.51733	0.601534	0.601534	4.31865	14.4256	0.000145803	0.0130745	9.81534	7.33124	9.74107	18.6102	13.4123	10.1351
ENSG00000160055	TMEM234	1.51706	0.601275	0.601275	3.0733	12.8766	0.000332718	0.0230255	4.93815	5.69481	4.77441	6.3872	8.49832	9.12155
ENSG00000254815	RP11-496I9.1	1.51704	0.601263	0.601263	3.11967	13.0042	0.000310786	0.0219811	5.57828	5.98936	4.48602	7.03051	8.29598	9.75062
ENSG00000132330	SCLY	1.51437	0.598716	0.598716	2.61948	11.5076	0.000693137	0.0362573	3.23114	3.76381	3.8772	5.05462	5.08743	6.8499
ENSG00000174950	CD164L2	1.50801	0.59265	0.59265	1.79725	10.7279	0.00105533	0.0474278	3.35307	3.56744	2.56344	5.51413	4.4226	4.89278
ENSG00000280156	AC006548.28	1.50726	0.591926	0.591926	4.09747	14.8608	0.000115743	0.0111062	10.5469	15.7753	14.5155	14.3827	22.1708	26.8754
ENSG00000188747	NOXA1	1.50311	0.58795	0.58795	4.39016	14.208	0.000163677	0.014336	10.9127	12.2078	9.19634	14.4746	14.5107	21.2137
ENSG00000130748	TMEM160	1.50307	0.587911	0.587911	2.10853	10.6212	0.001118	0.0491039	3.96272	3.73108	1.98667	6.06554	4.16244	4.92773
ENSG00000160606	TLCD1	1.49931	0.584299	0.584299	2.76121	11.7249	0.000616707	0.0336619	4.90767	4.12382	4.80645	9.55782	5.08743	7.02464
ENSG00000146674	IGFBP3	1.49918	0.584172	0.584172	3.52034	13.5432	0.000233137	0.0178015	8.47412	9.98227	7.5301	13.6015	14.135	12.3368
ENSG00000243335	KCTD7	-1.49655	-0.581639	0.581639	3.44025	13.9458	0.000188157	0.0158357	17.5579	16.6589	16.5342	12.1311	10.8686	12.0223
ENSG00000118503	TNFAIP3	1.49602	0.581126	0.581126	2.74913	11.9994	0.000532186	0.0313179	5.27346	4.74567	5.41527	7.90359	8.4116	7.47897
ENSG00000227827	RP11-958N24.2	1.49526	0.5804	0.5804	5.56746	15.2096	9.62154e-05	0.00986044	29.507	34.1361	23.1671	42.9643	40.208	50.7452
ENSG00000173137	ADCK5	1.49215	0.577396	0.577396	4.06326	13.8105	0.000202202	0.016203	11.6748	11.9787	10.6062	16.4964	17.7771	18.4178
ENSG00000233087	WTH3DI	-1.48968	-0.575002	0.575002	2.45607	11.5327	0.000683836	0.0361716	6.91951	6.61121	8.17096	4.36535	5.60774	4.96268
ENSG00000275110	MIR6087	1.48941	0.574741	0.574741	2.49665	11.0566	0.000883734	0.0423691	4.38947	3.33833	4.90258	8.3631	5.98351	5.20732
ENSG00000166352	C11orf74	-1.48552	-0.570969	0.570969	2.24876	10.9006	0.000961309	0.0454682	6.49276	5.56389	6.69699	4.18155	4.71165	4.08897
ENSG00000196950	SLC39A10	-1.48254	-0.56807	0.56807	6.28137	15.0995	0.000101991	0.0102433	98.7631	111.18	115.771	86.7097	65.2694	74.4053
ENSG00000259820	AC083843.1	-1.47852	-0.564158	0.564158	3.21512	12.2989	0.000453223	0.0279828	8.53508	11.9133	13.5221	7.76573	8.15145	7.72361
ENSG00000215158	RP11-1023L17.1	1.47794	0.563592	0.563592	3.53479	12.8385	0.000339565	0.0233587	8.53508	9.00041	11.151	10.0173	16.9388	16.6355
ENSG00000168000	BSCL2	1.47361	0.559355	0.559355	3.24361	11.8979	0.000561977	0.0325566	6.7671	7.23306	6.79312	9.87948	10.8108	10.869
ENSG00000254681	PKD1P5	1.47336	0.559113	0.559113	5.86416	14.2743	0.000158011	0.0139206	35.4206	40.1255	31.1458	50.8219	51.0188	60.321
ENSG00000196656	AC004057.1	-1.47273	-0.558494	0.558494	4.29269	13.0436	0.000304317	0.021817	19.2039	19.3754	17.4955	14.8422	12.7475	11.6728
ENSG00000282416	LLNLF-173C4.2	1.47248	0.558246	0.558246	3.61201	12.0404	0.000520587	0.0311216	6.61469	8.93495	6.8572	9.19022	12.5451	12.1271
ENSG00000187583	PLEKHN1	1.47109	0.556884	0.556884	3.76948	11.7857	0.000596875	0.0330443	7.07192	7.46216	6.28043	10.3849	9.79908	11.4281
ENSG00000125652	ALKBH7	1.47101	0.556807	0.556807	3.24607	11.9669	0.00054155	0.0316219	8.29122	8.08401	6.28043	12.8204	8.67176	13.0707
ENSG00000100300	TSPO	1.4691	0.554933	0.554933	5.22426	13.8561	0.000197351	0.016203	28.1048	32.8597	21.8213	45.9511	31.9699	47.6348
ENSG00000167700	MFSD3	1.46767	0.553531	0.553531	4.2298	12.8015	0.000346339	0.0234931	13.016	14.1716	9.80516	19.6211	16.5631	19.8507
ENSG00000198783	ZNF830	-1.46716	-0.553027	0.553027	3.16585	11.7284	0.000615522	0.0336619	10.9127	10.4732	11.1189	7.71978	7.48662	7.65371
ENSG00000205593	DENND6B	1.46629	0.552175	0.552175	4.44067	12.8267	0.000341701	0.0233987	12.6197	14.6625	11.4073	16.9559	19.6271	21.8777
ENSG00000162591	MEGF6	1.46529	0.551184	0.551184	6.35528	13.9093	0.000191842	0.016005	39.7796	43.202	29.9282	55.0953	52.204	63.3616
ENSG00000115257	PCSK4	1.46374	0.549655	0.549655	3.48362	11.5195	0.000688713	0.0361716	6.7671	7.95309	6.34451	9.28212	11.3022	11.1136
ENSG00000109736	MFSD10	1.46221	0.548155	0.548155	6.38587	13.9049	0.000192294	0.016005	50.8752	55.3443	40.5664	76.1869	68.3045	76.6769
ENSG00000188856	RPSAP47	-1.46081	-0.546766	0.546766	3.70014	12.4506	0.000417865	0.0262297	18.5333	18.3608	17.0469	14.3367	12.7475	10.9738
ENSG00000162650	ATXN7L2	1.45968	0.545648	0.545648	3.44604	11.7876	0.00059626	0.0330443	6.40131	10.8987	8.68365	13.0501	12.4006	13.595
ENSG00000149531	FRG1BP	-1.45954	-0.545515	0.545515	2.63048	10.7794	0.00102636	0.0468547	8.3217	8.11673	8.65161	6.3872	6.07023	5.27722
ENSG00000278189	RNA5-8S5	1.45764	0.543633	0.543633	4.29397	11.8022	0.000591613	0.0330443	9.90679	7.1676	10.4781	18.3804	12.7475	10.4146
ENSG00000113108	APBB3	1.4557	0.541709	0.541709	4.24161	12.5584	0.000394424	0.025178	14.5096	16.3644	14.0989	20.1266	22.5177	24.8484
ENSG00000177427	MIEF2	1.45487	0.540894	0.540894	3.32571	11.4243	0.000724898	0.0371449	8.59605	9.26224	6.21634	12.5906	10.4639	13.1406
ENSG00000164221	CCDC112	-1.45452	-0.540542	0.540542	3.59228	11.9784	0.00053821	0.0315491	14.9669	15.808	16.5662	10.5687	12.8631	9.99526
ENSG00000119013	NDUFB3	-1.45238	-0.53842	0.53842	3.19488	11.4481	0.000715658	0.0371185	11.4614	13.157	13.2017	9.00641	8.26707	9.61083
ENSG00000104856	RELB	1.45137	0.537411	0.537411	3.60898	12.0029	0.000531185	0.0313179	11.8881	12.6333	11.2791	20.8618	16.9388	15.7618
ENSG00000275757	RNA5-8S5	1.44962	0.535679	0.535679	4.30129	11.4259	0.000724279	0.0371449	9.14473	7.92036	10.1897	19.0697	12.603	9.1565
ENSG00000212994	RPS26P6	-1.44369	-0.529756	0.529756	3.95061	11.1957	0.000819859	0.0406289	14.662	12.6333	12.6249	10.2011	9.65455	8.66722
ENSG00000104899	AMH	1.44312	0.529189	0.529189	4.40533	11.7641	0.000603852	0.0332008	14.3267	13.6152	10.5101	17.5993	18.6443	21.004
ENSG00000188738	FSIP2	1.44269	0.528757	0.528757	3.75305	11.5983	0.000660131	0.0352655	10.1506	12.306	12.1763	12.5446	19.0201	19.8507
ENSG00000115649	CNPPD1	1.43951	0.525575	0.525575	5.21301	12.4989	0.000407187	0.0257743	31.8541	30.6669	27.6211	45.2159	40.1213	48.6133
ENSG00000205277	MUC12	1.43918	0.525245	0.525245	5.03548	12.1991	0.000478121	0.0293995	19.143	21.1101	23.135	25.9164	40.844	26.9103
ENSG00000069431	ABCC9	1.43877	0.524841	0.524841	3.15924	10.6279	0.00111394	0.0490686	5.48684	8.24765	8.68365	8.31714	11.8803	12.9309
ENSG00000274917	RNA5-8S5	1.43727	0.523334	0.523334	4.28881	10.8561	0.000984706	0.0454682	9.7239	6.97123	9.67699	16.3126	13.1522	9.68072
ENSG00000133703	KRAS	-1.43727	-0.523332	0.523332	6.67051	13.0359	0.000305568	0.021817	277.664	280.944	297.583	183.345	224.512	206.371
ENSG00000178814	OPLAH	1.435	0.521051	0.521051	5.04946	12.1445	0.000492318	0.0301495	26.3978	27.6558	21.4368	39.3801	32.3456	40.0509
ENSG00000182325	FBXL6	1.4344	0.520451	0.520451	5.024	12.024	0.000525201	0.0311502	24.1116	24.8739	18.617	33.0848	31.0449	35.8921
ENSG00000114841	DNAH1	1.43437	0.520413	0.520413	5.09079	12.1081	0.000502029	0.0304963	22.9533	26.4776	24.7052	32.2577	36.6815	40.7499
ENSG00000167775	CD320	1.43423	0.520281	0.520281	4.57556	11.8064	0.000590272	0.0330443	19.0515	20.1282	15.9574	29.4087	22.9512	29.2868
ENSG00000178531	CTXN1	1.4326	0.518634	0.518634	4.58222	11.5211	0.000688103	0.0361716	18.259	16.0044	11.6637	24.8136	19.8872	23.2407
ENSG00000261373	VPS9D1-AS1	1.42977	0.515785	0.515785	5.04212	11.6635	0.000637394	0.0342941	20.3318	20.2591	17.143	25.5947	28.6746	30.8595
ENSG00000185504	FAAP100	1.428	0.513995	0.513995	5.41455	11.9212	0.000554998	0.032282	28.8059	32.5324	24.9935	44.3887	38.1846	44.5243
ENSG00000179832	MROH1	1.42791	0.513909	0.513909	7.19448	12.4248	0.00042368	0.0264425	84.5583	97.4335	76.9352	116.21	128.024	136.963
ENSG00000166130	IKBIP	-1.42654	-0.512521	0.512521	3.68098	11.2358	0.000802346	0.0402911	20.9719	22.4847	21.8854	15.026	16.9388	15.1676
ENSG00000198816	ZNF358	1.4265	0.512475	0.512475	4.70686	11.7019	0.00062436	0.0339566	26.3673	26.0521	19.1297	39.1963	32.6058	33.3408
ENSG00000149212	SESN3	-1.4224	-0.508323	0.508323	4.13065	10.8609	0.000982174	0.0454682	16.491	18.459	20.9561	11.4878	13.6436	15.3773
ENSG00000162144	CYB561A3	1.42181	0.507724	0.507724	4.32556	11.3007	0.000774767	0.0390363	20.6061	18.6881	18.7131	28.5816	28.3277	28.1335
ENSG00000009950	MLXIPL	1.42095	0.506854	0.506854	7.01031	12.0578	0.000515763	0.0310305	75.5659	84.0147	72.4813	102.976	115.623	121.446
ENSG00000244398	RP11-466H18.1	-1.41952	-0.505405	0.505405	4.78495	11.354	0.000752869	0.0384473	31.5188	33.2852	34.6385	24.0324	25.3793	22.7165
ENSG00000228327	RP11-206L10.2	1.4181	0.503959	0.503959	6.72444	11.8611	0.0005732	0.032959	52.8565	75.178	62.1955	74.4407	99.2049	104.566
ENSG00000142102	PGGHG	1.41788	0.503731	0.503731	7.14738	11.8283	0.000583364	0.0330443	55.1427	69.3523	55.4344	82.7119	86.7176	93.4871
ENSG00000214049	UCA1	-1.41653	-0.502365	0.502365	8.49085	12.0249	0.000524953	0.0311502	314.182	309.385	292.873	220.198	238.791	207.035
ENSG00000110719	TCIRG1	1.41607	0.501894	0.501894	5.89636	11.4447	0.000716993	0.0371185	29.7204	38.4236	28.8707	46.3646	42.8385	52.4576
ENSG00000213339	QTRT1	1.4154	0.501208	0.501208	4.51505	10.7126	0.0010641	0.0474278	13.9305	16.3971	13.7144	20.2644	20.0028	24.0445
ENSG00000121900	TMEM54	1.41397	0.499751	0.499751	5.47254	11.3071	0.000772112	0.0390363	31.8237	32.827	26.9482	49.811	39.8034	43.8603
ENSG00000144504	ANKMY1	1.41286	0.498623	0.498623	4.7112	10.8837	0.000970147	0.0454682	19.7221	18.9827	18.1363	24.7217	28.2988	29.811
ENSG00000101194	SLC17A9	1.41163	0.497358	0.497358	5.31107	10.8682	0.000978309	0.0454682	19.6612	24.4484	15.8933	30.6494	26.1309	30.51
ENSG00000185513	L3MBTL1	1.40979	0.495481	0.495481	5.17778	11.052	0.000885911	0.0423691	26.2759	29.0959	26.4355	30.4656	41.9424	46.6212
ENSG00000205746	RP11-1212A22.1	1.40633	0.491936	0.491936	6.08264	11.1187	0.000854599	0.0418004	38.8651	48.864	33.3568	53.3492	55.6149	66.6467
ENSG00000197858	GPAA1	1.40459	0.49015	0.49015	5.92573	11.0542	0.000884865	0.0423691	45.5103	44.8057	35.9202	66.1695	52.4063	64.3052
ENSG00000185803	SLC52A2	1.4041	0.489651	0.489651	5.79791	11.0318	0.000895629	0.0426982	46.6686	44.8384	35.2793	70.8106	50.1517	62.5927
ENSG00000180902	D2HGDH	1.40104	0.486501	0.486501	5.55063	10.7363	0.00105054	0.0474278	31.5188	34.267	27.8774	40.6208	43.5322	51.2694
ENSG00000008710	PKD1	1.39166	0.476806	0.476806	7.41364	10.7325	0.00105272	0.0474278	100.074	112.882	89.7524	141.575	138.922	153.738
ENSG00000122026	RPL21	-1.38959	-0.474654	0.474654	7.58108	10.7231	0.00105806	0.0474278	258.43	258.165	260.157	217.532	165.457	193.02

## Sheet: MUT-0-30
ID	Symbol	FC	logFC	ABS(logFC)	logCPM	LR	PValue	FDR	kmut.0.1	kmut.0.2	kmut.0.3	kmut.30.1	kmut.30.2	kmut.30.3
ENSG00000210144	MT-TY	-27.2539	-4.76839	4.76839	-1.2337	132.506	1.15948e-30	1.08455e-27	2.07281	1.83281	1.66624	0	0.12945	0.0359814
ENSG00000210151	MT-TS1	-14.1753	-3.82531	3.82531	0.498297	284.044	9.86885e-64	2.85847e-60	8.5046	7.59307	9.54881	0.352792	1.0356	0.179907
ENSG00000275468	LLNLR-304A6.2	12.4217	3.63479	3.63479	0.424661	158.157	2.85986e-36	3.56672e-33	0.152412	0.392745	0.160215	2.50482	2.36247	3.02244
ENSG00000282164	PEG13	11.6353	3.54043	3.54043	0.2088	123.263	1.22113e-28	9.13775e-26	0.182895	0.196373	0.160215	2.82234	1.32687	1.5472
ENSG00000279801	RP11-75C10.6	9.73489	3.28316	3.28316	0.483637	116.349	3.98505e-27	2.48501e-24	0.243859	0.294559	0.128172	2.01091	1.48868	2.41075
ENSG00000210112	MT-TM	8.17977	3.03206	3.03206	-0.757223	83.9049	5.19169e-20	2.1583e-17	0.0609649	0.163644	0.352473	1.62284	1.22978	1.40328
ENSG00000230484	OR51A10P	8.10373	3.01859	3.01859	1.45194	178.337	1.11841e-40	1.52165e-37	0.365789	0.752762	0.801075	3.03401	6.63434	4.24581
ENSG00000274012	RN7SL2	8.03788	3.00682	3.00682	8.11684	370.757	1.28055e-82	1.91647e-78	36.1217	37.7035	59.9845	277.471	445.601	240.068
ENSG00000263740	RN7SL4P	8.02167	3.0039	3.0039	5.90793	349.244	6.19205e-78	4.63351e-74	9.38859	6.80758	13.7785	70.8054	94.2076	49.5464
ENSG00000265735	RN7SL5P	7.18541	2.84507	2.84507	6.55527	327.411	3.5208e-73	1.75641e-69	17.0397	14.0734	22.9748	111.518	156.635	78.6914
ENSG00000125740	FOSB	7.02729	2.81297	2.81297	3.93901	272.402	3.39913e-61	7.26734e-58	3.2921	3.60016	3.78107	21.4498	16.0195	29.5767
ENSG00000278771	Metazoa_SRP	6.84189	2.7744	2.7744	3.68669	244.206	4.75932e-55	8.90351e-52	2.07281	1.80008	3.39656	15.3817	18.2849	10.6145
ENSG00000170345	FOS	6.79566	2.76461	2.76461	4.66231	309.33	3.05547e-69	1.1432e-65	17.4664	18.0336	13.3299	87.9511	83.625	125.215
ENSG00000264895	RP11-421E14.2	6.32301	2.66061	2.66061	-0.291182	68.5928	1.21047e-16	3.01932e-14	0.365789	0.229101	0.096129	1.27005	1.35923	1.36729
ENSG00000258525	RP11-829H16.3	6.09228	2.60698	2.60698	-0.673069	73.5264	9.93012e-18	2.80404e-15	0.457236	0.196373	0.160215	1.34061	1.68286	1.51122
ENSG00000120738	EGR1	5.92972	2.56796	2.56796	8.12899	283.747	1.14599e-63	2.85847e-60	166.129	142.206	141.406	741.816	713.757	926.917
ENSG00000253284	RP11-282K24.3	5.5339	2.4683	2.4683	0.629955	95.3198	1.61981e-22	7.57565e-20	0.518201	0.294559	0.672903	2.8929	2.20066	2.30281
ENSG00000264546	RP11-464D20.6	5.48661	2.45591	2.45591	-0.393235	66.5001	3.49871e-16	7.93358e-14	0.365789	0.294559	0.224301	1.51701	1.84467	1.00748
ENSG00000157551	KCNJ15	5.38116	2.42792	2.42792	2.76031	197.644	6.82465e-45	1.02138e-41	2.40811	3.04378	3.8772	18.5921	12.0389	13.7449
ENSG00000167874	TMEM88	5.32324	2.4123	2.4123	-0.384994	54.8532	1.29878e-13	2.06782e-11	0.0914473	0.26183	0.384516	1.30533	1.16505	1.04346
ENSG00000271204	RP11-138A9.1	5.05634	2.33809	2.33809	1.49886	130.829	2.69941e-30	2.37644e-27	1.5546	0.949134	0.897204	8.57285	4.7573	1.83505
ENSG00000177606	JUN	4.80935	2.26584	2.26584	5.8287	212.847	3.28681e-48	5.4656e-45	15.668	14.597	14.0669	58.6693	58.6087	73.2941
ENSG00000235111	RP1-29C18.8	4.79757	2.2623	2.2623	0.591841	74.9431	4.84466e-18	1.51053e-15	0.304824	0.687304	0.448602	2.50482	1.94176	1.69113
ENSG00000279432	RP11-135N5.3	4.75831	2.25045	2.25045	1.5733	118.336	1.46369e-27	9.52418e-25	1.2193	1.40734	0.672903	5.82107	5.72818	2.33879
ENSG00000257475	RP11-983P16.2	4.7135	2.2368	2.2368	0.043594	67.2185	2.43022e-16	5.68293e-14	0.274342	0.425474	0.576774	3.03401	1.22978	1.07944
ENSG00000250069	CTB-131B5.2	4.62541	2.20958	2.20958	-0.0998668	58.3945	2.14487e-14	3.82145e-12	0.152412	0.589118	0.352473	1.97564	1.45632	1.04346
ENSG00000279107	RP11-823P9.4	4.60687	2.20379	2.20379	1.07638	93.1815	4.77113e-22	2.10014e-19	0.548684	1.01459	0.704946	1.44645	4.46604	3.45422
ENSG00000234473	ZNF101P2	4.58413	2.19665	2.19665	0.484202	93.4526	4.16053e-22	1.88686e-19	0.579166	0.78549	0.96129	4.26878	2.91263	2.26683
ENSG00000231064	MIR92B	4.58097	2.19565	2.19565	0.103309	66.6685	3.21228e-16	7.39616e-14	0.0304824	0.850948	0.480645	1.72868	2.00648	1.76309
ENSG00000214460	TPT1P6	-4.57518	-2.19383	2.19383	0.285435	51.8146	6.0998e-13	8.45274e-11	1.2193	2.12737	1.31376	0.282234	0.226538	0.395796
ENSG00000264743	DPRXP4	4.54572	2.18451	2.18451	-0.504292	64.5686	9.32302e-16	1.99326e-13	0.457236	0.458203	0.384516	2.18731	1.22978	1.90701
ENSG00000243789	JMJD7	4.49067	2.16693	2.16693	0.121497	62.5065	2.65571e-15	5.22966e-13	0.213377	0.52366	0.544731	1.16421	2.07121	1.90701
ENSG00000261168	RP11-68I18.10	-4.44449	-2.15202	2.15202	-0.093749	45.0828	1.88881e-11	1.89017e-09	1.46316	1.17824	1.31376	0.0352792	0.517802	0.215888
ENSG00000122877	EGR2	4.19921	2.07012	2.07012	3.1679	154.481	1.81806e-35	2.093e-32	4.90767	4.02564	4.19763	15.3465	14.5955	19.43
ENSG00000214108	TPT1P5	-4.11169	-2.03973	2.03973	-0.123444	39.5032	3.2753e-10	2.41469e-08	1.24978	1.17824	1.24968	0.141117	0.323626	0.323833
ENSG00000213279	RP1-29C18.9	4.09089	2.03241	2.03241	0.927369	73.5893	9.61829e-18	2.76822e-15	0.701096	0.621847	0.769032	2.68122	2.23302	2.77057
ENSG00000250321	RP11-478C6.4	4.08949	2.03192	2.03192	0.942945	81.253	1.98589e-19	7.43021e-17	0.487719	1.04732	0.993333	4.97437	1.45632	2.69861
ENSG00000248424	OR51K1P	4.03883	2.01394	2.01394	1.10643	88.8157	4.33371e-21	1.85309e-18	0.518201	1.24369	1.31376	2.78706	4.95148	3.31029
ENSG00000258366	RTEL1	4.0211	2.00759	2.00759	-0.32163	45.047	1.92364e-11	1.89403e-09	0.396272	0.360016	0.288387	1.30533	1.32687	1.15141
ENSG00000158050	DUSP2	3.97839	1.99218	1.99218	2.46333	130.356	3.42475e-30	2.84749e-27	2.62149	3.82927	2.43527	9.6665	9.57933	12.3056
ENSG00000167359	OR51I1	3.92295	1.97194	1.97194	1.70876	106.99	4.47432e-25	2.57549e-22	0.762061	1.57098	2.88387	7.90254	5.50164	4.6416
ENSG00000255150	EID3	3.87217	1.95314	1.95314	0.61822	47.4887	5.53232e-12	6.46849e-10	0.335307	0.52366	0.384516	1.48173	1.42395	1.40328
ENSG00000179954	SSC5D	3.74067	1.9033	1.9033	1.69796	78.3113	8.80182e-19	2.92729e-16	0.762061	1.47279	0.865161	4.19823	3.49516	2.55468
ENSG00000142871	CYR61	3.62401	1.85759	1.85759	5.25598	140.065	2.57696e-32	2.75477e-29	9.57148	9.68771	9.3886	26.1772	29.7412	37.1328
ENSG00000269902	RP6-99M1.3	3.54336	1.82512	1.82512	0.209144	39.5686	3.1673e-10	2.3523e-08	0.0914473	0.621847	0.512688	1.16421	1.45632	1.22337
ENSG00000213648	SULT1A4	3.52774	1.81874	1.81874	1.10283	74.7382	5.37461e-18	1.64156e-15	1.34123	0.78549	1.28172	3.03401	4.04533	3.74207
ENSG00000259612	EEF1A1P22	-3.47407	-1.79663	1.79663	0.140069	37.0737	1.13746e-09	7.24392e-08	1.2193	1.53825	1.57011	0.317513	0.355989	0.431777
ENSG00000176909	MAMSTR	3.44501	1.78451	1.78451	0.913678	48.3048	3.64852e-12	4.33363e-10	0.548684	0.720033	0.480645	2.04619	1.68286	1.65515
ENSG00000123358	NR4A1	3.44236	1.7834	1.7834	6.177	139.402	3.59787e-32	3.58971e-29	27.678	30.9941	22.1417	70.4526	81.2949	97.2218
ENSG00000213613	RP11-380G5.3	3.41711	1.77278	1.77278	-0.194534	45.7055	1.37433e-11	1.43834e-09	0.640131	0.458203	0.544731	2.50482	1.13269	1.40328
ENSG00000158859	ADAMTS4	3.36055	1.7487	1.7487	0.90181	74.4706	6.15485e-18	1.84227e-15	1.58509	1.40734	1.08946	4.48046	3.85115	3.92197
ENSG00000231587	SNORD62B	3.35444	1.74607	1.74607	0.462052	54.0116	1.99312e-13	3.01304e-11	0.213377	0.850948	1.21763	2.01091	2.03884	2.77057
ENSG00000277998	RP11-452N17.1	-3.35309	-1.74549	1.74549	0.485867	37.626	8.56963e-10	5.6525e-08	1.92039	1.24369	1.47398	0.105838	0.679615	0.431777
ENSG00000265185	SNORD3B-1	-3.34854	-1.74353	1.74353	2.45669	64.2778	1.08058e-15	2.27773e-13	2.37763	3.17469	5.54344	0.88198	1.42395	0.611684
ENSG00000268287	CTB-60B18.18	3.32891	1.73505	1.73505	-0.194186	36.2616	1.72531e-09	1.05356e-07	0.213377	0.654575	0.416559	1.48173	1.16505	1.15141
ENSG00000262074	SNORD3B-2	-3.32104	-1.73163	1.73163	2.4421	62.1283	3.21793e-15	6.1743e-13	2.34715	3.46925	4.80645	0.670305	1.2945	0.863554
ENSG00000185065	AC000068.5	-3.28973	-1.71797	1.71797	-0.0286452	44.7396	2.25063e-11	2.14541e-09	2.22522	1.57098	2.43527	0.564467	0.61489	0.50374
ENSG00000128016	ZFP36	3.24859	1.69982	1.69982	6.52273	129.734	4.68647e-30	3.69146e-27	55.3561	50.1077	42.489	136.531	129.742	162.6
ENSG00000228544	CCDC183-AS1	3.23227	1.69255	1.69255	0.989868	58.2737	2.28074e-14	4.01571e-12	0.792543	1.30915	0.833118	2.85762	1.58577	4.0659
ENSG00000236359	OR51B8P	3.21964	1.6869	1.6869	1.89666	83.4233	6.62353e-20	2.67913e-17	2.37763	2.09464	2.05075	7.69087	5.11329	5.86497
ENSG00000233588	CYP51A1P2	-3.21552	-1.68505	1.68505	0.258721	34.6252	3.99695e-09	2.16733e-07	1.67653	1.53825	1.24968	0.246954	0.711977	0.25187
ENSG00000212123	PRR22	3.21348	1.68414	1.68414	1.49721	70.5769	4.42676e-17	1.14226e-14	1.95088	1.14551	1.21763	2.96345	4.53077	5.0374
ENSG00000262766	RP11-196G11.4	3.2129	1.68388	1.68388	0.984248	57.7613	2.95931e-14	5.1499e-12	1.00592	1.04732	0.865161	2.7165	3.7217	1.90701
ENSG00000240972	MIF	3.204	1.67987	1.67987	4.90175	121.416	3.09894e-28	2.20851e-25	29.8728	14.6298	8.04279	61.9856	49.9031	36.9889
ENSG00000280130	AC073333.1	3.17175	1.66528	1.66528	1.88776	79.8927	3.95312e-19	1.37587e-16	1.70702	2.19283	2.37118	8.1495	6.53725	2.80655
ENSG00000178404	CEP295NL	3.13719	1.64947	1.64947	1.08503	53.4647	2.63279e-13	3.90122e-11	0.853508	1.01459	0.897204	1.23477	2.6861	3.92197
ENSG00000235609	AF127936.9	-3.13405	-1.64803	1.64803	0.952805	43.2443	4.83132e-11	4.32967e-09	2.2557	2.78195	1.50602	0.529188	0.87379	0.431777
ENSG00000225071	GS1-184P14.2	3.10467	1.63444	1.63444	3.60812	107.419	3.60399e-25	2.15749e-22	9.75438	7.49489	8.45935	32.0335	19.0292	19.286
ENSG00000234354	RPS26P47	3.09242	1.62874	1.62874	3.43638	104.682	1.43372e-24	7.94705e-22	7.40723	7.06941	7.97871	27.9059	17.8318	15.4
ENSG00000279608	RP11-182N22.9	3.08153	1.62365	1.62365	0.938291	55.7872	8.07542e-14	1.34285e-11	1.28026	1.11278	0.801075	4.09239	2.88027	1.76309
ENSG00000225972	MTND1P23	3.05184	1.60968	1.60968	9.07282	119.546	7.95273e-28	5.41003e-25	393.345	392.778	442.834	1443.59	883.985	974.305
ENSG00000227308	AC009502.4	3.04215	1.60509	1.60509	1.73087	79.1936	5.63129e-19	1.91541e-16	1.92039	2.6183	3.07613	6.87945	7.99356	5.72104
ENSG00000237004	ZNRF2P1	3.0304	1.59951	1.59951	-0.745136	32.9941	9.2439e-09	4.47716e-07	0.670613	0.196373	0.576774	1.37589	1.32687	1.25935
ENSG00000232300	FAM215B	3.02938	1.59902	1.59902	0.815587	52.3215	4.71179e-13	6.65251e-11	0.731578	1.21096	1.08946	2.5401	3.59225	2.01496
ENSG00000224934	RP11-441O15.3	-3.02496	-1.59692	1.59692	0.963383	49.8375	1.67023e-12	2.10056e-10	2.83487	3.17469	3.01204	0.987818	1.00324	0.647665
ENSG00000210100	MT-TI	3.02264	1.59581	1.59581	1.89227	76.3221	2.40975e-18	7.84008e-16	2.07281	2.32374	2.72365	8.8198	4.66022	5.54114
ENSG00000235459	RPS26P31	3.0188	1.59397	1.59397	3.47661	101.114	8.68514e-24	4.48213e-21	8.41315	7.56035	7.81849	29.0348	17.5405	16.6594
ENSG00000179388	EGR3	3.01861	1.59388	1.59388	3.66585	96.9876	6.97634e-23	3.48026e-20	5.12105	7.00396	6.15226	15.3817	12.2007	21.6968
ENSG00000179168	GGN	3.00641	1.58804	1.58804	-0.155205	43.2772	4.75093e-11	4.28328e-09	0.823026	0.949134	0.480645	2.5401	1.87703	1.61916
ENSG00000105672	ETV2	3.00456	1.58715	1.58715	-0.166914	40.0468	2.47946e-10	1.91276e-08	0.609649	0.752762	0.64086	2.29315	1.35923	1.72711
ENSG00000277945	RP11-677M24.1	2.9911	1.58068	1.58068	0.935843	47.3943	5.80507e-12	6.73478e-10	0.487719	1.08005	1.1215	2.78706	1.81231	2.55468
ENSG00000147166	ITGB1BP2	2.98181	1.57619	1.57619	0.606619	46.0865	1.13143e-11	1.20092e-09	1.0364	0.78549	0.736989	2.75178	2.20066	1.87103
ENSG00000158748	HTR6	2.95248	1.56193	1.56193	0.405629	40.5639	1.90291e-10	1.50682e-08	1.06689	0.490931	0.576774	1.90508	1.77994	2.01496
ENSG00000263934	SNORD3A	-2.95099	-1.5612	1.5612	2.90506	64.8971	7.89118e-16	1.71159e-13	4.17609	4.41838	8.17096	2.50482	1.68286	0.827573
ENSG00000227347	HNRNPKP2	-2.93829	-1.55498	1.55498	0.0459715	30.9616	2.63178e-08	1.11263e-06	1.70702	1.57098	1.28172	0.493909	0.420714	0.467758
ENSG00000235847	LDHAP7	-2.93554	-1.55363	1.55363	0.232639	26.2828	2.94896e-07	8.72216e-06	1.24978	1.14551	1.24968	0.317513	0.355989	0.431777
ENSG00000264940	SNORD3C	-2.92309	-1.54749	1.54749	2.38592	55.5022	9.33555e-14	1.51865e-11	2.56052	3.76381	5.89591	1.41117	1.48868	0.791591
ENSG00000227560	RP11-139K1.2	2.91831	1.54513	1.54513	-0.541094	32.2194	1.37712e-08	6.34152e-07	0.487719	0.458203	0.64086	1.58756	1.10033	1.47524
ENSG00000163376	KBTBD8	-2.91794	-1.54495	1.54495	0.650843	33.0564	8.9525e-09	4.36427e-07	1.24978	1.931	1.92258	0.493909	0.582527	0.467758
ENSG00000189195	BTBD8	-2.91743	-1.5447	1.5447	0.647325	30.3893	3.53469e-08	1.44932e-06	1.2193	1.86554	1.40989	0	0.906153	0.431777
ENSG00000127528	KLF2	2.91461	1.5433	1.5433	5.21469	104.169	1.8573e-24	9.92726e-22	24.4164	20.2264	18.8733	45.4396	56.1168	64.5507
ENSG00000267940	RP11-290F24.6	-2.89433	-1.53323	1.53323	0.531672	36.1924	1.78763e-09	1.07444e-07	2.34715	1.53825	1.98667	0.246954	1.0356	0.50374
ENSG00000230076	RPL10P6	-2.89325	-1.53269	1.53269	0.803323	35.7406	2.25422e-09	1.31271e-07	1.95088	1.931	1.92258	0.352792	0.74434	0.683647
ENSG00000234327	AC012146.7	-2.89302	-1.53258	1.53258	0.100722	37.4485	9.38576e-10	6.13394e-08	2.19473	2.12737	1.89054	0.211675	1.10033	0.575703
ENSG00000264425	MIR4653	2.87989	1.52601	1.52601	-0.0126924	33.8644	5.90905e-09	3.039e-07	0.640131	0.621847	0.512688	1.19949	1.19742	2.23085
ENSG00000162526	TSSK3	2.87835	1.52524	1.52524	-0.254878	32.1888	1.39893e-08	6.40254e-07	0.365789	0.556389	0.736989	1.37589	1.61813	1.25935
ENSG00000179611	DGKZP1	2.84959	1.51075	1.51075	1.31957	56.7072	5.05769e-14	8.50487e-12	1.64605	1.24369	1.63419	2.78706	4.01296	4.82151
ENSG00000278963	RP11-294J22.7	2.848	1.50995	1.50995	1.11944	47.3284	6.00352e-12	6.91144e-10	0.853508	1.37461	0.96129	1.65812	3.17154	3.31029
ENSG00000259380	RP11-346D14.1	2.83144	1.50154	1.50154	4.36007	96.5606	8.65523e-23	4.17852e-20	13.016	15.6444	17.7198	46.1805	37.3788	32.5632
ENSG00000230882	AC005077.14	2.82939	1.50049	1.50049	0.0998324	32.5818	1.14277e-08	5.37822e-07	0.792543	0.654575	0.32043	1.09366	1.48868	1.943
ENSG00000183444	OR7E38P	2.82196	1.4967	1.4967	1.81267	58.6236	1.90911e-14	3.48436e-12	1.0364	1.73462	2.40322	5.57412	3.4628	3.88599
ENSG00000279191	RP11-803D5.1	2.82175	1.49659	1.49659	1.28244	43.2975	4.70178e-11	4.26466e-09	0.579166	0.949134	1.31376	2.75178	1.90939	2.48272
ENSG00000183921	SDR42E2	2.8175	1.49442	1.49442	-0.127357	34.5259	4.20621e-09	2.26439e-07	0.640131	0.687304	0.64086	1.6934	1.61813	1.65515
ENSG00000272918	CTB-152G17.6	2.79559	1.48315	1.48315	-0.213843	35.9263	2.04925e-09	1.20744e-07	1.00592	0.621847	0.512688	2.18731	1.06797	2.15888
ENSG00000272760	RP11-5C23.1	-2.78536	-1.47786	1.47786	0.589068	32.4373	1.23098e-08	5.73923e-07	1.92039	1.83281	1.69828	0	0.841428	0.899535
ENSG00000230590	FTX	2.7731	1.4715	1.4715	3.10765	80.1844	3.41051e-19	1.21528e-16	4.96864	5.10569	5.60752	14.0058	12.492	12.1617
ENSG00000273449	RP11-218F10.3	-2.77171	-1.47078	1.47078	-0.0558674	29.033	7.11544e-08	2.59099e-06	1.06689	1.89827	1.76236	0.45863	0.841428	0.179907
ENSG00000223416	RPS26P15	2.75051	1.4597	1.4597	3.20026	82.1131	1.28517e-19	5.06154e-17	6.55372	6.28392	6.60086	20.8853	13.3658	12.9173
ENSG00000229605	RP11-492M23.2	-2.7026	-1.43435	1.43435	-0.00381149	25.216	5.12563e-07	1.41532e-05	1.28026	1.53825	1.28172	0.529188	0.420714	0.395796
ENSG00000235558	RP11-1198D22.1	2.69583	1.43073	1.43073	1.47754	49.6345	1.85232e-12	2.29106e-10	1.40219	1.37461	1.63419	3.59848	4.01296	2.98646
ENSG00000241458	RPL7P19	-2.69277	-1.42909	1.42909	1.95964	54.8999	1.26829e-13	2.04099e-11	3.71886	6.08755	6.28043	2.11675	2.00648	1.15141
ENSG00000240103	RP11-846F4.6	-2.68633	-1.42564	1.42564	0.816914	32.8709	9.84859e-09	4.71406e-07	1.61557	2.32374	2.17892	0.388071	0.938516	0.683647
ENSG00000233834	AC005083.1	-2.68551	-1.4252	1.4252	0.214966	22.486	2.11678e-06	4.54514e-05	1.28026	1.11278	1.15355	0.670305	0.485439	0
ENSG00000280151	AC026248.1	2.67334	1.41864	1.41864	0.572604	36.855	1.27247e-09	8.06938e-08	0.731578	0.818219	1.08946	2.11675	2.16829	2.01496
ENSG00000279712	CTA-280A3.2	2.66385	1.41351	1.41351	2.12016	52.9932	3.34701e-13	4.86324e-11	1.18881	2.48739	1.73032	2.92817	6.63434	3.23833
ENSG00000270225	MTCO2P22	-2.65848	-1.4106	1.4106	0.632076	29.6129	5.27535e-08	2.03982e-06	2.19473	1.86554	1.28172	0.564467	0.647252	0.575703
ENSG00000197358	BNIP3P1	-2.65841	-1.41056	1.41056	1.47063	42.8795	5.82178e-11	5.09525e-09	2.53004	3.79654	3.58882	0.45863	1.39159	1.47524
ENSG00000281207	SLFNL1-AS1	2.62226	1.39081	1.39081	2.62913	64.1514	1.15215e-15	2.39487e-13	2.65197	3.66562	3.84516	5.92691	6.76379	11.2622
ENSG00000120129	DUSP1	2.61957	1.38933	1.38933	3.2585	74.36	6.50938e-18	1.91018e-15	7.52916	6.90577	4.93462	12.3477	13.9159	19.286
ENSG00000225170	RP5-828K20.1	-2.61835	-1.38866	1.38866	0.698587	36.2422	1.74255e-09	1.05356e-07	2.10329	3.37106	2.27505	1.09366	0.841428	0.683647
ENSG00000234287	RP11-761N21.2	-2.60534	-1.38147	1.38147	3.13175	68.0844	1.56642e-16	3.78115e-14	12.955	13.6152	10.8946	3.06929	4.91912	4.89347
ENSG00000236871	LINC00106	2.60146	1.37932	1.37932	0.515662	27.7167	1.40442e-07	4.60934e-06	0.457236	0.818219	0.608817	1.8698	1.19742	1.29533
ENSG00000189166	TNRC18P3	2.60076	1.37893	1.37893	2.2985	63.9894	1.25092e-15	2.55863e-13	4.32851	3.56744	2.7557	7.51447	8.96444	8.31171
ENSG00000273709	U2	-2.59767	-1.37722	1.37722	0.752655	22.9619	1.65244e-06	3.69662e-05	1.12785	1.11278	1.69828	0.599747	0.420714	0.323833
ENSG00000231177	LINC00852	2.59711	1.37691	1.37691	1.42761	48.1185	4.01231e-12	4.7282e-10	1.18881	2.09464	1.69828	4.37462	3.39807	3.70609
ENSG00000269352	PTOV1-AS2	2.59304	1.37464	1.37464	2.68837	62.3791	2.83321e-15	5.50672e-13	3.59693	2.97832	3.4286	8.39645	7.86411	6.83647
ENSG00000117245	KIF17	2.56148	1.35698	1.35698	1.48264	38.4924	5.4968e-10	3.84417e-08	0.762061	1.27642	1.34581	1.51701	2.945	3.31029
ENSG00000260118	RP6-201G10.2	-2.55655	-1.3542	1.3542	0.10812	24.4245	7.7278e-07	2.00094e-05	1.18881	1.7019	1.57011	0.423351	0.647252	0.467758
ENSG00000166153	DEPDC4	-2.55625	-1.35403	1.35403	0.404265	26.6227	2.47325e-07	7.55308e-06	1.61557	1.27642	2.14688	0.635026	0.711977	0.395796
ENSG00000270641	TSIX	2.55446	1.35302	1.35302	0.556514	35.3931	2.69446e-09	1.52747e-07	0.823026	1.01459	1.1215	2.22259	1.71522	2.84253
ENSG00000230715	RP11-274B21.4	2.54409	1.34715	1.34715	3.91613	71.4847	2.79422e-17	7.33653e-15	7.22434	8.70585	6.31247	14.782	16.3431	19.4659
ENSG00000202566	MIR421	2.53945	1.34452	1.34452	0.421057	34.511	4.2386e-09	2.27365e-07	0.304824	1.37461	1.24968	2.22259	2.23302	2.1229
ENSG00000248663	LINC00992	-2.53842	-1.34393	1.34393	-0.400458	24.0463	9.4046e-07	2.34192e-05	1.64605	1.63644	1.15355	0.493909	0.323626	0.75561
ENSG00000272301	RP11-111M22.4	-2.53616	-1.34265	1.34265	-0.578641	22.0071	2.71648e-06	5.63867e-05	1.28026	1.04732	1.57011	0.176396	0.841428	0.323833
ENSG00000125122	LRRC29	2.52808	1.33804	1.33804	-0.00326678	23.4198	1.30228e-06	3.05023e-05	0.152412	0.752762	0.736989	1.0231	1.32687	1.33131
ENSG00000239763	AC009120.3	-2.52502	-1.33629	1.33629	1.00918	35.1371	3.07294e-09	1.70965e-07	2.07281	3.30561	2.72365	0.211675	1.81231	0.791591
ENSG00000143878	RHOB	2.52376	1.33557	1.33557	6.403	81.8305	1.48272e-19	5.68984e-17	62.3366	61.5628	55.4985	117.162	131.036	157.059
ENSG00000258479	LINC00640	2.51528	1.33072	1.33072	0.820493	42.8051	6.04757e-11	5.20161e-09	0.944955	2.06191	1.53806	3.10457	3.43044	3.63412
ENSG00000110876	SELPLG	2.50212	1.32315	1.32315	0.607697	38.603	5.19381e-10	3.64932e-08	1.06689	1.14551	1.57011	2.92817	2.20066	3.34627
ENSG00000256433	RP1-102E24.8	2.49317	1.31798	1.31798	0.772825	42.8669	5.85943e-11	5.09838e-09	1.52412	1.86554	1.34581	3.45736	3.75406	3.31029
ENSG00000265992	ESRG	2.48887	1.31549	1.31549	7.16675	80.4024	3.05432e-19	1.1149e-16	124.734	113.634	124.327	340.409	220.292	235.031
ENSG00000196302	RP11-497H16.5	2.47416	1.30694	1.30694	1.47242	41.1462	1.4126e-10	1.14276e-08	1.61557	1.66917	1.21763	2.96345	3.7217	3.27431
ENSG00000178531	CTXN1	2.47225	1.30582	1.30582	4.582	73.3266	1.09875e-17	3.04517e-15	18.259	16.0044	11.6637	26.1066	37.7672	38.1043
ENSG00000267147	CTC-548K16.1	2.46739	1.30299	1.30299	0.263334	34.131	5.15239e-09	2.66819e-07	1.0364	1.01459	1.15355	2.61066	2.49192	1.943
ENSG00000253899	RP11-613H2.2	-2.46438	-1.30122	1.30122	0.938313	30.836	2.80784e-08	1.17457e-06	2.10329	2.65103	2.27505	0.388071	0.970878	1.18739
ENSG00000277728	RP11-143K11.7	2.45509	1.29578	1.29578	0.0817155	31.0219	2.55135e-08	1.08168e-06	1.2193	0.654575	0.897204	2.78706	1.58577	1.72711
ENSG00000087085	ACHE	2.44897	1.29217	1.29217	1.56882	37.1926	1.07021e-09	6.93363e-08	1.09737	1.57098	1.21763	1.79924	2.49192	4.28179
ENSG00000078487	ZCWPW1	-2.44301	-1.28866	1.28866	1.21061	30.1506	3.99771e-08	1.59546e-06	2.07281	2.32374	2.5314	0.0705584	1.13269	1.33131
ENSG00000233695	GAS6-AS1	2.44178	1.28794	1.28794	6.35784	75.2488	4.14984e-18	1.32141e-15	34.8109	43.8565	37.1378	86.7516	78.9971	85.5278
ENSG00000260400	RP11-119F7.5	-2.44072	-1.28731	1.28731	1.93867	51.8457	6.00387e-13	8.39756e-11	6.43179	8.44402	7.69032	2.78706	2.33011	3.13038
ENSG00000102385	DRP2	2.43817	1.2858	1.2858	0.352604	28.1745	1.10853e-07	3.77911e-06	1.43267	0.360016	0.608817	1.19949	1.94176	2.19487
ENSG00000113389	NPR3	-2.43586	-1.28443	1.28443	1.53109	35.7963	2.19067e-09	1.28069e-07	3.2921	2.65103	3.62086	1.8698	1.16505	0.431777
ENSG00000279283	RP11-417L19.5	2.42729	1.27935	1.27935	0.643808	26.4784	2.66508e-07	8.00916e-06	0.640131	1.17824	0.448602	1.51701	2.23302	1.11542
ENSG00000229093	OR51AB1P	2.42629	1.27875	1.27875	0.312534	29.7914	4.81133e-08	1.88006e-06	0.670613	1.17824	0.897204	1.48173	1.48868	3.02244
ENSG00000188641	DPYD	-2.42618	-1.27869	1.27869	1.34975	22.3963	2.21805e-06	4.72867e-05	1.43267	1.37461	1.66624	0.211675	0.938516	0.467758
ENSG00000234667	ACTBP13	2.42412	1.27746	1.27746	0.430265	31.7813	1.72544e-08	7.61737e-07	0.975438	1.24369	0.833118	1.79924	2.78318	2.01496
ENSG00000233536	RP11-867G2.5	2.42106	1.27564	1.27564	-0.265927	23.4742	1.26597e-06	2.98371e-05	0.975438	0.392745	0.512688	1.27005	1.68286	1.15141
ENSG00000188282	RUFY4	2.41668	1.27302	1.27302	1.1034	23.6439	1.15912e-06	2.80702e-05	0.670613	0.752762	0.512688	1.16421	1.58577	1.43926
ENSG00000183248	PRR36	2.40309	1.26489	1.26489	5.42757	71.6567	2.5609e-17	6.84399e-15	31.3664	27.3612	25.1217	54.1183	64.4663	61.5642
ENSG00000221886	ZBED8	-2.39767	-1.26163	1.26163	2.17241	45.5016	1.52516e-11	1.56339e-09	5.70021	5.17115	6.15226	0.564467	2.97736	2.84253
ENSG00000036530	CYP46A1	2.39568	1.26043	1.26043	1.51625	46.878	7.55442e-12	8.37477e-10	2.56052	2.25828	2.5314	5.75051	4.59549	5.36123
ENSG00000275110	MIR6087	-2.38724	-1.25534	1.25534	2.49713	39.5639	3.17496e-10	2.3523e-08	4.38947	3.33833	4.90258	1.65812	1.61813	1.43926
ENSG00000255710	RP11-667M19.9	2.37016	1.24499	1.24499	-0.0483713	24.0506	9.38366e-07	2.3406e-05	0.853508	0.52366	0.769032	2.5401	1.00324	1.00748
ENSG00000248527	MTATP6P1	2.36904	1.2443	1.2443	12.2325	73.0164	1.28576e-17	3.49868e-15	3744.1	3499.62	3871.76	9476.38	6925.86	6857.73
ENSG00000281327	LINC01338	2.36263	1.24039	1.24039	0.0786961	27.3952	1.6584e-07	5.33757e-06	0.670613	0.883677	1.1215	2.08147	1.58577	1.97898
ENSG00000274093	RP11-140H17.2	2.36207	1.24005	1.24005	0.296923	24.6128	7.0084e-07	1.83691e-05	0.609649	0.883677	0.769032	1.76396	1.48868	1.51122
ENSG00000272913	RP11-440D17.3	2.35816	1.23766	1.23766	1.22865	38.2275	6.29593e-10	4.38255e-08	1.7375	1.66917	1.57011	4.09239	2.26538	4.13786
ENSG00000271754	RP3-337H4.9	2.3461	1.23026	1.23026	-0.694443	20.2997	6.62108e-06	0.000117685	0.944955	0.196373	0.576774	1.30533	1.10033	1.25935
ENSG00000242267	SKINT1L	2.34375	1.22882	1.22882	0.469958	30.3706	3.56902e-08	1.4594e-06	0.792543	1.53825	0.993333	3.5632	1.52104	1.79907
ENSG00000270149	RP11-544M22.13	2.33685	1.22457	1.22457	0.345915	24.4416	7.65977e-07	1.99021e-05	0.670613	1.01459	0.64086	1.0231	2.16829	1.65515
ENSG00000161265	U2AF1L4	2.33423	1.22295	1.22295	1.43547	36.1314	1.84452e-09	1.1042e-07	1.43267	1.57098	1.63419	1.37589	3.04209	5.39721
ENSG00000105784	RUNDC3B	-2.33357	-1.22254	1.22254	2.69752	48.3375	3.58831e-12	4.29621e-10	7.37675	7.75672	8.87591	2.11675	3.33335	3.77805
ENSG00000198695	MT-ND6	-2.32693	-1.21843	1.21843	7.48218	69.1968	8.91104e-17	2.26038e-14	264.313	291.908	278.902	79.2724	135.179	108.088
ENSG00000180251	SLC9A4	2.3241	1.21667	1.21667	0.704647	25.0452	5.60023e-07	1.53223e-05	0.609649	1.11278	0.769032	1.97564	1.55341	1.61916
ENSG00000279777	AC004813.1	2.31944	1.21378	1.21378	2.24948	47.2716	6.18009e-12	7.06039e-10	3.20066	3.20742	3.04408	5.99747	7.21686	6.36871
ENSG00000243926	TIPARP-AS1	-2.3184	-1.21313	1.21313	-0.314814	21.6095	3.34189e-06	6.65974e-05	1.40219	1.57098	1.89054	0.776143	0.582527	0.50374
ENSG00000276334	AL133243.1	2.31593	1.21159	1.21159	0.494512	26.5365	2.58604e-07	7.83455e-06	0.762061	1.01459	0.993333	2.22259	1.42395	2.08692
ENSG00000241429	EEF1A1P25	-2.31365	-1.21017	1.21017	0.283727	20.3782	6.35483e-06	0.000113628	1.24978	1.83281	1.40989	0.670305	0.711977	0.323833
ENSG00000160888	IER2	2.31061	1.20827	1.20827	6.9882	67.7993	1.81015e-16	4.30012e-14	90.1061	91.9351	73.2503	141.611	186.312	201.064
ENSG00000185864	NPIPB4	2.30754	1.20636	1.20636	8.1256	68.1017	1.55275e-16	3.78115e-14	134.184	163.938	156.081	307.67	302.202	323.401
ENSG00000203804	ADAMTSL4-AS1	2.30584	1.20529	1.20529	1.06902	35.4081	2.67372e-09	1.52148e-07	1.43267	1.40734	1.92258	3.17513	3.43044	3.20235
ENSG00000102057	KCND1	2.30519	1.20488	1.20488	4.56496	61.2454	5.03874e-15	9.42622e-13	10.5774	13.6479	13.2338	22.7904	26.2784	28.1015
ENSG00000177508	IRX3	-2.30339	-1.20376	1.20376	1.24373	28.1922	1.09848e-07	3.75339e-06	3.71886	1.57098	2.17892	0.917259	1.65049	0.287851
ENSG00000167992	VWCE	2.29722	1.19989	1.19989	2.76257	49.3442	2.14773e-12	2.63467e-10	4.23706	4.45111	3.14021	5.92691	8.34955	10.1468
ENSG00000104983	CCDC61	2.29081	1.19586	1.19586	1.10664	24.8937	6.05793e-07	1.63596e-05	0.975438	0.949134	0.672903	1.51701	1.84467	1.97898
ENSG00000075891	PAX2	2.28494	1.19216	1.19216	4.11218	60.6555	6.79897e-15	1.25621e-12	13.7781	14.4661	13.5221	23.5312	30.6798	31.3038
ENSG00000175592	FOSL1	2.28315	1.19103	1.19103	6.43625	64.9998	7.49064e-16	1.6486e-13	49.7778	50.0096	41.1432	90.8792	96.5377	99.5606
ENSG00000232995	RGS5	-2.28179	-1.19017	1.19017	0.016092	17.0457	3.64909e-05	0.000473879	1.37171	1.04732	1.18559	0.388071	0.679615	0.323833
ENSG00000233175	CTD-2020K17.3	2.28071	1.18948	1.18948	1.70499	38.6402	5.09591e-10	3.59743e-08	1.58509	1.73462	2.85183	3.66904	3.55989	5.39721
ENSG00000260001	TGFBR3L	2.2807	1.18948	1.18948	2.06326	33.0939	8.78128e-09	4.29479e-07	0.975438	2.09464	1.34581	1.6934	3.33335	3.99394
ENSG00000111664	GNB3	2.27937	1.18864	1.18864	3.43558	50.8316	1.00641e-12	1.32122e-10	5.18201	5.0075	4.19763	10.5485	9.12626	9.49909
ENSG00000166987	MBD6	2.27634	1.18671	1.18671	5.78455	63.9671	1.26513e-15	2.55863e-13	33.7745	41.0419	34.7667	66.5013	78.803	77.504
ENSG00000198888	MT-ND1	2.27354	1.18494	1.18494	13.1144	66.4087	3.66485e-16	8.18629e-14	7035.19	7044.51	7615.05	17087.7	13723.6	12823.8
ENSG00000159588	CCDC17	2.26771	1.18123	1.18123	2.15767	43.302	4.69107e-11	4.26466e-09	3.01776	2.94559	2.65957	5.82107	6.18126	5.43319
ENSG00000242349	NPPA-AS1	2.2673	1.18098	1.18098	1.73316	40.3631	2.10886e-10	1.64381e-08	2.49956	2.45466	2.14688	3.06929	4.69258	6.76451
ENSG00000255993	PSMC1P9	-2.26637	-1.18038	1.18038	0.326731	20.5687	5.75286e-06	0.000104958	1.31074	1.99645	1.53806	0.529188	0.517802	0.863554
ENSG00000272610	MAGI1-IT1	2.26472	1.17933	1.17933	0.638285	23.3416	1.35633e-06	3.14281e-05	1.24978	0.78549	0.416559	1.72868	1.61813	1.65515
ENSG00000228775	WEE2-AS1	-2.26393	-1.17883	1.17883	0.271841	23.6989	1.12646e-06	2.74571e-05	1.79846	2.35647	1.82645	0.0352792	1.26214	1.04346
ENSG00000244480	AC005154.7	-2.2636	-1.17862	1.17862	0.348534	20.5061	5.94425e-06	0.000107567	1.82895	1.14551	1.82645	0.45863	0.550164	0.899535
ENSG00000256338	RPL41P2	-2.25908	-1.17574	1.17574	1.64951	34.7139	3.81904e-09	2.08598e-07	3.90175	4.61476	3.68494	1.23477	1.68286	1.90701
ENSG00000168016	TRANK1	-2.24605	-1.16739	1.16739	3.65226	20.2662	6.73821e-06	0.000119201	1.40219	1.34188	2.08279	0.388071	1.16505	0.323833
ENSG00000240303	ACAD11	2.24577	1.16721	1.16721	0.341076	22.6204	1.97382e-06	4.27498e-05	0.944955	0.949134	0.544731	1.8698	1.58577	1.43926
ENSG00000260671	RP11-278A23.2	2.24414	1.16616	1.16616	0.961881	28.2214	1.08199e-07	3.7055e-06	0.944955	1.63644	0.96129	1.44645	2.71846	2.95048
ENSG00000268743	CTD-2538G9.5	2.24255	1.16514	1.16514	-0.0244015	18.207	1.98147e-05	0.000288751	0.365789	0.916405	0.512688	1.09366	1.35923	1.11542
ENSG00000223735	OR51B3P	2.2407	1.16395	1.16395	2.10426	44.0935	3.1306e-11	2.92829e-09	3.50548	2.55284	3.97333	7.9731	6.1489	5.86497
ENSG00000153443	UBALD1	2.2381	1.16227	1.16227	4.701	58.4603	2.07437e-14	3.74037e-12	17.4969	18.2954	12.7531	30.834	32.8157	33.2108
ENSG00000272367	CTC-428H11.2	2.23741	1.16183	1.16183	0.376834	23.9661	9.80483e-07	2.42945e-05	0.88399	1.24369	0.608817	2.25787	1.13269	2.08692
ENSG00000188981	MSANTD1	2.23369	1.15943	1.15943	0.786619	22.3637	2.25602e-06	4.78917e-05	0.487719	0.883677	1.08946	1.16421	2.03884	1.69113
ENSG00000274862	U2	-2.23245	-1.15863	1.15863	0.726936	18.4795	1.71742e-05	0.00025626	1.00592	1.14551	2.17892	0.670305	0.647252	0.395796
ENSG00000132330	SCLY	2.22904	1.15642	1.15642	2.61938	44.5715	2.4523e-11	2.32286e-09	3.23114	3.76381	3.8772	7.33808	7.99356	6.22478
ENSG00000146856	AGBL3	-2.22628	-1.15463	1.15463	0.382098	20.0342	7.60693e-06	0.000131613	1.82895	1.7019	1.34581	0	0.647252	1.33131
ENSG00000231023	LINC00326	-2.22528	-1.15399	1.15399	-0.400734	22.0403	2.66987e-06	5.56509e-05	1.76798	1.57098	2.33914	0.88198	0.906153	0.467758
ENSG00000111676	ATN1	2.22434	1.15338	1.15338	8.29582	62.5835	2.55384e-15	5.09611e-13	230.295	216.861	212.766	404.406	430.649	476.142
ENSG00000251158	RP11-98J23.1	2.21586	1.14786	1.14786	1.04933	30.3473	3.61201e-08	1.47295e-06	1.28026	1.57098	1.47398	2.32843	2.97736	3.27431
ENSG00000261659	LA16c-313D11.12	2.21453	1.147	1.147	1.52163	29.3122	6.16064e-08	2.32829e-06	1.09737	1.44007	1.50602	1.58756	3.78643	2.62664
ENSG00000198590	C3orf35	2.21415	1.14675	1.14675	1.77945	34.645	3.9566e-09	2.15325e-07	1.37171	2.3892	1.98667	3.31625	4.82203	3.16636
ENSG00000196659	TTC30B	-2.21054	-1.1444	1.1444	0.677795	26.0656	3.30004e-07	9.67803e-06	2.62149	1.86554	3.14021	0.776143	1.45632	0.827573
ENSG00000250575	RP4-669L17.8	2.20988	1.14397	1.14397	4.55288	55.751	8.22557e-14	1.35279e-11	12.4978	15.8735	12.689	26.283	27.3464	27.166
ENSG00000226435	ANKRD18DP	-2.20984	-1.14394	1.14394	0.0974779	18.6735	1.55127e-05	0.000236418	1.2193	2.1601	1.15355	0.352792	0.841428	0.611684
ENSG00000149781	FERMT3	2.20976	1.14389	1.14389	0.636166	23.5325	1.22823e-06	2.92237e-05	0.731578	1.24369	0.833118	2.22259	1.97412	1.29533
ENSG00000215912	TTC34	2.20652	1.14177	1.14177	0.866178	29.6436	5.19247e-08	2.01323e-06	1.46316	1.24369	1.50602	1.97564	2.49192	3.92197
ENSG00000279921	AC017081.1	2.20616	1.14154	1.14154	1.35905	33.271	8.01714e-09	3.95988e-07	1.58509	1.73462	2.05075	4.16295	3.7217	2.62664
ENSG00000198763	MT-ND2	2.20307	1.13952	1.13952	13.2309	61.5374	4.34408e-15	8.22955e-13	7226.2	7031.71	7794.91	17571.1	12664.5	12665.3
ENSG00000222365	SNORD12B	2.20162	1.13857	1.13857	0.376743	21.759	3.09143e-06	6.24025e-05	1.15833	0.850948	0.480645	1.44645	1.48868	2.01496
ENSG00000261582	RP4-614O4.11	2.20017	1.13762	1.13762	0.158443	19.108	1.23524e-05	0.000195626	0.609649	0.589118	0.865161	1.44645	1.48868	1.11542
ENSG00000173212	MAB21L3	2.19951	1.13718	1.13718	3.18126	51.4717	7.26384e-13	9.88278e-11	6.5842	8.77131	9.03613	20.9559	12.0389	14.2846
ENSG00000212994	RPS26P6	2.19732	1.13575	1.13575	3.9502	54.7898	1.34133e-13	2.11309e-11	14.662	12.6333	12.6249	32.4922	22.848	22.1646
ENSG00000262943	ALOX12P2	2.19561	1.13462	1.13462	4.35904	54.5894	1.48534e-13	2.29171e-11	11.3395	13.7461	14.131	26.3536	28.1231	22.0566
ENSG00000249684	RP11-423H2.3	2.19507	1.13426	1.13426	0.496727	22.4073	2.2054e-06	4.70842e-05	0.762061	0.720033	1.18559	1.8698	1.13269	2.26683
ENSG00000234353	AP000347.4	2.19205	1.13228	1.13228	0.547042	23.3509	1.34977e-06	3.14163e-05	0.944955	1.01459	0.897204	1.6934	2.13593	1.76309
ENSG00000239797	RPL21P39	-2.18522	-1.12778	1.12778	0.239581	17.1367	3.4784e-05	0.000458958	1.00592	1.53825	1.60215	0.45863	0.776703	0.431777
ENSG00000219133	RP11-203F10.6	-2.18426	-1.12715	1.12715	2.35988	42.3408	7.66762e-11	6.41082e-09	8.59605	8.21492	8.52344	3.3868	3.94824	2.98646
ENSG00000267383	CTC-260E6.6	2.18372	1.12679	1.12679	1.1061	27.8038	1.3426e-07	4.42692e-06	1.2193	1.21096	1.50602	1.8698	3.30099	2.5187
ENSG00000272501	XXbac-BPG299F13.17	2.18186	1.12556	1.12556	1.45148	34.3257	4.66183e-09	2.45665e-07	1.5546	2.12737	2.49935	4.55102	4.2395	3.16636
ENSG00000118785	SPP1	2.181	1.12499	1.12499	-0.0114555	28.3735	1.00023e-07	3.44126e-06	1.67653	1.14551	1.31376	3.88071	2.16829	1.97898
ENSG00000231560	AC091814.3	2.17737	1.12259	1.12259	0.799815	26.0631	3.30447e-07	9.67803e-06	0.975438	1.931	0.672903	1.62284	2.45956	2.87851
ENSG00000273306	RP11-527J8.1	2.17598	1.12166	1.12166	0.658948	28.67	8.58239e-08	2.98014e-06	0.914473	1.86554	1.50602	1.55229	2.65373	4.17384
ENSG00000183397	C19orf71	2.17432	1.12057	1.12057	-0.137733	23.5927	1.19036e-06	2.86874e-05	1.12785	1.01459	0.865161	0.846701	1.74758	3.34627
ENSG00000213015	ZNF580	2.17427	1.12053	1.12053	4.21932	54.236	1.77802e-13	2.7153e-11	18.0456	15.1534	13.9707	26.8122	30.9063	34.1104
ENSG00000273373	RP5-1074L1.4	-2.17184	-1.11892	1.11892	2.69998	43.1136	5.16514e-11	4.60128e-09	7.43771	10.375	10.5421	2.99873	4.04533	4.6416
ENSG00000279007	AL136097.1	2.17038	1.11795	1.11795	2.36211	39.2753	3.6806e-10	2.66105e-08	2.86535	2.81467	3.39656	5.29188	7.21686	5.07338
ENSG00000240409	MTATP8P1	2.16884	1.11693	1.11693	-0.371527	17.9576	2.2588e-05	0.000322261	0.426754	0.752762	0.833118	1.0231	1.22978	1.65515
ENSG00000270672	MTRNR2L6	-2.16882	-1.11691	1.11691	1.48289	24.8952	6.05332e-07	1.63596e-05	2.37763	2.48739	2.7557	1.0231	1.22978	0.863554
ENSG00000276570	CTD-2587H24.14	2.16682	1.11558	1.11558	0.769697	20.4393	6.1554e-06	0.000110528	0.701096	0.949134	0.801075	1.6934	1.26214	1.79907
ENSG00000125534	PPDPF	2.16468	1.11416	1.11416	6.65676	57.6254	3.17099e-14	5.45483e-12	80.5346	77.2072	51.6213	118.644	150.195	136.226
ENSG00000166763	STRCP1	2.16463	1.11412	1.11412	2.1483	36.5272	1.50552e-09	9.34923e-08	2.07281	2.71649	2.81978	5.22132	4.88675	4.53366
ENSG00000141639	MAPK4	2.16084	1.11159	1.11159	2.33595	33.3853	7.55921e-09	3.74606e-07	1.95088	2.06191	2.17892	5.50356	2.03884	4.35375
ENSG00000169246	NPIPB3	2.16078	1.11155	1.11155	6.91099	57.3548	3.63872e-14	6.18831e-12	59.5932	78.549	71.5841	139.529	128.641	134.463
ENSG00000231313	CLIC1P1	-2.1603	-1.11123	1.11123	0.22411	15.377	8.80548e-05	0.000952188	1.24978	1.40734	1.02538	0.317513	0.420714	0.791591
ENSG00000265479	DTX2P1-UPK3BP1-PMS2P11	2.15981	1.1109	1.1109	3.92066	50.9998	9.23759e-13	1.23437e-10	9.96775	10.8005	10.6703	19.5094	20.7768	20.2575
ENSG00000145040	UCN2	2.15713	1.10911	1.10911	0.654731	22.1659	2.50072e-06	5.24172e-05	1.28026	0.752762	0.769032	1.0231	2.03884	2.41075
ENSG00000272993	RP11-196G18.24	-2.15642	-1.10864	1.10864	0.833537	21.1378	4.27419e-06	8.21149e-05	2.07281	2.42193	1.44193	0.811422	0.74434	0.899535
ENSG00000279670	RP11-70L8.5	2.15609	1.10842	1.10842	0.7992	28.8941	7.64455e-08	2.7111e-06	1.15833	1.44007	2.01871	5.46828	2.00648	1.25935
ENSG00000130653	PNPLA7	2.15469	1.10748	1.10748	3.28159	45.0639	1.90709e-11	1.89017e-09	4.90767	5.66208	5.44731	10.619	10.2266	9.85891
ENSG00000215158	RP11-1023L17.1	2.15307	1.10639	1.10639	3.5348	49.9135	1.60678e-12	2.03789e-10	8.53508	9.00041	11.151	25.9302	15.3722	12.9533
ENSG00000280006	AC009060.1	2.15037	1.10459	1.10459	2.00619	35.8521	2.12883e-09	1.24942e-07	2.31666	2.74922	2.5314	5.78579	5.0162	3.6701
ENSG00000261373	VPS9D1-AS1	2.14885	1.10357	1.10357	5.04177	53.4896	2.59963e-13	3.89061e-11	20.3318	20.2591	17.143	30.3754	36.9581	43.8973
ENSG00000186976	EFCAB6	2.14727	1.10251	1.10251	0.312973	19.2343	1.15618e-05	0.000185659	0.396272	1.08005	0.865161	2.18731	1.74758	0.467758
ENSG00000279649	RP11-96D1.8	2.14507	1.10102	1.10102	-0.267134	18.3344	1.85331e-05	0.000273538	0.213377	0.981863	0.993333	1.19949	1.58577	1.36729
ENSG00000124216	SNAI1	2.14499	1.10097	1.10097	3.65803	48.8516	2.76086e-12	3.35928e-10	10.3335	8.54221	7.36989	17.3221	16.7315	16.0837
ENSG00000259240	RP11-108K3.1	2.14365	1.10007	1.10007	0.408531	24.2588	8.42223e-07	2.15052e-05	0.823026	1.34188	1.24968	1.58756	1.61813	3.38225
ENSG00000232973	CYP1B1-AS1	2.14308	1.09969	1.09969	0.314636	17.7052	2.57921e-05	0.000358841	0.457236	0.883677	0.736989	1.30533	1.32687	1.33131
ENSG00000271971	CTD-2006H14.2	-2.13892	-1.09689	1.09689	0.346445	18.0939	2.10274e-05	0.00030376	1.34123	1.80008	1.66624	0.811422	0.906153	0.25187
ENSG00000280170	AP000687.1	2.13793	1.09621	1.09621	0.508579	21.7692	3.07491e-06	6.2188e-05	1.00592	1.21096	0.64086	1.37589	2.65373	1.40328
ENSG00000147251	DOCK11	-2.13438	-1.09382	1.09382	0.658738	23.1228	1.51978e-06	3.47783e-05	1.95088	2.1601	2.98	0.282234	1.65049	1.00748
ENSG00000261971	MMP25-AS1	2.13317	1.093	1.093	4.68563	50.6018	1.13142e-12	1.45972e-10	13.5342	12.7969	12.4006	24.9424	24.2072	24.4314
ENSG00000239911	PRKAG2-AS1	2.12899	1.09017	1.09017	0.943795	27.2862	1.75456e-07	5.61084e-06	1.61557	1.63644	1.1215	2.57538	2.36247	3.41823
ENSG00000272821	CTA-384D8.36	2.12788	1.08941	1.08941	1.08781	31.3471	2.15786e-08	9.25345e-07	2.01184	2.12737	1.73032	3.35152	3.17154	4.67758
ENSG00000167748	KLK1	2.12756	1.0892	1.0892	1.4397	24.184	8.75544e-07	2.20968e-05	1.09737	1.17824	1.24968	2.96345	1.97412	1.72711
ENSG00000205578	POM121B	2.12736	1.08906	1.08906	5.01637	52.6912	3.90342e-13	5.56368e-11	23.38	22.7465	21.8213	41.2414	41.0682	46.6679
ENSG00000204899	MZT1	-2.12732	-1.08904	1.08904	3.08515	44.7778	2.20709e-11	2.13105e-09	12.5588	14.2043	13.9387	3.17513	8.31719	5.68506
ENSG00000271576	RP11-486G15.2	-2.12676	-1.08865	1.08865	0.0478192	16.0591	6.13967e-05	0.000718985	1.40219	1.17824	1.50602	0.352792	0.906153	0.431777
ENSG00000169203	RP11-231C14.4	2.12511	1.08754	1.08754	6.67124	54.7547	1.36554e-13	2.12882e-11	52.4603	64.4757	63.9258	122.948	105.47	112.694
ENSG00000267009	RP11-120M18.2	2.12301	1.08611	1.08611	1.0206	29.0705	6.97932e-08	2.54969e-06	1.61557	1.73462	1.73032	4.16295	2.20066	3.23833
ENSG00000105427	CNFN	2.12177	1.08527	1.08527	1.8952	37.6165	8.61132e-10	5.6525e-08	3.475	3.10923	3.04408	6.13858	6.08417	6.0089
ENSG00000139970	RTN1	2.11908	1.08344	1.08344	-0.574345	16.4997	4.86586e-05	0.000600845	0.609649	0.294559	1.05742	1.72868	0.420714	1.61916
ENSG00000115257	PCSK4	2.11606	1.08138	1.08138	3.48347	45.4095	1.59854e-11	1.62747e-09	6.7671	7.95309	6.34451	11.8185	14.5308	13.457
ENSG00000119227	PIGZ	2.11514	1.08076	1.08076	1.76557	31.7845	1.7226e-08	7.61737e-07	1.67653	2.71649	1.95462	4.4099	3.10681	4.42571
ENSG00000250138	RP11-848G14.5	2.1108	1.07779	1.07779	2.92863	42.6739	6.46687e-11	5.51e-09	4.84671	6.05482	5.19097	9.38427	10.0971	10.8304
ENSG00000138271	GPR87	-2.11045	-1.07755	1.07755	3.19043	27.6882	1.42529e-07	4.65741e-06	2.89583	3.89472	3.68494	1.19949	1.97412	1.22337
ENSG00000167595	PROSER3	2.11002	1.07726	1.07726	4.97489	51.7049	6.45025e-13	8.85637e-11	23.4715	23.7938	23.4875	37.0784	45.9225	50.8058
ENSG00000234241	RP4-775C13.1	-2.10786	-1.07578	1.07578	1.49295	28.0229	1.19891e-07	4.04118e-06	4.38947	2.97832	3.36451	0.776143	1.68286	2.1229
ENSG00000213199	ASIC3	2.10613	1.07459	1.07459	3.00568	39.5775	3.15301e-10	2.3523e-08	3.9932	4.25474	3.97333	7.90254	7.60521	7.41217
ENSG00000224769	MUC20P1	2.10342	1.07274	1.07274	3.57841	40.5127	1.95341e-10	1.53867e-08	4.38947	4.94204	4.19763	8.74924	7.63758	8.95937
ENSG00000228451	SDAD1P1	-2.10132	-1.07129	1.07129	1.67457	30.2887	3.72295e-08	1.50588e-06	3.65789	5.07296	4.22968	1.19949	2.62137	1.65515
ENSG00000228705	LINC00659	-2.10117	-1.07119	1.07119	0.913417	21.1893	4.16075e-06	8.03508e-05	2.49956	1.83281	2.14688	0.352792	1.68286	0.683647
ENSG00000204584	RP11-304F15.3	2.1005	1.07073	1.07073	2.00623	32.1376	1.43634e-08	6.55372e-07	2.2557	2.45466	2.05075	3.49264	5.33983	3.85001
ENSG00000140450	ARRDC4	-2.09883	-1.06958	1.06958	5.05507	49.8092	1.69445e-12	2.11327e-10	39.7491	38.8163	37.6185	17.8513	16.4078	14.8963
ENSG00000235893	RP11-460E7.8	2.09706	1.06837	1.06837	0.956457	22.6807	1.91278e-06	4.18124e-05	0.762061	1.57098	1.05742	1.51701	2.78318	2.01496
ENSG00000224081	LINC01057	2.09673	1.06814	1.06814	6.09195	52.708	3.87002e-13	5.56368e-11	55.8743	53.9697	53.7682	125.629	89.7415	87.3989
ENSG00000280383	CTA-941F9.10	2.09471	1.06675	1.06675	2.21823	33.2288	8.193e-09	4.03344e-07	1.5546	3.40379	2.62753	4.76269	4.66022	4.67758
ENSG00000075702	WDR62	2.09427	1.06645	1.06645	4.12287	48.3922	3.48945e-12	4.21154e-10	15.3022	12.5678	12.3045	18.1688	26.4079	31.1959
ENSG00000235370	DNM1P51	2.09414	1.06636	1.06636	0.122597	22.163	2.5045e-06	5.24229e-05	0.975438	1.44007	0.865161	2.08147	2.36247	1.65515
ENSG00000268403	CTD-2371O3.3	-2.09403	-1.06628	1.06628	-0.0348436	14.4571	0.000143385	0.00140347	1.12785	1.57098	1.02538	0	0.453077	1.15141
ENSG00000198298	ZNF485	-2.09247	-1.06521	1.06521	1.35907	23.7946	1.07183e-06	2.63004e-05	2.86535	2.81467	2.43527	0.740863	1.48868	1.22337
ENSG00000057657	PRDM1	-2.09132	-1.06441	1.06441	1.33899	21.0836	4.39678e-06	8.4146e-05	2.19473	1.86554	2.5314	0.635026	1.16505	1.00748
ENSG00000151176	PLBD2	2.09078	1.06404	1.06404	7.8767	53.3987	2.72271e-13	3.99491e-11	206.701	187.078	187.291	399.678	320.811	357.152
ENSG00000256591	RP11-286N22.8	2.09035	1.06374	1.06374	1.22698	23.7149	1.11713e-06	2.72741e-05	1.52412	1.21096	0.96129	1.90508	2.6861	2.33879
ENSG00000004777	ARHGAP33	2.08804	1.06215	1.06215	3.98217	46.8974	7.4801e-12	8.35427e-10	12.4368	10.735	9.64494	14.6409	21.9418	25.115
ENSG00000256045	MTRNR2L10	-2.08689	-1.06135	1.06135	0.616145	16.0186	6.27219e-05	0.000730734	1.61557	1.21096	1.50602	0.352792	0.776703	0.719628
ENSG00000245248	USP2-AS1	2.08629	1.06094	1.06094	0.886238	21.2887	3.95047e-06	7.68826e-05	1.06689	0.981863	1.05742	1.72868	2.29775	1.76309
ENSG00000221821	C6orf226	2.0846	1.05977	1.05977	1.02014	27.2469	1.79061e-07	5.71392e-06	1.58509	1.99645	1.34581	2.36371	3.2039	3.63412
ENSG00000144278	GALNT13	-2.0832	-1.0588	1.0588	0.940448	23.2472	1.42459e-06	3.28007e-05	1.98136	1.89827	4.1015	1.48173	1.35923	0.539721
ENSG00000119574	ZBTB45	2.08244	1.05828	1.05828	3.84119	46.3044	1.01235e-11	1.11403e-09	10.6993	11.4551	9.35656	13.265	21.327	24.5033
ENSG00000261200	RP11-989E6.10	2.08198	1.05795	1.05795	2.06543	31.8092	1.70081e-08	7.55322e-07	2.10329	2.6183	2.3071	2.7165	4.72494	5.72104
ENSG00000280447	AC109486.1	2.08111	1.05735	1.05735	1.24974	28.009	1.20755e-07	4.06115e-06	1.58509	1.60371	2.08279	2.99873	3.49516	3.31029
ENSG00000126562	WNK4	2.08033	1.05681	1.05681	3.37189	37.7934	7.86454e-10	5.32559e-08	4.23706	4.45111	3.01204	6.2797	7.47576	8.02386
ENSG00000154146	NRGN	2.07908	1.05595	1.05595	3.51762	45.3227	1.67102e-11	1.68976e-09	9.41907	9.0986	9.3886	14.2175	17.67	20.1496
ENSG00000183666	GUSBP1	2.07705	1.05453	1.05453	1.77172	31.3244	2.18318e-08	9.3353e-07	2.16425	2.68376	2.05075	4.26878	5.08093	3.38225
ENSG00000242866	STRC	2.07605	1.05384	1.05384	3.30107	41.435	1.21858e-10	1.00759e-08	4.93815	6.02209	6.4086	11.1835	10.4531	10.4346
ENSG00000257074	RPL29P33	-2.07468	-1.05289	1.05289	0.508991	16.1547	5.83721e-05	0.000690044	1.76798	1.30915	1.40989	0.635026	0.61489	0.683647
ENSG00000143368	SF3B4	2.07077	1.05017	1.05017	6.57456	51.3578	7.69766e-13	1.03787e-10	78.0655	72.887	69.341	138.33	136.182	131.404
ENSG00000246877	DNM1P35	2.06813	1.04832	1.04832	0.816401	22.6471	1.94658e-06	4.23437e-05	1.15833	1.47279	0.993333	1.41117	2.16829	3.16636
ENSG00000277287	RP4-794I6.4	2.06525	1.04632	1.04632	1.83522	34.163	5.06827e-09	2.64292e-07	2.9568	2.74922	3.36451	5.60939	6.50488	4.56964
ENSG00000238113	LINC01410	2.06485	1.04604	1.04604	0.635577	26.619	2.47799e-07	7.55308e-06	1.28026	1.99645	1.73032	2.64594	2.13593	4.49768
ENSG00000198932	GPRASP1	2.06454	1.04582	1.04582	1.51618	29.7387	4.94391e-08	1.92684e-06	2.01184	2.29101	2.08279	5.50356	3.75406	2.37477
ENSG00000273142	RP11-458F8.4	2.06424	1.04561	1.04561	4.22817	45.6158	1.43875e-11	1.4953e-09	10.9737	11.2914	11.6637	16.8635	22.8804	23.0641
ENSG00000215030	RPL13P12	-2.06342	-1.04503	1.04503	4.54342	45.778	1.32444e-11	1.39589e-09	25.8491	26.3794	25.8907	11.8538	10.4208	11.4061
ENSG00000163884	KLF15	2.06274	1.04456	1.04456	0.957046	19.1474	1.21004e-05	0.000192449	0.823026	1.21096	0.736989	0.987818	1.97412	2.15888
ENSG00000170049	KCNAB3	2.06191	1.04398	1.04398	2.29626	32.7881	1.02769e-08	4.89824e-07	2.74342	2.71649	2.72365	4.23351	5.33983	5.54114
ENSG00000168283	BMI1	-2.06183	-1.04393	1.04393	4.22092	46.2285	1.05235e-11	1.14127e-09	28.7754	28.7359	29.1271	13.9353	13.0421	10.2907
ENSG00000164438	TLX3	2.06158	1.04375	1.04375	0.94013	20.2965	6.63221e-06	0.000117743	0.914473	0.916405	1.21763	1.51701	2.29775	1.79907
ENSG00000279765	RP11-437B10.1	2.06155	1.04373	1.04373	0.89421	18.2787	1.90826e-05	0.000279443	0.640131	0.981863	0.96129	1.19949	2.29775	1.22337
ENSG00000125148	MT2A	2.05873	1.04175	1.04175	7.01844	50.8635	9.90184e-13	1.31142e-10	108.822	107.449	92.9247	180.241	195.308	192.141
ENSG00000163888	CAMK2N2	2.05828	1.04144	1.04144	2.0387	34.431	4.4164e-09	2.33554e-07	3.9932	3.10923	2.46731	6.2797	4.53077	6.80049
ENSG00000249614	RP11-703G6.1	2.0567	1.04033	1.04033	3.91263	46.2386	1.04692e-11	1.14127e-09	12.071	13.8115	16.374	29.952	20.8739	26.1945
ENSG00000262246	CORO7	2.05593	1.03979	1.03979	1.9683	28.9473	7.4373e-08	2.68209e-06	1.88991	2.45466	1.79441	2.50482	3.55989	5.28927
ENSG00000126464	PRR12	2.05585	1.03974	1.03974	6.23366	49.9518	1.5757e-12	2.01555e-10	55.3561	57.6681	46.2701	91.9023	96.4406	103.77
ENSG00000279549	AP000437.3	2.05307	1.03778	1.03778	0.000480741	15.357	8.89893e-05	0.000960904	0.701096	1.01459	0.32043	1.55229	1.26214	0.899535
ENSG00000119737	GPR75	2.05203	1.03705	1.03705	2.17589	34.7489	3.75087e-09	2.0638e-07	3.01776	3.99291	3.17226	8.43173	6.1489	3.81403
ENSG00000243716	NPIPB5	2.05135	1.03658	1.03658	8.06163	50.6314	1.11445e-12	1.45033e-10	135.159	170.19	165.919	304.636	269.095	284.613
ENSG00000276517	AL133243.2	2.05117	1.03644	1.03644	0.471152	16.6621	4.46635e-05	0.000561654	0.579166	0.687304	1.02538	0.88198	1.97412	1.33131
ENSG00000188566	NDOR1	2.04854	1.0346	1.0346	2.35597	34.967	3.35346e-09	1.85881e-07	3.8103	3.50198	3.07613	2.75178	7.54049	8.99535
ENSG00000254206	NPIPB11	2.04576	1.03264	1.03264	5.142	46.9477	7.29055e-12	8.26594e-10	16.43	20.4228	22.366	36.9373	35.6312	35.1898
ENSG00000261159	RP11-723O4.9	2.04375	1.03122	1.03122	0.668701	22.3178	2.3105e-06	4.87715e-05	1.28026	1.30915	1.18559	2.43427	1.74758	2.73459
ENSG00000214654	RP11-27I1.4	-2.03942	-1.02816	1.02816	1.82834	29.1655	6.64518e-08	2.47557e-06	4.54188	4.02564	5.57548	1.79924	2.16829	2.23085
ENSG00000236534	H3F3BP1	-2.03918	-1.02799	1.02799	0.410507	17.0803	3.58317e-05	0.00046753	2.13377	1.66917	1.37785	0.564467	0.841428	0.863554
ENSG00000242445	RPL7AP11	-2.03485	-1.02492	1.02492	0.426873	13.4364	0.000246791	0.00213742	1.2193	1.37461	1.08946	0.211675	0.776703	0.611684
ENSG00000261052	SULT1A3	2.03248	1.02324	1.02324	1.87602	30.2801	3.73951e-08	1.5085e-06	2.74342	2.45466	2.21097	4.02183	4.95148	4.49768
ENSG00000278952	RP11-399J13.2	2.03235	1.02315	1.02315	0.879304	32.2496	1.35587e-08	6.26296e-07	2.89583	3.46925	2.46731	5.00965	4.56313	6.47665
ENSG00000274585	RNU2-1	-2.03209	-1.02297	1.02297	0.708253	14.9533	0.000110204	0.00113902	1.15833	1.11278	2.05075	0.705584	0.809065	0.359814
ENSG00000257704	INAFM1	2.02734	1.01959	1.01959	2.73545	35.4087	2.67286e-09	1.52148e-07	4.78574	4.02564	3.23634	6.80889	8.34955	6.65656
ENSG00000169193	CCDC126	-2.02592	-1.01857	1.01857	2.25745	31.9727	1.56355e-08	7.04824e-07	5.88311	6.41484	6.56881	2.32843	2.52428	3.4902
ENSG00000100288	CHKB	2.02349	1.01685	1.01685	1.85393	25.6912	4.00657e-07	1.14214e-05	2.04232	1.76735	1.40989	2.39899	3.59225	3.4902
ENSG00000157927	RADIL	2.02229	1.01599	1.01599	2.37717	36.3399	1.65738e-09	1.01657e-07	5.30394	4.90931	3.39656	7.23224	9.80587	7.5561
ENSG00000108830	RND2	-2.02123	-1.01523	1.01523	0.466831	18.2869	1.90007e-05	0.00027865	2.34715	1.53825	2.05075	0.176396	1.26214	1.18739
ENSG00000237152	DLEU7-AS1	2.02103	1.01509	1.01509	-0.222328	15.9775	6.40989e-05	0.000744801	0.670613	0.78549	0.865161	1.6934	1.13269	1.36729
ENSG00000269911	RP1-172N19.5	-2.02012	-1.01444	1.01444	0.59279	16.5772	4.67081e-05	0.000581556	1.61557	1.76735	1.76236	0.846701	1.13269	0.25187
ENSG00000214199	EEF1A1P12	-2.01904	-1.01367	1.01367	2.68842	33.7918	6.1337e-09	3.12234e-07	7.34627	8.50948	6.98537	2.18731	3.81879	4.13786
ENSG00000254838	GVINP1	2.01757	1.01262	1.01262	0.202013	17.4938	2.88244e-05	0.0003936	0.701096	0.916405	1.05742	0.776143	1.90939	2.15888
ENSG00000177595	PIDD1	2.01593	1.01145	1.01145	5.23737	45.0761	1.89522e-11	1.89017e-09	22.1607	21.2082	15.8613	27.4472	38.6733	41.0908
ENSG00000279072	RP13-580B18.4	2.0159	1.01142	1.01142	2.58123	34.1982	4.97741e-09	2.60461e-07	3.62741	3.99291	3.74903	5.64467	6.31071	8.59956
ENSG00000226180	RP11-278A23.1	2.01397	1.01004	1.01004	1.85406	29.1959	6.54173e-08	2.44759e-06	2.28618	2.88013	2.11484	3.95127	3.9806	5.18132
ENSG00000246334	PRR7-AS1	2.011	1.00792	1.00792	0.980732	22.3862	2.2297e-06	4.74002e-05	1.40219	1.34188	1.40989	3.24569	2.78318	1.36729
ENSG00000280252	AC009060.2	2.01059	1.00762	1.00762	0.993205	21.8632	2.92797e-06	5.97003e-05	1.06689	1.44007	1.47398	2.11675	2.81555	2.19487
ENSG00000260495	RP11-55K13.1	-2.01	-1.00719	1.00719	0.0308409	13.7173	0.000212493	0.00191231	1.09737	1.57098	1.31376	0.564467	0.550164	0.647665
ENSG00000203392	CTD-2026K11.6	2.00594	1.00428	1.00428	2.28109	30.537	3.27566e-08	1.35051e-06	2.34715	3.37106	2.78774	5.75051	3.49516	5.93693
ENSG00000080603	SRCAP	2.00585	1.00421	1.00421	4.14768	42.8233	5.99128e-11	5.18297e-09	13.7171	13.6152	12.3045	22.614	24.9839	23.316
ENSG00000063169	GLTSCR1	2.00216	1.00156	1.00156	4.77353	43.9865	3.30643e-11	3.07354e-09	19.8441	19.9645	15.9895	30.6929	33.3335	35.7295
ENSG00000198064	RP11-347C12.1	2.00129	1.00093	1.00093	6.3504	46.1884	1.0741e-11	1.15647e-09	40.9684	50.2059	52.5185	90.1737	78.9648	86.3554
ENSG00000238103	RPL9P7	-2.00085	-1.00061	1.00061	1.97863	29.6031	5.30196e-08	2.03982e-06	5.97456	5.92391	4.74236	2.57538	3.17154	1.61916
ENSG00000164096	C4orf3	-2.00012	-1.00009	1.00009	6.09761	46.1396	1.10119e-11	1.17717e-09	101.537	108.823	102.153	49.4967	47.3465	41.8824
ENSG00000187244	BCAM	1.99898	0.999264	0.999264	7.58401	46.9175	7.40368e-12	8.33109e-10	113.791	121.62	97.8593	180.312	204.111	210.491
ENSG00000237758	BANF1P3	-1.99869	-0.999058	0.999058	0.827351	23.5042	1.2464e-06	2.94686e-05	3.26162	3.66562	2.98	1.34061	1.2945	1.79907
ENSG00000237781	RP11-54A4.2	1.99797	0.998538	0.998538	0.649303	23.4554	1.27843e-06	3.00833e-05	1.24978	2.02918	1.44193	1.79924	3.43044	3.20235
ENSG00000139880	CDH24	1.99708	0.997894	0.997894	4.83369	43.7191	3.79046e-11	3.48025e-09	18.8077	21.1428	16.6944	27.4472	33.0422	40.9109
ENSG00000169548	ZNF280A	-1.99479	-0.996235	0.996235	0.824911	20.5936	5.67863e-06	0.000104022	2.65197	3.24015	1.85849	0.45863	1.22978	1.79907
ENSG00000133250	ZNF414	1.99476	0.996215	0.996215	3.54507	39.6492	3.03931e-10	2.28574e-08	9.44955	9.19678	6.53677	15.6992	15.1457	13.8169
ENSG00000166275	BORCS7	-1.9944	-0.995952	0.995952	3.4458	38.8044	4.6847e-10	3.33863e-08	14.9364	16.2989	15.6049	4.90381	7.73466	8.45563
ENSG00000240914	RPL15P2	-1.99426	-0.99585	0.99585	1.68074	26.9496	2.08825e-07	6.53823e-06	3.90175	5.40025	4.19763	1.72868	1.97412	2.33879
ENSG00000131591	C1orf159	1.99348	0.995288	0.995288	4.16698	41.3144	1.29611e-10	1.0658e-08	12.2235	11.1605	10.3819	13.2297	25.0163	22.4164
ENSG00000196083	IL1RAP	-1.98864	-0.99178	0.99178	3.21213	31.4785	2.01656e-08	8.72249e-07	6.7671	7.1676	6.76107	1.90508	3.7217	3.70609
ENSG00000204435	CSNK2B	1.98562	0.989593	0.989593	4.63608	42.9602	5.58656e-11	4.91815e-09	19.4783	18.9172	17.5596	30.4812	36.6345	32.0954
ENSG00000174640	SLCO2A1	1.98561	0.989585	0.989585	0.0593818	19.3438	1.09172e-05	0.00017837	1.09737	1.14551	1.18559	1.37589	1.81231	2.95048
ENSG00000243449	C4orf48	1.98554	0.989531	0.989531	2.45745	29.8337	4.70736e-08	1.84425e-06	2.62149	2.81467	3.14021	2.50482	5.79291	7.08834
ENSG00000231747	AC079922.2	-1.98406	-0.988453	0.988453	1.29908	20.5241	5.8886e-06	0.000106952	2.59101	2.71649	2.65957	1.65812	0.841428	1.07944
ENSG00000265478	CTD-2145A24.5	1.98395	0.988378	0.988378	1.85491	26.3551	2.84072e-07	8.45213e-06	1.52412	1.7019	3.14021	4.12767	3.65697	3.45422
ENSG00000095739	BAMBI	-1.98351	-0.988058	0.988058	2.6436	29.0717	6.97494e-08	2.54969e-06	6.37083	6.31665	4.13355	2.11675	3.26862	2.15888
ENSG00000274080	CTA-315H11.2	1.98226	0.987143	0.987143	2.41578	28.0878	1.15935e-07	3.93442e-06	2.68245	2.12737	2.59548	3.42208	5.17802	4.56964
ENSG00000227080	CTD-2021A8.3	1.98172	0.986752	0.986752	0.620353	16.5694	4.69026e-05	0.000582526	0.609649	1.34188	0.769032	2.29315	1.48868	0.971498
ENSG00000248360	LINC00504	1.98131	0.986451	0.986451	4.51933	43.0067	5.45531e-11	4.83101e-09	17.9542	21.2082	22.8467	39.0894	33.56	36.4852
ENSG00000162241	SLC25A45	1.98125	0.986413	0.986413	3.10117	35.5336	2.50689e-09	1.443e-07	5.2125	6.02209	4.74236	8.78452	9.28807	10.1827
ENSG00000130590	SAMD10	1.98037	0.985769	0.985769	1.88188	26.4911	2.64761e-07	7.97267e-06	2.13377	2.42193	1.92258	3.17513	5.40456	2.84253
ENSG00000167604	NFKBID	1.97931	0.984999	0.984999	3.09019	35.2304	2.92921e-09	1.63577e-07	4.78574	5.85845	4.99871	9.56067	8.34955	9.64302
ENSG00000275410	HNF1B	1.97831	0.984268	0.984268	2.38859	34.7499	3.74906e-09	2.0638e-07	4.63333	5.2366	5.03075	10.0193	6.99032	9.17526
ENSG00000243302	RP11-274B21.2	1.97651	0.982952	0.982952	4.99998	42.4349	7.30737e-11	6.17865e-09	18.5028	19.0809	19.1297	26.7064	35.696	38.1763
ENSG00000142233	NTN5	1.97649	0.982942	0.982942	2.93872	36.2404	1.74414e-09	1.05356e-07	5.33443	6.18574	6.53677	10.9013	9.90296	10.9743
ENSG00000185499	MUC1	1.97338	0.980668	0.980668	3.19282	38.1652	6.50011e-10	4.48298e-08	7.2853	8.73858	8.13892	10.4779	16.6344	15.6879
ENSG00000257511	RP11-278C7.1	-1.97285	-0.980283	0.980283	0.0208794	13.4492	0.000245113	0.00212906	1.15833	1.34188	1.63419	0.493909	0.420714	0.971498
ENSG00000280401	RP11-104F15.9	1.9728	0.980247	0.980247	-0.00579057	16.488	4.89602e-05	0.000602657	0.944955	0.687304	1.08946	1.19949	1.52104	2.1229
ENSG00000159958	TNFRSF13C	1.97236	0.97992	0.97992	1.9889	30.6545	3.08304e-08	1.27814e-06	3.10921	3.60016	3.26839	8.07894	4.30423	5.00142
ENSG00000152952	PLOD2	-1.9721	-0.979736	0.979736	6.85677	44.7576	2.23003e-11	2.1394e-09	141.499	153.858	152.236	71.8285	65.4372	64.2988
ENSG00000171223	JUNB	1.97078	0.978764	0.978764	7.14249	44.9235	2.04884e-11	1.9911e-09	102.39	100.575	78.6656	144.821	163.658	187.967
ENSG00000228327	RP11-206L10.2	1.97062	0.978651	0.978651	6.72402	44.5459	2.48459e-11	2.33864e-09	52.8565	75.178	62.1955	90.0678	122.751	123.02
ENSG00000220749	RPL21P28	-1.97009	-0.978259	0.978259	0.959368	19.3818	1.07023e-05	0.000175434	2.56052	2.91286	1.92258	0.987818	1.0356	1.33131
ENSG00000198691	ABCA4	1.97006	0.978238	0.978238	0.171035	14.029	0.000180018	0.00168806	0.853508	0.589118	0.704946	1.37589	1.10033	1.33131
ENSG00000016082	ISL1	-1.96912	-0.97755	0.97755	-0.198177	14.806	0.000119158	0.00121232	1.46316	1.66917	1.63419	0.423351	1.16505	0.539721
ENSG00000198786	MT-ND5	1.96795	0.976692	0.976692	13.9482	45.5093	1.51913e-11	1.56339e-09	12424.6	11674.8	13262.5	26278.8	19073.8	19621.9
ENSG00000243477	NAT6	1.96705	0.976036	0.976036	3.92572	39.3928	3.46572e-10	2.51786e-08	10.6384	12.0442	9.1643	15.1701	19.547	21.4089
ENSG00000235381	RP11-477D19.2	1.96573	0.975064	0.975064	1.31716	24.4328	7.69483e-07	1.99586e-05	1.85943	2.22556	1.63419	3.24569	3.36571	3.41823
ENSG00000187624	C17orf97	1.96461	0.974244	0.974244	1.74184	29.5757	5.37762e-08	2.06363e-06	3.35307	2.91286	2.94796	5.04493	5.08093	6.08086
ENSG00000225321	LINC01427	1.96417	0.973921	0.973921	0.949338	20.0761	7.44194e-06	0.000129057	0.944955	1.66917	1.31376	3.03401	2.26538	1.51122
ENSG00000237512	UNC5B-AS1	1.96295	0.973027	0.973027	1.99337	27.9655	1.23496e-07	4.13902e-06	2.40811	3.43652	2.17892	5.71523	3.85115	4.38973
ENSG00000104497	SNX16	-1.96165	-0.972065	0.972065	2.66443	31.5187	1.97532e-08	8.56889e-07	7.37675	7.52762	8.52344	2.43427	4.2395	4.02992
ENSG00000198886	MT-ND4	1.9594	0.970413	0.970413	15.0398	44.9399	2.03174e-11	1.98738e-09	27269.7	25894	30072.4	58126.3	42237.9	43786.3
ENSG00000152078	TMEM56	-1.95871	-0.969902	0.969902	4.33687	39.8366	2.76115e-10	2.09764e-08	26.3673	26.1176	28.1658	12.5947	13.2039	10.8304
ENSG00000182700	IGIP	-1.9578	-0.969234	0.969234	3.05436	32.7219	1.06332e-08	5.03598e-07	8.77894	8.41129	10.2217	4.05711	4.46604	3.95796
ENSG00000260404	RP11-384K6.6	1.95739	0.968934	0.968934	5.60576	42.67	6.47976e-11	5.51e-09	28.684	35.118	34.3501	47.6975	64.0456	60.3049
ENSG00000213213	CCDC183	-1.9571	-0.968718	0.968718	0.512975	13.0755	0.000299182	0.00248892	1.79846	1.08005	1.15355	0.176396	1.0356	0.611684
ENSG00000237550	RPL9P9	-1.95694	-0.968598	0.968598	4.89423	40.8275	1.66278e-10	1.33076e-08	37.4019	34.7907	33.7092	16.1932	17.0551	14.9323
ENSG00000112787	FBRSL1	1.95661	0.968353	0.968353	6.70637	43.7229	3.7832e-11	3.48025e-09	68.4331	80.48	59.4398	101.428	129.45	134.031
ENSG00000104140	RHOV	-1.95656	-0.968316	0.968316	2.21449	27.1248	1.90734e-07	6.02221e-06	6.03552	4.38565	4.93462	1.0231	2.88027	3.16636
ENSG00000091428	RAPGEF4	-1.9563	-0.968126	0.968126	0.871449	17.8964	2.33266e-05	0.00033028	1.46316	1.86554	3.33247	0.952539	1.06797	1.00748
ENSG00000280279	RP11-1228E12.1	1.95616	0.968022	0.968022	4.90934	40.9349	1.57382e-10	1.26634e-08	15.9423	18.8845	18.3606	27.3061	32.395	33.3188
ENSG00000139239	RPL14P1	-1.95575	-0.96772	0.96772	2.98988	34.1389	5.1314e-09	2.66654e-07	10.2116	10.8005	11.7598	4.02183	5.43692	5.54114
ENSG00000232460	BMPR1APS2	-1.95491	-0.967102	0.967102	0.849441	18.8867	1.38719e-05	0.000216935	1.82895	2.68376	2.81978	1.19949	1.45632	0.647665
ENSG00000078814	MYH7B	1.95488	0.96708	0.96708	0.228153	16.8411	4.06433e-05	0.000520332	0.823026	1.04732	1.08946	1.05838	2.07121	2.05094
ENSG00000269959	SPACA6P-AS	-1.95461	-0.966882	0.966882	0.180689	14.0193	0.000180946	0.00169571	1.58509	1.34188	1.60215	0.635026	0.711977	0.719628
ENSG00000115507	OTX1	1.95455	0.966834	0.966834	5.07675	42.342	7.66285e-11	6.41082e-09	31.5493	30.6669	29.4475	51.2607	53.9161	54.6198
ENSG00000272556	GTF2IP13	1.95422	0.96659	0.96659	4.60763	40.6102	1.85832e-10	1.47934e-08	15.8813	16.9862	17.3993	29.1759	29.3853	28.9291
ENSG00000230067	HSPD1P6	-1.95226	-0.965142	0.965142	0.850992	19.3822	1.06998e-05	0.000175434	2.68245	2.52012	2.5314	1.65812	1.13269	0.719628
ENSG00000278576	RP11-507K2.6	1.95203	0.964976	0.964976	1.19099	20.6564	5.49525e-06	0.000101408	1.00592	1.7019	1.57011	1.94036	2.29775	3.23833
ENSG00000271013	LRRC37A9P	1.95179	0.964798	0.964798	1.60106	25.8111	3.76509e-07	1.08571e-05	2.34715	2.25828	2.21097	3.5632	3.26862	5.10936
ENSG00000261949	GFY	1.95147	0.964563	0.964563	4.68935	40.008	2.52929e-10	1.9412e-08	16.0033	14.1716	14.6116	26.9886	26.1814	24.6113
ENSG00000173557	C2orf70	1.95033	0.96372	0.96372	2.14246	28.9057	7.59882e-08	2.70771e-06	3.35307	2.71649	3.14021	5.04493	4.78967	6.26077
ENSG00000260086	RP11-42I10.1	1.94803	0.962016	0.962016	-0.369809	12.5468	0.000396891	0.00310176	0.823026	0.52366	0.576774	1.05838	1.22978	1.07944
ENSG00000278895	CTC-448F2.7	1.94791	0.961925	0.961925	1.4463	20.8594	4.94267e-06	9.2813e-05	1.40219	1.34188	1.63419	1.79924	3.07445	2.77057
ENSG00000232573	RPL3P4	-1.94637	-0.960787	0.960787	4.73429	39.904	2.66763e-10	2.03692e-08	30.4215	34.7252	32.9402	16.4048	16.0519	12.2337
ENSG00000161509	GRIN2C	1.94508	0.959831	0.959831	2.94231	29.1966	6.53928e-08	2.44759e-06	3.23114	3.10923	3.36451	4.19823	5.85763	6.90843
ENSG00000279133	RP11-342K2.1	1.9448	0.959623	0.959623	2.85581	32.7463	1.05006e-08	4.98896e-07	3.50548	5.92391	4.96666	6.56193	10.9386	7.48413
ENSG00000259366	CTD-2647L4.4	-1.94451	-0.959406	0.959406	1.58583	22.6848	1.90872e-06	4.18124e-05	3.26162	3.33833	4.1015	1.90508	1.61813	1.36729
ENSG00000180902	D2HGDH	1.94401	0.959034	0.959034	5.55026	41.7167	1.05507e-10	8.77229e-09	31.5188	34.267	27.8774	41.6295	55.1135	66.7815
ENSG00000267432	DNAH17-AS1	1.94382	0.958898	0.958898	1.83588	24.8683	6.13843e-07	1.64638e-05	1.58509	2.19283	2.69161	4.23351	3.68934	3.23833
ENSG00000249857	CTD-2227C6.3	1.9428	0.958141	0.958141	0.284313	12.7228	0.000361221	0.00286945	0.274342	1.04732	0.704946	1.48173	1.32687	0.647665
ENSG00000224722	RP11-255B23.1	1.94189	0.957462	0.957462	2.18383	29.965	4.3991e-08	1.728e-06	3.53596	4.12382	3.07613	6.31498	5.92236	6.33273
ENSG00000272086	CTD-2186M15.3	1.93973	0.955854	0.955854	-0.242531	16.142	5.87649e-05	0.00069414	1.09737	1.04732	0.736989	1.72868	1.58577	1.69113
ENSG00000234965	SHISA8	1.9394	0.955612	0.955612	1.73434	24.0813	9.23517e-07	2.3074e-05	2.07281	2.3892	1.63419	3.17513	2.71846	4.71357
ENSG00000169026	MFSD7	1.93924	0.955492	0.955492	2.21951	26.7283	2.34171e-07	7.21053e-06	1.88991	3.89472	2.05075	2.61066	5.17802	5.82899
ENSG00000197283	SYNGAP1	1.93855	0.954976	0.954976	5.40214	41.2673	1.32774e-10	1.07994e-08	28.2267	31.4851	29.7039	41.947	52.7511	60.7366
ENSG00000184005	ST6GALNAC3	-1.93829	-0.954783	0.954783	2.00997	21.8965	2.87752e-06	5.89123e-05	3.8103	2.71649	3.52473	1.23477	1.74758	1.65515
ENSG00000204410	MSH5	1.93715	0.953939	0.953939	3.92454	36.3527	1.64651e-09	1.01406e-07	7.4682	8.70585	9.10021	12.7358	17.8642	13.1332
ENSG00000239264	TXNDC5	1.9363	0.953301	0.953301	0.0600227	14.7312	0.000123975	0.00125028	1.06689	0.720033	0.736989	2.18731	0.938516	1.25935
ENSG00000127415	IDUA	1.93489	0.952253	0.952253	5.37589	40.4088	2.06014e-10	1.61424e-08	22.6484	23.9247	22.3019	30.1284	44.4662	45.1207
ENSG00000214274	ANG	-1.93444	-0.951918	0.951918	1.95175	23.546	1.21962e-06	2.91892e-05	4.02368	4.61476	3.23634	0.740863	1.90939	2.87851
ENSG00000245205	EEF1A1P4	-1.93188	-0.950008	0.950008	4.27085	38.1833	6.44023e-10	4.46225e-08	24.203	27.8849	26.8841	12.1008	12.492	11.8019
ENSG00000181004	BBS12	-1.93152	-0.94974	0.94974	2.28229	29.2675	6.30452e-08	2.37069e-06	6.09649	6.80758	8.23505	1.6934	4.11005	4.02992
ENSG00000067836	ROGDI	1.92897	0.947831	0.947831	3.94654	36.8393	1.28276e-09	8.10031e-08	11.0346	11.0296	8.01075	15.1701	16.3755	20.3655
ENSG00000147509	RGS20	-1.92672	-0.946151	0.946151	1.59705	18.0057	2.20245e-05	0.000315726	2.34715	2.29101	2.5314	0.740863	1.55341	1.00748
ENSG00000039139	DNAH5	1.92671	0.946139	0.946139	1.6097	18.4836	1.7137e-05	0.000255961	0.975438	1.44007	1.37785	3.35152	1.97412	1.11542
ENSG00000248971	KRT8P46	1.92654	0.94601	0.94601	0.04374	15.3802	8.79035e-05	0.000951239	0.731578	1.24369	0.801075	1.37589	2.10357	1.25935
ENSG00000179454	KLHL28	-1.92513	-0.944955	0.944955	4.20127	37.8097	7.79929e-10	5.30565e-08	24.4774	26.2157	28.6464	12.2419	11.7476	12.7374
ENSG00000188897	CTD-3088G3.8	1.9251	0.944936	0.944936	4.36322	29.1274	6.77711e-08	2.49818e-06	3.2921	4.3202	3.01204	3.42208	8.12302	6.83647
ENSG00000258938	RP11-317N8.5	1.92318	0.943492	0.943492	1.28108	21.4903	3.55625e-06	7.04006e-05	1.58509	1.80008	1.66624	2.68122	3.62461	2.33879
ENSG00000231991	ANXA2P2	-1.92125	-0.942045	0.942045	3.37794	31.8466	1.66838e-08	7.43124e-07	10.0592	9.52407	10.7024	3.84543	5.0162	5.25329
ENSG00000123870	ZNF137P	-1.92107	-0.941907	0.941907	0.806358	13.5268	0.000235184	0.00205954	1.37171	1.44007	1.79441	0.635026	0.74434	0.75561
ENSG00000228434	AC004951.6	1.92091	0.941788	0.941788	4.08163	35.9293	2.04611e-09	1.20744e-07	8.71798	9.98227	8.97204	13.1944	17.4758	16.9113
ENSG00000228638	FCF1P2	-1.91981	-0.94096	0.94096	0.884646	17.5733	2.76443e-05	0.000379913	2.2557	2.3892	2.33914	0.635026	1.68286	0.899535
ENSG00000161960	EIF4A1	1.91896	0.940325	0.940325	3.00724	32.6397	1.10923e-08	5.23683e-07	5.18201	5.82572	5.86387	8.67869	11.2946	8.92339
ENSG00000258057	BCDIN3D-AS1	-1.91844	-0.939937	0.939937	-0.0221305	11.4269	0.000723894	0.00500638	1.00592	1.24369	1.37785	0.317513	0.776703	0.575703
ENSG00000276966	HIST1H4E	1.91772	0.939389	0.939389	0.483104	13.1079	0.000294049	0.0024544	0.640131	0.621847	0.96129	1.19949	1.52104	1.07944
ENSG00000260912	RP11-363E7.4	-1.91745	-0.93919	0.93919	1.68917	24.4879	7.4778e-07	1.94631e-05	4.81622	4.41838	4.67828	3.03401	1.74758	1.65515
ENSG00000162461	SLC25A34	1.91604	0.938131	0.938131	0.51715	17.6063	2.71688e-05	0.000374754	1.24978	1.47279	0.833118	1.37589	2.52428	2.19487
ENSG00000198208	RPS6KL1	1.91502	0.937357	0.937357	2.09143	28.92	7.54305e-08	2.7007e-06	3.71886	3.99291	3.36451	7.37335	4.30423	7.19628
ENSG00000241556	RP11-490G8.1	-1.91352	-0.936227	0.936227	1.52767	21.2298	4.07376e-06	7.90763e-05	3.26162	3.79654	3.14021	1.41117	1.68286	1.65515
ENSG00000225783	MIAT	1.91271	0.93562	0.93562	-0.0813279	12.2012	0.000477599	0.00359183	0.792543	0.52366	0.704946	1.0231	1.22978	1.22337
ENSG00000204876	AC021218.2	-1.91241	-0.935394	0.935394	0.796613	17.5635	2.77867e-05	0.000381169	1.92039	3.04378	2.17892	0.529188	1.35923	1.43926
ENSG00000235316	DUSP8P5	1.91173	0.934877	0.934877	1.32142	21.4056	3.71693e-06	7.30979e-05	1.5546	1.76735	1.89054	2.15203	3.4628	3.31029
ENSG00000279184	RP3-323A16.1	1.91168	0.93484	0.93484	3.88549	37.169	1.08321e-09	6.98763e-08	12.8636	13.4843	14.131	24.2721	20.0972	24.4674
ENSG00000187583	PLEKHN1	1.91144	0.934662	0.934662	3.76961	33.6987	6.43427e-09	3.23138e-07	7.07192	7.46216	6.28043	7.9731	11.2298	16.6594
ENSG00000182310	SPACA6	1.91124	0.934507	0.934507	2.16815	27.7084	1.41047e-07	4.61907e-06	3.23114	3.86199	2.7557	5.50356	5.76054	5.50516
ENSG00000275294	RP11-428O18.6	-1.91089	-0.934246	0.934246	0.497342	14.414	0.000146704	0.00142941	1.88991	1.63644	1.66624	1.16421	0.711977	0.539721
ENSG00000184058	TBX1	1.91011	0.933659	0.933659	1.81255	24.3803	7.90739e-07	2.03687e-05	2.28618	2.02918	2.65957	2.39899	5.0162	4.56964
ENSG00000197847	SLC22A20	1.91011	0.933655	0.933655	2.77526	28.9212	7.53837e-08	2.7007e-06	3.56644	4.12382	3.58882	5.67995	8.51137	5.00142
ENSG00000230724	LINC01001	1.90937	0.933098	0.933098	6.06952	40.0767	2.44181e-10	1.89348e-08	38.1945	49.0931	43.4503	66.9247	72.3628	83.6928
ENSG00000238035	AC138035.2	1.90888	0.932725	0.932725	4.78399	38.0694	6.82734e-10	4.66566e-08	14.9364	19.3754	19.9948	29.6345	30.6798	32.0954
ENSG00000183458	RP11-958N24.1	1.90849	0.932428	0.932428	4.49766	36.4291	1.58318e-09	9.79087e-08	12.4978	13.6152	9.22838	13.8295	22.4597	24.3954
ENSG00000269981	RP11-34P13.16	1.90843	0.932383	0.932383	2.53403	28.0828	1.16235e-07	3.93569e-06	2.68245	4.64748	3.07613	4.23351	6.69906	6.83647
ENSG00000063176	SPHK2	1.90786	0.931954	0.931954	3.69863	35.2729	2.86595e-09	1.60644e-07	9.541	10.1132	8.58752	14.4645	14.7897	18.9262
ENSG00000272341	RP1-151F17.2	-1.90769	-0.931826	0.931826	1.2949	21.7708	3.07236e-06	6.2188e-05	3.56644	3.17469	4.26172	2.61066	1.52104	0.971498
ENSG00000227232	WASH7P	1.90765	0.931794	0.931794	4.49182	37.1973	1.06762e-09	6.93363e-08	14.1134	15.2516	13.9067	24.5543	23.9483	25.0071
ENSG00000123612	ACVR1C	-1.90699	-0.931294	0.931294	2.31668	25.0455	5.59939e-07	1.53223e-05	4.63333	4.25474	6.34451	2.18731	1.71522	3.27431
ENSG00000248477	RP11-848G14.2	1.90679	0.93115	0.93115	0.241274	15.1361	0.000100035	0.00105878	0.792543	1.17824	0.897204	1.44645	1.16505	2.30281
ENSG00000228288	PCAT6	1.90664	0.931029	0.931029	0.649295	16.2705	5.49134e-05	0.000660107	1.34123	0.949134	0.897204	1.37589	2.00648	2.08692
ENSG00000105963	ADAP1	1.90655	0.930964	0.930964	3.57634	32.1245	1.44601e-08	6.57779e-07	6.85855	5.66208	4.64623	8.64341	10.6797	9.96685
ENSG00000113369	ARRDC3	-1.90631	-0.930785	0.930785	6.52761	39.8227	2.78098e-10	2.10203e-08	80.687	88.6622	86.4841	43.0759	37.7024	38.3562
ENSG00000187609	EXD3	1.90613	0.930645	0.930645	4.28618	36.7235	1.36131e-09	8.56025e-08	14.6925	14.2043	10.2858	18.9097	22.1037	25.8706
ENSG00000226179	LINC00685	-1.90556	-0.930213	0.930213	0.506006	13.1431	0.000288577	0.00241277	1.58509	1.63644	1.31376	0.176396	0.938516	1.00748
ENSG00000167182	SP2	1.90481	0.929646	0.929646	5.24738	39.4676	3.33544e-10	2.43503e-08	38.0726	36.4926	32.7479	63.2556	59.9032	58.5777
ENSG00000198899	MT-ATP6	1.90441	0.929342	0.929342	14.0219	41.2761	1.32172e-10	1.07994e-08	14781.7	13898.4	15424.2	29659.5	22094.2	22507
ENSG00000241549	GUSBP2	1.90311	0.92836	0.92836	2.14612	27.8034	1.34292e-07	4.42692e-06	2.68245	4.22201	3.49269	5.50356	6.21362	5.90095
ENSG00000131188	PRR7	1.90303	0.928297	0.928297	3.71093	35.7222	2.2755e-09	1.31997e-07	11.1261	10.9969	10.3819	13.1591	20.5826	21.9127
ENSG00000160741	CRTC2	1.90298	0.928264	0.928264	5.85259	39.4877	3.30133e-10	2.42195e-08	42.1572	40.1582	33.8694	60.7155	61.586	75.2012
ENSG00000225914	XXbac-BPG154L12.4	1.90255	0.927933	0.927933	3.19874	33.0416	9.02085e-09	4.38331e-07	6.61469	6.64394	7.04946	11.113	13.4952	9.82293
ENSG00000197483	ZNF628	1.90085	0.926648	0.926648	3.61704	34.4319	4.41422e-09	2.33554e-07	9.87631	9.3277	6.82516	15.0995	14.6926	14.2486
ENSG00000125629	INSIG2	-1.90028	-0.92621	0.92621	4.83413	36.1087	1.86611e-09	1.10826e-07	22.496	24.5138	28.0376	14.4292	8.70554	11.8379
ENSG00000147437	GNRH1	-1.89971	-0.925781	0.925781	1.27	20.1735	7.07243e-06	0.000123364	2.43859	3.89472	3.23634	1.23477	2.20066	1.00748
ENSG00000198718	FAM179B	-1.89882	-0.925106	0.925106	1.58725	20.9767	4.64909e-06	8.79624e-05	3.59693	3.27288	3.49269	1.55229	2.16829	1.11542
ENSG00000196834	POTEI	1.89882	0.925105	0.925105	3.3831	31.6748	1.82274e-08	7.92998e-07	4.81622	5.98936	6.37656	8.11422	8.60845	12.5215
ENSG00000255046	RP11-297N6.4	1.89875	0.925053	0.925053	0.152131	14.0907	0.000174201	0.00164703	0.548684	1.01459	1.05742	0.88198	1.42395	2.15888
ENSG00000117425	PTCH2	1.89849	0.924852	0.924852	2.17845	24.8256	6.27573e-07	1.67719e-05	2.46908	2.55284	2.69161	3.49264	4.04533	5.6131
ENSG00000179406	LINC00174	1.89765	0.924214	0.924214	4.42981	36.5852	1.46137e-09	9.11289e-08	14.1743	15.8735	12.9774	19.58	26.1814	27.4178
ENSG00000229848	RP13-766D20.2	1.89757	0.92415	0.92415	0.552067	14.4925	0.000140717	0.00138368	0.609649	1.04732	1.08946	1.12893	1.52104	2.01496
ENSG00000139515	PDX1	1.89741	0.92403	0.92403	0.954308	22.94	1.6714e-06	3.72789e-05	1.61557	1.96373	2.88387	5.60939	3.2039	1.97898
ENSG00000215039	CD27-AS1	-1.89686	-0.923613	0.923613	1.27999	20.6594	5.48683e-06	0.000101378	2.7739	3.82927	3.49269	1.23477	2.58901	0.863554
ENSG00000196338	NLGN3	1.89484	0.922077	0.922077	3.20098	33.1104	8.70732e-09	4.27258e-07	6.40131	7.82218	7.78645	10.619	12.5243	14.1767
ENSG00000251143	RP11-849H4.4	1.89329	0.920895	0.920895	0.934293	16.0464	6.18095e-05	0.000722685	1.28026	0.654575	1.31376	1.8698	1.65049	2.01496
ENSG00000231305	RP11-723O4.2	1.89292	0.920612	0.920612	0.887685	18.1756	2.01445e-05	0.000292986	1.49364	1.60371	0.96129	2.08147	2.03884	2.77057
ENSG00000179862	CITED4	1.89092	0.919085	0.919085	1.57124	19.755	8.80331e-06	0.000149208	1.58509	1.73462	1.44193	2.32843	4.11005	1.5472
ENSG00000231652	RP11-553A21.3	-1.89071	-0.918929	0.918929	-0.0729058	13.7361	0.000210375	0.00189667	1.85943	1.40734	1.73032	0.176396	0.938516	1.25935
ENSG00000224271	RP11-191L9.4	1.89016	0.918506	0.918506	1.53454	20.7098	5.34405e-06	9.92236e-05	1.5546	2.12737	1.60215	3.28097	3.78643	1.76309
ENSG00000167371	PRRT2	1.88972	0.918175	0.918175	2.96101	30.3958	3.52282e-08	1.44842e-06	4.08465	6.08755	5.25505	8.11422	8.41428	9.46311
ENSG00000099904	ZDHHC8	1.88942	0.917941	0.917941	6.2449	38.8613	4.55023e-10	3.25831e-08	48.3451	48.7986	39.0604	61.2447	75.5667	94.0914
ENSG00000268362	CTD-2017D11.1	1.88838	0.917149	0.917149	0.204624	13.3777	0.000254631	0.00219267	1.00592	0.490931	0.96129	1.27005	2.00648	0.863554
ENSG00000224043	CCNT2-AS1	-1.88738	-0.916387	0.916387	-0.0205	10.4685	0.00121428	0.0074508	1.00592	0.981863	1.40989	0.317513	1.22978	0
ENSG00000182050	MGAT4C	1.88702	0.91611	0.91611	0.850013	15.7242	7.32811e-05	0.000828119	0.914473	1.04732	1.24968	1.34061	2.16829	1.90701
ENSG00000130518	KIAA1683	1.88622	0.915498	0.915498	4.88506	37.659	8.42587e-10	5.60451e-08	26.3673	27.6231	24.1604	42.7584	46.5051	42.0623
ENSG00000228007	AC011933.2	-1.88553	-0.914974	0.914974	2.96929	30.7779	2.8931e-08	1.20272e-06	9.93727	11.7824	11.7598	6.66777	4.27186	4.78553
ENSG00000279700	RP13-554M15.2	1.88488	0.914476	0.914476	1.17903	19.0404	1.27982e-05	0.000201832	1.18881	1.86554	1.53806	3.45736	1.81231	2.41075
ENSG00000273448	RP11-166O4.6	-1.8847	-0.914334	0.914334	0.917937	16.7421	4.28211e-05	0.000544949	2.07281	1.99645	2.98	1.09366	1.35923	0.863554
ENSG00000160949	TONSL	1.88454	0.91421	0.91421	6.22159	38.6469	5.07848e-10	3.59743e-08	50.4484	54.1334	41.9443	64.5257	89.3532	93.8755
ENSG00000244723	ASLP1	1.88413	0.9139	0.9139	0.554386	12.3694	0.000436418	0.00333407	0.670613	1.01459	0.544731	0.211675	1.55341	2.01496
ENSG00000179698	WDR97	1.88369	0.913562	0.913562	1.76434	22.6797	1.91377e-06	4.18124e-05	1.95088	1.99645	2.65957	4.12767	3.9806	2.95048
ENSG00000235043	TECRP1	1.88369	0.913558	0.913558	2.49886	29.1468	6.70965e-08	2.48556e-06	4.60285	5.0075	4.03742	8.46701	6.4078	7.98787
ENSG00000236081	ELFN1-AS1	1.88272	0.91282	0.91282	3.15088	30.869	2.76046e-08	1.16048e-06	6.09649	5.20387	5.92795	9.27843	10.6797	8.99535
ENSG00000076641	PAG1	-1.88146	-0.911851	0.911851	3.30401	25.2834	4.94947e-07	1.37428e-05	5.48684	5.17115	6.44064	0.705584	3.23626	4.28179
ENSG00000153936	HS2ST1	-1.87983	-0.910601	0.910601	5.47693	37.6186	8.60183e-10	5.6525e-08	61.7879	57.7663	64.5026	22.5787	31.8448	33.5347
ENSG00000122884	P4HA1	-1.87958	-0.910414	0.910414	7.67557	38.9915	4.25663e-10	3.06273e-08	198.41	204.228	201.358	100.052	93.4309	92.1124
ENSG00000268903	RP11-34P13.15	1.87786	0.909087	0.909087	3.7827	32.9651	9.38294e-09	4.52984e-07	8.3217	9.26224	7.62623	11.4305	16.246	14.7164
ENSG00000249353	NPM1P27	-1.87676	-0.908247	0.908247	0.39289	13.2723	0.000269358	0.00229239	1.76798	1.83281	1.31376	0.599747	1.0356	0.683647
ENSG00000187741	FANCA	1.87639	0.907959	0.907959	6.18836	38.113	6.67649e-10	4.5835e-08	47.705	50.2059	47.4557	72.5693	85.0166	86.2475
ENSG00000164118	CEP44	-1.87616	-0.907785	0.907785	3.17923	30.1181	4.06526e-08	1.6181e-06	10.0287	11.4223	10.6062	4.02183	6.27835	4.96544
ENSG00000162650	ATXN7L2	1.87504	0.906923	0.906923	3.44543	32.91	9.65237e-09	4.64493e-07	6.40131	10.8987	8.68365	16.5107	12.7832	13.8169
ENSG00000260641	RP11-1299A16.3	-1.87501	-0.906902	0.906902	0.994383	20.9267	4.77188e-06	8.98314e-05	4.14561	3.01105	4.00537	1.65812	1.45632	2.23085
ENSG00000197782	ZNF780A	-1.87499	-0.906883	0.906883	4.23327	34.3101	4.69932e-09	2.46772e-07	21.7645	24.1866	22.4942	11.2893	10	11.1902
ENSG00000279355	AGPAT4-IT1	1.8749	0.906811	0.906811	1.29552	14.2398	0.000160927	0.00154189	0.487719	1.14551	1.21763	0.564467	1.71522	2.5187
ENSG00000164362	TERT	1.87442	0.906446	0.906446	1.18574	18.101	2.09496e-05	0.000303133	1.18881	1.76735	1.31376	0.635026	2.91263	3.6701
ENSG00000176945	MUC20	1.87428	0.906336	0.906336	4.53691	31.6754	1.82213e-08	7.92998e-07	6.7671	7.98582	6.1843	10.1957	12.4596	12.4136
ENSG00000260518	BMS1P8	1.87304	0.90538	0.90538	0.276762	13.9316	0.000189579	0.0017559	0.944955	0.916405	0.897204	1.44645	1.35923	1.83505
ENSG00000114654	EFCC1	1.87141	0.904127	0.904127	0.948449	16.4872	4.89805e-05	0.000602657	1.06689	1.47279	1.1215	1.19949	1.87703	3.0944
ENSG00000222014	RAB6C	-1.8709	-0.903734	0.903734	0.254942	13.6518	0.000220034	0.00196481	1.76798	2.09464	1.37785	1.05838	0.647252	0.791591
ENSG00000108821	COL1A1	1.87054	0.903456	0.903456	6.34226	37.776	7.93537e-10	5.32559e-08	46.9125	54.9189	47.8402	70.3115	87.9292	92.4003
ENSG00000279058	AGAP14	1.8703	0.90327	0.90327	1.41818	21.802	3.02284e-06	6.13006e-05	1.95088	2.32374	2.11484	3.70432	3.10681	3.85001
ENSG00000268230	CTD-2619J13.8	1.86917	0.902398	0.902398	-0.0757837	12.699	0.000365857	0.00289858	0.213377	1.17824	1.05742	1.12893	1.68286	1.22337
ENSG00000256222	MTRNR2L3	-1.86914	-0.902373	0.902373	1.57433	17.1013	3.54373e-05	0.000464409	2.37763	2.35647	2.88387	0.776143	1.39159	1.47524
ENSG00000266490	CTD-2349P21.9	-1.86797	-0.901472	0.901472	0.824724	15.1466	9.94762e-05	0.00105362	1.82895	2.1601	2.24301	1.27005	1.06797	0.611684
ENSG00000127362	TAS2R3	1.86796	0.901464	0.901464	1.2303	14.9317	0.000111474	0.00114978	0.823026	1.24369	1.08946	2.5401	1.42395	1.25935
ENSG00000266236	NARF-IT1	1.86778	0.901322	0.901322	0.970911	16.9888	3.76e-05	0.000485524	1.15833	1.37461	1.37785	2.15203	2.10357	2.26683
ENSG00000234383	CTBP2P8	1.86673	0.900512	0.900512	0.899613	16.0716	6.09911e-05	0.000715916	1.06689	1.17824	1.31376	2.01091	1.94176	1.97898
ENSG00000224186	C5orf66	1.86626	0.900147	0.900147	1.2838	20.6266	5.5816e-06	0.000102496	2.07281	2.1601	1.50602	3.31625	2.52428	3.74207
ENSG00000105270	CLIP3	1.86486	0.899066	0.899066	2.26609	24.8957	6.05178e-07	1.63596e-05	3.475	2.94559	2.69161	5.39772	4.72494	5.0374
ENSG00000168890	TMEM150A	1.86433	0.898657	0.898657	2.90222	30.3117	3.67894e-08	1.49617e-06	6.09649	6.7094	5.57548	8.18478	9.25571	13.3131
ENSG00000213639	PPP1CB	-1.863	-0.897626	0.897626	6.99403	37.7156	8.18489e-10	5.46853e-08	145.157	143.516	162.714	73.9452	68.0909	73.618
ENSG00000111052	LIN7A	-1.86283	-0.897499	0.897499	1.84875	23.6371	1.16322e-06	2.8124e-05	5.36491	5.4657	4.74236	2.11675	2.6861	2.66262
ENSG00000255182	CTD-2517M22.14	1.86219	0.897002	0.897002	2.39235	25.013	5.69437e-07	1.55231e-05	3.13969	3.46925	2.7557	4.69213	5.21038	5.68506
ENSG00000248290	TNXA	1.86048	0.895678	0.895678	2.03678	21.3695	3.78745e-06	7.41923e-05	2.01184	2.3892	1.95462	3.7396	3.26862	3.52618
ENSG00000283445	RP11-63G10.4	1.8604	0.895617	0.895617	2.55508	24.9258	5.95795e-07	1.61827e-05	2.71294	3.37106	3.33247	6.70305	4.78967	3.99394
ENSG00000104765	BNIP3L	-1.86013	-0.895403	0.895403	7.39746	37.7766	7.93258e-10	5.32559e-08	212.615	218.661	210.362	106.014	106.441	94.1993
ENSG00000255234	RP11-727A23.10	1.85971	0.895076	0.895076	2.04666	24.2375	8.51576e-07	2.16012e-05	2.86535	3.20742	2.65957	6.13858	4.07769	4.17384
ENSG00000280434	RP4-671O14.6	1.85943	0.894862	0.894862	1.00415	16.4862	4.90067e-05	0.000602657	1.49364	1.24369	1.02538	1.27005	3.59225	1.36729
ENSG00000197044	ZNF441	-1.85889	-0.894439	0.894439	0.825239	19.2057	1.17362e-05	0.000187453	2.71294	3.69835	3.46064	1.6934	1.61813	1.40328
ENSG00000277196	AC007325.2	1.85868	0.89428	0.89428	1.43914	17.8072	2.44455e-05	0.00034337	1.49364	1.37461	1.50602	2.39899	3.13917	1.69113
ENSG00000240219	RP11-430C7.5	-1.85851	-0.894148	0.894148	0.874527	11.8954	0.000562723	0.00409417	1.09737	1.53825	1.69828	0	1.35923	0.683647
ENSG00000147041	SYTL5	-1.8579	-0.893673	0.893673	0.924002	26.8876	2.15634e-07	6.70931e-06	7.22434	7.52762	8.58752	3.35152	4.53077	3.31029
ENSG00000188486	H2AFX	1.85734	0.893239	0.893239	5.99661	37.1194	1.11111e-09	7.10636e-08	63.6778	62.1519	50.4677	86.6105	103.269	102.835
ENSG00000204314	PRRT1	1.85666	0.892712	0.892712	4.03707	33.5497	6.94671e-09	3.46548e-07	11.1566	13.3533	12.6249	22.7198	21.9742	16.4075
ENSG00000149557	FEZ1	-1.8565	-0.892585	0.892585	0.740491	17.2852	3.21676e-05	0.000430609	3.38355	2.48739	2.11484	0.564467	2.00648	1.25935
ENSG00000247287	RP11-902B17.1	-1.85626	-0.892403	0.892403	1.0906	14.4889	0.000140991	0.00138477	1.98136	2.12737	1.82645	0.45863	0.938516	1.47524
ENSG00000199753	SNORD104	1.85626	0.8924	0.8924	1.00861	15.7325	7.29603e-05	0.000825964	1.52412	0.850948	1.15355	2.36371	1.81231	1.69113
ENSG00000256268	RP11-221N13.3	-1.85535	-0.891694	0.891694	0.0899774	11.8513	0.000576198	0.00416558	1.31074	1.47279	1.57011	0.564467	1.16505	0.323833
ENSG00000160783	PMF1	1.85477	0.891243	0.891243	3.10676	30.2693	3.7603e-08	1.51281e-06	6.67565	6.61121	6.47269	10.0899	12.2654	10.3626
ENSG00000227081	RP11-543P15.1	-1.85465	-0.89115	0.89115	1.69393	18.6498	1.57068e-05	0.000239133	2.92631	3.0765	3.4286	2.04619	1.58577	0.863554
ENSG00000009950	MLXIPL	1.85387	0.890541	0.890541	7.01025	37.1468	1.0956e-09	7.03725e-08	75.5659	84.0147	72.4813	110.636	141.425	132.771
ENSG00000160973	FOXH1	1.85337	0.89015	0.89015	0.138143	13.6609	0.000218964	0.0019576	0.762061	1.04732	1.02538	0.740863	1.71522	2.26683
ENSG00000189350	FAM179A	1.85327	0.890077	0.890077	0.852022	18.0717	2.12736e-05	0.00030643	1.67653	1.40734	1.50602	2.7165	2.84791	2.01496
ENSG00000230074	RP11-195F19.9	-1.85319	-0.890011	0.890011	0.612201	12.5602	0.000394054	0.00308442	1.58509	1.40734	1.76236	0.211675	1.10033	0.971498
ENSG00000266869	RP6-114E22.1	-1.8529	-0.889782	0.889782	0.304218	14.0753	0.000175631	0.00165522	2.07281	1.76735	1.85849	0.740863	1.19742	0.791591
ENSG00000261485	PAN3-AS1	-1.85074	-0.888101	0.888101	0.253259	13.4536	0.000244542	0.00212533	1.85943	2.12737	1.34581	0.105838	0.906153	1.58318
ENSG00000230291	RP11-244J10.1	-1.85063	-0.888014	0.888014	1.24137	16.7343	4.29964e-05	0.000546554	3.32258	2.45466	1.95462	1.44645	1.13269	1.15141
ENSG00000270580	PKD1P6-NPIPP1	1.85041	0.887847	0.887847	1.05434	15.4603	8.42581e-05	0.000918432	1.2193	0.818219	1.44193	1.30533	2.52428	1.943
ENSG00000131471	AOC3	1.85024	0.887713	0.887713	3.23157	27.4748	1.59153e-07	5.16677e-06	4.48092	5.07296	4.06946	7.76143	7.54049	7.12432
ENSG00000168255	POLR2J3	1.84993	0.88747	0.88747	5.21984	35.3055	2.81829e-09	1.59164e-07	22.7094	28.4086	23.6798	34.1856	45.2106	44.473
ENSG00000229018	PMS2P7	1.84946	0.887104	0.887104	0.40296	15.9312	6.56873e-05	0.000760307	1.43267	1.11278	1.15355	2.04619	1.48868	2.62664
ENSG00000176171	BNIP3	-1.84887	-0.886645	0.886645	6.04411	36.1102	1.86472e-09	1.10826e-07	78.1265	81.4946	75.6856	32.5627	44.0455	37.2408
ENSG00000261116	RP3-523K23.2	-1.8486	-0.886433	0.886433	2.69787	25.2696	4.98517e-07	1.37908e-05	6.27938	6.67667	7.14559	2.68122	3.2039	3.85001
ENSG00000127586	CHTF18	1.8484	0.88628	0.88628	5.52306	35.4736	2.58534e-09	1.48246e-07	30.7568	30.9287	22.8467	39.9361	49.3853	50.4819
ENSG00000104833	TUBB4A	1.84808	0.886027	0.886027	5.84018	36.6004	1.45005e-09	9.08008e-08	69.2866	64.5411	56.0752	104.744	106.279	101.396
ENSG00000237515	SHISA9	1.84792	0.885901	0.885901	3.37639	30.0145	4.28827e-08	1.69129e-06	4.90767	8.34584	7.0815	13.1239	10.5502	9.53507
ENSG00000127419	TMEM175	1.84726	0.885387	0.885387	3.67574	30.5685	3.22283e-08	1.3324e-06	7.89495	7.06941	7.24172	9.56067	13.9806	13.2771
ENSG00000258472	RP11-192H23.4	1.84578	0.884228	0.884228	3.39203	28.912	7.5744e-08	2.70545e-06	6.2489	6.38211	4.51806	6.42082	11.068	10.9743
ENSG00000223478	RP11-545E17.3	-1.84462	-0.883328	0.883328	1.11305	18.131	2.0622e-05	0.000299349	3.59693	3.17469	2.33914	0.952539	1.97412	1.47524
ENSG00000165389	SPTSSA	-1.84437	-0.883126	0.883126	4.45467	33.7737	6.19112e-09	3.14089e-07	31.214	29.1286	33.5811	15.664	17.2816	12.3416
ENSG00000198353	HOXC4	1.8442	0.882992	0.882992	1.95195	24.889	6.0729e-07	1.63596e-05	4.11513	2.6183	3.39656	5.57412	5.14566	6.0089
ENSG00000278383	RP4-694B14.8	1.84415	0.882955	0.882955	-0.439892	12.1797	0.000483128	0.00362794	0.579166	0.981863	0.897204	1.19949	1.13269	1.72711
ENSG00000204839	MROH6	1.84299	0.882046	0.882046	6.37614	35.6601	2.3493e-09	1.35751e-07	38.1335	42.2201	33.5811	49.7437	71.845	66.6736
ENSG00000279738	RP5-1014D13.2	1.84057	0.880154	0.880154	2.63655	26.0187	3.38124e-07	9.88352e-06	3.56644	4.45111	3.97333	6.91473	6.34307	6.36871
ENSG00000125931	CITED1	1.84002	0.879724	0.879724	0.512642	15.8583	6.82659e-05	0.000784225	1.52412	1.27642	0.993333	2.7165	1.71522	1.79907
ENSG00000259275	RP11-522B15.3	1.83953	0.879335	0.879335	-0.0666186	15.0403	0.00010524	0.00109301	1.24978	0.850948	1.37785	2.64594	0.841428	2.26683
ENSG00000214110	LDHAP4	-1.83931	-0.879161	0.879161	5.30645	34.609	4.03046e-09	2.17761e-07	50.5399	44.1184	48.3208	24.0251	25.8901	19.2141
ENSG00000269982	RP11-1020A11.2	1.83909	0.878995	0.878995	1.91112	20.7858	5.13612e-06	9.59641e-05	1.67653	2.42193	2.43527	2.8929	3.30099	4.56964
ENSG00000198729	PPP1R14C	-1.83834	-0.878404	0.878404	3.24111	21.7322	3.13481e-06	6.30586e-05	4.87719	4.90931	4.19763	2.5401	2.03884	2.19487
ENSG00000246366	LACTB2-AS1	1.8382	0.878297	0.878297	1.35027	18.0505	2.15119e-05	0.000309267	1.06689	2.09464	1.73032	2.92817	2.4272	2.62664
ENSG00000182759	MAFA	1.83695	0.877314	0.877314	1.20708	20.5038	5.95118e-06	0.000107567	1.88991	2.1601	2.3071	2.25787	3.94824	4.28179
ENSG00000240694	PNMA2	-1.83615	-0.876683	0.876683	2.77778	27.22	1.81571e-07	5.77128e-06	9.84583	9.88409	7.94666	3.17513	5.98708	4.31777
ENSG00000256060	TRAPPC2B	-1.83565	-0.876289	0.876289	0.624038	13.198	0.00028025	0.00235895	1.76798	1.76735	1.85849	1.16421	1.16505	0.25187
ENSG00000229539	RP11-119B16.2	1.83344	0.874556	0.874556	0.165947	12.2903	0.000455326	0.00345033	1.31074	0.589118	0.64086	1.79924	0.938516	1.47524
ENSG00000167615	LENG8	1.83281	0.874055	0.874055	8.10656	36.2385	1.74584e-09	1.05356e-07	171.006	199.22	161.689	238.029	314.856	320.558
ENSG00000234694	RP1-92O14.3	1.83226	0.873623	0.873623	0.408974	14.9876	0.000108222	0.00112009	1.28026	0.78549	1.44193	1.05838	1.71522	3.05842
ENSG00000186907	RTN4RL2	1.83159	0.873096	0.873096	4.78875	33.7539	6.25437e-09	3.15162e-07	23.3191	21.9937	16.9507	25.9655	39.5147	36.9169
ENSG00000166831	RBPMS2	1.83158	0.873092	0.873092	3.25201	28.9777	7.32155e-08	2.65957e-06	7.34627	6.18574	6.05613	9.24315	10.2913	12.6295
ENSG00000023608	SNAPC1	-1.83146	-0.872993	0.872993	2.32297	23.5126	1.24098e-06	2.93957e-05	5.60877	6.31665	5.79978	3.42208	3.30099	1.83505
ENSG00000157335	CLEC18C	1.83001	0.871848	0.871848	1.17783	19.4609	1.02678e-05	0.000169986	2.10329	2.12737	1.60215	2.5401	3.4628	3.56216
ENSG00000274227	RP1-267L14.6	1.8296	0.871532	0.871532	0.163094	10.6311	0.00111204	0.00694027	1.15833	0.556389	0.352473	1.05838	0.87379	1.51122
ENSG00000181143	MUC16	1.82935	0.871328	0.871328	6.59045	29.5356	5.48977e-08	2.09674e-06	6.49276	8.05128	7.72236	16.8282	11.7476	7.19628
ENSG00000089505	CMTM1	1.82815	0.870384	0.870384	0.962422	12.5144	0.000403826	0.00313956	1.06689	0.883677	0.704946	0.846701	1.52104	2.01496
ENSG00000263535	AK4P1	-1.82725	-0.86967	0.86967	1.76059	19.4287	1.04428e-05	0.000172262	3.8103	3.69835	3.58882	0.811422	3.07445	1.51122
ENSG00000111711	GOLT1B	-1.82684	-0.869353	0.869353	4.48456	32.5538	1.15937e-08	5.43922e-07	27.4952	30.1759	30.9535	16.4754	13.8188	12.7014
ENSG00000079263	SP140	-1.82637	-0.868979	0.868979	0.722863	14.0784	0.000175343	0.0016546	2.01184	2.25828	1.85849	0.846701	1.19742	0.935517
ENSG00000249264	EEF1A1P9	-1.82573	-0.868474	0.868474	3.07792	27.0792	1.95293e-07	6.15243e-06	9.63245	10.4732	9.22838	4.30406	4.72494	5.32525
ENSG00000254681	PKD1P5	1.82572	0.868464	0.868464	5.86401	34.4776	4.3118e-09	2.29646e-07	35.4206	40.1255	31.1458	44.9104	63.7867	66.0979
ENSG00000179148	ALOXE3	1.824	0.867109	0.867109	2.4503	24.9691	5.82569e-07	1.58522e-05	3.77982	3.73108	4.03742	6.38554	6.79615	5.57712
ENSG00000159713	TPPP3	1.82302	0.86633	0.86633	0.880678	15.7057	7.40018e-05	0.000833342	1.15833	1.76735	1.05742	2.25787	1.19742	3.05842
ENSG00000104899	AMH	1.82209	0.865597	0.865597	4.40548	31.6832	1.81486e-08	7.92998e-07	14.3267	13.6152	10.5101	17.2868	20.5503	24.9711
ENSG00000203950	FAM127B	1.8217	0.865283	0.865283	5.74882	34.4854	4.29453e-09	2.29543e-07	45.6017	45.1984	37.0737	66.5719	72.0715	69.0124
ENSG00000144228	SPOPL	-1.82127	-0.864947	0.864947	5.68498	33.9124	5.76513e-09	2.97521e-07	55.9962	56.3262	61.6507	27.8	28.5762	28.7851
ENSG00000274561	RP11-147L13.12	-1.82053	-0.864357	0.864357	0.863402	16.3249	5.33588e-05	0.000646614	3.13969	2.29101	2.62753	1.0231	1.2945	1.65515
ENSG00000254995	STX16-NPEPL1	1.82036	0.864224	0.864224	1.70317	20.1898	7.01274e-06	0.000123039	1.70702	2.71649	2.17892	2.39899	5.14566	3.16636
ENSG00000167749	KLK4	1.82016	0.864065	0.864065	-0.164057	11.997	0.00053286	0.00392337	0.792543	0.818219	0.96129	1.44645	1.06797	1.69113
ENSG00000281392	LINC00506	1.81962	0.863638	0.863638	3.06785	27.2097	1.82544e-07	5.78803e-06	4.08465	5.72753	6.6329	10.6896	8.96444	6.80049
ENSG00000174721	FGFBP3	-1.81921	-0.863314	0.863314	0.0705998	9.63298	0.00191114	0.0105116	1.15833	1.11278	1.24968	0.529188	0.517802	0.683647
ENSG00000068976	PYGM	1.81859	0.862819	0.862819	1.40135	17.1176	3.51349e-05	0.000461454	1.37171	2.02918	1.31376	1.6934	2.75082	3.23833
ENSG00000233673	ANAPC1P1	-1.81673	-0.861344	0.861344	0.93638	15.8257	6.9452e-05	0.000794055	2.19473	2.09464	3.46064	1.34061	1.00324	1.47524
ENSG00000215630	GUSBP9	1.81556	0.860413	0.860413	2.26434	23.078	1.55557e-06	3.53774e-05	2.92631	3.46925	3.14021	5.18604	6.37543	3.81403
ENSG00000217236	SP9	1.81516	0.860096	0.860096	-0.655447	11.6909	0.000628062	0.00445392	0.914473	0.687304	0.897204	1.37589	1.35923	1.33131
ENSG00000181222	POLR2A	1.81458	0.859635	0.859635	9.0526	35.2845	2.84894e-09	1.60291e-07	504.82	518.685	472.794	799.921	783.92	834.121
ENSG00000183971	NPW	1.81372	0.858952	0.858952	5.15455	31.9472	1.58425e-08	7.12007e-07	19.4173	16.888	11.4714	16.052	30.259	31.9155
ENSG00000264456	RP11-848P1.2	1.81351	0.858786	0.858786	1.16428	18.4056	1.78533e-05	0.000264548	1.5546	1.60371	2.40322	2.64594	3.17154	3.20235
ENSG00000213073	RP11-288H12.3	-1.8133	-0.858615	0.858615	1.85234	18.6854	1.54155e-05	0.000235177	2.53004	4.18928	4.06946	1.0231	3.04209	1.18739
ENSG00000131094	C1QL1	1.81328	0.858599	0.858599	1.9583	22.2629	2.37753e-06	5.00451e-05	2.92631	3.92745	1.92258	4.72741	3.78643	5.68506
ENSG00000163704	PRRT3	1.81309	0.858452	0.858452	1.20504	19.2374	1.15432e-05	0.000185659	2.31666	2.12737	1.66624	2.32843	2.88027	4.78553
ENSG00000136149	RPL13AP25	-1.81282	-0.858239	0.858239	2.39015	22.8386	1.76195e-06	3.89504e-05	6.88903	5.92391	5.03075	3.28097	2.81555	2.66262
ENSG00000276115	RP11-817I4.2	1.81265	0.8581	0.8581	0.147511	13.7537	0.000208409	0.00188774	0.88399	1.24369	1.15355	2.15203	1.52104	1.61916
ENSG00000115221	ITGB6	-1.81225	-0.857778	0.857778	0.239669	11.4157	0.000728242	0.00502021	1.79846	1.24369	1.53806	1.09366	0.355989	0.827573
ENSG00000184986	TMEM121	1.81145	0.857141	0.857141	1.33453	17.1873	3.38697e-05	0.000451666	1.85943	1.86554	1.15355	2.50482	2.49192	2.91449
ENSG00000169894	MUC3A	1.81039	0.856303	0.856303	5.68497	33.3907	7.53829e-09	3.74606e-07	33.9879	31.6814	32.6839	53.5186	53.01	52.0291
ENSG00000126368	NR1D1	1.80925	0.855389	0.855389	7.47359	34.7201	3.80686e-09	2.08598e-07	180.883	178.405	162.298	257.503	302.817	282.454
ENSG00000104973	MED25	1.80877	0.855007	0.855007	6.15004	33.828	6.02053e-09	3.0752e-07	51.4848	52.006	40.8548	68.865	81.9745	82.5414
ENSG00000153814	JAZF1	-1.80863	-0.854897	0.854897	2.66247	22.1007	2.58711e-06	5.40763e-05	5.2125	5.20387	6.12021	2.7165	3.62461	1.76309
ENSG00000227627	RP1-101K10.6	1.80768	0.85414	0.85414	1.30403	22.55	2.04744e-06	4.41526e-05	2.92631	3.14196	3.33247	6.70305	3.36571	5.00142
ENSG00000161048	NAPEPLD	-1.80708	-0.85366	0.85366	3.69326	29.136	6.74716e-08	2.49328e-06	16.1862	15.1861	17.7198	7.3028	9.22334	7.736
ENSG00000239653	PSMD6-AS2	1.80685	0.853481	0.853481	2.13433	23.4311	1.29471e-06	3.04185e-05	3.17017	3.66562	3.71699	7.19696	4.7573	4.92945
ENSG00000179588	ZFPM1	1.80682	0.853455	0.853455	4.11096	31.3999	2.09988e-08	9.03069e-07	17.375	16.3644	12.1763	19.9328	25.4046	29.073
ENSG00000132016	C19orf57	1.80581	0.852644	0.852644	0.760125	13.5533	0.000231881	0.00204096	1.49364	0.916405	0.833118	2.18731	1.61813	1.43926
ENSG00000225292	RP11-57H14.3	1.80579	0.852632	0.852632	0.853171	20.33	6.5172e-06	0.000116253	2.04232	2.74922	2.43527	4.30406	3.65697	3.63412
ENSG00000188599	NPIPP1	1.80566	0.852527	0.852527	2.34854	23.0674	1.56424e-06	3.54322e-05	3.65789	3.20742	3.14021	3.63376	6.63434	5.97291
ENSG00000196268	ZNF493	1.80507	0.852058	0.852058	2.24452	23.0753	1.55778e-06	3.53774e-05	3.01776	3.53471	3.58882	5.433	5.30747	5.57712
ENSG00000184988	TMEM106A	1.80432	0.851453	0.851453	2.42938	22.9315	1.67879e-06	3.73325e-05	3.9932	2.78195	3.10817	3.63376	6.79615	5.6131
ENSG00000178821	TMEM52	1.8039	0.851115	0.851115	3.08009	27.2194	1.8163e-07	5.77128e-06	7.07192	6.15301	5.41527	10.1251	10.9062	8.92339
ENSG00000168209	DDIT4	-1.80342	-0.850736	0.850736	7.82226	33.8321	6.00788e-09	3.0752e-07	130.038	144.596	113.657	56.3762	69.9356	66.0979
ENSG00000224066	RP4-622L5.7	1.80288	0.850307	0.850307	0.824343	13.6468	0.000220614	0.00196882	0.487719	1.63644	1.21763	0.987818	2.75082	1.58318
ENSG00000250412	KLHL2P1	-1.80153	-0.849224	0.849224	0.612211	11.4734	0.00070601	0.00490536	1.12785	1.60371	2.01871	0.811422	0.841428	0.683647
ENSG00000233589	RP4-694A7.2	-1.80139	-0.849108	0.849108	3.11621	28.8209	7.93902e-08	2.79566e-06	13.9	16.3971	18.5529	6.70305	9.8706	7.66404
ENSG00000261468	RP11-1024P17.1	1.80112	0.848892	0.848892	-0.328217	11.1932	0.000820977	0.00549956	0.579166	1.17824	0.704946	1.55229	2.10357	0.215888
ENSG00000228049	POLR2J2	1.80078	0.84862	0.84862	2.35837	22.8484	1.75292e-06	3.88081e-05	2.98728	3.30561	3.78107	4.93909	5.82527	5.43319
ENSG00000276840	PMS2P10	1.79941	0.84752	0.84752	0.0682024	12.4179	0.000425231	0.00326862	1.28026	0.654575	0.929247	1.44645	1.84467	1.33131
ENSG00000203814	HIST2H2BF	1.79926	0.847403	0.847403	1.33004	14.0296	0.000179953	0.00168806	0.670613	1.14551	1.73032	1.62284	1.84467	2.23085
ENSG00000103254	FAM173A	1.79914	0.847308	0.847308	2.62476	24.2559	8.43483e-07	2.15052e-05	4.45043	4.45111	3.36451	4.55102	6.08417	9.24722
ENSG00000142039	CCDC97	1.79882	0.847053	0.847053	5.18434	32.514	1.18337e-08	5.53449e-07	31.6408	30.4705	27.1725	46.2158	48.1556	48.8268
ENSG00000225760	LINC00431	1.79797	0.846367	0.846367	1.94888	13.8989	0.000192912	0.00177537	1.40219	1.11278	0.993333	3.28097	0.970878	1.36729
ENSG00000272512	RP11-54O7.17	1.7979	0.846313	0.846313	2.14013	19.3356	1.09643e-05	0.000178943	2.49956	2.48739	1.60215	2.78706	5.14566	2.62664
ENSG00000243335	KCTD7	-1.79784	-0.846261	0.846261	3.4403	28.8035	8.01061e-08	2.81424e-06	17.5579	16.6589	16.5342	6.52665	7.9612	10.8664
ENSG00000249731	RP11-259O2.3	1.79776	0.846199	0.846199	3.28974	29.1594	6.66615e-08	2.47557e-06	7.2853	9.3277	12.689	18.2746	14.1101	14.2846
ENSG00000128283	CDC42EP1	1.79776	0.846196	0.846196	7.6211	33.7634	6.22392e-09	3.14687e-07	117.815	114.06	78.8578	146.832	176.797	175.661
ENSG00000006638	TBXA2R	1.79506	0.844029	0.844029	1.47116	17.376	3.06672e-05	0.000412739	1.95088	1.86554	1.50602	2.92817	3.13917	2.44674
ENSG00000166592	RRAD	1.79498	0.843972	0.843972	1.43271	14.329	0.000153483	0.00148387	1.52412	1.34188	0.833118	1.72868	2.13593	2.08692
ENSG00000277406	CH17-385C13.2	-1.79371	-0.842946	0.842946	-0.122726	8.87473	0.00289145	0.0144005	1.28026	1.01459	1.02538	0.564467	0.679615	0.395796
ENSG00000268568	AC007228.9	-1.7935	-0.842781	0.842781	0.938954	14.8484	0.000116504	0.00118936	1.85943	2.74922	2.78774	0.705584	1.35923	1.61916
ENSG00000266538	RP11-385D13.3	1.79314	0.842489	0.842489	0.240518	10.8004	0.0010148	0.00647379	0.548684	0.78549	1.05742	1.0231	1.13269	1.69113
ENSG00000205485	AC004980.7	1.79285	0.842256	0.842256	2.56829	24.3549	8.0122e-07	2.05326e-05	4.29802	4.22201	4.51806	6.63249	5.82527	8.45563
ENSG00000153130	SCOC	-1.79203	-0.841596	0.841596	5.04911	31.7675	1.73774e-08	7.6267e-07	42.2182	48.0131	51.7815	22.5434	24.9516	23.172
ENSG00000130347	RTN4IP1	-1.79171	-0.841334	0.841334	1.86489	19.6681	9.21285e-06	0.000154499	5.30394	4.18928	3.71699	2.57538	3.23626	0.683647
ENSG00000226278	PSPHP1	-1.79153	-0.841193	0.841193	0.226777	12.1805	0.000482919	0.00362794	1.46316	2.3892	1.50602	1.23477	1.16505	0.215888
ENSG00000117226	GBP3	-1.79149	-0.841164	0.841164	2.11254	16.9719	3.79374e-05	0.000489037	2.53004	3.46925	3.62086	2.04619	2.29775	0.359814
ENSG00000249715	FER1L5	1.79119	0.840917	0.840917	2.49616	24.3367	8.08842e-07	2.06925e-05	4.11513	4.61476	4.35785	4.69213	7.92884	8.45563
ENSG00000179456	ZBTB18	-1.79032	-0.84022	0.84022	3.82583	24.6143	7.00286e-07	1.83691e-05	8.74846	8.8695	8.17096	4.09239	4.91912	3.81403
ENSG00000275450	PTGER4P2-CDK2AP2P2	1.78988	0.839865	0.839865	-0.255469	12.1666	0.000486529	0.00364982	0.792543	0.883677	1.21763	1.83452	1.65049	1.11542
ENSG00000173198	CYSLTR1	1.7898	0.839797	0.839797	2.95971	26.8983	2.14453e-07	6.68646e-06	5.70021	6.57848	7.94666	12.9122	9.22334	9.93087
ENSG00000187193	MT1X	1.78961	0.839644	0.839644	2.4802	26.312	2.90484e-07	8.60867e-06	5.60877	6.4803	6.15226	11.0071	8.60845	9.35517
ENSG00000279012	OR51B2	1.78878	0.838972	0.838972	2.71792	23.0437	1.58362e-06	3.57472e-05	3.23114	3.96018	3.90925	4.69213	7.02269	6.04488
ENSG00000213638	ADAT3	1.78855	0.838786	0.838786	2.48213	23.4987	1.25001e-06	2.95074e-05	4.84671	3.82927	3.07613	4.19823	8.15538	6.54862
ENSG00000233435	AGGF1P2	-1.78848	-0.83873	0.83873	0.209946	13.4616	0.000243494	0.00211955	1.70702	2.32374	2.27505	0.211675	1.39159	1.5472
ENSG00000248323	LUCAT1	-1.78734	-0.837812	0.837812	2.5036	16.7905	4.17425e-05	0.000533036	3.38355	3.46925	2.69161	1.58756	1.52104	1.65515
ENSG00000225630	MTND2P28	1.78701	0.837547	0.837547	10.6843	33.5949	6.78694e-09	3.3971e-07	1421.03	1443.47	1613.69	2998.06	2149.3	1905.4
ENSG00000205639	MFSD2B	-1.78627	-0.83695	0.83695	0.756644	11.4121	0.000729663	0.00502537	1.24978	2.02918	1.60215	0.423351	1.26214	0.719628
ENSG00000111325	OGFOD2	1.78546	0.836297	0.836297	0.688991	12.0642	0.000514001	0.00381196	1.24978	0.916405	0.704946	1.12893	1.58577	1.90701
ENSG00000214784	AC010468.1	-1.7852	-0.836082	0.836082	2.4237	23.2555	1.41842e-06	3.2709e-05	8.38267	6.97123	6.53677	3.5632	3.36571	4.02992
ENSG00000255176	AP002954.3	1.78492	0.835861	0.835861	0.377573	11.3778	0.000743261	0.00507761	0.762061	0.425474	1.44193	1.19949	2.03884	0.935517
ENSG00000272031	ANKRD34A	1.78434	0.835392	0.835392	1.67591	21.6762	3.22774e-06	6.46672e-05	3.38355	2.91286	3.2043	5.2566	5.14566	4.71357
ENSG00000146094	DOK3	1.78401	0.835121	0.835121	3.55983	26.7527	2.31234e-07	7.15009e-06	8.26074	6.51302	5.89591	9.8429	9.22334	13.9968
ENSG00000261221	ZNF865	1.7838	0.834951	0.834951	4.56809	30.3063	3.68917e-08	1.49626e-06	18.2895	18.2299	13.4901	20.7795	32.2979	26.9141
ENSG00000247728	RP11-932O9.7	-1.78338	-0.834617	0.834617	0.348823	10.4882	0.00120143	0.00738117	1.37171	1.34188	1.60215	0.423351	1.06797	0.647665
ENSG00000127564	PKMYT1	1.78323	0.834494	0.834494	4.64615	30.2361	3.82513e-08	1.53477e-06	16.3081	19.4736	13.6824	18.2394	28.5762	32.5272
ENSG00000132510	KDM6B	1.78278	0.834127	0.834127	6.40811	32.3763	1.27024e-08	5.88555e-07	59.5017	59.2063	51.4611	89.715	83.6897	96.79
ENSG00000252690	SCARNA15	-1.78247	-0.833878	0.833878	1.136	14.8585	0.000115888	0.00118549	2.53004	2.8474	2.33914	2.11675	1.22978	0.467758
ENSG00000144362	PHOSPHO2	-1.78247	-0.833875	0.833875	0.414164	12.4336	0.000421687	0.00324638	1.92039	1.7019	2.01871	0.776143	0.906153	1.15141
ENSG00000267213	AC007773.2	1.78206	0.833547	0.833547	-0.649581	9.01461	0.00267829	0.0135922	0.396272	0.360016	1.15355	1.12893	0.841428	1.07944
ENSG00000139718	SETD1B	1.78159	0.833167	0.833167	5.76255	32.2123	1.38215e-08	6.34517e-07	53.832	54.788	46.8469	87.2808	83.8192	74.8413
ENSG00000218891	ZNF579	1.7812	0.832852	0.832852	4.53521	30.1029	4.09713e-08	1.62646e-06	18.4724	18.2299	12.4327	19.2977	29.2882	30.0445
ENSG00000280308	AF111168.1	1.78102	0.832708	0.832708	1.11667	14.6513	0.000129346	0.00129571	1.37171	0.981863	1.69828	2.18731	2.55665	1.69113
ENSG00000188747	NOXA1	1.78012	0.831975	0.831975	4.39028	28.6132	8.83793e-08	3.0547e-06	10.9127	12.2078	9.19634	12.8769	17.3464	21.4449
ENSG00000170122	FOXD4	1.77966	0.831603	0.831603	1.11918	13.75	0.000208816	0.00188945	1.2193	1.24369	1.18559	1.6934	2.20066	1.90701
ENSG00000106211	HSPB1	1.7795	0.831471	0.831471	8.37841	32.8689	9.85901e-09	4.71406e-07	223.893	213.948	158.356	295.534	337.963	312.858
ENSG00000120784	ZFP30	-1.77945	-0.831432	0.831432	2.40326	24.1043	9.12568e-07	2.28769e-05	8.19977	7.49489	9.8372	3.52792	5.98708	3.27431
ENSG00000256542	RP13-895J2.3	1.7794	0.831393	0.831393	1.97852	21.9551	2.7911e-06	5.76955e-05	3.93223	3.30561	2.81978	2.25787	6.44016	7.52012
ENSG00000008516	MMP25	1.7791	0.831148	0.831148	1.89728	19.814	8.53555e-06	0.000145825	2.04232	2.35647	3.26839	1.27005	4.17478	6.94441
ENSG00000161270	NPHS1	1.77839	0.830576	0.830576	1.2026	15.4628	8.41448e-05	0.000918331	1.31074	2.06191	1.18559	2.50482	2.33011	2.37477
ENSG00000273382	RP5-1065J22.8	1.77794	0.830203	0.830203	0.118773	11.6918	0.000627772	0.00445392	0.914473	0.687304	1.21763	1.58756	1.35923	1.5472
ENSG00000018236	CNTN1	-1.77773	-0.83004	0.83004	3.34597	27.0753	1.95681e-07	6.15243e-06	14.723	14.0734	15.2204	6.80889	6.69906	8.63554
ENSG00000166268	MYRFL	1.7776	0.829927	0.829927	-0.0386967	11.1888	0.000822945	0.00550814	0.487719	0.981863	1.18559	0.987818	1.26214	1.97898
ENSG00000183513	COA5	-1.77752	-0.829868	0.829868	3.7036	27.9635	1.23623e-07	4.13902e-06	16.8568	18.3608	18.2645	7.19696	8.7379	11.0463
ENSG00000223473	GS1-124K5.3	1.77709	0.829516	0.829516	1.71199	18.286	1.90099e-05	0.00027865	1.76798	3.04378	1.66624	4.23351	3.7217	2.19487
ENSG00000103269	RHBDL1	1.77708	0.829505	0.829505	3.02918	23.0039	1.61673e-06	3.62758e-05	3.96272	4.15655	3.81312	5.2566	5.56637	8.20376
ENSG00000241627	UBQLN4P1	1.77603	0.82866	0.82866	1.75157	19.4271	1.04513e-05	0.000172262	2.71294	2.48739	2.27505	4.93909	3.30099	3.56216
ENSG00000227449	FGF7P6	-1.77595	-0.828593	0.828593	0.0988151	10.7389	0.00104906	0.00664421	1.2193	1.80008	1.53806	0.211675	1.42395	0.611684
ENSG00000214273	AGGF1P1	-1.77534	-0.828098	0.828098	0.0696745	11.8622	0.000572856	0.00414974	1.95088	1.83281	1.53806	0.352792	0.938516	1.40328
ENSG00000207751	MIR130B	1.77509	0.827892	0.827892	1.01973	17.1765	3.40619e-05	0.000453532	2.28618	1.80008	1.57011	3.21041	2.81555	2.95048
ENSG00000266992	DHX40P1	-1.77481	-0.827665	0.827665	1.08282	13.1866	0.000281952	0.00237061	2.07281	1.99645	2.27505	0.846701	1.42395	0.899535
ENSG00000280046	RP11-1099M24.6	1.77452	0.827427	0.827427	0.657273	13.3898	0.000252991	0.00218355	1.0364	1.53825	0.993333	1.65812	1.97412	2.01496
ENSG00000197405	C5AR1	1.77405	0.82705	0.82705	3.94315	28.8976	7.63083e-08	2.7111e-06	11.8881	13.4843	13.0415	18.0277	19.7412	23.172
ENSG00000185133	INPP5J	1.77352	0.826616	0.826616	4.10592	28.8856	7.6783e-08	2.71663e-06	14.2048	12.4042	11.952	20.6031	21.1328	19.1781
ENSG00000222009	BTBD19	1.77306	0.826241	0.826241	4.06858	27.449	1.61292e-07	5.22487e-06	7.71205	10.9641	8.36322	14.3234	13.9159	14.3926
ENSG00000261884	CTC-479C5.12	1.77293	0.826133	0.826133	0.990898	10.8776	0.000973368	0.00626835	0.853508	1.01459	0.704946	1.65812	1.42395	0.971498
ENSG00000168488	ATXN2L	1.77214	0.82549	0.82549	7.8694	32.3843	1.26506e-08	5.87977e-07	189.204	192.707	176.749	259.761	301.069	324.696
ENSG00000226332	RP11-157P1.4	1.77161	0.825064	0.825064	1.80883	20.6391	5.54525e-06	0.000102205	2.2557	3.69835	2.98	3.17513	4.62785	6.40469
ENSG00000133687	TMTC1	-1.77141	-0.824898	0.824898	2.88946	25.2769	4.96618e-07	1.37637e-05	10.7603	12.4697	10.0295	5.64467	5.17802	5.90095
ENSG00000039650	PNKP	1.77131	0.82482	0.82482	5.31354	30.8293	2.81752e-08	1.17457e-06	30.3605	30.5359	27.7172	38.9482	51.586	50.0861
ENSG00000249592	RP11-440L14.1	-1.77123	-0.824749	0.824749	1.99994	21.1686	4.20602e-06	8.0909e-05	5.85263	5.66208	6.12021	1.94036	3.4628	3.52618
ENSG00000182287	AP1S2	-1.77121	-0.824732	0.824732	3.72811	28.6924	8.48368e-08	2.9596e-06	23.2886	21.7974	25.7305	13.7942	13.7217	7.87993
ENSG00000205517	RGL3	1.7708	0.8244	0.8244	6.65933	31.7714	1.73427e-08	7.6267e-07	68.6464	70.0396	60.2088	84.1056	107.703	124.172
ENSG00000120896	SORBS3	1.77063	0.824265	0.824265	6.58794	31.8636	1.65389e-08	7.41083e-07	87.0273	77.7635	62.7081	102.909	126.991	130.72
ENSG00000231131	LINC01468	-1.77057	-0.824212	0.824212	3.17412	21.0479	4.47949e-06	8.56195e-05	6.2489	5.2366	6.12021	3.42208	1.94176	3.52618
ENSG00000169306	IL1RAPL1	1.76985	0.823623	0.823623	1.33679	18.8333	1.42656e-05	0.000220868	2.22522	2.81467	2.14688	5.11549	3.00972	3.13038
ENSG00000105723	GSK3A	1.76965	0.823468	0.823468	5.58908	31.1441	2.39566e-08	1.02146e-06	39.5967	39.9291	37.7787	62.55	58.9	63.3273
ENSG00000236824	BCYRN1	1.76881	0.822781	0.822781	0.515901	13.4148	0.000249642	0.00216087	1.43267	0.949134	1.24968	2.25787	2.13593	1.33131
ENSG00000125868	DSTN	-1.7671	-0.821381	0.821381	7.19492	31.8498	1.66568e-08	7.43124e-07	197.953	197.485	205.844	101.075	107.962	93.9475
ENSG00000256943	RP13-895J2.2	1.76655	0.820935	0.820935	0.737262	15.5596	7.99433e-05	0.00088428	2.31666	1.40734	1.05742	2.43427	2.45956	2.69861
ENSG00000165238	WNK2	1.76562	0.820173	0.820173	4.66058	29.5349	5.49193e-08	2.09674e-06	18.6248	20.7173	16.8226	26.3888	32.039	30.1524
ENSG00000258655	ARHGAP5-AS1	1.7654	0.819995	0.819995	0.349287	13.8799	0.00019487	0.00178796	0.823026	1.80008	1.31376	1.62284	2.36247	2.19487
ENSG00000253816	RP11-1415C14.3	1.76524	0.819867	0.819867	1.84937	20.1959	6.99012e-06	0.000122787	2.49956	3.76381	2.49935	4.93909	4.33659	4.4617
ENSG00000168216	LMBRD1	-1.76487	-0.819562	0.819562	4.68227	28.971	7.34702e-08	2.66236e-06	27.5561	29.5541	29.1912	13.8647	14.8544	14.8963
ENSG00000267073	AC005256.1	1.7648	0.819508	0.819508	1.88579	21.9468	2.80314e-06	5.78646e-05	4.72478	3.86199	2.49935	5.39772	5.46928	6.65656
ENSG00000145425	RPS3A	-1.76477	-0.819484	0.819484	8.76303	32.034	1.51497e-08	6.87062e-07	549.232	567.419	580.811	284.421	296.183	275.977
ENSG00000269929	RP11-2B6.2	1.76466	0.819389	0.819389	1.41817	17.9356	2.28501e-05	0.000324762	1.64605	2.35647	2.5314	2.39899	3.68934	4.24581
ENSG00000156398	SFXN2	1.76445	0.819215	0.819215	3.97642	28.1027	1.15047e-07	3.91318e-06	10.0897	12.2406	13.3619	15.9462	22.492	17.8828
ENSG00000137166	FOXP4	1.76439	0.819169	0.819169	6.35792	31.4272	2.07064e-08	8.9306e-07	74.0418	72.5597	67.3544	112.47	110.551	113.09
ENSG00000196421	LINC00176	1.76426	0.819063	0.819063	1.76248	19.3177	1.10678e-05	0.000180045	2.98728	3.0765	1.73032	3.49264	4.11005	4.71357
ENSG00000162520	SYNC	-1.76388	-0.818756	0.818756	2.40516	19.2626	1.13915e-05	0.00018412	5.24298	4.61476	4.3258	1.44645	2.75082	3.02244
ENSG00000275216	RP11-54H7.4	1.76388	0.818755	0.818755	8.53422	31.986	1.55288e-08	7.02127e-07	321.498	317.993	315.976	572.829	471.2	448.041
ENSG00000281026	N4BP2L2-IT2	1.76368	0.818592	0.818592	3.30696	25.714	3.95944e-07	1.13319e-05	6.73662	7.72399	6.37656	10.4074	11.068	11.2982
ENSG00000174669	SLC29A2	1.76315	0.818157	0.818157	6.32988	31.053	2.51073e-08	1.06749e-06	51.5763	55.7371	44.7961	62.6559	83.8192	94.1993
ENSG00000126603	GLIS2	1.76162	0.816901	0.816901	5.546	30.0118	4.29434e-08	1.69129e-06	27.7085	29.5213	20.5396	31.0104	44.2397	47.7473
ENSG00000121552	CSTA	-1.76115	-0.816516	0.816516	0.427039	11.0491	0.000887301	0.00584736	1.7375	1.47279	1.76236	0.635026	0.550164	1.36729
ENSG00000105472	CLEC11A	1.76078	0.816217	0.816217	1.64839	17.5941	2.73441e-05	0.000376478	2.43859	2.1601	1.73032	2.15203	3.9806	3.88599
ENSG00000087076	HSD17B14	1.76057	0.816041	0.816041	1.82739	18.5998	1.61237e-05	0.0002435	2.53004	2.48739	2.24301	3.52792	3.00972	4.92945
ENSG00000177181	RIMKLA	-1.76044	-0.815933	0.815933	5.17251	29.5098	5.56349e-08	2.11865e-06	38.8651	40.8128	37.2019	17.181	23.6571	18.4944
ENSG00000185477	GPRIN3	-1.75911	-0.814843	0.814843	2.45042	22.7575	1.83783e-06	4.04484e-05	7.65109	7.49489	8.58752	1.83452	5.14566	5.18132
ENSG00000256618	MTRNR2L1	-1.75609	-0.812364	0.812364	2.51552	20.3031	6.60948e-06	0.000117619	5.12105	6.05482	5.89591	2.7165	3.2039	2.73459
ENSG00000085872	CHERP	1.75581	0.812139	0.812139	6.44389	30.8327	2.81255e-08	1.17457e-06	68.4026	68.9268	59.6641	96.8414	106.538	105.21
ENSG00000116574	RHOU	-1.75561	-0.811973	0.811973	2.55793	23.204	1.45692e-06	3.34353e-05	9.11425	9.06587	8.23505	4.37462	4.36895	4.67758
ENSG00000104897	SF3A2	1.75526	0.811685	0.811685	6.68672	30.8742	2.75305e-08	1.16048e-06	78.9495	75.4725	62.9004	104.603	124.046	111.902
ENSG00000229152	ANKRD10-IT1	-1.75464	-0.811171	0.811171	4.10086	27.4206	1.6368e-07	5.29079e-06	18.8686	22.1246	22.9748	12.1008	10.4208	9.82293
ENSG00000183298	RPSAP19	-1.75437	-0.810955	0.810955	0.610058	11.9775	0.000538457	0.00395415	2.01184	2.12737	1.63419	1.12893	1.0356	0.75561
ENSG00000228929	RPS13P2	-1.7534	-0.810155	0.810155	2.99291	24.1951	8.70549e-07	2.20078e-05	10.4555	10.015	11.3112	5.53884	6.08417	4.49768
ENSG00000124557	BTN1A1	-1.75265	-0.809539	0.809539	0.0372573	9.71884	0.00182388	0.010189	2.01184	0.981863	1.15355	0.705584	1.2945	0.0719628
ENSG00000257702	LBX2-AS1	1.75248	0.809402	0.809402	1.67315	15.858	6.82777e-05	0.000784225	2.28618	1.53825	1.40989	0.705584	3.62461	3.99394
ENSG00000220793	RPL21P119	-1.75246	-0.809382	0.809382	3.77074	26.8387	2.21167e-07	6.86719e-06	18.8077	18.8518	18.7452	10.5132	9.22334	8.85143
ENSG00000196656	AC004057.1	1.75231	0.809255	0.809255	4.29259	28.7322	8.31111e-08	2.90617e-06	19.2039	19.3754	17.4955	37.396	25.4694	23.7477
ENSG00000182179	UBA7	1.75225	0.80921	0.80921	5.49366	14.8888	0.000114035	0.00116927	1.12785	2.06191	1.53806	2.82234	2.39483	2.1229
ENSG00000137203	TFAP2A	1.75223	0.809188	0.809188	4.99569	29.0689	6.98498e-08	2.54969e-06	23.6239	18.5245	22.334	30.7282	30.6474	39.7595
ENSG00000226380	MIR29A	1.75183	0.808861	0.808861	3.96352	26.5472	2.57171e-07	7.80694e-06	9.35811	9.85136	9.42064	16.1579	17.1845	11.1542
ENSG00000227827	RP11-958N24.2	1.75162	0.808692	0.808692	5.56736	29.6069	5.29174e-08	2.03982e-06	29.507	34.1361	23.1671	33.4447	50.1297	53.0006
ENSG00000176018	LYSMD3	-1.75091	-0.808101	0.808101	4.80797	28.9403	7.46443e-08	2.6854e-06	40.5721	38.4236	38.3555	24.3779	17.67	17.1991
ENSG00000111700	SLCO1B3	-1.75086	-0.80806	0.80806	1.41598	21.1865	4.16681e-06	8.03508e-05	6.2489	6.41484	7.3058	4.02183	3.9806	2.08692
ENSG00000279453	RP3-425C14.4	-1.74993	-0.807298	0.807298	1.4571	15.286	9.23972e-05	0.000990063	3.32258	2.97832	2.72365	1.27005	1.71522	1.61916
ENSG00000166793	YPEL4	-1.7495	-0.80694	0.80694	-0.253994	8.79581	0.00301923	0.0148403	1.12785	1.30915	1.24968	0.952539	0.323626	0.611684
ENSG00000241634	RP11-381E24.1	1.74919	0.806685	0.806685	0.690698	13.6934	0.000215211	0.00193168	1.40219	1.50552	1.15355	1.16421	1.90939	3.34627
ENSG00000076053	RBM7	-1.74917	-0.806669	0.806669	4.26004	27.7758	1.36221e-07	4.48061e-06	24.4164	25.1684	27.8774	14.2528	15.5017	9.53507
ENSG00000228506	RP11-98I9.4	1.74877	0.806343	0.806343	1.4468	18.9377	1.35057e-05	0.000211911	2.34715	3.14196	2.59548	3.70432	4.14241	4.78553
ENSG00000237984	PTENP1	-1.74856	-0.806169	0.806169	2.14124	19.8225	8.49746e-06	0.000145341	6.066	5.13842	5.38322	2.50482	2.78318	3.20235
ENSG00000247934	RP11-967K21.1	1.74852	0.806131	0.806131	0.271654	13.4392	0.00024642	0.00213545	1.43267	1.21096	1.31376	2.39899	1.22978	2.59066
ENSG00000275481	RP11-474P2.6	1.7485	0.806121	0.806121	0.804876	13.7433	0.000209563	0.00189277	0.792543	2.02918	1.31376	1.6934	2.4272	2.30281
ENSG00000227540	DNAJC9-AS1	-1.74786	-0.805588	0.805588	-0.206931	8.85559	0.00292193	0.0145136	1.24978	1.17824	1.28172	0.776143	0.938516	0.143926
ENSG00000088002	SULT2B1	1.74721	0.805053	0.805053	2.15732	15.4759	8.35655e-05	0.000916079	1.98136	1.57098	1.60215	2.15203	2.33011	3.63412
ENSG00000162975	KCNF1	1.74668	0.804615	0.804615	0.860291	15.3036	9.15395e-05	0.000984181	1.46316	2.09464	1.53806	2.78706	2.20066	2.95048
ENSG00000196126	HLA-DRB1	-1.74659	-0.804544	0.804544	1.68435	14.0709	0.000176049	0.00165707	2.46908	2.88013	2.46731	1.23477	1.58577	1.15141
ENSG00000266401	RP11-874J12.4	1.74602	0.804071	0.804071	0.476219	13.0964	0.00029587	0.00246657	1.00592	1.66917	1.18559	3.45736	1.19742	1.29533
ENSG00000248593	DSTNP2	-1.74564	-0.803753	0.803753	1.83621	17.9606	2.25522e-05	0.000322057	4.17609	4.90931	4.00537	2.11675	2.29775	2.26683
ENSG00000088038	CNOT3	1.74525	0.803431	0.803431	6.33635	30.2294	3.83842e-08	1.53598e-06	75.6269	70.2359	63.9899	100.122	111.91	115.141
ENSG00000257261	RP11-96H19.1	1.74513	0.803338	0.803338	1.80146	20.3113	6.58115e-06	0.000117254	3.35307	2.8474	3.74903	4.48046	5.08093	6.0089
ENSG00000186076	RP11-887P2.3	-1.74513	-0.803335	0.803335	4.82794	28.6768	8.55216e-08	2.97655e-06	40.2063	42.5801	36.9456	17.5338	23.2364	20.5814
ENSG00000183891	TTC32	-1.7433	-0.801823	0.801823	1.45464	16.7876	4.1806e-05	0.000533392	3.44451	3.69835	4.16559	1.90508	2.10357	1.76309
ENSG00000105245	NUMBL	1.74295	0.801529	0.801529	5.49145	29.4412	5.76393e-08	2.18387e-06	38.0116	36.198	36.2406	52.4249	55.6313	64.0109
ENSG00000279348	RP11-566E18.1	-1.7426	-0.801244	0.801244	3.35847	25.9571	3.49088e-07	1.01643e-05	15.4546	17.5099	17.9441	6.73833	11.1327	8.27573
ENSG00000133983	COX16	1.7425	0.801158	0.801158	0.324738	11.0584	0.000882847	0.00582313	0.640131	1.50552	0.801075	2.15203	1.94176	0.395796
ENSG00000262089	RP11-589P10.5	1.74238	0.801059	0.801059	0.435391	11.9906	0.000534708	0.00393047	1.28026	0.752762	1.28172	1.19949	0.970878	3.0944
ENSG00000133135	RNF128	-1.74202	-0.800758	0.800758	3.01681	23.3413	1.35658e-06	3.14281e-05	11.3395	8.96768	9.6129	4.79797	5.50164	5.0374
ENSG00000139547	RDH16	1.74164	0.800445	0.800445	0.475098	13.0934	0.000296337	0.00246799	0.944955	1.34188	1.60215	2.04619	2.00648	1.97898
ENSG00000103326	CAPN15	1.74105	0.799957	0.799957	5.14445	28.2721	1.05403e-07	3.61804e-06	21.5206	22.2883	16.6624	26.4241	34.5956	33.2108
ENSG00000248019	FAM13A-AS1	-1.74028	-0.79932	0.79932	2.06021	11.6715	0.000634664	0.00449173	1.64605	2.45466	1.66624	0.317513	1.0356	1.61916
ENSG00000283341	RP11-472I20.4	-1.73978	-0.798907	0.798907	0.122677	8.68734	0.00320427	0.0154944	1.40219	1.40734	0.865161	0.423351	1.0356	0.395796
ENSG00000126583	PRKCG	1.73942	0.798607	0.798607	3.98909	26.5935	2.51088e-07	7.63777e-06	12.3454	12.4042	9.93333	18.0277	19.6117	16.0477
ENSG00000188859	FAM78B	1.73905	0.798299	0.798299	1.29925	15.8526	6.84708e-05	0.000785839	2.10329	1.83281	1.69828	2.92817	2.26538	3.59814
ENSG00000144802	NFKBIZ	1.73748	0.797	0.797	3.26246	25.6333	4.12861e-07	1.17246e-05	7.74254	8.96768	11.0548	15.1348	14.725	13.0253
ENSG00000272335	RP11-53O19.3	-1.73746	-0.796982	0.796982	2.68794	22.6578	1.93578e-06	4.217e-05	8.10833	9.36043	9.93333	2.75178	5.56637	5.86497
ENSG00000198221	AFDN-AS1	-1.73675	-0.796388	0.796388	1.12328	10.068	0.00150869	0.00879248	1.12785	1.83281	1.66624	0.388071	0.938516	1.04346
ENSG00000227195	MIR663AHG	-1.73543	-0.795297	0.795297	1.28354	8.50002	0.00355144	0.0167986	1.00592	1.30915	1.31376	0.45863	0.61489	0.791591
ENSG00000246596	RP11-1277A3.2	1.73485	0.794813	0.794813	2.14456	20.2586	6.76488e-06	0.000119532	3.90175	3.43652	3.23634	5.96219	4.91912	5.46917
ENSG00000134827	TCN1	-1.73464	-0.794639	0.794639	0.110732	8.70166	0.0031792	0.015393	1.06689	1.34188	1.34581	0.388071	0.679615	0.863554
ENSG00000023445	BIRC3	-1.73443	-0.794462	0.794462	3.34621	22.6754	1.91804e-06	4.18445e-05	10.6384	8.57494	8.81182	2.92817	6.4078	5.18132
ENSG00000148840	PPRC1	1.73441	0.794448	0.794448	7.02204	29.7078	5.02318e-08	1.95265e-06	87.2102	92.5897	82.703	125.523	140.551	140.328
ENSG00000156858	PRR14	1.73424	0.794304	0.794304	5.23691	28.6617	8.61907e-08	2.98595e-06	33.866	30.5359	28.1658	49.9906	45.3077	47.4595
ENSG00000174384	RP11-313P13.4	1.73421	0.794281	0.794281	0.906127	14.5173	0.000138881	0.00136833	1.61557	1.57098	1.63419	2.29315	2.52428	2.66262
ENSG00000149131	SERPING1	1.73331	0.793527	0.793527	3.85469	25.4888	4.44948e-07	1.25881e-05	10.3335	8.21492	9.77311	16.4048	12.136	15.1122
ENSG00000279912	RP11-624A21.1	1.73305	0.793317	0.793317	4.44935	27.9092	1.27141e-07	4.22884e-06	18.4724	20.4882	24.7692	33.6211	33.6895	30.98
ENSG00000142675	CNKSR1	1.73253	0.792881	0.792881	5.40795	28.5112	9.31568e-08	3.21241e-06	30.7263	33.0561	25.8587	43.4287	48.0908	46.9917
ENSG00000280156	AC006548.28	1.73242	0.792791	0.792791	4.09762	26.7264	2.34394e-07	7.21053e-06	10.5469	15.7753	14.5155	19.6505	22.7833	20.6174
ENSG00000091073	DTX2	1.73226	0.792657	0.792657	4.81508	27.4159	1.64073e-07	5.29205e-06	18.8077	18.0008	15.3166	19.1919	31.1005	30.944
ENSG00000234665	RP11-262H14.3	-1.73173	-0.792217	0.792217	0.493364	10.4344	0.00123688	0.00754982	1.70702	1.86554	1.37785	0.88198	1.0356	0.611684
ENSG00000205542	TMSB4X	-1.73167	-0.792162	0.792162	6.46117	29.307	6.17723e-08	2.32868e-06	113.821	111.114	116.444	53.8714	61.9097	60.3408
ENSG00000204060	FOXO6	1.73118	0.791758	0.791758	3.02116	23.7686	1.08639e-06	2.66102e-05	6.67565	6.61121	6.50473	10.5485	9.25571	10.7225
ENSG00000280071	CH507-9B2.3	1.731	0.791603	0.791603	1.75616	16.6918	4.39716e-05	0.000554406	2.07281	2.6183	1.85849	2.7165	3.30099	4.13786
ENSG00000234719	RP11-166B2.1	1.73097	0.791578	0.791578	3.87685	25.4366	4.57166e-07	1.28461e-05	8.07784	10.4405	10.414	16.5812	14.4014	13.4211
ENSG00000167978	SRRM2	1.73084	0.79147	0.79147	10.5708	30.0319	4.25004e-08	1.6827e-06	1075.33	1165.86	1114.62	1578.78	1782.31	1827.14
ENSG00000166546	BEAN1	1.73081	0.791444	0.791444	2.20636	19.783	8.67493e-06	0.000147701	4.05416	3.40379	2.69161	7.3028	4.20714	4.02992
ENSG00000164040	PGRMC2	-1.73081	-0.791443	0.791443	5.66693	28.7339	8.30381e-08	2.90617e-06	68.8903	68.4686	68.54	36.4434	35.696	33.6786
ENSG00000100298	APOBEC3H	1.72981	0.790614	0.790614	0.998129	12.9367	0.000322209	0.00263724	0.88399	1.73462	1.40989	3.28097	1.32687	1.5472
ENSG00000273145	CITF22-92A6.1	1.72972	0.790536	0.790536	1.04526	14.8028	0.000119359	0.00121353	1.49364	1.89827	1.69828	1.65812	3.81879	2.37477
ENSG00000168010	ATG16L2	1.72954	0.790387	0.790387	4.67754	26.6966	2.38045e-07	7.29451e-06	13.6866	15.6116	13.2338	18.0277	23.4629	24.3954
ENSG00000213178	RP11-641D5.1	-1.7294	-0.790276	0.790276	4.95997	27.9549	1.24177e-07	4.14829e-06	43.9252	44.4129	43.194	21.2734	25.3399	21.229
ENSG00000158122	AAED1	-1.72917	-0.790082	0.790082	3.2137	23.3883	1.3238e-06	3.09563e-05	11.0346	11.586	11.1189	4.93909	6.69906	5.79301
ENSG00000225793	RP1-234P15.4	1.72837	0.789414	0.789414	-0.543002	9.61137	0.00193377	0.0106181	0.731578	0.981863	0.769032	1.05838	1.0356	1.76309
ENSG00000105650	PDE4C	-1.72804	-0.789135	0.789135	1.15476	11.1679	0.000832244	0.00555052	1.61557	2.52012	1.40989	0.0705584	1.65049	1.11542
ENSG00000236438	FAM157A	1.72785	0.788976	0.788976	6.24012	28.8393	7.86385e-08	2.77572e-06	46.0894	55.2789	42.7774	59.7983	81.4891	81.8937
ENSG00000205791	LOH12CR2	-1.72768	-0.788839	0.788839	-0.524255	8.34021	0.0038777	0.0179671	1.06689	1.24369	1.28172	0.388071	0.938516	0.50374
ENSG00000280832	ST3GAL4-AS1	-1.7275	-0.788685	0.788685	1.97792	16.5584	4.71734e-05	0.000585403	3.53596	3.69835	4.38989	0.635026	2.88027	2.5187
ENSG00000122515	ZMIZ2	1.72717	0.78841	0.78841	7.35848	29.4517	5.73281e-08	2.17759e-06	135.494	131.733	122.436	177.384	202.46	222.149
ENSG00000140006	WDR89	-1.72712	-0.788364	0.788364	3.88079	25.4352	4.57502e-07	1.28461e-05	17.436	18.7863	18.4888	6.24442	10.7444	11.5141
ENSG00000181773	GPR3	1.727	0.788272	0.788272	1.7341	19.7038	9.04231e-06	0.000152053	3.26162	3.76381	3.2043	4.69213	5.82527	5.25329
ENSG00000179820	MYADM	1.72663	0.787956	0.787956	7.19494	29.1637	6.65138e-08	2.47557e-06	83.0037	81.3964	71.4879	117.515	120.874	124.64
ENSG00000196950	SLC39A10	-1.72657	-0.787905	0.787905	6.28224	28.9535	7.41371e-08	2.68004e-06	98.7631	111.18	115.771	61.5622	51.6507	54.152
ENSG00000135318	NT5E	-1.72548	-0.787001	0.787001	6.39295	29.0918	6.90298e-08	2.53833e-06	142.475	140.865	145.219	73.2396	72.557	75.489
ENSG00000038210	PI4K2B	-1.72503	-0.786619	0.786619	3.58289	24.6158	6.99764e-07	1.83691e-05	14.4487	15.6116	16.1817	8.1495	6.89324	8.85143
ENSG00000196296	ATP2A1	1.72498	0.786582	0.786582	3.48921	24.6612	6.83474e-07	1.81363e-05	8.10833	10.015	7.72236	13.8647	12.2007	13.565
ENSG00000106733	NMRK1	-1.72489	-0.786507	0.786507	1.88002	17.3964	3.03403e-05	0.000409444	5.06008	4.18928	4.1015	2.78706	2.45956	1.61916
ENSG00000071243	ING3	-1.72443	-0.786124	0.786124	3.06656	23.5432	1.22139e-06	2.91892e-05	11.2785	12.1424	13.0415	5.99747	7.57285	5.25329
ENSG00000102981	PARD6A	1.72342	0.785272	0.785272	1.77104	18.6128	1.60144e-05	0.000242092	2.98728	3.82927	2.11484	4.33934	4.56313	4.82151
ENSG00000176387	HSD11B2	1.72338	0.785245	0.785245	3.04539	23.5235	1.23399e-06	2.93141e-05	8.65701	6.15301	5.47935	9.24315	10.2266	11.8739
ENSG00000175548	ALG10B	-1.72304	-0.784953	0.784953	3.77801	25.8512	3.68767e-07	1.06544e-05	21.3682	22.1574	22.366	9.70178	11.6505	12.8813
ENSG00000174332	GLIS1	1.72268	0.784651	0.784651	0.225666	9.89386	0.00165831	0.00945818	0.944955	0.850948	0.833118	1.30533	1.61813	1.11542
ENSG00000277534	RP11-9E17.1	-1.72263	-0.784613	0.784613	1.99383	18.4512	1.7431e-05	0.000259575	5.2125	4.5493	5.89591	2.22259	2.6861	3.23833
ENSG00000135451	TROAP	1.7226	0.784589	0.784589	5.14024	27.9091	1.27153e-07	4.22884e-06	31.9761	29.1941	27.6211	39.9008	47.5083	49.4744
ENSG00000162148	PPP1R32	1.72226	0.784304	0.784304	2.30506	19.2561	1.14304e-05	0.00018434	2.86535	3.10923	3.84516	3.52792	6.79615	4.82151
ENSG00000091009	RBM27	-1.72118	-0.783396	0.783396	3.88675	25.3819	4.7032e-07	1.31737e-05	20.4842	17.6081	21.1163	10.4426	10.0324	10.1827
ENSG00000161551	ZNF577	1.72096	0.783213	0.783213	0.541709	12.5273	0.000401049	0.0031261	0.609649	1.80008	1.53806	2.5401	1.2945	2.19487
ENSG00000104859	CLASRP	1.72057	0.782887	0.782887	5.35098	27.8481	1.31224e-07	4.34492e-06	33.3783	29.9796	28.9348	40.6769	48.8675	52.6768
ENSG00000157510	AFAP1L1	-1.72045	-0.782788	0.782788	2.84631	20.9795	4.64213e-06	8.79624e-05	8.71798	7.6258	6.92129	2.18731	5.53401	4.42571
ENSG00000077274	CAPN6	1.71996	0.782377	0.782377	2.97094	16.3092	5.38023e-05	0.000650934	1.88991	1.86554	2.85183	3.77488	1.90939	4.49768
ENSG00000213398	LCAT	1.71966	0.782122	0.782122	2.74731	17.7093	2.57359e-05	0.000358625	2.07281	3.24015	2.72365	3.7396	3.94824	4.6416
ENSG00000279352	RP11-411B10.7	1.71961	0.782079	0.782079	0.804374	12.4903	0.000409069	0.00317373	1.12785	1.50552	1.28172	2.61066	1.77994	1.58318
ENSG00000104870	FCGRT	1.71853	0.781177	0.781177	0.633121	13.6927	0.000215291	0.00193168	1.40219	1.63644	1.60215	2.50482	1.58577	3.05842
ENSG00000277125	CH17-264B6.3	1.71831	0.780992	0.780992	0.494488	12.0574	0.000515879	0.00382211	1.52412	1.04732	1.08946	1.94036	2.16829	1.51122
ENSG00000242588	RP11-274B21.14	1.71823	0.780926	0.780926	1.87954	17.1586	3.43841e-05	0.00045643	2.19473	2.52012	2.78774	5.32716	3.91588	2.1229
ENSG00000254539	RP4-791M13.3	1.7182	0.7809	0.7809	0.301584	10.4326	0.00123811	0.00755077	1.15833	0.589118	1.15355	1.83452	1.00324	1.65515
ENSG00000113811	SELK	-1.71813	-0.780838	0.780838	3.51355	23.8019	1.06779e-06	2.62837e-05	15.0583	11.9787	14.0989	7.09112	8.57609	5.64908
ENSG00000170222	ADPRM	-1.718	-0.780734	0.780734	2.24405	18.0997	2.09637e-05	0.000303133	4.66381	5.40025	5.28709	3.21041	2.58901	2.1229
ENSG00000243679	RP11-274B21.3	1.71779	0.780552	0.780552	4.08366	24.8798	6.10196e-07	1.63953e-05	8.87039	11.5205	9.58086	11.9244	16.2784	17.9547
ENSG00000279849	AL023875.1	1.7177	0.780481	0.780481	1.6748	15.7169	7.3564e-05	0.000830285	2.07281	1.99645	2.01871	2.04619	3.91588	3.41823
ENSG00000235499	AC073046.25	-1.71758	-0.78038	0.78038	0.449016	10.193	0.00140972	0.00832923	1.24978	2.25828	1.50602	0.776143	0.647252	1.18739
ENSG00000100916	BRMS1L	-1.71754	-0.780343	0.780343	2.46734	21.1843	4.17163e-06	8.03508e-05	8.56556	7.03668	9.13225	2.15203	3.91588	6.98039
ENSG00000282572	RP11-482G13.1	1.71744	0.780256	0.780256	0.788673	12.4222	0.00042426	0.00326451	1.18881	1.63644	1.05742	1.16421	2.39483	2.41075
ENSG00000214827	MTCP1	-1.71681	-0.779734	0.779734	0.365	10.6096	0.00112505	0.00700101	1.79846	2.19283	1.34581	1.05838	0.74434	0.971498
ENSG00000239467	AC007405.6	-1.71639	-0.779376	0.779376	0.406933	9.45619	0.00210437	0.0113364	1.58509	1.47279	1.40989	0.952539	0.485439	0.899535
ENSG00000180089	TMEM86B	1.71554	0.778659	0.778659	1.52133	13.3437	0.00025929	0.00222125	1.37171	1.76735	1.31376	1.41117	2.45956	2.98646
ENSG00000197744	PTMAP2	-1.7155	-0.778626	0.778626	0.24929	9.60264	0.00194298	0.0106554	1.7375	1.57098	1.24968	0.670305	0.970878	0.719628
ENSG00000205746	RP11-1212A22.1	1.71534	0.778497	0.778497	6.08246	27.897	1.27948e-07	4.24584e-06	38.8651	48.864	33.3568	46.1805	71.489	68.7605
ENSG00000204778	RP11-15J10.1	-1.71524	-0.77841	0.77841	1.47115	16.2261	5.62136e-05	0.000671423	3.475	4.15655	4.22968	2.18731	2.39483	1.5472
ENSG00000165046	LETM2	1.71521	0.778387	0.778387	2.7986	23.5378	1.22483e-06	2.91892e-05	7.65109	6.80758	7.94666	12.7358	10.8738	10.5426
ENSG00000182796	TMEM198B	1.71495	0.778162	0.778162	5.02792	27.374	1.67671e-07	5.38489e-06	26.7941	29.325	28.326	40.6769	49.353	39.1118
ENSG00000198198	SZT2	1.71462	0.777889	0.777889	6.21537	28.0783	1.16506e-07	3.93594e-06	46.1504	55.9989	47.9684	66.2896	83.8192	80.0586
ENSG00000255823	MTRNR2L8	-1.71403	-0.777395	0.777395	5.01898	26.3964	2.78058e-07	8.30621e-06	30.4824	31.2232	34.0297	17.3221	17.0227	15.3281
ENSG00000131398	KCNC3	1.7139	0.77728	0.77728	4.19667	25.7137	3.96003e-07	1.13319e-05	13.1684	14.2043	13.6824	17.8866	23.204	21.8767
ENSG00000139946	PELI2	-1.71351	-0.776955	0.776955	3.46747	20.438	6.1593e-06	0.000110528	6.43179	8.14946	8.10688	4.30406	3.7217	3.74207
ENSG00000165684	SNAPC4	1.71345	0.776905	0.776905	5.51829	27.5591	1.5237e-07	4.95732e-06	35.2987	36.198	29.9602	43.7815	52.8805	59.0095
ENSG00000167971	CASKIN1	1.71313	0.776631	0.776631	3.57201	24.2407	8.50159e-07	2.16012e-05	9.93727	8.8695	8.10688	8.8198	15.9224	16.8393
ENSG00000260306	RP11-645C24.5	1.71268	0.776257	0.776257	-0.236508	8.68392	0.0032103	0.0155093	0.88399	0.621847	0.736989	1.19949	1.13269	1.11542
ENSG00000237686	RP5-1120P11.1	-1.71254	-0.776139	0.776139	0.965795	13.0462	0.000303902	0.00252257	2.74342	2.42193	2.49935	1.30533	1.42395	1.25935
ENSG00000242180	OR51B5	1.71226	0.775899	0.775899	1.52414	14.3399	0.000152595	0.00147719	1.24978	1.931	2.05075	3.06929	2.23302	2.66262
ENSG00000270021	CTC-203F4.2	1.71194	0.775629	0.775629	-0.0462367	10.7259	0.00105646	0.00667975	0.762061	1.44007	0.929247	1.62284	1.42395	1.72711
ENSG00000257489	RP11-175P13.3	1.71047	0.774394	0.774394	0.835442	12.3449	0.000442185	0.0033661	1.18881	1.57098	1.21763	1.90508	1.26214	2.95048
ENSG00000117020	AKT3	-1.71021	-0.774176	0.774176	2.58592	14.7313	0.000123969	0.00125028	3.53596	2.8474	3.36451	1.16421	2.26538	1.65515
ENSG00000239697	TNFSF12	1.70899	0.773145	0.773145	3.24127	23.8559	1.03824e-06	2.5683e-05	8.8399	9.06587	8.04279	11.501	14.6603	13.493
ENSG00000213860	RPL21P75	-1.70896	-0.773122	0.773122	3.79368	24.5881	7.0987e-07	1.85733e-05	17.8932	19.31	19.8026	11.5716	8.54373	9.46311
ENSG00000174943	KCTD13	1.7085	0.772731	0.772731	4.68945	26.3506	2.84723e-07	8.4547e-06	20.6976	19.9318	19.1617	28.047	28.382	34.866
ENSG00000226549	SCDP1	-1.70847	-0.772708	0.772708	1.42176	16.8116	4.128e-05	0.00052758	4.54188	5.0075	3.71699	1.83452	2.75082	2.33879
ENSG00000126215	XRCC3	1.70835	0.772607	0.772607	4.21871	25.7008	3.9867e-07	1.13864e-05	15.7289	15.4152	14.4514	17.7454	24.9192	27.3099
ENSG00000167646	DNAAF3	1.70831	0.77257	0.77257	4.08962	25.3359	4.81649e-07	1.34234e-05	14.2353	14.0406	11.92	19.3683	21.1004	20.7973
ENSG00000265407	MIR4324	1.70803	0.772334	0.772334	-0.238684	9.62443	0.00192006	0.0105506	0.914473	0.589118	1.15355	1.48173	1.39159	1.18739
ENSG00000099338	CATSPERG	1.70783	0.772163	0.772163	3.47091	23.0998	1.53807e-06	3.50896e-05	7.74254	8.14946	6.21634	11.5716	11.2622	10.7584
ENSG00000259803	SLC22A31	1.70736	0.771767	0.771767	4.93285	25.9589	3.48764e-07	1.01643e-05	19.5697	18.7209	13.2658	21.2028	30.615	27.058
ENSG00000232545	KB-318B8.7	1.70732	0.771731	0.771731	1.14764	14.5728	0.000134846	0.00133541	1.40219	2.3892	1.73032	2.64594	2.55665	3.20235
ENSG00000280287	RP13-554M15.7	1.70707	0.771525	0.771525	2.05559	16.6115	4.58725e-05	0.000572584	2.46908	3.10923	1.76236	3.35152	4.01296	3.81403
ENSG00000065665	SEC61A2	1.70671	0.771217	0.771217	3.58401	24.6526	6.86528e-07	1.81688e-05	10.7603	10.9314	11.7918	20.4972	15.5988	14.4645
ENSG00000092096	SLC22A17	1.70662	0.771138	0.771138	2.18301	18.7669	1.47709e-05	0.000226498	3.32258	3.92745	2.91591	5.00965	4.82203	5.64908
ENSG00000128408	RIBC2	1.7055	0.770196	0.770196	1.6468	15.4633	8.41218e-05	0.000918331	2.10329	1.99645	2.14688	1.58756	3.43044	4.60562
ENSG00000159905	ZNF221	-1.70448	-0.76933	0.76933	1.45698	13.3656	0.000256281	0.00220431	2.92631	2.32374	2.98	0.952539	1.77994	1.58318
ENSG00000248458	RP4-598P13.1	1.70425	0.769136	0.769136	0.204371	11.1721	0.000830365	0.00554293	0.792543	1.30915	1.34581	2.04619	1.48868	1.69113
ENSG00000125520	SLC2A4RG	1.70417	0.769068	0.769068	5.33243	26.9431	2.09533e-07	6.54669e-06	35.0548	34.627	26.852	37.9252	52.8481	56.9226
ENSG00000255200	AP003068.18	-1.70414	-0.769045	0.769045	0.703962	12.667	0.000372175	0.0029424	2.68245	2.06191	2.72365	1.0231	1.45632	1.43926
ENSG00000109758	HGFAC	1.70395	0.768887	0.768887	0.715059	12.7752	0.000351237	0.00280216	1.64605	1.40734	1.21763	0.493909	3.43044	2.62664
ENSG00000148943	LIN7C	-1.70384	-0.768786	0.768786	5.39678	26.9623	2.07465e-07	6.50927e-06	57.0326	57.3081	65.0473	33.2683	29.3853	30.944
ENSG00000064989	CALCRL	-1.70369	-0.768664	0.768664	1.25544	15.2857	9.2412e-05	0.000990063	3.96272	3.10923	3.81312	1.12893	1.55341	3.0944
ENSG00000261068	RP11-7K24.3	-1.70293	-0.76802	0.76802	1.53794	12.2542	0.000464204	0.0035063	2.53004	2.6183	1.92258	0.670305	1.32687	1.72711
ENSG00000271789	RP5-1112D6.7	1.70193	0.767171	0.767171	0.276639	8.95481	0.0027674	0.0139205	1.06689	0.687304	0.672903	1.12893	1.39159	1.18739
ENSG00000136327	NKX2-8	1.70187	0.767118	0.767118	1.73757	15.0922	0.000102384	0.00107519	2.7739	1.80008	1.44193	2.18731	3.30099	3.74207
ENSG00000100429	HDAC10	1.70147	0.766784	0.766784	2.09089	15.3984	8.70623e-05	0.000943501	1.67653	2.35647	2.3071	1.97564	3.9806	3.70609
ENSG00000233429	HOTAIRM1	-1.70118	-0.766539	0.766539	0.692158	12.9647	0.000317415	0.00260726	2.80438	2.1601	2.98	1.94036	1.00324	1.22337
ENSG00000174564	IL20RB	1.70107	0.766441	0.766441	0.602751	10.2279	0.00138331	0.0082088	0.914473	1.04732	1.05742	2.11675	1.19742	1.25935
ENSG00000279880	RP11-855A2.2	1.70094	0.766336	0.766336	0.418383	11.589	0.000663423	0.00465485	1.67653	0.949134	1.02538	1.65812	2.49192	1.40328
ENSG00000102977	ACD	1.69926	0.76491	0.76491	4.83407	25.7555	3.87519e-07	1.11531e-05	20.3318	20.03	17.3673	23.4607	35.5018	28.965
ENSG00000213131	YWHAZP4	-1.69923	-0.764879	0.764879	0.133844	8.98108	0.00272789	0.0137674	1.40219	1.66917	1.28172	0.952539	0.74434	0.575703
ENSG00000278985	RP11-303E16.9	1.6991	0.764773	0.764773	0.664756	10.3465	0.0012972	0.00782818	1.18881	1.27642	0.608817	1.65812	2.07121	0.899535
ENSG00000136603	SKIL	-1.69903	-0.764714	0.764714	5.31181	26.4219	2.74416e-07	8.23028e-06	47.2782	49.6495	52.8709	26.0713	24.7898	27.7057
ENSG00000188185	LINC00265	1.69799	0.76383	0.76383	3.0158	21.6574	3.25951e-06	6.50425e-05	6.21842	6.05482	5.7357	6.87945	8.70554	11.9098
ENSG00000247844	CCAT1	1.69792	0.763772	0.763772	2.87774	21.2029	4.13144e-06	7.99886e-05	4.54188	7.1676	4.83849	7.40863	8.93208	8.7075
ENSG00000186862	PDZD7	1.69759	0.76349	0.76349	4.0906	24.5581	7.21017e-07	1.8832e-05	13.961	12.8297	10.9587	17.181	19.2881	20.8332
ENSG00000269937	RP11-20I23.8	1.69756	0.763466	0.763466	3.74375	23.3706	1.33603e-06	3.11936e-05	9.35811	8.05128	9.3886	14.3234	13.4305	12.7374
ENSG00000175711	B3GNTL1	1.69723	0.76318	0.76318	3.61055	23.9787	9.74086e-07	2.42162e-05	10.9127	11.226	9.70903	15.0642	13.9806	19.2501
ENSG00000234814	SVILP1	-1.69715	-0.763118	0.763118	0.0691873	8.15782	0.0042876	0.0194361	1.31074	1.44007	1.02538	0.0705584	0.906153	1.00748
ENSG00000281344	HELLPAR	1.69692	0.762919	0.762919	6.71776	27.3095	1.73356e-07	5.55556e-06	60.66	77.3708	81.7096	109.965	121.036	100.928
ENSG00000175567	UCP2	1.69667	0.762704	0.762704	4.47311	24.8302	6.26083e-07	1.6762e-05	14.1438	16.4626	11.5034	16.1932	25.6312	22.2365
ENSG00000196604	POTEF	1.69634	0.762427	0.762427	2.15411	16.2132	5.65984e-05	0.00067548	2.37763	2.68376	2.27505	2.92817	4.11005	4.10188
ENSG00000236397	DDX11L2	1.69615	0.762262	0.762262	1.9439	18.8506	1.41366e-05	0.000219879	3.77982	3.56744	3.68494	5.67995	6.44016	4.53366
ENSG00000185650	ZFP36L1	1.69538	0.761606	0.761606	8.71306	27.6755	1.43467e-07	4.67785e-06	255.229	238.429	238.208	360.906	343.367	401.948
ENSG00000187961	KLHL17	1.69469	0.761023	0.761023	5.70398	26.3593	2.83452e-07	8.45048e-06	32.8905	34.7252	27.2045	36.5845	52.3951	55.3034
ENSG00000163683	SMIM14	-1.69436	-0.760743	0.760743	5.88672	26.6942	2.38341e-07	7.29451e-06	79.9554	71.4796	74.532	35.8437	39.0293	44.4011
ENSG00000129910	CDH15	1.69409	0.760506	0.760506	2.39945	20.8076	5.07819e-06	9.52384e-05	5.36491	6.67667	3.8772	8.96092	7.50813	7.44815
ENSG00000197385	ZNF860	-1.69401	-0.760439	0.760439	2.59536	17.6667	2.63189e-05	0.000364711	5.45636	6.34938	4.58215	3.17513	3.2039	2.19487
ENSG00000279495	RP11-521B24.4	1.69332	0.759857	0.759857	1.96908	17.5955	2.7323e-05	0.000376478	2.62149	3.86199	2.78774	5.46828	4.82203	3.59814
ENSG00000205078	SYCE1L	1.69289	0.759486	0.759486	1.06527	14.905	0.000113065	0.00116058	1.88991	2.68376	1.63419	3.10457	2.88027	3.38225
ENSG00000169715	MT1E	1.69282	0.759431	0.759431	5.64666	26.5276	2.59804e-07	7.83918e-06	40.8465	39.3072	38.2273	50.4493	59.2883	69.8399
ENSG00000242071	RPL7AP6	-1.69203	-0.758757	0.758757	4.24937	24.3952	7.84636e-07	2.02463e-05	23.2886	24.0229	22.2699	8.00838	17.1845	11.7659
ENSG00000161558	TMEM143	1.69161	0.758395	0.758395	2.93057	21.9333	2.82294e-06	5.81032e-05	6.85855	6.77485	6.76107	7.86726	11.1975	11.9098
ENSG00000189045	ANKDD1B	-1.69153	-0.758328	0.758328	0.855596	10.1405	0.00145047	0.00851949	1.98136	1.73462	1.63419	1.0231	1.13269	0.647665
ENSG00000225200	AB019441.29	-1.69148	-0.75829	0.75829	1.82923	16.1887	5.73362e-05	0.000681567	5.30394	4.18928	3.71699	2.46954	2.26538	2.23085
ENSG00000243970	PPIEL	1.69136	0.758184	0.758184	0.166112	9.13436	0.00250853	0.0128924	1.00592	0.818219	0.801075	2.18731	0.776703	1.00748
ENSG00000175768	TOMM5	1.6913	0.758129	0.758129	1.47924	13.5012	0.000238406	0.00208289	1.43267	1.80008	1.85849	2.15203	2.39483	3.16636
ENSG00000254463	RP11-484D2.3	1.69115	0.758004	0.758004	0.0169996	9.99434	0.00157022	0.00907685	0.609649	1.21096	1.18559	0.0352792	1.77994	2.77057
ENSG00000272871	RP11-408A13.4	1.69089	0.757783	0.757783	0.287848	9.15031	0.00248675	0.0128033	0.396272	1.04732	1.21763	2.22259	1.35923	0.359814
ENSG00000139567	ACVRL1	-1.69088	-0.757773	0.757773	1.01899	9.21158	0.00240489	0.0125058	1.24978	2.22556	1.15355	0.740863	1.45632	0.179907
ENSG00000164414	SLC35A1	-1.69063	-0.757564	0.757564	2.85631	19.8688	8.2943e-06	0.000142517	8.23026	7.52762	8.49139	4.23351	3.65697	4.92945
ENSG00000125462	C1orf61	-1.69063	-0.757559	0.757559	3.43579	21.1858	4.16835e-06	8.03508e-05	9.75438	11.4878	9.77311	3.5632	6.11653	6.80049
ENSG00000171984	C20orf196	-1.69059	-0.757525	0.757525	0.28095	10.0133	0.00155411	0.00900107	1.52412	1.89827	1.82645	0.388071	1.42395	0.935517
ENSG00000117586	TNFSF4	-1.69056	-0.757504	0.757504	1.41121	16.0653	6.11963e-05	0.0007172	3.9932	4.35293	4.55011	0.776143	3.43044	2.62664
ENSG00000166352	C11orf74	-1.68988	-0.756921	0.756921	2.24908	18.4139	1.77754e-05	0.000263915	6.49276	5.56389	6.69699	1.6934	3.91588	4.38973
ENSG00000162300	ZFPL1	1.68977	0.756829	0.756829	4.69094	25.5185	4.3815e-07	1.24192e-05	23.6544	23.0083	20.892	30.6224	33.3335	38.1043
ENSG00000197070	ARRDC1	1.68938	0.756496	0.756496	5.5673	25.7234	3.94026e-07	1.13186e-05	27.5561	29.0631	19.9307	28.047	43.2041	44.9768
ENSG00000072682	P4HA2	-1.68884	-0.756032	0.756032	5.89471	26.2311	3.02897e-07	8.92355e-06	69.9267	68.174	61.3944	32.1041	37.3465	36.0534
ENSG00000283528	RP11-298A10.1	-1.68878	-0.755985	0.755985	0.888818	8.46914	0.00361222	0.0170216	1.15833	1.60371	1.34581	0.670305	1.06797	0.395796
ENSG00000154511	FAM69A	-1.68782	-0.755165	0.755165	2.9425	19.7648	8.75821e-06	0.000148612	8.01688	7.6258	8.65161	4.19823	4.01296	4.6416
ENSG00000112697	TMEM30A	-1.68775	-0.755099	0.755099	6.70388	26.7853	2.27364e-07	7.04497e-06	133.117	136.806	137.368	64.4198	73.7544	77.5759
ENSG00000235703	LINC00894	1.68763	0.754998	0.754998	3.61006	22.4654	2.13958e-06	4.58413e-05	6.67565	9.7859	7.81849	8.78452	13.2363	14.7524
ENSG00000185761	ADAMTSL5	1.68751	0.7549	0.7549	4.63757	24.6509	6.87127e-07	1.81688e-05	18.0456	15.9389	14.0989	27.3767	22.5567	22.0206
ENSG00000275964	RP11-61K9.3	1.68699	0.75445	0.75445	-0.197119	9.36778	0.00220832	0.0117239	0.762061	0.78549	1.21763	1.37589	1.45632	1.33131
ENSG00000159640	ACE	1.68687	0.754352	0.754352	2.90718	20.6896	5.40091e-06	0.000100037	5.06008	6.90577	4.55011	5.00965	9.48224	10.5785
ENSG00000148737	TCF7L2	1.68687	0.754349	0.754349	7.8287	27.1827	1.85109e-07	5.85695e-06	282.084	274.202	290.662	426.385	411.685	434.296
ENSG00000166925	TSC22D4	1.68579	0.753422	0.753422	5.5769	25.8805	3.63216e-07	1.05347e-05	35.512	35.838	26.7239	41.065	49.2883	57.7502
ENSG00000090924	PLEKHG2	1.68569	0.753336	0.753336	5.30298	25.9401	3.52185e-07	1.02346e-05	32.6467	37.2453	33.3247	45.4396	55.5019	54.6198
ENSG00000198498	TMA16	-1.68488	-0.752646	0.752646	3.97325	23.9709	9.78008e-07	2.42734e-05	21.2463	21.6337	26.083	9.77234	14.5632	12.3416
ENSG00000213977	TAX1BP3	1.68432	0.752166	0.752166	1.293	13.7976	0.000203594	0.00185002	1.34123	2.29101	1.92258	3.95127	1.81231	2.5187
ENSG00000165215	CLDN3	1.68394	0.751844	0.751844	5.16336	24.8874	6.07773e-07	1.63596e-05	22.3436	18.5899	17.2391	30.3048	27.3464	29.5407
ENSG00000231856	RP11-327P2.5	1.68374	0.751667	0.751667	0.340927	10.5033	0.00119164	0.00734214	1.18881	1.60371	0.576774	2.15203	1.52104	1.36729
ENSG00000254901	BORCS8	1.6837	0.751639	0.751639	2.85521	19.5272	9.91753e-06	0.000164734	3.71886	4.97477	4.90258	3.52792	8.54373	8.56358
ENSG00000272333	KMT2B	1.68365	0.751595	0.751595	6.12779	26.151	3.1574e-07	9.28361e-06	45.1445	51.9733	41.3996	53.8361	79.0619	76.3526
ENSG00000138764	CCNG2	-1.68356	-0.751514	0.751514	6.32265	26.3987	2.77722e-07	8.30621e-06	107.268	109.347	115.451	55.0356	59.4178	61.6362
ENSG00000142235	LMTK3	1.68353	0.751487	0.751487	5.21372	25.308	4.88667e-07	1.35937e-05	24.7822	28.1795	20.4114	31.4338	40.0325	39.0039
ENSG00000272767	JMJD1C-AS1	1.68353	0.751487	0.751487	0.355104	10.001	0.00156453	0.00904745	1.0364	0.981863	1.08946	1.90508	1.26214	1.51122
ENSG00000126705	AHDC1	1.68234	0.750472	0.750472	6.16351	25.8747	3.64318e-07	1.05462e-05	41.9133	39.0781	33.9656	52.2838	57.7673	62.7876
ENSG00000260103	RP11-10O17.1	1.68163	0.749856	0.749856	1.16241	13.6032	0.000225803	0.00199994	1.43267	2.06191	1.92258	2.61066	3.04209	2.44674
ENSG00000254685	FPGT	-1.68142	-0.74968	0.74968	2.66473	19.2565	1.14278e-05	0.00018434	7.77302	7.56035	8.01075	5.04493	3.88351	3.38225
ENSG00000229644	NAMPTP1	-1.68112	-0.749425	0.749425	2.89101	20.9986	4.59618e-06	8.74034e-05	10.5774	10.8332	11.5675	6.17386	5.11329	6.1888
ENSG00000138685	FGF2	-1.68026	-0.748688	0.748688	2.55048	15.0658	0.000103829	0.00108664	2.9568	3.89472	4.96666	1.65812	1.90939	2.73459
ENSG00000229358	DPY19L1P1	-1.67977	-0.74826	0.74826	1.57161	13.9783	0.000184929	0.00172522	3.35307	2.81467	3.81312	1.34061	2.23302	1.72711
ENSG00000161682	FAM171A2	1.67965	0.74816	0.74816	4.3772	24.3751	7.92853e-07	2.0388e-05	18.6248	18.1972	14.4514	22.2612	28.6409	26.1225
ENSG00000163682	RPL9	-1.67963	-0.74814	0.74814	8.47356	26.7244	2.34634e-07	7.21053e-06	456.322	465.207	436.394	233.831	248.836	237.801
ENSG00000134258	VTCN1	-1.6796	-0.748114	0.748114	4.34654	18.263	1.92409e-05	0.00028121	6.18793	7.10214	6.53677	3.17513	2.62137	4.78553
ENSG00000186352	ANKRD37	-1.67956	-0.74808	0.74808	3.68558	14.3596	0.000151011	0.00146565	3.32258	3.66562	3.6529	1.44645	1.65049	2.59066
ENSG00000157224	CLDN12	-1.67949	-0.748026	0.748026	5.56402	25.3607	4.75516e-07	1.32772e-05	51.5763	51.4169	52.3262	27.5178	29.7736	25.0431
ENSG00000230185	C9orf147	1.67946	0.748001	0.748001	-0.506986	8.07504	0.00448791	0.0200795	0.731578	1.11278	0.448602	1.30533	0.711977	1.43926
ENSG00000254338	MAFA-AS1	-1.67911	-0.747699	0.747699	0.581024	8.63125	0.00330445	0.0158711	1.46316	1.47279	1.40989	0.917259	1.00324	0.359814
ENSG00000259820	AC083843.1	-1.67911	-0.747698	0.747698	3.21548	21.0069	4.57627e-06	8.71354e-05	8.53508	11.9133	13.5221	8.00838	4.82203	5.0374
ENSG00000134780	DAGLA	1.67894	0.747554	0.747554	3.55453	21.7365	3.1279e-06	6.30041e-05	8.99232	6.67667	6.88924	9.34899	11.5535	13.0972
ENSG00000223773	CD99P1	1.67892	0.747531	0.747531	3.30666	22.0197	2.69869e-06	5.61732e-05	8.90087	8.18219	7.20967	12.136	12.6214	11.586
ENSG00000205592	MUC19	1.6788	0.747428	0.747428	1.41384	10.3328	0.00130687	0.00786748	0.914473	1.17824	1.24968	2.08147	1.90939	0.971498
ENSG00000254893	AC113404.1	-1.67782	-0.746587	0.746587	3.98546	23.2015	1.45886e-06	3.34353e-05	19.0515	20.6519	21.5329	13.4767	9.15862	9.64302
ENSG00000172534	HCFC1	1.67756	0.746363	0.746363	7.71357	26.5284	2.59699e-07	7.83918e-06	198.959	189.565	165.566	251.364	290.843	288.247
ENSG00000235034	C19orf81	1.67752	0.746326	0.746326	0.190212	9.7317	0.00181117	0.0101479	1.00592	1.08005	0.96129	1.44645	1.0356	2.1229
ENSG00000261211	RP1-80N2.3	-1.67711	-0.745976	0.745976	0.567617	10.8252	0.0010013	0.00640402	2.28618	2.22556	1.73032	0.846701	1.58577	0.863554
ENSG00000167889	MGAT5B	1.67707	0.745944	0.745944	4.79409	24.6401	6.9099e-07	1.82387e-05	20.6366	21.601	20.123	27.3061	32.1361	34.1104
ENSG00000090447	TFAP4	1.67676	0.745679	0.745679	4.01691	23.2626	1.41325e-06	3.264e-05	12.1625	12.3715	11.3112	15.5934	17.8318	20.3655
ENSG00000133106	EPSTI1	-1.67611	-0.745117	0.745117	3.08776	9.05145	0.00262486	0.0133891	1.0364	1.17824	2.49935	0.388071	0.906153	1.22337
ENSG00000225695	HNRNPA1P35	-1.67603	-0.745052	0.745052	2.7887	20.4072	6.25955e-06	0.000112058	8.87039	10.8987	10.5101	3.77488	6.4078	6.0089
ENSG00000275318	RP11-526D8.11	-1.67602	-0.74504	0.74504	0.740428	9.63724	0.00190671	0.0104992	2.07281	1.30915	1.82645	1.44645	0.647252	0.683647
ENSG00000137648	TMPRSS4	1.67575	0.744809	0.744809	2.83092	18.5707	1.63717e-05	0.000246746	4.02368	4.25474	4.06946	7.72615	4.78967	5.82899
ENSG00000169783	LINGO1	1.67532	0.744438	0.744438	4.6252	24.1565	8.88178e-07	2.23403e-05	18.7772	17.379	15.5729	19.8269	28.5115	29.5048
ENSG00000164949	GEM	-1.67517	-0.744304	0.744304	4.18454	23.8073	1.06477e-06	2.62526e-05	27.4647	26.6085	24.9615	11.8185	13.7217	16.7314
ENSG00000242861	RP11-285F7.2	-1.67497	-0.744134	0.744134	1.60188	12.0796	0.000509776	0.00378813	2.13377	3.0765	2.46731	1.30533	1.97412	0.75561
ENSG00000227615	RP11-864N7.2	-1.67492	-0.744093	0.744093	2.02419	12.4561	0.000416623	0.0032122	2.89583	1.99645	3.30043	2.57538	0.906153	0.863554
ENSG00000133703	KRAS	-1.67367	-0.743011	0.743011	6.66988	26.2568	2.98899e-07	8.82311e-06	277.664	280.944	297.583	147.432	143.366	165.443
ENSG00000119725	ZNF410	1.67355	0.74291	0.74291	0.892995	11.2361	0.000802205	0.00539829	1.34123	1.37461	1.18559	0.635026	2.03884	3.23833
ENSG00000235272	FAM103A2P	-1.67344	-0.742814	0.742814	0.941483	10.0448	0.00152778	0.00887262	1.67653	1.66917	2.24301	0.811422	1.52104	0.611684
ENSG00000272047	GTF2H5	-1.67311	-0.742529	0.742529	3.33448	21.3667	3.79308e-06	7.42055e-05	13.5952	12.1751	12.7852	4.12767	8.28483	8.34769
ENSG00000184381	PLA2G6	1.67287	0.742329	0.742329	5.01745	24.8164	6.30598e-07	1.68227e-05	27.4952	26.6085	24.9295	37.9604	43.2364	36.6651
ENSG00000150625	GPM6A	-1.67221	-0.741755	0.741755	2.42294	18.7781	1.46847e-05	0.000225407	6.82806	6.44757	9.51677	3.10457	3.81879	5.32525
ENSG00000180573	HIST1H2AC	-1.67195	-0.74153	0.74153	3.83829	20.7605	5.20456e-06	9.67596e-05	13.077	10.3423	10.7024	5.53884	6.4078	6.29675
ENSG00000160999	SH2B2	1.67166	0.741283	0.741283	3.30509	20.4313	6.1809e-06	0.000110782	5.42587	6.74213	6.02408	5.85635	11.7153	9.75096
ENSG00000249896	RP11-586D19.1	1.6715	0.741144	0.741144	0.88291	10.6492	0.0011012	0.00688222	1.09737	1.37461	1.15355	1.76396	1.16505	2.5187
ENSG00000205809	KLRC2	-1.67147	-0.741115	0.741115	1.25576	17.8546	2.38447e-05	0.000336659	5.82214	7.10214	6.6329	4.19823	3.43044	2.73459
ENSG00000213442	RPL18AP3	-1.67144	-0.741092	0.741092	4.9604	24.0947	9.17118e-07	2.29525e-05	34.0184	36.8199	26.6918	15.1348	20.0001	16.9832
ENSG00000261326	LINC01355	-1.67087	-0.740598	0.740598	3.27252	21.0859	4.39156e-06	8.4146e-05	11.0042	11.6842	14.6757	6.73833	7.05505	6.11684
ENSG00000127666	TICAM1	1.67019	0.740009	0.740009	5.42697	24.3686	7.95532e-07	2.04218e-05	23.5934	24.252	18.649	31.2927	34.8869	32.851
ENSG00000269821	KCNQ1OT1	1.66996	0.739814	0.739814	6.11122	25.4843	4.45989e-07	1.25937e-05	45.5103	55.7371	62.7081	81.7772	80.1945	81.7858
ENSG00000254701	RP11-1415C14.4	1.66975	0.739631	0.739631	1.91471	17.0107	3.71694e-05	0.000481387	2.80438	3.30561	3.71699	4.93909	5.30747	4.35375
ENSG00000220842	RP11-572P18.1	-1.66872	-0.738741	0.738741	3.86299	22.6851	1.90841e-06	4.18124e-05	19.2649	20.4228	20.4114	12.4183	10.3884	9.1033
ENSG00000152284	TCF7L1	1.66832	0.738397	0.738397	5.27635	24.6202	6.98176e-07	1.83691e-05	27.8	27.3285	27.4608	39.0894	40.9711	42.8898
ENSG00000258559	AC005519.4	-1.66817	-0.738268	0.738268	1.15246	10.2377	0.00137599	0.00817786	1.34123	2.78195	1.76236	0	1.45632	1.69113
ENSG00000099625	CBARP	1.66813	0.738232	0.738232	3.92102	21.7575	3.09386e-06	6.24025e-05	9.66293	9.0986	7.33785	8.67869	14.1748	16.3715
ENSG00000177685	CRACR2B	1.66781	0.737954	0.737954	3.13162	20.2432	6.8194e-06	0.000120211	6.21842	7.1676	4.83849	6.1033	9.57933	11.658
ENSG00000241014	RP11-244H3.1	1.66662	0.736922	0.736922	2.85423	20.5089	5.93558e-06	0.000107545	5.76118	6.4803	7.59419	13.6883	7.41104	8.02386
ENSG00000216285	RP11-490H24.5	-1.66598	-0.736368	0.736368	3.8774	22.5114	2.08901e-06	4.49589e-05	19.905	21.9937	17.0789	8.50229	11.3593	11.8379
ENSG00000186312	CA5BP1	1.6658	0.736219	0.736219	3.24153	20.9157	4.79935e-06	9.0235e-05	8.07784	7.78945	5.86387	9.03148	12.4272	10.9383
ENSG00000197872	FAM49A	-1.66578	-0.736198	0.736198	0.901361	8.19907	0.00419118	0.0190654	1.28026	1.57098	1.37785	1.09366	0.355989	0.827573
ENSG00000203666	EFCAB2	1.66538	0.735851	0.735851	2.99847	21.6802	3.22092e-06	6.4617e-05	8.80942	8.80404	9.1643	14.1117	12.4596	13.0972
ENSG00000164073	MFSD8	-1.66531	-0.735788	0.735788	4.28016	23.0897	1.54613e-06	3.52199e-05	23.5629	25.0702	24.5129	10.5485	14.6279	14.1767
ENSG00000089127	OAS1	-1.66519	-0.735687	0.735687	5.66971	18.3126	1.87463e-05	0.000275867	6.98048	7.88763	7.20967	2.61066	3.43044	5.90095
ENSG00000161642	ZNF385A	1.66487	0.735411	0.735411	6.50532	25.3794	4.70929e-07	1.31737e-05	81.3271	73.0833	60.8176	96.912	109.645	113.629
ENSG00000133519	ZDHHC8P1	1.66479	0.735343	0.735343	2.62631	19.5909	9.59255e-06	0.000160047	5.82214	5.98936	4.55011	7.02056	9.57933	7.736
ENSG00000137101	CD72	1.66459	0.735165	0.735165	1.05371	11.5417	0.000680508	0.00475038	1.28026	1.60371	1.37785	1.0231	2.84791	2.48272
ENSG00000270116	AP001429.1	1.6641	0.734741	0.734741	0.474264	10.0653	0.00151086	0.00880169	1.49364	1.11278	0.769032	1.76396	1.61813	1.65515
ENSG00000230844	ZNF674-AS1	-1.66401	-0.734663	0.734663	1.24376	12.6474	0.00037608	0.00296388	3.62741	1.99645	3.14021	2.29315	1.58577	0.791591
ENSG00000172469	MANEA	-1.66363	-0.734334	0.734334	3.71639	22.4641	2.14106e-06	4.58413e-05	18.9906	20.2918	21.1484	8.64341	11.2622	12.6655
ENSG00000183775	KCTD16	-1.66358	-0.734288	0.734288	0.540644	9.5776	0.00196966	0.0107662	1.49364	1.99645	1.85849	0.317513	1.55341	0.971498
ENSG00000254165	RP11-503E24.2	1.66352	0.734242	0.734242	0.739225	11.7633	0.000604084	0.00431744	1.61557	1.37461	1.47398	2.57538	1.39159	2.69861
ENSG00000092295	TGM1	1.66338	0.734115	0.734115	1.57763	11.4342	0.00072104	0.00499346	1.49364	1.17824	1.53806	1.48173	2.36247	2.44674
ENSG00000100299	ARSA	1.66333	0.734078	0.734078	4.21493	22.6054	1.98925e-06	4.30219e-05	12.955	12.306	11.3432	15.0289	18.9645	20.5814
ENSG00000231721	LINC-PINT	1.6633	0.73405	0.73405	2.80569	18.7144	1.51831e-05	0.000231867	4.48092	4.58203	4.90258	7.72615	8.64082	4.20983
ENSG00000099381	SETD1A	1.66323	0.733988	0.733988	6.14403	25.2076	5.14777e-07	1.4172e-05	67.0309	62.741	62.4198	88.3039	96.57	100.64
ENSG00000198930	CSAG1	1.66314	0.733908	0.733908	1.3321	13.8789	0.000194973	0.00178796	2.10329	2.09464	2.01871	4.05711	2.945	2.15888
ENSG00000188811	NHLRC3	-1.66276	-0.733579	0.733579	4.37761	23.0522	1.57665e-06	3.56438e-05	24.7822	26.0848	25.5062	12.3124	12.7832	15.9757
ENSG00000274419	TBC1D3D	1.66243	0.733296	0.733296	3.46082	20.2902	6.65405e-06	0.000117991	5.82214	6.74213	7.0815	9.80762	8.93208	10.3626
ENSG00000152669	CCNO	1.66218	0.733079	0.733079	2.97552	19.3316	1.09871e-05	0.000179121	4.81622	6.67667	4.51806	7.90254	7.99356	7.77199
ENSG00000260526	RP11-73K9.2	-1.66191	-0.732838	0.732838	-0.643283	7.93783	0.0048412	0.0213286	1.0364	1.53825	1.50602	1.05838	0.647252	0.467758
ENSG00000266896	RP1-266L20.9	1.66169	0.732649	0.732649	0.314367	10.6747	0.0010861	0.00681246	1.0364	1.24369	1.50602	2.04619	2.16829	1.36729
ENSG00000231431	FAR2P4	1.6616	0.732573	0.732573	1.25301	10.968	0.000926972	0.00604413	0.762061	1.96373	1.24968	1.41117	2.97736	1.43926
ENSG00000180096	SEPT.1	1.66151	0.732494	0.732494	1.65474	15.6229	7.73119e-05	0.000864108	2.46908	3.04378	2.7557	4.79797	4.69258	2.66262
ENSG00000274425	AC114271.2	1.6613	0.732311	0.732311	2.44717	17.4203	2.99611e-05	0.000405789	3.65789	3.76381	3.78107	5.67995	5.43692	5.46917
ENSG00000271851	RP11-565F19.2	-1.66128	-0.732294	0.732294	0.144269	7.56032	0.00596673	0.0250696	1.09737	1.60371	1.08946	0.599747	0.906153	0.50374
ENSG00000280351	CTD-2561B21.8	1.66117	0.732197	0.732197	1.65669	13.5758	0.000229123	0.00202066	2.04232	2.1601	1.73032	1.65812	4.04533	3.13038
ENSG00000126243	LRFN3	1.66091	0.731973	0.731973	5.25416	24.4016	7.82021e-07	2.02137e-05	35.9998	34.1034	25.5703	40.818	48.3174	53.0726
ENSG00000167700	MFSD3	1.66082	0.731895	0.731895	4.22979	22.5097	2.09083e-06	4.49589e-05	13.016	14.1716	9.80516	11.113	21.0681	23.244
ENSG00000280069	CTD-2349P21.3	1.66047	0.731594	0.731594	1.3349	13.0398	0.000304937	0.00252976	1.7375	2.02918	1.76236	3.35152	2.97736	1.79907
ENSG00000270179	RP11-159N11.4	-1.66033	-0.731466	0.731466	0.16578	7.43627	0.00639223	0.026449	1.12785	1.11278	1.44193	0	1.06797	0.899535
ENSG00000184678	HIST2H2BE	1.66024	0.73139	0.73139	2.20338	16.2334	5.59987e-05	0.000669925	3.35307	2.94559	2.94796	6.17386	3.2039	4.24581
ENSG00000151229	SLC2A13	-1.65992	-0.731117	0.731117	3.54277	21.3413	3.84352e-06	7.50942e-05	12.4673	16.6262	16.406	5.99747	8.7379	9.85891
ENSG00000112306	RPS12	-1.65973	-0.730946	0.730946	8.11773	25.4406	4.56217e-07	1.28461e-05	301.166	334.357	285.151	166.271	172.525	154.576
ENSG00000198938	MT-CO3	1.6595	0.730751	0.730751	14.3473	25.6846	4.02027e-07	1.14387e-05	17880.6	16733.8	18251.8	29429.2	23867.5	24453.2
ENSG00000245614	DDX11-AS1	1.65921	0.730498	0.730498	0.882326	11.4449	0.000716915	0.00496959	0.975438	1.7019	1.66624	1.58756	1.68286	3.20235
ENSG00000249348	UGDH-AS1	1.65898	0.730297	0.730297	4.8856	24.1094	9.10141e-07	2.28543e-05	25.5138	27.1321	31.6585	46.6038	41.8449	35.5496
ENSG00000225968	ELFN1	1.65897	0.730289	0.730289	1.78759	15.8061	7.01761e-05	0.000799281	2.80438	3.01105	2.78774	2.7165	4.7573	5.36123
ENSG00000243696	RP5-966M1.6	1.65889	0.730221	0.730221	0.812976	9.49496	0.00206037	0.0111602	0.823026	1.21096	1.1215	1.48173	2.07121	1.07944
ENSG00000245573	BDNF-AS	1.65854	0.729915	0.729915	0.997636	13.3361	0.000260339	0.00222769	1.95088	1.89827	2.01871	4.02183	2.07121	2.55468
ENSG00000188807	TMEM201	1.65841	0.729796	0.729796	4.81312	23.5878	1.19341e-06	2.87148e-05	23.0142	21.7319	17.5275	24.0251	33.56	35.1179
ENSG00000143369	ECM1	1.65811	0.729541	0.729541	1.60304	16.3376	5.30021e-05	0.000643333	3.20066	3.20742	3.07613	3.77488	4.33659	6.0089
ENSG00000071082	RPL31	-1.65745	-0.728965	0.728965	7.48612	25.2063	5.15138e-07	1.4172e-05	210.146	229.429	224.301	120.443	129.224	106.649
ENSG00000134590	FAM127A	1.65713	0.728686	0.728686	5.56117	24.2511	8.45569e-07	2.15217e-05	36.2131	35.3471	29.6718	50.3082	50.1297	48.8628
ENSG00000103089	FA2H	1.65695	0.728532	0.728532	4.268	21.4624	3.60829e-06	7.12423e-05	10.7298	9.75317	8.01075	15.5581	12.4272	13.9608
ENSG00000224660	SH3BP5-AS1	1.65644	0.728089	0.728089	3.91199	22.6976	1.89604e-06	4.16684e-05	13.6256	14.3025	15.7011	19.7564	22.4273	22.3804
ENSG00000223768	LINC00205	-1.65612	-0.727804	0.727804	3.19887	19.9006	8.15732e-06	0.000140486	12.132	11.3242	9.48473	3.28097	6.56961	8.09582
ENSG00000240376	RP11-36C20.1	-1.65606	-0.727758	0.727758	0.0701032	7.55373	0.00598859	0.02514	1.40219	1.40734	1.02538	0.599747	0.776703	0.683647
ENSG00000243517	RP11-627K11.1	-1.656	-0.727698	0.727698	0.943003	10.7681	0.00103267	0.00655703	2.31666	2.8474	1.57011	1.12893	1.13269	1.36729
ENSG00000181409	AATK	1.65538	0.727164	0.727164	1.80239	15.2205	9.56618e-05	0.00101971	2.40811	3.53471	2.11484	3.77488	3.65697	4.4617
ENSG00000161996	WDR90	1.65515	0.726965	0.726965	5.5084	23.5776	1.19973e-06	2.88205e-05	20.6976	28.2777	19.7385	23.5665	38.0908	40.587
ENSG00000103148	NPRL3	1.65514	0.726954	0.726954	4.99869	23.5399	1.22352e-06	2.91892e-05	22.8009	25.1684	19.2258	25.6833	37.6701	36.4132
ENSG00000103145	HCFC1R1	1.65506	0.726883	0.726883	5.33979	23.6855	1.13432e-06	2.76037e-05	27.8914	26.3794	19.3219	33.3036	38.738	36.701
ENSG00000259326	RP11-102L12.2	1.65478	0.726636	0.726636	-0.163711	9.01989	0.00267057	0.0135622	0.548684	1.57098	0.865161	1.83452	1.84467	0.647665
ENSG00000250687	RP11-497H16.7	1.65422	0.726148	0.726148	0.377582	9.06271	0.00260875	0.0133251	0.853508	1.30915	0.833118	1.12893	1.13269	2.19487
ENSG00000227097	RPS28P7	1.65421	0.72614	0.72614	2.99464	19.3131	1.10945e-05	0.000180087	5.82214	6.18574	5.25505	10.0546	8.60845	6.62058
ENSG00000155858	LSM11	-1.65399	-0.725954	0.725954	3.86966	20.7941	5.11393e-06	9.56689e-05	14.9669	14.4988	12.689	4.44518	8.64082	9.89489
ENSG00000105997	HOXA3	1.65356	0.725578	0.725578	2.49651	21.4821	3.57149e-06	7.06088e-05	9.35811	10.3423	10.5101	13.7942	13.0421	17.8108
ENSG00000078900	TP73	1.65348	0.725502	0.725502	5.14997	23.8446	1.04435e-06	2.57916e-05	30.6044	30.7978	25.4101	35.4203	46.4727	46.7039
ENSG00000106686	SPATA6L	1.65314	0.725206	0.725206	1.16196	12.8465	0.00033811	0.00272638	1.7375	1.89827	1.92258	2.22259	2.36247	3.6701
ENSG00000144504	ANKMY1	1.65291	0.725008	0.725008	4.71104	23.1007	1.53736e-06	3.50896e-05	19.7221	18.9827	18.1363	24.4485	31.0681	28.5333
ENSG00000262902	MTCO1P40	-1.65269	-0.724817	0.724817	4.81729	22.8833	1.72139e-06	3.81665e-05	29.7204	31.976	27.2686	12.7711	18.5438	16.9113
ENSG00000101203	COL20A1	1.65262	0.724758	0.724758	0.841432	11.999	0.000532294	0.00392236	1.70702	1.931	1.21763	1.19949	2.13593	3.92197
ENSG00000283236	AC074141.3	-1.65224	-0.724425	0.724425	0.885532	10.1316	0.00145752	0.00854084	1.82895	2.02918	2.3071	1.41117	0.938516	0.971498
ENSG00000188493	C19orf54	1.65221	0.724393	0.724393	4.56552	23.2416	1.42871e-06	3.28449e-05	20.6366	22.4192	19.4821	28.435	34.4338	29.3249
ENSG00000105204	DYRK1B	1.65142	0.723707	0.723707	2.37475	14.3799	0.000149389	0.00145368	2.43859	2.81467	1.89054	2.18731	3.88351	4.53366
ENSG00000234608	MAPKAPK5-AS1	-1.65138	-0.723673	0.723673	3.32492	20.6038	5.64824e-06	0.000103593	13.8695	14.4334	13.5221	6.91473	7.11977	8.59956
ENSG00000198816	ZNF358	1.65118	0.723499	0.723499	4.70626	23.4197	1.30235e-06	3.05023e-05	26.3673	26.0521	19.1297	33.3036	39.45	32.5632
ENSG00000135002	RFK	-1.64986	-0.722341	0.722341	4.54133	22.9024	1.70436e-06	3.7845e-05	33.1649	29.7504	33.9335	15.2759	18.4143	18.8543
ENSG00000188428	BLOC1S5	-1.64977	-0.722261	0.722261	3.2885	20.1559	7.13781e-06	0.000124359	12.193	12.0442	13.5221	5.18604	7.57285	7.77199
ENSG00000126768	TIMM17B	1.64971	0.722212	0.722212	2.96062	17.6636	2.63619e-05	0.00036497	4.66381	4.64748	3.52473	6.80889	6.89324	5.10936
ENSG00000211459	MT-RNR1	1.64917	0.721743	0.721743	12.7754	25.0533	5.57671e-07	1.53139e-05	3870.51	3531.56	4999.38	6875.49	6610.78	4644.09
ENSG00000205702	CYP2D7	1.64888	0.721487	0.721487	1.94052	13.6422	0.000221159	0.00197016	2.19473	2.19283	2.01871	1.90508	4.56313	2.98646
ENSG00000198804	MT-CO1	1.64843	0.721095	0.721095	14.9954	25.018	5.67974e-07	1.55115e-05	27117.5	25527.8	27920.4	44069.9	35870.9	37816.9
ENSG00000008056	SYN1	1.64801	0.720726	0.720726	-0.393995	11.1082	0.00085946	0.00569145	1.40219	1.17824	1.73032	2.01091	1.81231	2.55468
ENSG00000250451	HOXC-AS1	1.64745	0.720231	0.720231	0.170168	11.3788	0.000742872	0.00507761	1.76798	1.47279	1.28172	2.75178	1.74758	2.15888
ENSG00000213928	IRF9	1.64649	0.71939	0.71939	2.91026	18.7785	1.4681e-05	0.000225407	5.39539	5.79299	5.35118	6.49137	9.15862	8.74348
ENSG00000176410	DNAJC30	1.64558	0.718599	0.718599	2.87231	19.2169	1.16676e-05	0.000186556	6.64517	6.80758	5.09484	11.0424	7.99356	7.98787
ENSG00000175334	BANF1	1.64521	0.718275	0.718275	6.08182	24.1705	8.81723e-07	2.22153e-05	73.4322	65.3266	61.138	105.238	91.5862	95.2428
ENSG00000134333	LDHA	-1.64513	-0.718198	0.718198	10.1187	24.7601	6.49264e-07	1.72591e-05	1283.83	1284.05	1233.01	686.639	738.385	631.618
ENSG00000150281	CTF1	1.64507	0.718145	0.718145	2.22358	16.0166	6.27906e-05	0.000730734	3.8103	3.17469	2.85183	4.51574	3.88351	6.11684
ENSG00000198727	MT-CYB	1.64491	0.718008	0.718008	13.763	24.8045	6.34508e-07	1.68969e-05	12435.2	11534.3	12741	20646.8	16294.1	16529.9
ENSG00000141905	NFIC	1.64427	0.717451	0.717451	7.57963	24.499	7.43498e-07	1.93854e-05	177.164	160.633	151.531	226.528	230.292	261.333
ENSG00000172264	MACROD2	-1.64399	-0.717198	0.717198	0.629556	8.65879	0.00325488	0.0156834	1.5546	1.86554	1.50602	1.34061	0.841428	0.467758
ENSG00000254402	LRRC24	1.6438	0.717037	0.717037	2.29184	17.0948	3.55589e-05	0.000465188	4.84671	3.76381	3.46064	5.78579	5.69582	6.26077
ENSG00000232434	C9orf172	1.64363	0.716883	0.716883	3.27289	20.2334	6.85446e-06	0.000120687	9.93727	7.65853	6.6329	9.45483	12.4596	13.8528
ENSG00000214940	NPIPA8	1.64361	0.716872	0.716872	3.72548	20.6316	5.56701e-06	0.00010248	8.26074	9.39316	9.58086	11.8185	14.7574	13.4211
ENSG00000114841	DNAH1	1.6431	0.716422	0.716422	5.09045	23.0186	1.60438e-06	3.60528e-05	22.9533	26.4776	24.7052	31.3279	38.285	39.3637
ENSG00000255423	EBLN2	1.64303	0.71636	0.71636	1.93128	17.0448	3.65082e-05	0.000473879	4.14561	3.63289	4.22968	4.72741	6.69906	6.26077
ENSG00000105538	RASIP1	1.64247	0.715871	0.715871	2.03114	10.4905	0.00119992	0.00737494	1.40219	1.53825	1.05742	1.58756	1.55341	2.77057
ENSG00000105696	TMEM59L	1.64206	0.715506	0.715506	4.92782	22.8252	1.77422e-06	3.91638e-05	24.6908	24.8411	18.7131	28.7173	30.5179	41.0908
ENSG00000157445	CACNA2D3	1.64171	0.715203	0.715203	-0.315721	8.24889	0.00407769	0.0186855	0.762061	1.08005	0.897204	2.11675	0.87379	1.00748
ENSG00000230368	FAM41C	1.64159	0.71509	0.71509	0.361054	8.42548	0.00369999	0.0172936	0.762061	1.08005	0.96129	0.987818	1.90939	1.18739
ENSG00000005249	PRKAR2B	-1.64112	-0.714677	0.714677	4.10684	22.2957	2.33733e-06	4.92684e-05	31.3055	28.7686	30.5049	14.6762	18.2201	16.4435
ENSG00000245694	CRNDE	-1.64111	-0.714673	0.714673	0.818565	11.9067	0.000559324	0.00407625	3.53596	2.35647	2.7557	2.08147	0.647252	2.01496
ENSG00000197635	DPP4	-1.63998	-0.713676	0.713676	3.8491	19.5842	9.62638e-06	0.000160254	11.7662	11.6842	13.3299	6.63249	7.99356	5.32525
ENSG00000160298	C21orf58	1.63996	0.713662	0.713662	2.71684	18.7629	1.48016e-05	0.000226735	6.2489	5.26933	6.1843	8.32589	7.21686	10.4346
ENSG00000279417	RP11-382B18.1	1.63988	0.713592	0.713592	4.73197	22.9329	1.67757e-06	3.73325e-05	23.2886	25.9539	29.8961	38.4191	39.5471	37.6366
ENSG00000164897	TMUB1	1.63978	0.713501	0.713501	5.16802	22.9505	1.66223e-06	3.71297e-05	29.5375	28.4086	22.1417	34.4678	42.751	40.1912
ENSG00000129521	EGLN3	-1.63925	-0.713039	0.713039	3.74935	18.2159	1.97224e-05	0.000287966	8.10833	9.62226	9.03613	3.31625	6.44016	4.85749
ENSG00000158286	RNF207	1.63909	0.712894	0.712894	6.29918	23.6009	1.18532e-06	2.86121e-05	49.5949	52.4969	46.7507	61.8092	78.5441	78.0437
ENSG00000115268	RPS15	1.63895	0.712776	0.712776	7.91658	24.2321	8.53989e-07	2.16257e-05	215.236	200.496	185.048	325.98	284.014	262.736
ENSG00000264215	RP11-283C24.1	-1.63857	-0.712434	0.712434	0.668798	11.4593	0.00071138	0.00494038	2.68245	3.24015	2.14688	1.0231	1.74758	1.61916
ENSG00000135502	SLC26A10	1.63834	0.712231	0.712231	0.385864	10.4588	0.00122067	0.0074808	1.09737	1.08005	1.85849	0.917259	2.23302	2.80655
ENSG00000161040	FBXL13	-1.63822	-0.712129	0.712129	0.637701	9.54574	0.00200414	0.0109029	2.37763	1.40734	1.98667	0.423351	2.07121	0.611684
ENSG00000280007	AC008079.10	1.63807	0.711996	0.711996	0.863503	10.4585	0.00122086	0.0074808	1.18881	1.37461	1.50602	2.15203	1.74758	2.05094
ENSG00000269609	RPARP-AS1	-1.63795	-0.711887	0.711887	4.77163	22.562	2.03473e-06	4.39419e-05	36.5484	40.4855	37.5224	17.7454	22.5244	22.3085
ENSG00000142409	ZNF787	1.63733	0.711345	0.711345	4.28765	21.6631	3.24988e-06	6.49524e-05	15.5765	14.6298	13.2978	14.7114	21.1975	28.2814
ENSG00000250479	CHCHD10	1.63684	0.710914	0.710914	3.73101	20.4929	5.98533e-06	0.000108013	10.4555	10.2441	8.23505	13.1239	17.0551	12.0538
ENSG00000106330	MOSPD3	1.6367	0.710786	0.710786	4.12879	21.931	2.82635e-06	5.81032e-05	18.259	16.8226	14.7398	22.9315	26.0843	23.7477
ENSG00000227946	AC007383.3	-1.6366	-0.710698	0.710698	0.707694	12.7525	0.000355528	0.00283173	4.32851	3.14196	2.59548	1.90508	2.29775	1.25935
ENSG00000178631	ACTG1P1	1.63655	0.710655	0.710655	-0.0507627	7.23757	0.00713935	0.0288154	0.853508	0.916405	0.512688	1.05838	1.10033	1.18739
ENSG00000182379	NXPH4	1.63639	0.710513	0.710513	4.40527	21.8558	2.9393e-06	5.98498e-05	17.375	15.448	15.637	20.0033	24.0131	27.058
ENSG00000076201	PTPN23	1.63602	0.71019	0.71019	6.58214	23.6714	1.14269e-06	2.77172e-05	70.6583	74.2288	67.1942	85.8343	112.136	112.91
ENSG00000119138	KLF9	-1.63592	-0.710106	0.710106	3.49188	17.9551	2.26176e-05	0.000322376	8.16929	8.24765	9.86924	4.26878	4.4984	5.6131
ENSG00000279010	MIR4534	1.63583	0.710027	0.710027	3.82286	20.0168	7.67628e-06	0.000132507	6.79758	10.6696	8.17096	11.8538	14.4014	11.0463
ENSG00000273015	RP11-352M15.2	-1.63574	-0.709943	0.709943	2.57457	17.4361	2.97129e-05	0.000403524	7.77302	8.41129	7.40193	4.4099	5.08093	3.31029
ENSG00000250067	YJEFN3	1.63573	0.709932	0.709932	4.46886	21.2076	4.12131e-06	7.98957e-05	13.9305	12.1751	11.5355	16.299	19.3205	19.4659
ENSG00000089692	LAG3	1.63552	0.709747	0.709747	1.7655	13.6778	0.000217	0.00194236	2.22522	2.48739	2.27505	1.94036	3.91588	4.42571
ENSG00000101331	CCM2L	1.63539	0.709631	0.709631	0.517298	10.1914	0.00141099	0.0083334	1.09737	1.53825	1.31376	2.15203	1.45632	2.15888
ENSG00000226419	SLC16A1-AS1	1.63539	0.709631	0.709631	2.26707	15.6099	7.78471e-05	0.000867506	3.04824	3.56744	3.17226	3.84543	5.98708	4.4617
ENSG00000121104	FAM117A	1.63505	0.709332	0.709332	5.62773	23.3458	1.35337e-06	3.14281e-05	50.5399	50.4678	44.3796	63.0792	66.5375	82.9731
ENSG00000151414	NEK7	-1.63497	-0.70926	0.70926	4.89716	22.4102	2.20196e-06	4.70779e-05	37.0362	37.0817	41.6879	20.4619	20.0972	22.6323
ENSG00000204681	GABBR1	1.63496	0.709257	0.709257	6.36306	23.5652	1.20751e-06	2.89608e-05	56.9107	74.1634	66.8417	87.4924	98.4794	102.943
ENSG00000151917	BEND6	-1.6349	-0.709204	0.709204	1.92019	16.9481	3.8416e-05	0.00049393	6.40131	7.10214	7.85053	2.46954	5.40456	3.81403
ENSG00000228594	FNDC10	1.63479	0.709109	0.709109	3.64617	20.1329	7.22446e-06	0.000125576	9.66293	9.75317	7.40193	12.1008	14.5308	12.4856
ENSG00000137877	SPTBN5	1.63463	0.708966	0.708966	2.57107	17.1467	3.46011e-05	0.000457823	4.84671	4.81113	3.52473	5.96219	7.1845	6.08086
ENSG00000100473	COCH	-1.63438	-0.708747	0.708747	3.02405	18.8144	1.44073e-05	0.000222747	11.6748	9.58953	11.0228	5.18604	6.95796	5.50516
ENSG00000257557	RP11-84G21.1	-1.63422	-0.708605	0.708605	0.791185	11.2897	0.00077937	0.00526831	2.80438	2.6183	2.56344	0.88198	1.39159	2.1229
ENSG00000013573	DDX11	1.63414	0.708535	0.708535	6.28581	23.3641	1.34057e-06	3.12507e-05	53.2223	57.079	48.3208	71.9343	82.0069	77.3241
ENSG00000079432	CIC	1.6337	0.708141	0.708141	7.3901	23.7943	1.07198e-06	2.63004e-05	134.549	138.05	103.018	148.384	197.768	203.871
ENSG00000005001	PRSS22	1.63365	0.708097	0.708097	5.37148	21.8265	2.98447e-06	6.06047e-05	17.1921	19.9318	14.131	20.2855	28.8027	25.8706
ENSG00000282416	LLNLF-173C4.2	1.63337	0.707849	0.707849	3.61191	19.4121	1.05337e-05	0.000173239	6.61469	8.93495	6.8572	8.46701	11.5858	12.7374
ENSG00000234771	SLC25A25-AS1	1.63315	0.707659	0.707659	4.74767	21.98	2.75501e-06	5.70283e-05	18.137	19.8991	18.2645	24.6602	24.6279	32.923
ENSG00000083828	ZNF586	1.63298	0.707509	0.707509	1.05438	11.2041	0.000816166	0.00547255	1.49364	1.40734	1.79441	1.79924	2.6861	2.37477
ENSG00000235437	LINC01278	1.63255	0.707124	0.707124	4.85635	22.0749	2.6222e-06	5.47335e-05	20.1489	18.4263	21.7252	31.3632	27.7024	28.4613
ENSG00000160392	C19orf47	1.63233	0.706936	0.706936	3.76966	20.6753	5.44138e-06	0.000100662	12.4368	11.4878	9.29247	14.9231	15.4693	18.0627
ENSG00000059804	SLC2A3	-1.63233	-0.70693	0.70693	2.46697	16.5757	4.67467e-05	0.000581556	5.82214	7.56035	6.98537	3.03401	4.56313	3.52618
ENSG00000213676	ATF6B	1.63199	0.706629	0.706629	6.07845	23.3165	1.37417e-06	3.17865e-05	61.6964	58.9445	55.4344	74.9683	85.1137	97.0779
ENSG00000146267	FAXC	-1.63181	-0.70647	0.70647	2.36387	16.2639	5.51048e-05	0.000661877	5.66973	6.18574	7.27376	1.94036	4.7573	3.81403
ENSG00000259726	CSPG4P11	1.63162	0.706307	0.706307	1.37076	13.898	0.000193006	0.00177537	2.22522	2.58557	2.69161	4.51574	3.04209	3.31029
ENSG00000231686	RP1-203P18.1	1.63162	0.706301	0.706301	1.03907	10.8914	0.000966124	0.0062404	1.46316	1.37461	1.66624	2.46954	2.10357	1.97898
ENSG00000279528	RP11-1148L6.8	-1.63128	-0.706002	0.706002	1.24127	11.7174	0.000619179	0.00440429	2.71294	2.74922	3.2043	0.776143	2.13593	1.83505
ENSG00000206344	HCG27	-1.63103	-0.705786	0.705786	0.508658	9.01253	0.00268135	0.0136031	1.76798	2.12737	1.57011	0.846701	1.35923	0.75561
ENSG00000125434	SLC25A35	1.631	0.705758	0.705758	2.65059	17.4261	2.98697e-05	0.000404918	5.0296	4.90931	4.48602	5.64467	7.21686	8.23974
ENSG00000126821	SGPP1	-1.63068	-0.705473	0.705473	4.02531	21.3095	3.90782e-06	7.61516e-05	25.4528	24.1211	24.9935	13.2297	14.7574	12.7734
ENSG00000205129	C4orf47	-1.63031	-0.705142	0.705142	2.26207	14.5903	0.000133598	0.00132765	3.87127	5.33479	5.15892	3.03401	3.30099	1.43926
ENSG00000175061	LRRC75A-AS1	-1.63022	-0.705065	0.705065	8.05413	23.7211	1.11353e-06	2.72305e-05	341.434	356.907	353.562	169.728	212.428	194.875
ENSG00000243156	MICAL3	1.63021	0.705059	0.705059	5.37798	22.6308	1.96314e-06	4.26292e-05	29.9947	33.3179	31.4983	44.2401	49.1912	44.3291
ENSG00000265982	RP11-927P21.4	1.62984	0.704734	0.704734	0.631763	8.0857	0.00446159	0.0199857	0.762061	1.14551	0.865161	1.30533	1.48868	1.22337
ENSG00000113763	UNC5A	1.62977	0.704672	0.704672	4.612	21.5552	3.43781e-06	6.82364e-05	15.8204	17.6408	16.4701	21.7673	25.1134	25.8347
ENSG00000259032	ENSAP2	1.62964	0.70455	0.70455	0.831516	12.0943	0.000505772	0.00376774	1.92039	1.63644	2.01871	3.35152	2.29775	2.44674
ENSG00000025039	RRAGD	-1.62933	-0.70428	0.70428	5.44289	22.3291	2.29702e-06	4.85555e-05	43.4375	44.4784	45.7894	22.8609	26.7639	23.6038
ENSG00000144320	LNPK	-1.62928	-0.704238	0.704238	5.64162	22.7672	1.82862e-06	4.03051e-05	55.9962	68.0104	67.3544	33.233	34.5633	36.9529
ENSG00000236439	RP11-175B9.3	-1.62829	-0.703355	0.703355	1.76746	12.4592	0.000415941	0.0032104	3.53596	2.81467	3.71699	2.78706	1.81231	0.863554
ENSG00000244694	PTCHD4	1.62794	0.703045	0.703045	1.17862	8.87824	0.0028859	0.0143808	0.853508	0.949134	1.40989	0.846701	2.20066	1.61916
ENSG00000272145	NFYC-AS1	-1.62742	-0.702584	0.702584	0.188539	7.91134	0.0049126	0.0215607	1.15833	1.931	1.44193	0.564467	0.970878	0.935517
ENSG00000145779	TNFAIP8	-1.62722	-0.702414	0.702414	3.96705	19.7081	9.02172e-06	0.000152048	16.43	13.877	14.932	9.63122	7.73466	7.30423
ENSG00000179899	PHC1P1	1.62704	0.702252	0.702252	3.66731	20.5846	5.70525e-06	0.000104382	12.132	12.1096	11.3112	16.6165	15.793	19.2141
ENSG00000157388	CACNA1D	1.62686	0.702091	0.702091	2.63765	16.1082	5.98248e-05	0.000704435	4.08465	3.82927	3.58882	6.20914	5.98708	4.42571
ENSG00000261286	RP11-517C16.2	1.62677	0.702008	0.702008	2.45467	14.433	0.000145235	0.00141786	2.74342	2.71649	2.88387	0.846701	6.11653	5.32525
ENSG00000106404	CLDN15	1.62662	0.701873	0.701873	4.20606	20.7076	5.35036e-06	9.92236e-05	12.8331	14.1388	10.446	14.2528	18.6409	21.6968
ENSG00000183779	ZNF703	1.62661	0.701868	0.701868	3.06967	18.5606	1.64588e-05	0.000247371	7.55964	6.25119	5.60752	5.433	11.6829	11.4061
ENSG00000147144	CCDC120	1.62609	0.701411	0.701411	5.1209	21.9142	2.85117e-06	5.8453e-05	24.5993	23.2047	19.5142	29.7404	33.2688	34.794
ENSG00000198712	MT-CO2	1.62606	0.701381	0.701381	13.7963	23.6795	1.13788e-06	2.76454e-05	11318.8	10805.9	11352.9	18207.7	16004.5	14021.3
ENSG00000254815	RP11-496I9.1	1.62501	0.700449	0.700449	3.12027	17.6279	2.68618e-05	0.000371204	5.57828	5.98936	4.48602	8.39645	7.79939	6.98039
ENSG00000235493	AC092415.1	1.62449	0.69999	0.69999	1.40462	13.359	0.000257191	0.00220906	1.79846	2.25828	3.07613	3.66904	3.33335	3.31029
ENSG00000274386	RP5-994D16.11	1.62447	0.699968	0.699968	0.697284	9.48823	0.00206794	0.011189	1.31074	1.30915	1.02538	1.55229	1.90939	1.83505
ENSG00000244021	RP11-50D9.1	-1.62417	-0.699704	0.699704	3.73865	20.2309	6.86368e-06	0.000120707	18.9906	17.8699	19.386	12.1713	10.2266	8.27573
ENSG00000124145	SDC4	-1.62409	-0.699629	0.699629	7.35716	23.0335	1.59199e-06	3.58821e-05	133.848	142.403	123.718	61.033	79.6444	79.9147
ENSG00000049130	KITLG	-1.624	-0.699547	0.699547	9.77529	23.512	1.24135e-06	2.93957e-05	1467.45	1452.73	1558.92	818.619	808.191	829.875
ENSG00000205277	MUC12	1.62393	0.699488	0.699488	5.03421	21.6848	3.21321e-06	6.45489e-05	19.143	21.1101	23.135	31.3279	26.861	33.4627
ENSG00000149403	GRIK4	1.62376	0.699339	0.699339	1.43344	13.6033	0.000225789	0.00199994	2.80438	2.45466	2.17892	4.09239	4.04533	2.59066
ENSG00000169435	RASSF6	-1.62376	-0.699334	0.699334	1.38723	11.2277	0.000805853	0.00541215	3.41403	1.89827	2.98	1.58756	1.06797	1.943
ENSG00000174586	ZNF497	1.62368	0.699268	0.699268	2.00896	14.6367	0.000130349	0.00130227	3.10921	2.32374	3.46064	2.36371	4.30423	6.40469
ENSG00000152056	AP1S3	-1.62335	-0.698973	0.698973	6.48758	22.9945	1.62469e-06	3.63998e-05	129.916	136.25	138.233	70.9818	75.2431	75.9568
ENSG00000246982	RP1-179N16.6	1.62332	0.698943	0.698943	0.829336	11.6566	0.000639764	0.00452063	2.16425	1.57098	1.60215	2.7165	2.03884	3.02244
ENSG00000105829	BET1	-1.62322	-0.698858	0.698858	3.5682	18.8326	1.4271e-05	0.000220868	11.309	12.2733	13.2978	4.26878	7.41104	8.77947
ENSG00000226752	PSMD5-AS1	-1.62314	-0.698785	0.698785	2.36103	15.9232	6.5964e-05	0.00076233	5.51732	6.57848	7.17763	3.3868	4.01296	3.16636
ENSG00000188596	CFAP54	1.62237	0.698105	0.698105	2.37641	17.4175	3.00056e-05	0.000406025	4.38947	5.82572	5.54344	8.07894	7.92884	6.69254
ENSG00000130649	CYP2E1	1.62236	0.698096	0.698096	0.19117	8.45311	0.00364419	0.0171102	1.28026	0.818219	0.929247	1.34061	2.23302	0.791591
ENSG00000117013	KCNQ4	1.62236	0.698094	0.698094	3.09902	17.8476	2.39318e-05	0.000337254	4.93815	5.69481	6.69699	7.69087	9.09389	8.31171
ENSG00000261008	LINC01572	1.62226	0.698003	0.698003	2.09734	15.55	8.03502e-05	0.000887907	2.89583	3.43652	4.42193	5.18604	4.66022	5.72104
ENSG00000205710	C17orf107	1.62225	0.697995	0.697995	1.24543	10.345	0.00129824	0.00783054	1.37171	1.27642	1.60215	0.388071	2.81555	3.02244
ENSG00000261087	KB-1460A1.5	-1.62217	-0.697923	0.697923	2.04588	12.4062	0.000427915	0.00327914	3.84079	3.0765	3.26839	1.72868	2.71846	1.11542
ENSG00000225880	LINC00115	1.62212	0.69788	0.69788	0.624341	10.3332	0.00130658	0.00786748	1.2193	1.60371	1.47398	1.34061	1.26214	3.70609
ENSG00000250995	RP13-128O4.3	1.62202	0.697789	0.697789	0.232839	8.17672	0.00424315	0.0192667	0.609649	1.27642	1.02538	0.705584	1.90939	1.58318
ENSG00000101888	NXT2	-1.622	-0.69777	0.69777	3.20306	19.1393	1.21514e-05	0.000193056	13.5037	12.306	15.2204	6.95	7.21686	8.45563
ENSG00000197774	EME2	1.62188	0.69767	0.69767	5.7823	22.2547	2.38771e-06	5.01888e-05	34.8109	35.7398	32.075	40.183	49.7413	59.3693
ENSG00000179846	NKPD1	-1.62069	-0.696606	0.696606	1.38229	7.08871	0.00775712	0.0307043	1.37171	1.53825	0.993333	0.352792	1.45632	0.287851
ENSG00000161847	RAVER1	1.62034	0.696296	0.696296	5.64258	22.3911	2.22401e-06	4.73465e-05	45.8151	44.5766	37.4903	51.4018	64.8547	69.4081
ENSG00000176641	RNF152	-1.62016	-0.696139	0.696139	1.495	8.81639	0.00298536	0.0147309	2.10329	1.21096	2.14688	0.740863	1.2945	0.971498
ENSG00000175449	RFESD	-1.61932	-0.695391	0.695391	0.788086	9.76628	0.00177742	0.00999658	1.82895	2.29101	2.43527	0.846701	1.32687	1.43926
ENSG00000215375	MYL5	1.61915	0.695236	0.695236	2.78475	17.5247	2.83602e-05	0.00038797	5.5478	5.62935	5.41527	6.66777	8.99681	8.38367
ENSG00000188243	COMMD6	-1.61909	-0.695182	0.695182	4.15957	20.5665	5.75944e-06	0.000104958	21.8559	24.3502	24.6731	15.5581	11.0033	12.1977
ENSG00000283199	ABC13-47488600E17.1	1.61904	0.695142	0.695142	2.16756	14.1261	0.000170955	0.00162239	2.56052	3.01105	2.88387	4.62158	4.07769	3.45422
ENSG00000100243	CYB5R3	1.61896	0.695064	0.695064	7.49937	23.0188	1.60426e-06	3.60528e-05	186.095	174.281	153.614	212.628	266.118	266.226
ENSG00000244716	RP11-20O24.4	-1.61848	-0.694642	0.694642	5.47818	21.9195	2.84326e-06	5.83708e-05	49.5339	52.3988	52.4544	28.1881	29.806	26.9501
ENSG00000105662	CRTC1	1.61818	0.694375	0.694375	5.28283	22	2.72656e-06	5.65176e-05	32.3723	37.8017	28.6464	42.1939	46.7316	53.9721
ENSG00000079435	LIPE	1.6179	0.69412	0.69412	2.29072	16.2851	5.44919e-05	0.000656623	3.90175	4.48384	4.42193	3.3868	6.47252	8.85143
ENSG00000102144	PGK1	-1.61781	-0.694039	0.694039	8.96539	23.0665	1.56493e-06	3.54322e-05	537.893	593.143	531.273	281.14	352.17	283.749
ENSG00000169019	COMMD8	-1.61729	-0.69358	0.69358	2.87267	17.5299	2.82831e-05	0.000387269	7.92543	11.0951	9.93333	7.40863	4.30423	4.0659
ENSG00000234899	SOX9-AS1	-1.6169	-0.693227	0.693227	2.30926	15.2933	9.20405e-05	0.000988148	5.42587	6.02209	6.4086	2.82234	3.13917	3.92197
ENSG00000115844	DLX2	1.61651	0.692885	0.692885	1.68784	15.0125	0.000106801	0.00110768	3.74934	3.76381	2.59548	4.37462	4.4984	5.75703
ENSG00000127399	LRRC61	1.61612	0.692535	0.692535	3.62891	19.0352	1.2833e-05	0.000202167	9.41907	9.16405	7.04946	11.4305	11.1327	14.4645
ENSG00000272223	RP1-20C7.6	1.61581	0.69226	0.69226	-0.0670699	7.65363	0.00566583	0.0240689	0.792543	1.21096	0.704946	1.76396	1.61813	0.467758
ENSG00000188878	FBF1	1.6156	0.692066	0.692066	2.33218	14.9183	0.00011227	0.00115604	3.10921	3.92745	2.98	4.26878	4.7573	5.43319
ENSG00000142684	ZNF593	1.61555	0.69203	0.69203	3.1335	18.3353	1.85247e-05	0.000273538	7.71205	7.29851	6.12021	7.79671	10.4531	12.4136
ENSG00000278558	TMEM191B	1.61508	0.691603	0.691603	0.153655	7.86786	0.00503211	0.0219822	1.00592	1.17824	0.64086	1.41117	1.19742	1.47524
ENSG00000178826	TMEM139	-1.61507	-0.691594	0.691594	2.11169	11.3162	0.000768347	0.00520321	2.89583	3.0765	2.78774	1.16421	1.81231	1.87103
ENSG00000106355	LSM5	-1.61478	-0.691336	0.691336	3.74027	20.1347	7.21738e-06	0.000125576	20.1184	22.2883	22.2058	11.9597	11.5858	12.0898
ENSG00000108509	CAMTA2	1.61445	0.691047	0.691047	6.55233	22.3497	2.27254e-06	4.8174e-05	64.2874	69.1559	54.9858	77.9671	100.551	93.5877
ENSG00000244486	SCARF2	1.61445	0.691042	0.691042	2.19026	14.7847	0.000120509	0.0012219	2.7739	3.10923	3.94129	3.81015	5.24274	5.14534
ENSG00000102174	PHEX	1.6141	0.690732	0.690732	0.8112	9.12015	0.00252809	0.0129795	1.43267	1.11278	1.02538	1.37589	1.55341	2.26683
ENSG00000223891	OSER1-AS1	-1.61322	-0.689943	0.689943	1.88353	14.2891	0.000156768	0.00150783	5.57828	5.66208	3.81312	1.65812	2.81555	3.92197
ENSG00000196159	FAT4	-1.61285	-0.68961	0.68961	4.06452	20.6268	5.58097e-06	0.000102496	24.5993	30.6014	28.326	15.0642	18.4467	12.5575
ENSG00000129480	DTD2	-1.61283	-0.689596	0.689596	3.34271	18.6429	1.57633e-05	0.000239583	12.7112	13.5824	13.9707	7.3028	8.05829	6.87245
ENSG00000103005	USB1	1.61275	0.689522	0.689522	6.26688	22.3358	2.28902e-06	4.84546e-05	77.4559	73.967	66.9378	109.154	99.6768	104.238
ENSG00000126453	BCL2L12	1.61272	0.689498	0.689498	4.0661	19.7228	8.95291e-06	0.000151163	12.132	11.6514	10.0295	10.231	17.9612	21.0131
ENSG00000070423	RNF126	1.61272	0.689492	0.689492	5.66948	21.8752	2.90976e-06	5.94099e-05	41.1513	42.2856	33.8694	49.1087	57.2171	62.8955
ENSG00000162062	C16orf59	1.61214	0.688979	0.688979	3.09195	17.9497	2.26823e-05	0.000322991	7.43771	7.36397	5.19097	8.9962	9.35279	10.4346
ENSG00000212724	KRTAP2-3	1.6121	0.688939	0.688939	4.27247	14.6011	0.000132834	0.00132268	3.53596	3.24015	2.85183	3.84543	5.43692	4.60562
ENSG00000249476	CTD-2587M2.1	1.61186	0.688722	0.688722	1.29717	10.8794	0.000972374	0.00626725	1.49364	1.53825	1.92258	1.72868	2.55665	2.87851
ENSG00000270504	RP11-420L9.5	1.61164	0.688532	0.688532	0.955308	8.50334	0.00354495	0.0167732	0.975438	1.04732	1.21763	1.79924	1.52104	1.33131
ENSG00000207389	RNU1-4	-1.61147	-0.688374	0.688374	1.73985	9.75572	0.00178765	0.0100503	2.13377	1.96373	2.62753	0.952539	1.90939	0.827573
ENSG00000237484	AP000476.1	1.61122	0.688153	0.688153	0.462961	9.80848	0.00173709	0.00982142	1.40219	1.44007	1.24968	0.88198	2.52428	2.5187
ENSG00000079150	FKBP7	-1.61067	-0.687661	0.687661	1.7982	15.3352	9.00239e-05	0.000968582	5.7307	6.21847	7.04946	4.37462	2.65373	3.45422
ENSG00000253210	RP11-809O17.1	-1.61031	-0.687338	0.687338	-0.0161281	7.13982	0.00753909	0.030072	1.5546	1.30915	1.24968	0.987818	0.74434	0.539721
ENSG00000120685	PROSER1	1.61004	0.687094	0.687094	6.4082	22.2224	2.42824e-06	5.09692e-05	78.3094	79.04	79.7871	119.702	106.408	113.198
ENSG00000246898	LINC00920	-1.61003	-0.687087	0.687087	1.6971	14.4418	0.000144556	0.00141216	5.27346	5.17115	5.41527	2.64594	3.36571	2.77057
ENSG00000245532	NEAT1	1.60998	0.68704	0.68704	9.34317	22.6286	1.9654e-06	4.26292e-05	325.705	440.824	413.579	521.744	655.602	517.593
ENSG00000123728	RAP2C	-1.60944	-0.686554	0.686554	4.78154	20.9779	4.64603e-06	8.79624e-05	36.0912	37.3763	39.0604	21.3439	20.2266	20.6533
ENSG00000011451	WIZ	1.60923	0.68637	0.68637	5.82008	21.8805	2.90172e-06	5.93267e-05	53.71	50.9914	43.1299	62.4795	75.1783	75.0932
ENSG00000242689	CNTF	1.60906	0.686215	0.686215	-0.180739	8.79431	0.00302171	0.0148467	1.31074	1.17824	0.96129	1.72868	1.61813	1.61916
ENSG00000114573	ATP6V1A	-1.60886	-0.686035	0.686035	5.86153	21.8458	2.95464e-06	6.00803e-05	75.9013	82.9674	85.4907	37.2196	50.2915	48.6109
ENSG00000261780	CTD-2354A18.1	-1.60829	-0.685531	0.685531	4.56926	20.9508	4.71227e-06	8.88209e-05	34.8719	38.489	41.4316	21.1322	22.492	19.9337
ENSG00000136114	THSD1	1.60805	0.685314	0.685314	1.87246	15.1284	0.000100439	0.00106086	3.475	3.37106	4.16559	3.77488	6.11653	6.0089
ENSG00000146067	FAM193B	1.60804	0.685306	0.685306	5.42009	21.4108	3.70668e-06	7.29923e-05	30.4519	37.049	29.6718	41.7706	46.0196	51.7773
ENSG00000067191	CACNB1	1.60763	0.684939	0.684939	5.07026	21.1041	4.35005e-06	8.34653e-05	28.3182	27.2958	21.7892	33.4447	39.4824	38.2482
ENSG00000060140	STYK1	-1.60754	-0.684858	0.684858	3.33028	18.9245	1.35998e-05	0.000212902	14.9974	14.6298	17.3353	5.36244	10.8415	10.1108
ENSG00000008128	CDK11A	1.60737	0.684705	0.684705	1.9731	13.3365	0.000260283	0.00222769	2.74342	2.45466	2.69161	4.26878	4.46604	2.5187
ENSG00000277687	RP11-427L15.2	1.60732	0.684657	0.684657	1.14491	10.6288	0.00111338	0.00694285	1.15833	2.09464	1.63419	2.18731	2.49192	2.30281
ENSG00000183401	CCDC159	1.60729	0.684627	0.684627	2.05828	11.9432	0.00054846	0.00401186	1.79846	2.22556	2.11484	2.15203	3.33335	3.34627
ENSG00000178814	OPLAH	1.60704	0.684403	0.684403	5.04913	21.0387	4.50094e-06	8.59198e-05	26.3978	27.6558	21.4368	27.6589	40.5827	40.659
ENSG00000271780	RP11-1017G21.5	-1.60703	-0.684396	0.684396	0.505863	8.12554	0.00436461	0.0196927	1.70702	1.60371	1.73032	0.388071	1.39159	1.00748
ENSG00000121207	LRAT	-1.60662	-0.684027	0.684027	3.51759	18.8603	1.4065e-05	0.00021904	14.9059	15.5462	16.5342	6.98528	9.19098	10.0388
ENSG00000245105	A2M-AS1	1.60651	0.683927	0.683927	0.0379497	9.53267	0.00201846	0.0109728	1.92039	0.916405	1.15355	2.82234	1.81231	1.07944
ENSG00000183615	FAM167B	1.6064	0.683831	0.683831	0.664239	11.1509	0.000839904	0.00559413	2.46908	1.86554	1.02538	3.10457	1.97412	2.62664
ENSG00000277476	RP11-147L13.13	1.60622	0.683668	0.683668	2.56865	16.2436	5.56963e-05	0.000667909	5.70021	4.35293	4.06946	5.85635	7.83175	6.62058
ENSG00000171159	C9orf16	1.60558	0.683098	0.683098	5.3344	21.4023	3.72321e-06	7.31254e-05	41.6085	37.0162	30.6331	50.0965	53.107	53.2525
ENSG00000168038	ULK4	1.60518	0.682735	0.682735	1.81559	13.5526	0.000231971	0.00204096	2.46908	2.71649	3.17226	3.77488	3.75406	4.4617
ENSG00000274272	RP11-44M6.7	1.60486	0.682447	0.682447	1.31536	10.0562	0.00151838	0.00882829	1.76798	1.01459	1.63419	2.22259	2.58901	1.51122
ENSG00000226210	WASH7P	1.60481	0.682402	0.682402	4.72542	20.1779	7.05621e-06	0.000123251	17.0092	17.019	14.9	19.4388	28.9322	21.9127
ENSG00000160588	MPZL3	-1.60479	-0.682386	0.682386	3.47087	17.9855	2.22596e-05	0.000318487	11.7053	12.1096	13.2658	5.32716	6.11653	9.31919
ENSG00000118514	ALDH8A1	1.60454	0.682159	0.682159	1.0552	10.6788	0.00108373	0.00680045	1.88991	1.86554	1.21763	2.01091	2.16829	2.98646
ENSG00000177666	PNPLA2	1.60453	0.682153	0.682153	7.12574	21.9402	2.81278e-06	5.79836e-05	93.642	91.6405	68.3477	103.897	119.839	140.507
ENSG00000269940	RP11-73M18.7	-1.60385	-0.681537	0.681537	2.80212	16.017	6.27766e-05	0.000730734	6.94999	8.41129	7.46602	2.5401	5.92236	4.28179
ENSG00000198898	CAPZA2	-1.60376	-0.681457	0.681457	5.72957	21.3156	3.89552e-06	7.60109e-05	59.7456	64.312	62.2595	32.7391	37.0876	33.7865
ENSG00000214837	LINC01347	1.6036	0.681315	0.681315	3.967	19.0648	1.26353e-05	0.000199683	9.96775	11.0623	10.6703	12.5241	16.6991	16.2996
ENSG00000244257	PKD1P1	1.60317	0.680929	0.680929	3.02874	16.0662	6.11649e-05	0.0007172	4.29802	5.43298	4.26172	3.81015	8.31719	8.05984
ENSG00000198576	ARC	1.60308	0.680849	0.680849	3.60804	19.0148	1.29706e-05	0.000204119	12.4673	9.45861	9.58086	16.7576	14.2395	13.8888
ENSG00000080854	IGSF9B	1.60258	0.680397	0.680397	3.6699	18.849	1.41483e-05	0.000219879	8.87039	11.7824	9.45268	13.018	12.136	17.9547
ENSG00000136367	ZFHX2	1.60228	0.680129	0.680129	3.61089	19.0796	1.25378e-05	0.000198352	11.2785	10.735	10.6703	15.4523	16.9904	14.2127
ENSG00000261740	RP11-345J4.5	1.60192	0.679806	0.679806	1.72264	11.6264	0.000650227	0.00458009	2.49956	1.89827	1.53806	2.04619	3.9806	2.48272
ENSG00000262652	RP13-638C3.2	1.60186	0.67975	0.67975	0.938928	10.0946	0.00148701	0.00867964	1.64605	1.30915	1.57011	1.65812	2.26538	2.59066
ENSG00000164117	FBXO8	-1.60175	-0.679647	0.679647	2.87654	16.2799	5.46393e-05	0.000657341	8.10833	7.75672	9.00408	3.70432	4.43368	5.79301
ENSG00000253366	RP11-589F5.4	1.6016	0.679515	0.679515	1.6552	12.8365	0.000339915	0.00273651	1.64605	2.97832	2.88387	3.06929	4.14241	3.4902
ENSG00000188647	PTAR1	-1.60141	-0.679343	0.679343	5.90135	21.4177	3.69353e-06	7.28293e-05	75.1697	82.902	86.2918	53.7655	40.1944	40.9828
ENSG00000158411	MITD1	-1.601	-0.678976	0.678976	3.43293	18.3233	1.86417e-05	0.000274869	13.1379	15.7425	14.6116	9.31371	7.63758	7.12432
ENSG00000198758	EPS8L3	1.60071	0.678716	0.678716	-0.159598	6.66502	0.00983233	0.0367785	1.06689	0.654575	0.608817	1.12893	0.776703	1.47524
ENSG00000248275	TRIM52-AS1	1.60068	0.678688	0.678688	1.84601	13.9984	0.000182966	0.00170874	3.68837	3.40379	2.3071	4.76269	3.43044	5.25329
ENSG00000204673	AKT1S1	1.60064	0.67865	0.67865	6.35953	21.6626	3.25066e-06	6.49524e-05	83.7962	75.7016	66.6174	90.9145	124.402	108.844
ENSG00000274173	RP4-568C11.4	-1.60036	-0.678398	0.678398	2.01741	10.1061	0.0014778	0.00863936	2.65197	2.3892	2.56344	2.04619	1.10033	1.07944
ENSG00000185305	ARL15	-1.60012	-0.678183	0.678183	3.98264	19.4053	1.05711e-05	0.000173663	21.1853	21.1428	23.0389	16.0168	10.5826	9.42713
ENSG00000072310	SREBF1	1.59985	0.677935	0.677935	8.4273	22.0107	2.71134e-06	5.63581e-05	322.565	337.925	269.45	360.13	480.132	493.377
ENSG00000118496	FBXO30	-1.59905	-0.677213	0.677213	4.46087	20.1775	7.05774e-06	0.000123251	30.3605	32.7942	32.5877	10.9366	21.8771	21.1931
ENSG00000255529	POLR2M	-1.59893	-0.677108	0.677108	4.1945	19.7991	8.60241e-06	0.00014669	24.7517	25.9866	28.9669	16.6518	15.5988	11.9458
ENSG00000141837	CACNA1A	1.59891	0.677085	0.677085	4.76334	19.5869	9.61261e-06	0.000160203	14.3267	15.0225	13.7144	17.3927	20.4532	23.8197
ENSG00000224940	PRRT4	1.59889	0.677072	0.677072	1.88615	11.3216	0.000766093	0.00519264	1.61557	2.02918	2.14688	3.03401	2.75082	2.44674
ENSG00000072657	TRHDE	-1.5988	-0.676988	0.676988	0.200007	9.25348	0.00235049	0.0122826	1.76798	2.25828	2.5314	1.6934	0.776703	1.18739
ENSG00000122592	HOXA7	1.59863	0.676834	0.676834	4.41862	20.5572	5.78746e-06	0.000105243	26.6416	25.7248	22.4621	36.3729	35.696	34.3623
ENSG00000129514	FOXA1	1.59833	0.676566	0.676566	1.82546	13.3798	0.000254347	0.00219267	3.26162	2.55284	2.62753	3.31625	3.94824	4.85749
ENSG00000213903	LTB4R	1.59833	0.676565	0.676565	5.17439	20.485	6.01012e-06	0.00010824	22.2217	25.823	23.9682	32.5627	34.1749	35.9095
ENSG00000128692	EIF2S2P4	-1.5981	-0.676356	0.676356	0.850395	9.7538	0.00178952	0.0100533	2.22522	2.45466	2.49935	1.27005	1.16505	1.58318
ENSG00000259230	CTD-2555C10.3	1.59779	0.676075	0.676075	0.0743171	7.0831	0.00778142	0.0307709	0.762061	1.34188	0.512688	1.62284	0.74434	1.36729
ENSG00000240602	AADACP1	-1.59741	-0.675733	0.675733	1.44052	12.6972	0.0003662	0.00289976	3.74934	4.64748	3.8772	0.246954	2.78318	3.92197
ENSG00000241288	RP11-379B18.5	1.59736	0.67569	0.67569	2.95192	16.7249	4.32107e-05	0.000547579	6.00504	6.4803	4.99871	9.73706	9.32043	5.64908
ENSG00000142669	SH3BGRL3	1.59729	0.675629	0.675629	6.67418	21.5257	3.49123e-06	6.92049e-05	92.7276	84.6039	77.1275	132.579	129.159	98.697
ENSG00000204564	C6orf136	1.59699	0.675353	0.675353	3.75528	18.5454	1.65907e-05	0.000249043	10.1202	9.3277	10.2217	11.501	14.9192	16.0837
ENSG00000205209	SCGB2B2	1.59674	0.675129	0.675129	0.497325	8.9856	0.00272115	0.0137445	1.06689	1.24369	1.47398	0.88198	2.16829	2.37477
ENSG00000185838	GNB1L	1.59665	0.67505	0.67505	2.05762	12.6653	0.000372503	0.00294254	2.74342	2.81467	1.92258	2.68122	3.2039	4.85749
ENSG00000160767	FAM189B	1.59627	0.674707	0.674707	6.01833	21.252	4.02682e-06	7.82667e-05	63.7083	58.6499	48.8656	63.1145	89.515	92.832
ENSG00000133246	PRAM1	1.59609	0.674544	0.674544	2.07241	12.7876	0.000348921	0.00278845	1.98136	3.46925	2.27505	3.63376	4.2395	3.05842
ENSG00000161179	YDJC	1.59575	0.674239	0.674239	4.53444	19.6834	9.13921e-06	0.00015351	17.4664	19.1791	12.1443	19.2977	23.204	27.2019
ENSG00000255142	AP006621.6	-1.59559	-0.674092	0.674092	0.867605	7.92976	0.00486284	0.0213895	1.79846	1.37461	1.89054	0.635026	1.52104	0.647665
ENSG00000203778	FAM229B	-1.59552	-0.674028	0.674028	1.44438	12.419	0.000424993	0.00326847	4.26754	4.05837	3.4286	0.670305	3.10681	2.84253
ENSG00000151881	TMEM267	-1.59551	-0.674018	0.674018	2.97953	15.8386	6.89807e-05	0.000789874	7.13289	8.44402	8.17096	3.28097	5.59873	4.42571
ENSG00000153140	CETN3	-1.59537	-0.673887	0.673887	3.32384	18.3188	1.86854e-05	0.000275241	15.7289	15.808	15.4447	7.09112	8.77027	10.5426
ENSG00000181016	LSMEM1	-1.59529	-0.673815	0.673815	1.54293	11.1984	0.000818657	0.0054868	3.2921	2.71649	3.46064	2.18731	2.33011	0.719628
ENSG00000105737	GRIK5	1.59483	0.673399	0.673399	1.9306	14.14	0.0001697	0.0016115	4.14561	3.50198	2.40322	4.09239	4.98384	5.28927
ENSG00000229944	EIF4EP2	-1.59481	-0.673385	0.673385	0.553009	8.98098	0.00272804	0.0137674	1.88991	2.32374	2.08279	1.19949	1.22978	1.07944
ENSG00000084628	NKAIN1	1.59474	0.673317	0.673317	0.782872	12.1501	0.000490865	0.0036805	2.22522	2.42193	2.24301	2.99873	3.39807	3.41823
ENSG00000122026	RPL21	-1.59452	-0.673118	0.673118	7.58248	21.574	3.40439e-06	6.76629e-05	258.43	258.165	260.157	150.819	152.46	129.713
ENSG00000116473	RAP1A	-1.59447	-0.673074	0.673074	4.57461	19.8344	8.44495e-06	0.000144608	29.8728	28.4086	33.2606	18.7333	17.314	14.9323
ENSG00000236017	ASMTL-AS1	1.59446	0.673069	0.673069	0.944934	7.21446	0.00723187	0.0291194	0.731578	0.687304	1.28172	1.30533	1.61813	0.899535
ENSG00000148832	PAOX	1.5944	0.673013	0.673013	1.79771	13.0955	0.000296001	0.00246657	2.92631	2.88013	2.43527	3.35152	3.81879	4.60562
ENSG00000245910	SNHG6	-1.59388	-0.672545	0.672545	5.5177	20.7619	5.20064e-06	9.67596e-05	58.3129	63.7884	62.7722	32.598	36.505	34.3623
ENSG00000115318	LOXL3	1.59387	0.672531	0.672531	1.95859	14.6931	0.000126507	0.00127153	2.9568	4.71294	3.81312	6.56193	4.98384	4.6416
ENSG00000140297	GCNT3	-1.59386	-0.672528	0.672528	0.0298883	9.69869	0.001844	0.0102689	2.22522	2.19283	2.7557	0.599747	2.07121	1.33131
ENSG00000283633	AC005301.9	1.59373	0.672406	0.672406	4.72004	20.3445	6.46789e-06	0.000115511	25.209	26.3467	26.6277	41.4884	33.8837	35.1179
ENSG00000164211	STARD4	-1.59355	-0.672245	0.672245	6.78699	21.3898	3.74751e-06	7.35063e-05	160.185	176.408	175.307	90.4206	102.169	93.9475
ENSG00000261061	RP11-303E16.2	1.59313	0.671868	0.671868	2.12245	15.5194	8.16614e-05	0.000898636	5.15153	3.40379	5.19097	7.90254	5.11329	6.47665
ENSG00000273466	RP11-548H3.1	1.59296	0.671706	0.671706	1.23156	10.7036	0.00106927	0.00673511	2.22522	1.60371	1.47398	1.55229	1.97412	4.13786
ENSG00000124171	PARD6B	-1.59288	-0.671636	0.671636	5.22405	19.7435	8.8563e-06	0.000149767	28.3182	31.6814	30.9535	15.6992	16.8286	18.4585
ENSG00000167548	KMT2D	1.59266	0.671441	0.671441	8.50762	21.5865	3.38226e-06	6.73123e-05	297.539	306.047	274.641	396.574	408.028	442.859
ENSG00000114395	CYB561D2	1.59233	0.671138	0.671138	1.96746	12.0151	0.00052772	0.00389441	2.01184	2.97832	1.82645	2.11675	3.81879	3.77805
ENSG00000188760	TMEM198	1.59214	0.67097	0.67097	1.16179	11.6223	0.000651664	0.00458308	2.04232	2.81467	1.50602	2.32843	2.58901	4.17384
ENSG00000111859	NEDD9	-1.59196	-0.670808	0.670808	6.78352	13.7529	0.000208502	0.00188774	5.15153	5.20387	5.28709	1.65812	3.4628	3.70609
ENSG00000141519	CCDC40	1.59136	0.67026	0.67026	3.59487	18.6423	1.57684e-05	0.000239583	12.5588	11.226	10.5101	17.1457	13.4952	17.9547
ENSG00000173542	MOB1B	-1.59132	-0.670228	0.670228	6.03825	20.9922	4.61158e-06	8.75849e-05	91.5387	99.2336	105.389	53.6244	52.3303	60.017
ENSG00000186364	NUDT17	1.59132	0.670227	0.670227	1.54723	12.7657	0.000353029	0.00281483	2.28618	2.94559	2.69161	3.06929	3.75406	4.4617
ENSG00000155744	FAM126B	-1.59126	-0.670167	0.670167	3.87683	17.7837	2.47494e-05	0.000347141	12.6197	14.2043	15.4447	8.67869	7.9612	6.94441
ENSG00000126218	F10	-1.59122	-0.670137	0.670137	-0.127499	7.81212	0.0051897	0.0224997	1.31074	2.19283	1.53806	0.0352792	1.71522	1.04346
ENSG00000184903	IMMP2L	-1.59111	-0.670038	0.670038	2.69174	15.6358	7.67856e-05	0.000859516	6.98048	7.92036	8.84387	5.39772	5.95472	1.79907
ENSG00000227388	RP11-112J3.16	1.59107	0.670001	0.670001	1.89192	12.7977	0.000347055	0.00277755	2.37763	3.04378	2.59548	3.88071	3.00972	4.49768
ENSG00000204428	LY6G5C	1.59102	0.669953	0.669953	0.713058	9.11222	0.00253908	0.0130225	0.914473	1.34188	1.76236	1.34061	1.26214	3.16636
ENSG00000173200	PARP15	1.59097	0.669903	0.669903	2.07188	12.86	0.000335684	0.00271266	2.28618	3.01105	2.78774	3.17513	4.11005	4.20983
ENSG00000142609	CFAP74	1.59067	0.669633	0.669633	3.21489	16.5793	4.66585e-05	0.000581424	5.33443	7.49489	5.41527	8.39645	8.44664	8.99535
ENSG00000168876	ANKRD49	-1.59065	-0.669614	0.669614	3.22641	17.5704	2.76863e-05	0.00038014	12.7417	13.026	14.163	8.11422	6.73142	7.48413
ENSG00000154134	ROBO3	1.59062	0.669588	0.669588	5.06567	20.1794	7.05068e-06	0.000123251	25.3919	27.8522	24.9935	35.4203	36.7963	38.752
ENSG00000176809	LRRC37A3	1.59059	0.669558	0.669558	4.22434	19.5778	9.65839e-06	0.000160608	16.3386	18.2627	18.9054	26.4241	24.5309	24.7192
ENSG00000188004	C1orf204	-1.59058	-0.669553	0.669553	0.795457	9.10048	0.00255543	0.0130849	1.85943	2.45466	2.21097	0.564467	1.68286	1.40328
ENSG00000120696	KBTBD7	-1.59031	-0.66931	0.66931	3.29529	17.8248	2.42209e-05	0.000340759	13.9914	15.1861	14.3553	8.96092	7.02269	8.34769
ENSG00000177303	CASKIN2	1.58996	0.668991	0.668991	5.33947	20.4693	6.05968e-06	0.000109001	35.9083	37.9326	29.2232	42.8995	45.0488	58.6137
ENSG00000134970	TMED7	-1.58971	-0.668764	0.668764	5.81923	20.7734	5.16973e-06	9.64404e-05	79.4677	81.0364	86.5802	52.0016	37.6701	48.1791
ENSG00000187534	PRR13P5	1.58942	0.668496	0.668496	3.30161	16.9871	3.76338e-05	0.000485541	7.34627	7.33124	5.79978	7.62031	12.9774	8.5276
ENSG00000111231	GPN3	-1.58855	-0.66771	0.66771	3.34575	17.156	3.4432e-05	0.00045643	12.4368	11.1932	12.5609	7.83198	7.60521	4.74955
ENSG00000256443	RP11-794G24.1	1.5885	0.667665	0.667665	2.39507	13.4882	0.000240065	0.00209616	3.01776	3.69835	2.59548	3.45736	3.91588	5.90095
ENSG00000253424	CTC-436K13.3	1.58846	0.667628	0.667628	0.722213	9.15133	0.00248537	0.0128033	1.0364	1.44007	1.60215	1.37589	2.55665	1.83505
ENSG00000257900	RP11-454K7.1	1.58839	0.667568	0.667568	1.48872	11.2206	0.000808934	0.00542893	1.7375	2.45466	1.85849	3.13985	2.97736	2.41075
ENSG00000166130	IKBIP	-1.58798	-0.667197	0.667197	3.68056	18.8096	1.4444e-05	0.000223085	20.9719	22.4847	21.8854	12.63	11.2946	12.7014
ENSG00000156860	FBRS	1.58781	0.667042	0.667042	6.36942	20.7716	5.1745e-06	9.64404e-05	64.6837	57.0462	49.0899	69.0767	83.269	90.5652
ENSG00000149564	ESAM	1.58762	0.666867	0.666867	2.98096	16.1179	5.95186e-05	0.000701382	5.48684	6.7094	4.64623	9.10204	6.63434	7.98787
ENSG00000075826	SEC31B	1.58755	0.666802	0.666802	5.99863	20.5703	5.74823e-06	0.000104958	39.9929	48.864	43.931	55.6706	66.5052	66.2058
ENSG00000124786	SLC35B3	-1.58732	-0.666592	0.666592	3.45068	16.7114	4.35185e-05	0.000550083	10.4555	10.6041	11.2791	5.92691	6.95796	5.25329
ENSG00000136295	TTYH3	1.58721	0.66649	0.66649	7.16521	21.0219	4.54065e-06	8.65673e-05	111.017	104.568	85.6509	110.671	149.968	168.753
ENSG00000235174	RPL39P3	-1.58716	-0.666452	0.666452	1.9728	14.6847	0.000127073	0.00127636	7.4682	5.66208	6.6329	3.59848	4.40132	3.0944
ENSG00000168913	ENHO	1.58708	0.666375	0.666375	1.48312	12.4815	0.000410995	0.00318208	2.74342	2.94559	1.98667	2.01091	4.20714	4.74955
ENSG00000085231	AK6	-1.58678	-0.666102	0.666102	2.23348	13.8242	0.000200737	0.00182961	5.30394	5.72753	5.63957	3.91599	2.91263	2.48272
ENSG00000198435	NRARP	1.58676	0.666085	0.666085	2.70015	13.9138	0.000191392	0.00176704	3.56644	3.0765	3.58882	3.42208	5.21038	5.97291
ENSG00000123427	METTL21B	-1.58662	-0.665953	0.665953	3.13696	16.0449	6.18575e-05	0.000722685	9.17521	9.52407	8.61957	3.84543	5.33983	6.26077
ENSG00000108515	ENO3	1.5865	0.66585	0.66585	3.79491	18.5052	1.69442e-05	0.000253333	11.1566	13.1242	11.5355	16.8987	16.6667	17.0192
ENSG00000143742	SRP9	-1.58628	-0.665648	0.665648	6.69989	20.9533	4.70613e-06	8.8817e-05	153.296	168.259	162.202	98.2173	89.3855	82.9731
ENSG00000229299	RP4-583P15.10	1.58625	0.665619	0.665619	0.0497574	8.11617	0.00438721	0.0197612	1.24978	0.949134	1.15355	1.19949	1.87703	1.69113
ENSG00000205133	TRIQK	-1.58604	-0.665431	0.665431	4.50407	18.7465	1.49295e-05	0.000228462	21.8559	21.4701	22.8146	11.3599	11.3593	14.5725
ENSG00000063245	EPN1	1.58597	0.665366	0.665366	6.95702	20.9613	4.68658e-06	8.85598e-05	113.791	108.463	87.0929	120.196	162.04	157.455
ENSG00000272870	RP11-798M19.6	-1.58591	-0.66531	0.66531	0.771132	7.38214	0.00658746	0.0270623	1.67653	1.66917	1.40989	1.48173	0.74434	0.431777
ENSG00000233251	AC007743.1	1.58585	0.665256	0.665256	4.10844	18.8363	1.4243e-05	0.000220868	11.8577	14.1716	15.8613	20.6031	20.0001	18.4585
ENSG00000229180	GS1-124K5.11	1.58583	0.665241	0.665241	3.42013	17.1186	3.51172e-05	0.000461454	8.01688	6.7094	7.59419	6.2797	10.9062	14.8243
ENSG00000185236	RAB11B	1.58576	0.66517	0.66517	6.29816	20.7976	5.10459e-06	9.56136e-05	77.7912	76.1598	64.4705	86.9633	117.638	105.533
ENSG00000185684	EP400NL	1.58476	0.664261	0.664261	4.29005	19.1508	1.20788e-05	0.00019231	17.375	17.5099	15.1563	20.3208	22.6215	28.0655
ENSG00000102218	RP2	-1.58462	-0.66414	0.66414	3.60564	18.0099	2.1976e-05	0.000315334	18.5333	15.9389	15.669	6.70305	11.7153	10.0028
ENSG00000146083	RNF44	1.5843	0.663846	0.663846	6.19704	20.5648	5.76479e-06	0.000104958	59.837	59.0754	49.5064	63.1498	82.4923	93.8035
ENSG00000243989	ACY1	1.58419	0.663746	0.663746	-0.200255	6.11307	0.0134186	0.0467865	1.09737	0.556389	0.544731	1.16421	1.0356	0.935517
ENSG00000278023	RDM1	-1.58399	-0.66356	0.66356	0.660813	7.56318	0.00595727	0.025051	1.85943	1.73462	1.34581	0.846701	1.16505	0.75561
ENSG00000182912	TSPEAR-AS2	1.58369	0.663289	0.663289	1.607	10.5303	0.0011743	0.00725325	1.64605	2.02918	1.76236	2.11675	2.97736	2.59066
ENSG00000260220	CCDC187	1.58352	0.663131	0.663131	1.87341	9.03397	0.00265008	0.0134764	0.944955	1.53825	1.63419	2.08147	1.84467	1.87103
ENSG00000170191	NANP	-1.58316	-0.662806	0.662806	3.56617	17.6996	2.58678e-05	0.000359459	15.668	16.1353	14.5475	7.79671	9.70878	8.63554
ENSG00000256594	RP11-705C15.2	1.58302	0.662683	0.662683	0.443058	7.25064	0.00708756	0.0286527	0.640131	1.04732	1.18559	0.987818	1.52104	1.5472
ENSG00000099974	DDTL	1.58299	0.662649	0.662649	3.65942	17.343	3.12052e-05	0.000418849	10.0897	9.22951	5.63957	9.6665	14.4661	11.2262
ENSG00000181904	C5orf24	-1.58291	-0.662582	0.662582	5.89148	20.5123	5.92505e-06	0.000107484	98.8545	95.6662	97.3787	60.0099	55.5342	48.0712
ENSG00000237854	LINC00674	1.58288	0.66255	0.66255	2.39899	15.3015	9.16456e-05	0.000984614	4.84671	4.35293	5.19097	5.11549	7.15214	8.20376
ENSG00000228106	RP11-452F19.3	1.58278	0.662459	0.662459	0.659095	9.68854	0.00185421	0.0103088	1.15833	1.96373	1.57011	2.29315	1.87703	2.44674
ENSG00000090020	SLC9A1	1.58273	0.662415	0.662415	5.1422	19.7983	8.60575e-06	0.00014669	29.8118	27.6558	23.4234	32.4216	42.2656	39.9394
ENSG00000085999	RAD54L	1.58261	0.662307	0.662307	4.20853	18.6306	1.58656e-05	0.000240572	13.9	15.3171	11.92	19.333	18.4143	20.2216
ENSG00000105447	GRWD1	1.58178	0.66155	0.66155	5.45307	20.0024	7.73464e-06	0.00013336	35.9083	35.2489	30.3127	43.3934	46.9258	53.1086
ENSG00000268858	RP4-591C20.9	1.58141	0.661212	0.661212	3.11528	16.4061	5.11198e-05	0.000624538	6.27938	7.1676	5.96	7.9731	11.0033	8.41965
ENSG00000137343	ATAT1	1.58135	0.661156	0.661156	4.80381	19.7042	9.04027e-06	0.000152053	26.4892	26.7721	26.852	36.9021	34.4338	41.6305
ENSG00000152495	CAMK4	-1.58124	-0.661054	0.661054	4.19974	18.9252	1.35942e-05	0.000212902	24.8737	27.2958	28.294	12.1008	17.7023	15.7958
ENSG00000119048	UBE2B	-1.58117	-0.660996	0.660996	4.66953	19.2343	1.15616e-05	0.000185659	29.8728	31.5178	35.3114	19.58	17.7023	17.0552
ENSG00000273820	USP27X	-1.58103	-0.660863	0.660863	2.51846	15.205	9.64486e-05	0.00102737	7.83398	7.56035	8.17096	4.26878	5.0162	3.99394
ENSG00000147912	FBXO10	1.58083	0.660682	0.660682	2.08712	12.6383	0.000377919	0.00297524	2.68245	2.55284	3.04408	2.50482	4.2395	5.0374
ENSG00000127957	PMS2P3	1.58076	0.660619	0.660619	2.86212	15.81	7.00305e-05	0.000798839	4.5114	6.54575	5.70365	6.91473	8.77027	7.95189
ENSG00000111850	SMIM8	-1.58074	-0.660602	0.660602	2.63386	15.1479	9.94101e-05	0.00105362	6.73662	7.92036	8.58752	3.31625	5.40456	4.42571
ENSG00000139163	ETNK1	-1.5797	-0.659646	0.659646	6.49601	20.4913	5.99029e-06	0.000108013	119.156	128.362	143.521	74.3333	69.4502	76.6404
ENSG00000229132	EIF4A1P10	-1.57962	-0.659574	0.659574	1.31982	11.5509	0.000677148	0.00473782	3.2921	4.02564	3.78107	2.22259	1.84467	2.19487
ENSG00000260276	RP11-77H9.2	1.57959	0.659547	0.659547	1.52581	9.02645	0.00266101	0.0135228	1.37171	1.40734	1.40989	2.36371	1.2945	2.26683
ENSG00000184828	ZBTB7C	-1.5793	-0.659289	0.659289	0.84204	6.64461	0.00994563	0.037091	1.46316	1.30915	1.34581	0.635026	1.2945	0.359814
ENSG00000269293	ZSCAN16-AS1	1.57927	0.659257	0.659257	-0.0169737	9.42695	0.0021382	0.0114584	1.70702	1.53825	1.28172	3.06929	1.97412	1.29533
ENSG00000148488	ST8SIA6	-1.5788	-0.658831	0.658831	-0.00921836	7.08951	0.00775363	0.0306986	1.5546	0.981863	2.01871	0.564467	0.809065	1.22337
ENSG00000080823	MOK	1.57858	0.65863	0.65863	3.52984	16.7126	4.34906e-05	0.000550083	5.63925	8.54221	7.97871	11.0424	10.6797	9.31919
ENSG00000126883	NUP214	1.57852	0.658569	0.658569	6.21576	20.2797	6.6907e-06	0.000118501	56.0877	63.7229	60.0165	77.0851	89.159	87.2549
ENSG00000184967	NOC4L	1.57822	0.658297	0.658297	4.42293	18.6238	1.59217e-05	0.000241072	15.6985	16.6917	13.0095	16.7929	24.5956	22.8482
ENSG00000280138	RP11-463O12.5	1.57802	0.658113	0.658113	5.14766	19.3033	1.11515e-05	0.000180621	20.85	24.2193	22.9428	28.2234	32.6862	35.0459
ENSG00000148824	MTG1	1.5779	0.658009	0.658009	2.84313	14.7782	0.000120922	0.00122527	3.90175	4.87659	4.58215	4.26878	8.67318	5.93693
ENSG00000100197	CYP2D6	1.5776	0.657736	0.657736	1.9217	12.3416	0.000442986	0.00336876	2.22522	3.27288	2.46731	1.6934	5.95472	3.59814
ENSG00000280388	RP11-229D13.3	1.57757	0.657707	0.657707	0.691858	8.31351	0.00393512	0.0181881	1.06689	1.24369	1.34581	1.23477	1.81231	2.1229
ENSG00000204802	RP11-111F5.4	-1.57752	-0.65766	0.65766	0.850547	10.7608	0.00103673	0.00657722	3.32258	3.24015	3.07613	2.64594	1.74758	1.00748
ENSG00000212864	RNF208	1.57729	0.657452	0.657452	4.07902	18.1698	2.02054e-05	0.000293586	13.1989	12.8951	11.5996	14.9584	18.6085	19.6818
ENSG00000105792	CFAP69	-1.57719	-0.657356	0.657356	2.08222	13.0774	0.000298874	0.00248774	4.23706	4.74567	6.31247	3.45736	2.945	2.19487
ENSG00000230916	MTCO1P53	-1.57708	-0.657258	0.657258	1.94602	12.3274	0.000446359	0.00339097	4.45043	4.51657	4.1015	1.97564	2.45956	2.98646
ENSG00000179841	AKAP5	1.57695	0.657135	0.657135	0.232615	6.99774	0.00816127	0.0318658	0.88399	0.720033	1.18559	1.30533	1.10033	1.5472
ENSG00000173991	TCAP	1.5769	0.657096	0.657096	0.870451	7.5643	0.00595359	0.025051	1.15833	1.24369	0.736989	1.23477	1.81231	1.36729
ENSG00000259494	MRPL46	-1.57687	-0.657064	0.657064	1.97358	12.4106	0.000426894	0.00327468	3.71886	4.71294	5.03075	3.91599	2.16829	1.43926
ENSG00000008282	SYPL1	-1.57659	-0.656807	0.656807	6.23699	20.1789	7.05255e-06	0.000123251	97.3304	99.7246	102.634	52.7424	58.997	57.9661
ENSG00000099364	FBXL19	1.57639	0.656626	0.656626	5.96802	20.0232	7.65068e-06	0.000132217	54.3807	50.2387	40.8548	54.0125	78.9971	72.7544
ENSG00000262877	RP11-1055B8.4	1.57638	0.656614	0.656614	2.05258	16.5309	4.78631e-05	0.000592489	7.31578	8.01855	6.15226	8.07894	11.424	10.8304
ENSG00000184083	FAM120C	1.57635	0.656586	0.656586	2.41894	15.5463	8.05085e-05	0.000887907	5.06008	5.36752	5.99204	5.22132	7.37868	10.7225
ENSG00000179476	C14orf28	-1.57618	-0.65643	0.65643	1.88949	12.9223	0.000324695	0.00264961	4.60285	4.68021	5.60752	2.96345	2.71846	2.73459
ENSG00000168300	PCMTD1	-1.57562	-0.655915	0.655915	5.11445	19.3551	1.08531e-05	0.000177711	40.3892	41.8928	45.3729	23.6723	25.9548	22.5603
ENSG00000279672	CMB9-55F22.1	1.57552	0.655832	0.655832	2.17533	12.8973	0.000329063	0.00267359	2.19473	3.40379	3.52473	3.95127	5.50164	3.31029
ENSG00000132004	FBXW9	1.57531	0.655634	0.655634	2.95475	15.0437	0.000105048	0.00109269	4.99912	4.94204	4.74236	6.56193	6.86087	7.23226
ENSG00000064932	SBNO2	1.57502	0.655373	0.655373	5.92409	19.7464	8.84288e-06	0.000149709	37.1581	41.8274	35.3114	46.5333	56.5375	57.9301
ENSG00000198743	SLC5A3	-1.57502	-0.655367	0.655367	7.23855	20.249	6.79881e-06	0.000119989	121.32	146.887	139.227	76.2031	84.0457	69.9839
ENSG00000254996	ANKHD1-EIF4EBP3	1.57488	0.655241	0.655241	1.95363	13.6059	0.000225477	0.00199994	3.26162	4.02564	3.36451	5.2566	5.50164	4.13786
ENSG00000198754	OXCT2	1.57488	0.655239	0.655239	1.30433	11.3672	0.000747521	0.00509445	2.28618	2.48739	1.95462	2.25787	3.36571	3.88599
ENSG00000277203	F8A1	1.57468	0.655057	0.655057	3.8537	18.0637	2.1364e-05	0.000307436	14.5401	11.3242	12.3366	17.8866	16.8609	18.9262
ENSG00000213228	RPL12P38	-1.57434	-0.654748	0.654748	1.263	9.79162	0.00175309	0.00988946	2.92631	2.19283	2.91591	1.34061	1.94176	1.25935
ENSG00000145354	CISD2	-1.57421	-0.654625	0.654625	4.41585	18.7976	1.45353e-05	0.000223939	31.153	31.0596	30.1204	18.3452	17.2493	16.5515
ENSG00000179943	FIZ1	1.57417	0.654592	0.654592	3.65109	17.9394	2.28051e-05	0.000324431	11.3699	12.6006	12.689	15.9815	17.4758	18.0627
ENSG00000104901	DKKL1	-1.57417	-0.654589	0.654589	-0.241638	6.21164	0.0126913	0.0448556	1.52412	1.27642	0.993333	0.105838	0.938516	1.11542
ENSG00000269930	RP11-932O9.9	-1.57409	-0.654515	0.654515	0.718965	7.04472	0.00794992	0.0313266	1.40219	1.89827	1.31376	0.811422	1.26214	0.50374
ENSG00000103168	TAF1C	1.57406	0.654493	0.654493	6.4497	20.0431	7.57172e-06	0.000131155	62.6109	65.6539	55.0819	73.2749	90.0651	94.9909
ENSG00000176182	MYPOP	1.57404	0.654472	0.654472	3.12375	16.5732	4.68089e-05	0.000581846	7.4682	8.14946	6.92129	9.20787	11.0033	11.5141
ENSG00000158815	FGF17	1.57396	0.654396	0.654396	1.97974	12.8898	0.00033038	0.00267848	3.13969	3.69835	2.37118	3.52792	4.27186	5.18132
ENSG00000237094	RP4-669L17.10	1.57378	0.65423	0.65423	4.59975	18.7189	1.51476e-05	0.000231562	15.2717	19.8664	19.2258	23.3548	25.9225	27.094
ENSG00000171806	METTL18	-1.57275	-0.653289	0.653289	1.75082	11.7486	0.000608889	0.00434556	3.07873	4.45111	4.42193	1.27005	2.58901	2.95048
ENSG00000164209	SLC25A46	-1.57188	-0.652494	0.652494	5.07517	19.1121	1.23263e-05	0.000195419	37.9201	39.1436	46.3983	24.2015	24.7574	20.9052
ENSG00000185129	PURA	-1.57184	-0.652452	0.652452	5.41404	19.4164	1.051e-05	0.000173039	51.0276	53.1842	56.4277	31.1515	29.2882	30.5122
ENSG00000083817	ZNF416	-1.57174	-0.652367	0.652367	1.95767	12.6011	0.000385513	0.00302548	4.90767	4.90931	4.45398	2.04619	3.43044	2.62664
ENSG00000147059	SPIN2A	-1.57162	-0.65225	0.65225	0.659316	7.50042	0.00616845	0.0257437	1.46316	1.86554	1.79441	0.423351	1.42395	1.04346
ENSG00000169682	SPNS1	1.57109	0.651762	0.651762	0.342811	6.58361	0.0102922	0.038127	0.701096	0.850948	1.05742	0.564467	1.45632	1.65515
ENSG00000230202	RP11-632C17__A.1	-1.57102	-0.651701	0.651701	4.79943	18.868	1.4008e-05	0.000218379	33.2563	36.8853	37.0417	20.9911	20.7121	18.9622
ENSG00000134504	KCTD1	1.5708	0.651498	0.651498	3.49593	17.159	3.4378e-05	0.00045643	9.96775	9.19678	9.74107	14.0058	11.8447	14.6085
ENSG00000117906	RCN2	-1.57059	-0.651311	0.651311	5.89221	19.8468	8.39021e-06	0.000143835	99.8909	96.1244	103.883	53.3069	57.2171	59.981
ENSG00000119703	ZC2HC1C	-1.5704	-0.651134	0.651134	-0.105386	6.28184	0.0121981	0.0436218	1.46316	1.57098	0.897204	0.317513	0.74434	1.18739
ENSG00000236451	AC067956.1	1.57031	0.651046	0.651046	0.0640087	10.221	0.00138853	0.00823048	2.34715	1.40734	1.79441	3.59848	1.87703	2.30281
ENSG00000132613	MTSS1L	1.57027	0.651009	0.651009	6.15144	19.6155	9.46988e-06	0.000158353	48.7109	46.9985	37.5864	52.4955	63.2042	71.7829
ENSG00000272369	RP11-446N19.1	1.56991	0.650682	0.650682	0.0428784	6.74933	0.00937829	0.0354702	1.09737	0.818219	0.801075	1.0231	1.06797	1.76309
ENSG00000183914	DNAH2	1.56951	0.65031	0.65031	0.554241	8.38344	0.00378655	0.0176376	1.12785	1.40734	1.34581	2.18731	1.71522	1.51122
ENSG00000196796	CTB-134H23.2	1.56933	0.650149	0.650149	1.41173	9.39196	0.00217939	0.0116177	1.61557	1.34188	1.76236	2.18731	2.75082	1.65515
ENSG00000269069	CTC-471F3.5	1.56916	0.649993	0.649993	1.8989	13.1572	0.000286413	0.00240003	3.41403	3.46925	3.23634	4.33934	4.91912	4.92945
ENSG00000176597	B3GNT5	-1.56908	-0.649916	0.649916	5.03029	18.9374	1.35082e-05	0.000211911	39.6881	40.3873	40.9189	23.2843	23.7542	21.5888
ENSG00000170577	SIX2	1.56885	0.649708	0.649708	-0.436368	6.18612	0.0128756	0.0453402	1.00592	0.720033	0.672903	1.05838	1.0356	1.29533
ENSG00000130751	NPAS1	1.56863	0.649502	0.649502	0.9996	10.3928	0.00126505	0.00767442	1.82895	2.65103	1.34581	2.78706	2.20066	3.16636
ENSG00000162482	AKR7A3	1.56835	0.649249	0.649249	1.45443	11.3622	0.000749521	0.00510111	2.2557	2.3892	2.37118	2.64594	3.94824	3.23833
ENSG00000254122	PCDHGB7	1.56829	0.649188	0.649188	-0.142846	7.94218	0.00482955	0.0212899	1.49364	1.11278	0.96129	2.68122	0.61489	1.72711
ENSG00000158445	KCNB1	-1.56799	-0.648916	0.648916	2.74766	15.8225	6.95719e-05	0.000794699	10.9127	10.8332	10.1256	5.46828	7.11977	5.54114
ENSG00000243323	PTPRVP	1.56782	0.648761	0.648761	0.985219	9.24457	0.00236195	0.0123253	1.31074	1.66917	1.63419	0.88198	3.00972	2.59066
ENSG00000158856	DMTN	1.56725	0.648235	0.648235	6.21483	19.7682	8.74241e-06	0.000148612	79.0409	77.7308	67.034	92.9607	106.085	114.565
ENSG00000168528	SERINC2	1.56718	0.648172	0.648172	7.0839	19.8504	8.37453e-06	0.000143731	101.049	94.5861	76.775	115.857	134.272	131.188
ENSG00000186174	BCL9L	1.56716	0.648149	0.648149	8.18476	20.0802	7.42609e-06	0.000128931	224.198	221.836	197.545	262.23	312.817	327.323
ENSG00000234782	TPT1P9	-1.56715	-0.648141	0.648141	1.67299	11.2846	0.000781516	0.00527567	4.75526	3.86199	2.69161	2.50482	1.84467	2.08692
ENSG00000079313	REXO1	1.56702	0.648022	0.648022	5.9357	19.4656	1.02427e-05	0.00016976	49.5644	49.355	39.6372	54.7181	64.6281	75.0932
ENSG00000182952	HMGN4	-1.56701	-0.648014	0.648014	5.27202	19.0572	1.26858e-05	0.000200269	46.4857	49.0604	49.3142	20.5325	32.6862	29.8286
ENSG00000180535	BHLHA15	1.56681	0.647826	0.647826	0.817154	8.43531	0.00368003	0.0172218	1.58509	1.53825	0.801075	1.19949	3.10681	1.15141
ENSG00000269994	RP11-276H19.2	1.56667	0.647703	0.647703	0.370693	7.62908	0.00574347	0.0243573	0.88399	1.30915	1.15355	0.740863	2.07121	1.87103
ENSG00000244398	RP11-466H18.1	-1.56655	-0.647586	0.647586	4.78522	18.5096	1.69047e-05	0.000252996	31.5188	33.2852	34.6385	24.2015	15.8577	15.9398
ENSG00000167244	IGF2	1.56644	0.647488	0.647488	5.80255	19.7214	8.95911e-06	0.000151163	76.4804	69.6795	78.3131	121.89	89.1266	100.316
ENSG00000243279	PRAF2	1.56637	0.647422	0.647422	2.67716	16.0868	6.05049e-05	0.000711884	8.62653	6.87304	6.1843	9.59595	8.70554	12.0898
ENSG00000182600	C2orf82	1.56618	0.647249	0.647249	2.18868	12.4553	0.000416817	0.0032122	2.43859	3.63289	2.85183	3.03401	5.33983	4.10188
ENSG00000077454	LRCH4	1.56607	0.64715	0.64715	4.18588	17.7142	2.56707e-05	0.00035805	14.4487	13.7788	11.3753	14.6056	20.4855	20.5454
ENSG00000258311	RP11-644F5.10	-1.56595	-0.647035	0.647035	0.696383	5.98497	0.0144283	0.0492213	0.640131	1.73462	1.37785	0.599747	1.32687	0.143926
ENSG00000272391	POM121C	1.56576	0.64686	0.64686	7.16436	19.8805	8.24374e-06	0.000141811	122.448	130.948	124.006	159.78	175.632	192.573
ENSG00000159399	HK2	-1.5656	-0.646719	0.646719	7.12064	19.4471	1.03426e-05	0.000170846	79.5287	90.7241	75.3972	40.4653	53.5278	46.2721
ENSG00000253203	GUSBP3	1.5656	0.646719	0.646719	2.6503	14.607	0.000132421	0.00131945	4.23706	5.53116	4.83849	6.13858	8.15538	6.08086
ENSG00000261143	ADAMTS7P3	1.56532	0.646455	0.646455	0.551081	8.3853	0.00378267	0.017625	1.18881	1.50552	1.24968	1.23477	2.26538	2.01496
ENSG00000132846	ZBED3	1.5652	0.646351	0.646351	5.03962	19.2285	1.15971e-05	0.000185828	41.2427	39.1436	36.8494	54.5769	51.4889	57.3904
ENSG00000119801	YPEL5	-1.56494	-0.646107	0.646107	5.40244	18.8831	1.3898e-05	0.000217116	45.2664	44.2493	47.9684	23.3196	29.3853	25.8347
ENSG00000107281	NPDC1	1.5648	0.645981	0.645981	5.89215	19.2391	1.15328e-05	0.000185659	43.8947	42.7765	34.6064	45.863	59.2883	65.0184
ENSG00000172007	RAB33B	-1.56455	-0.645752	0.645752	3.34123	16.1898	5.73016e-05	0.000681567	14.1438	10.9314	12.2725	7.65559	8.12302	5.43319
ENSG00000176396	EID2	-1.5645	-0.645697	0.645697	2.50376	14.1953	0.000164778	0.00157174	6.55372	7.69126	7.33785	3.35152	5.24274	3.70609
ENSG00000112290	WASF1	1.56445	0.645651	0.645651	5.11466	19.1132	1.23193e-05	0.000195419	38.9565	34.4634	34.7026	53.2363	45.8255	51.3455
ENSG00000278768	BACE1-AS	1.56415	0.645378	0.645378	2.41267	13.8742	0.000195459	0.00179023	4.02368	3.82927	4.61419	6.91473	5.56637	4.82151
ENSG00000260196	RP1-239B22.5	-1.56408	-0.645311	0.645311	0.313725	6.66566	0.00982882	0.0367745	1.12785	1.86554	1.44193	0.740863	0.711977	1.07944
ENSG00000198961	PJA2	-1.56388	-0.645133	0.645133	6.67904	19.5957	9.56849e-06	0.000159824	120.223	125.122	133.812	75.2858	73.5602	66.6736
ENSG00000147804	SLC39A4	1.56388	0.645132	0.645132	5.31415	18.7992	1.4523e-05	0.000223939	30.4519	30.1759	21.9495	39.9008	40.9387	33.8945
ENSG00000012124	CD22	1.56367	0.644932	0.644932	1.68172	15.1161	0.000101097	0.00106512	5.66973	5.85845	5.47935	6.91473	8.41428	8.45563
ENSG00000087074	PPP1R15A	1.56365	0.644918	0.644918	5.73178	19.3252	1.10243e-05	0.000179532	51.5458	48.4713	47.5198	62.2678	68.8353	75.1292
ENSG00000137337	MDC1	1.56343	0.644714	0.644714	6.83282	19.765	8.75727e-06	0.000148612	135.86	133.926	130.03	199.081	171.36	184.657
ENSG00000102858	MGRN1	1.56305	0.644362	0.644362	6.32726	19.4545	1.03027e-05	0.000170377	66.4212	64.803	59.9204	70.9818	94.5312	102.619
ENSG00000143502	SUSD4	1.56298	0.644301	0.644301	1.03123	8.83954	0.00294773	0.0146079	1.49364	1.83281	1.08946	2.92817	1.74758	1.43926
ENSG00000243819	RN7SL832P	1.56287	0.6442	0.6442	-0.218493	6.29594	0.0121015	0.0433177	0.762061	0.654575	1.1215	1.23477	1.26214	1.04346
ENSG00000189114	BLOC1S3	1.56283	0.644159	0.644159	3.664	16.3311	5.31853e-05	0.000645033	8.8399	7.75672	8.07484	10.2663	12.1036	12.1257
ENSG00000005486	RHBDD2	1.56265	0.643996	0.643996	6.10983	19.3489	1.0888e-05	0.000178087	60.6905	56.5553	49.0899	74.1922	74.5311	83.1171
ENSG00000213809	KLRK1	-1.56224	-0.643615	0.643615	-0.758368	7.46494	0.00629122	0.0261158	1.76798	1.53825	1.98667	0.846701	1.16505	1.00748
ENSG00000198892	SHISA4	1.56198	0.643378	0.643378	4.22843	18.0241	2.18131e-05	0.000313296	17.7713	18.5899	15.5729	22.0848	22.2978	28.1015
ENSG00000188375	H3F3C	-1.56184	-0.643245	0.643245	1.49714	10.9751	0.00092343	0.00602443	3.17017	4.15655	3.62086	1.55229	2.29775	2.41075
ENSG00000244921	MTCYBP18	-1.56178	-0.643191	0.643191	0.87195	7.81875	0.00517071	0.0224434	1.64605	2.1601	1.95462	1.19949	0.970878	1.11542
ENSG00000282393	CTD-3113P16.11	-1.56175	-0.64316	0.64316	3.20728	15.5648	7.97235e-05	0.000883809	9.96775	10.6368	11.4394	5.96219	7.15214	5.14534
ENSG00000248334	WHAMMP2	-1.56159	-0.643014	0.643014	1.21501	9.33579	0.00224722	0.0118966	2.56052	2.65103	2.59548	0.987818	2.45956	0.971498
ENSG00000277744	CTC-435M10.12	-1.56133	-0.642776	0.642776	0.194446	6.09237	0.0135767	0.0471872	0.88399	1.7019	1.31376	0.317513	1.39159	0.467758
ENSG00000136490	LIMD2	1.56107	0.642533	0.642533	2.95511	16.2087	5.67332e-05	0.000676549	8.29122	9.26224	6.92129	11.748	10.9386	11.2982
ENSG00000160161	CILP2	1.56106	0.642529	0.642529	4.01154	16.8443	4.0575e-05	0.000519902	11.6443	10.8332	8.04279	10.1251	13.9806	18.7823
ENSG00000106688	SLC1A1	-1.56104	-0.64251	0.64251	4.67379	18.3949	1.79537e-05	0.000265772	38.3469	36.4598	35.2473	17.1457	22.136	23.9276
ENSG00000197563	PIGN	-1.56095	-0.642427	0.642427	3.55222	15.8891	6.71637e-05	0.000773805	10.8822	11.8478	12.7211	3.84543	8.479	8.1318
ENSG00000173726	TOMM20	-1.56088	-0.642361	0.642361	7.77739	19.6668	9.21873e-06	0.000154499	250.322	261.994	265.188	137.377	167.25	140.04
ENSG00000232254	CSF2RBP1	1.56087	0.642353	0.642353	0.981316	8.74174	0.00311008	0.0151812	1.34123	1.99645	1.05742	2.64594	1.06797	2.41075
ENSG00000242125	SNHG3	1.5608	0.642288	0.642288	5.88229	19.1835	1.18736e-05	0.000189244	47.3392	53.4461	50.2434	67.9478	75.0489	67.0334
ENSG00000052802	MSMO1	-1.56058	-0.642082	0.642082	7.45359	19.6343	9.3771e-06	0.000156977	234.471	240.655	256.568	147.855	135.179	133.527
ENSG00000137575	SDCBP	-1.56053	-0.642038	0.642038	6.90453	19.5107	1.00036e-05	0.00016598	158.021	158.636	166.848	80.3308	98.3176	98.661
ENSG00000175221	MED16	1.5605	0.642005	0.642005	5.95917	19.2305	1.1585e-05	0.000185828	60.0504	59.6973	46.3342	67.983	84.1104	79.5909
ENSG00000247400	DNAJC3-AS1	-1.56038	-0.641896	0.641896	1.22656	9.97074	0.00159047	0.00916205	3.26162	2.81467	2.94796	1.97564	1.35923	1.83505
ENSG00000134531	EMP1	-1.56024	-0.641764	0.641764	7.43456	19.1976	1.17862e-05	0.000188052	90.5633	92.1969	81.0047	50.7315	51.2624	48.431
ENSG00000170835	CEL	1.56022	0.64175	0.64175	1.56109	9.19814	0.00242261	0.0125543	1.70702	2.25828	0.833118	1.55229	1.94176	3.23833
ENSG00000137404	NRM	1.56021	0.641739	0.641739	3.42166	16.7147	4.34429e-05	0.000550056	9.20569	11.0951	9.3886	12.4536	12.7832	16.1557
ENSG00000164125	FAM198B	1.55994	0.641493	0.641493	0.513312	8.36389	0.00382751	0.0177871	0.792543	2.06191	1.24968	2.32843	1.10033	2.26683
ENSG00000176681	LRRC37A	1.55989	0.641444	0.641444	3.80817	17.2532	3.27143e-05	0.000436755	11.7967	12.5024	12.8813	16.1226	17.7023	17.9547
ENSG00000229816	DDX50P1	1.55981	0.641369	0.641369	0.551691	7.99876	0.00468095	0.0207694	1.18881	1.34188	1.21763	1.19949	1.71522	2.33879
ENSG00000151651	ADAM8	1.55966	0.641228	0.641228	1.72524	10.551	0.00116122	0.00719324	2.04232	1.96373	2.33914	3.21041	2.39483	3.23833
ENSG00000273888	FRMD6-AS1	-1.55943	-0.641015	0.641015	0.402267	7.44626	0.00635682	0.0263389	1.58509	2.25828	1.50602	0.846701	1.42395	0.75561
ENSG00000079931	MOXD1	-1.55942	-0.641005	0.641005	0.916283	10.4581	0.00122114	0.0074808	3.87127	3.14196	2.85183	0.45863	2.88027	2.33879
ENSG00000280206	CTB-193M12.5	-1.55867	-0.640315	0.640315	2.08309	13.5631	0.000230674	0.00203194	6.55372	6.67667	6.47269	4.19823	3.68934	3.34627
ENSG00000170584	NUDCD2	-1.55857	-0.640227	0.640227	4.04909	17.4313	2.97887e-05	0.000404186	20.3623	24.2847	23.2632	14.3234	12.8803	11.4421
ENSG00000115866	DARS	-1.55827	-0.63995	0.63995	6.5506	19.2625	1.13922e-05	0.00018412	116.595	125.253	119.232	72.2871	68.6087	64.9824
ENSG00000263069	CTD-2047H16.4	1.55818	0.639863	0.639863	1.38834	11.8701	0.000570434	0.0041362	2.53004	3.33833	2.5314	3.35152	4.40132	3.92197
ENSG00000166845	C18orf54	-1.55805	-0.639737	0.639737	3.25849	15.8728	6.77461e-05	0.000779314	10.9432	11.586	14.5475	5.89163	6.6667	8.77947
ENSG00000124370	MCEE	-1.55772	-0.63944	0.63944	1.73196	10.4249	0.00124331	0.00757012	3.17017	3.56744	3.26839	1.12893	1.90939	2.73459
ENSG00000111911	HINT3	-1.55764	-0.639359	0.639359	4.13774	17.4619	2.93125e-05	0.000399173	24.9956	23.2047	21.8854	12.4183	14.4014	13.3491
ENSG00000110025	SNX15	-1.55731	-0.63906	0.63906	0.595738	6.02218	0.0141272	0.0485037	1.28026	1.17824	1.40989	0	1.06797	1.15141
ENSG00000277363	SRCIN1	1.55671	0.638503	0.638503	4.913	18.3057	1.88147e-05	0.000276602	25.2395	28.9977	21.0843	28.3645	36.6345	40.0473
ENSG00000116819	TFAP2E	1.55661	0.638409	0.638409	2.29735	12.7444	0.000357086	0.00283934	4.41995	2.97832	2.78774	2.64594	5.04857	6.65656
ENSG00000061455	PRDM6	1.55648	0.638284	0.638284	0.923491	8.95704	0.00276403	0.0139094	1.92039	1.21096	1.50602	2.01091	2.20066	2.26683
ENSG00000175886	RPL7AP66	-1.55641	-0.638218	0.638218	4.13066	17.0224	3.69421e-05	0.000479095	18.1066	20.5864	19.386	7.47919	15.793	10.2187
ENSG00000225205	AC093818.1	-1.55572	-0.637584	0.637584	1.15526	10.788	0.00102159	0.00650321	2.98728	3.89472	4.00537	1.12893	2.78318	2.33879
ENSG00000077147	TM9SF3	-1.55565	-0.637518	0.637518	6.84529	19.2192	1.16534e-05	0.000186529	145.523	150.454	163.74	92.0082	85.1137	85.5998
ENSG00000160447	PKN3	1.55565	0.637518	0.637518	5.4877	18.5601	1.64628e-05	0.000247371	33.3478	37.1471	28.9669	37.5371	49.6442	51.4534
ENSG00000091879	ANGPT2	1.55476	0.63669	0.63669	-0.562862	8.05601	0.00453531	0.0202476	1.31074	0.916405	1.66624	1.76396	1.58577	2.08692
ENSG00000130513	GDF15	1.55465	0.636591	0.636591	6.33328	18.5247	1.67719e-05	0.000251259	36.1217	36.0344	29.1271	38.9835	50.6151	51.4534
ENSG00000115415	STAT1	-1.55459	-0.636535	0.636535	8.24009	19.3143	1.10875e-05	0.000180087	253.705	256.135	269.385	153.218	141.748	150.978
ENSG00000165434	PGM2L1	-1.55451	-0.636457	0.636457	5.21976	18.3538	1.83449e-05	0.000271294	46.2114	45.0348	49.4744	24.7307	25.8901	30.2964
ENSG00000141867	BRD4	1.55432	0.636282	0.636282	6.11266	18.9597	1.3351e-05	0.000209886	64.5618	60.1555	62.9004	83.647	82.2334	94.3073
ENSG00000166479	TMX3	-1.55419	-0.636159	0.636159	4.95537	18.2657	1.92133e-05	0.000281082	39.6576	44.1184	48.9617	26.4947	23.4629	26.0146
ENSG00000138078	PREPL	-1.55369	-0.635703	0.635703	5.94	18.7964	1.45442e-05	0.000223939	82.7598	75.9635	87.6056	47.9444	45.0811	48.1791
ENSG00000179477	ALOX12B	1.55368	0.635689	0.635689	0.885005	9.66625	0.00187684	0.0103879	1.67653	2.02918	1.76236	1.94036	3.43044	2.19487
ENSG00000073670	ADAM11	1.55364	0.635648	0.635648	3.4209	16.1247	5.93057e-05	0.000699976	10.364	9.22951	7.0815	9.10204	12.5567	15.6159
ENSG00000172901	LVRN	-1.55346	-0.635485	0.635485	0.272106	6.22056	0.0126275	0.0447087	1.18881	0.752762	2.21097	0.705584	0.388351	1.33131
ENSG00000199691	RN7SKP173	-1.55329	-0.635329	0.635329	0.919751	7.64661	0.0056879	0.0241558	1.70702	2.09464	1.92258	0.670305	1.55341	1.04346
ENSG00000225828	FAM229A	1.55325	0.635293	0.635293	4.79229	17.9958	2.21394e-05	0.00031707	23.6239	22.1574	22.6864	29.952	30.6798	34.3263
ENSG00000163412	EIF4E3	-1.55216	-0.634281	0.634281	3.86785	15.9044	6.66243e-05	0.000769347	13.016	12.8297	14.7718	5.433	10.0324	8.02386
ENSG00000115271	GCA	-1.5518	-0.63394	0.63394	3.58633	16.1629	5.81217e-05	0.000689044	12.7112	15.1534	17.4634	8.32589	8.80263	8.92339
ENSG00000163322	FAM175A	-1.55137	-0.63354	0.63354	4.77301	17.9254	2.29733e-05	0.000325895	35.9693	38.6527	38.4836	20.3561	22.7509	21.9487
ENSG00000125703	ATG4C	-1.55129	-0.633471	0.633471	2.61322	13.5329	0.000234418	0.00205592	7.43771	6.67667	6.76107	4.37462	4.2395	3.34627
ENSG00000127585	FBXL16	1.55122	0.633404	0.633404	5.92323	18.6227	1.59308e-05	0.000241072	48.2537	49.2241	45.4049	53.6597	70.2592	74.8413
ENSG00000196453	ZNF777	1.55118	0.633366	0.633366	4.46783	17.6713	2.62555e-05	0.000364508	20.6061	19.6373	18.617	24.6249	28.4467	28.5333
ENSG00000167702	KIFC2	1.55116	0.63335	0.63335	6.97324	18.8791	1.39267e-05	0.000217338	74.2857	84.8984	66.0086	75.7445	114.111	124.208
ENSG00000120832	MTERF2	-1.55099	-0.633193	0.633193	3.08084	15.4618	8.41875e-05	0.000918331	11.7053	12.6006	11.5355	6.31498	8.05829	6.22478
ENSG00000251562	MALAT1	1.55095	0.633151	0.633151	11.9595	19.3074	1.11272e-05	0.000180423	1133.61	1383.87	1523.26	1873.5	1931.89	1772.41
ENSG00000159200	RCAN1	-1.55093	-0.63313	0.63313	4.3517	15.0441	0.000105026	0.00109269	11.4309	9.36043	10.6062	5.67995	7.57285	4.78553
ENSG00000177989	ODF3B	1.55063	0.632853	0.632853	3.10163	12.0925	0.000506246	0.00376939	3.07873	3.60016	2.62753	2.5401	5.21038	5.21731
ENSG00000171450	CDK5R2	1.55062	0.632846	0.632846	1.34411	10.0636	0.00151229	0.00880343	2.22522	1.83281	2.01871	3.3868	2.49192	2.5187
ENSG00000276449	AC004076.5	1.55058	0.632804	0.632804	0.726925	7.7356	0.00541427	0.0232404	1.46316	1.30915	0.929247	1.72868	2.49192	0.863554
ENSG00000114023	FAM162A	-1.55038	-0.632623	0.632623	5.26036	18.1042	2.09136e-05	0.000303133	44.0776	47.0312	45.6292	26.8122	28.4467	23.172
ENSG00000228300	C19orf24	1.55022	0.632476	0.632476	3.6863	15.8486	6.86191e-05	0.000786937	9.51052	9.16405	6.92129	8.57285	13.2687	13.8169
ENSG00000106392	C1GALT1	-1.55022	-0.63247	0.63247	5.12831	17.8527	2.38684e-05	0.000336678	32.6162	37.9326	42.0084	23.3901	20.6473	20.4374
ENSG00000196872	KIAA1211L	-1.55019	-0.632442	0.632442	1.37932	7.90711	0.00492408	0.0215794	2.16425	1.53825	2.43527	1.27005	1.58577	0.647665
ENSG00000008441	NFIX	1.55015	0.632408	0.632408	6.67741	18.8385	1.42264e-05	0.000220863	81.8453	75.7016	76.4866	105.167	98.9972	119.386
ENSG00000224424	PRKAR2A-AS1	1.54997	0.63224	0.63224	1.42562	11.2875	0.00078031	0.00527057	2.40811	2.91286	2.62753	4.93909	2.945	3.02244
ENSG00000120068	HOXB8	1.54993	0.632203	0.632203	4.98329	18.4176	1.77416e-05	0.000263675	41.4561	42.5801	35.9522	53.2716	54.2721	58.2539
ENSG00000254851	RP11-109L13.1	1.54956	0.631857	0.631857	0.652002	7.56052	0.00596606	0.0250696	1.28026	1.30915	1.02538	1.76396	0.809065	2.48272
ENSG00000130720	FIBCD1	1.54944	0.631745	0.631745	5.36624	17.8764	2.35721e-05	0.00033344	26.5502	24.5466	21.4047	24.7307	36.2138	40.0833
ENSG00000177045	SIX5	1.54934	0.631651	0.631651	4.24224	17.1583	3.43906e-05	0.00045643	15.668	17.0844	13.2017	18.451	23.5276	21.6608
ENSG00000105520	PLPPR2	1.54932	0.631635	0.631635	5.07521	17.8724	2.36217e-05	0.000333827	27.9524	23.0738	21.5649	25.8949	36.3108	38.8599
ENSG00000129451	KLK10	1.54916	0.631482	0.631482	5.52974	18.0845	2.11311e-05	0.00030467	31.153	32.7615	24.0322	36.514	44.628	40.5151
ENSG00000212694	LINC01089	1.54896	0.631296	0.631296	2.28807	13.9713	0.000185621	0.00172869	4.41995	6.12028	4.26172	4.4099	9.6117	6.51264
ENSG00000277879	RP11-129M16.4	1.5489	0.631242	0.631242	1.85689	12.0799	0.000509691	0.00378813	3.68837	2.8474	2.94796	5.92691	3.85115	3.23833
ENSG00000267030	CTB-50L17.7	1.54874	0.631093	0.631093	0.264387	5.99754	0.0143259	0.0489947	0.548684	1.27642	0.704946	0.246954	1.45632	1.79907
ENSG00000165105	RASEF	1.54832	0.630704	0.630704	2.05697	13.0238	0.000307554	0.00254724	3.35307	3.69835	4.77441	5.78579	6.44016	4.02992
ENSG00000125898	FAM110A	1.54815	0.630546	0.630546	4.1898	16.4604	4.96778e-05	0.000608847	13.5342	11.6514	8.65161	14.147	15.5664	17.1272
ENSG00000161692	DBF4B	1.54813	0.630525	0.630525	4.30463	17.0084	3.72153e-05	0.000481387	14.2963	15.3498	14.2912	18.7333	20.4855	21.5169
ENSG00000078114	NEBL	-1.54789	-0.630307	0.630307	6.34653	18.5339	1.66906e-05	0.000250292	85.3813	93.2115	88.3425	49.3556	52.1362	52.245
ENSG00000117984	CTSD	1.5471	0.629571	0.629571	6.54285	18.5779	1.631e-05	0.000246064	68.4635	63.7884	59.4718	65.5841	95.6962	105.533
ENSG00000185522	LMNTD2	1.54697	0.629442	0.629442	3.26511	14.0581	0.000177253	0.00166631	5.18201	5.69481	4.61419	4.44518	8.41428	8.7075
ENSG00000144843	ADPRH	-1.54695	-0.62943	0.62943	1.47108	9.89272	0.00165934	0.00946044	3.10921	2.68376	3.74903	1.58756	1.81231	2.1229
ENSG00000124374	PAIP2B	-1.54691	-0.629386	0.629386	4.47564	17.1542	3.44646e-05	0.000456457	26.1234	26.543	26.6918	16.1226	16.1489	13.3131
ENSG00000276805	RP11-291L22.9	1.54675	0.629243	0.629243	4.01047	16.7298	4.30979e-05	0.000547077	12.193	14.3679	12.9774	16.6518	20.3237	17.5949
ENSG00000198146	ZNF770	-1.54675	-0.629236	0.629236	6.42327	18.5671	1.64025e-05	0.000246962	100.958	106.565	109.779	62.2325	58.2203	62.1039
ENSG00000106290	TAF6	1.54668	0.629177	0.629177	6.01608	18.4757	1.72083e-05	0.000256514	58.4958	58.4863	50.2434	69.8176	76.4081	84.8802
ENSG00000146826	C7orf43	1.54666	0.629156	0.629156	4.06982	16.9597	3.81824e-05	0.000491348	14.9364	14.957	14.3873	12.8064	21.6829	27.3459
ENSG00000078319	PMS2P1	1.54648	0.62899	0.62899	2.08543	13.5161	0.000236527	0.0020701	4.32851	4.18928	5.12688	7.37335	5.43692	5.93693
ENSG00000105137	SYDE1	1.54638	0.628899	0.628899	3.13283	13.2893	0.000266925	0.00227624	4.23706	4.35293	4.16559	3.42208	7.66994	6.65656
ENSG00000163491	NEK10	1.54633	0.628851	0.628851	0.402459	6.24199	0.0124756	0.0443176	0.640131	0.850948	1.21763	0.705584	1.39159	1.65515
ENSG00000198937	CCDC167	1.54625	0.628771	0.628771	1.61638	12.2536	0.000464352	0.0035063	3.87127	2.74922	3.33247	3.59848	7.08741	3.05842
ENSG00000138468	SENP7	-1.54621	-0.628737	0.628737	4.19373	16.6607	4.46966e-05	0.000561654	18.1066	22.4847	21.7892	11.1482	12.7832	12.0538
ENSG00000196542	SPTSSB	-1.54618	-0.628713	0.628713	4.18672	17.7047	2.57993e-05	0.000358841	39.932	35.5434	41.9763	22.8609	22.6862	22.1286
ENSG00000185504	FAAP100	1.54609	0.628625	0.628625	5.41433	17.9026	2.32498e-05	0.000329504	28.8059	32.5324	24.9935	33.0213	46.2138	40.2272
ENSG00000176289	IDSP1	1.54595	0.628498	0.628498	2.18921	12.106	0.000502591	0.00374591	3.07873	3.33833	3.33247	4.19823	4.78967	4.4617
ENSG00000174886	NDUFA11	1.54591	0.628455	0.628455	3.13162	14.8327	0.000117482	0.00119853	5.97456	7.65853	6.12021	9.24315	9.02917	8.88741
ENSG00000127588	GNG13	1.54584	0.628392	0.628392	2.06477	12.4604	0.000415667	0.00320998	3.77982	3.27288	3.49269	4.12767	5.53401	4.92945
ENSG00000232063	RP11-307E17.8	1.54568	0.628242	0.628242	2.32882	13.2798	0.000268288	0.00228525	4.69429	4.61476	3.6529	6.98528	4.91912	5.90095
ENSG00000078061	ARAF	1.54559	0.628162	0.628162	5.05837	17.9298	2.292e-05	0.000325446	29.9337	35.1507	25.9228	35.6673	43.1717	46.9917
ENSG00000113119	TMCO6	1.54538	0.627963	0.627963	4.16721	16.5099	4.83979e-05	0.00059812	12.3454	12.306	12.0802	13.5472	17.7671	19.6099
ENSG00000104880	ARHGEF18	1.54531	0.627895	0.627895	2.30721	12.8682	0.000334215	0.00270225	4.05416	4.12382	3.62086	6.56193	3.30099	6.36871
ENSG00000151062	CACNA2D4	1.54521	0.627804	0.627804	0.85672	9.13636	0.00250579	0.0128828	1.79846	2.09464	1.28172	2.39899	2.45956	2.26683
ENSG00000235423	RP11-282O18.3	-1.54506	-0.627659	0.627659	1.53663	10.3207	0.00131549	0.00790983	3.8103	3.40379	3.39656	2.36371	1.77994	1.97898
ENSG00000165949	IFI27	-1.54477	-0.627395	0.627395	4.8541	9.79214	0.0017526	0.00988946	2.7739	3.40379	3.2043	0.635026	3.07445	1.69113
ENSG00000171431	KRT20	-1.54475	-0.627372	0.627372	1.16301	7.35848	0.0066747	0.0273307	1.7375	1.99645	1.85849	1.05838	1.52104	0.611684
ENSG00000102312	PORCN	1.5446	0.627234	0.627234	3.54593	15.6636	7.5665e-05	0.000849514	8.56556	10.0805	7.85053	11.8185	13.4628	11.1542
ENSG00000185513	L3MBTL1	1.54436	0.627006	0.627006	5.17805	17.7499	2.51932e-05	0.000352046	26.2759	29.0959	26.4355	32.5274	42.3627	38.1043
ENSG00000203668	CHML	-1.54434	-0.626986	0.626986	4.93944	17.7664	2.49751e-05	0.000349652	40.9074	43.9547	49.3783	25.7185	25.8901	25.8347
ENSG00000130311	DDA1	1.54401	0.626685	0.626685	5.86528	18.2132	1.97501e-05	0.00028809	47.8269	49.0604	42.6172	59.2338	68.3822	64.6586
ENSG00000201428	RN7SKP71	-1.54401	-0.626679	0.626679	3.51786	13.3185	0.000262797	0.00224487	5.70021	6.80758	8.7157	4.33934	4.66022	3.20235
ENSG00000283667	RP11-793J2.1	-1.54394	-0.626615	0.626615	-0.0483013	6.34925	0.0117431	0.0423282	1.24978	1.80008	1.37785	0.317513	1.65049	0.539721
ENSG00000151623	NR3C2	-1.5439	-0.626582	0.626582	2.5082	13.2349	0.00027479	0.00232872	6.2489	7.59307	6.82516	3.17513	5.43692	3.31029
ENSG00000172350	ABCG4	1.54385	0.626536	0.626536	2.46802	13.24	0.000274033	0.00232493	4.66381	4.81113	3.55677	5.85635	5.72818	6.36871
ENSG00000135535	CD164	-1.54384	-0.626526	0.626526	7.37122	18.6312	1.58605e-05	0.000240572	174.939	181.252	199.307	110.248	107.703	102.115
ENSG00000159335	PTMS	1.54353	0.626238	0.626238	7.94224	18.7848	1.46326e-05	0.000225069	288.638	252.404	249.647	311.48	397.51	384.138
ENSG00000160471	COX6B2	1.54349	0.626197	0.626197	0.533989	8.01502	0.00463908	0.0205958	1.09737	1.27642	1.73032	1.8698	2.65373	1.07944
ENSG00000258056	RP11-644F5.11	-1.54342	-0.626135	0.626135	1.38324	9.83047	0.00171645	0.00973077	3.07873	3.20742	3.30043	1.37589	2.4272	1.72711
ENSG00000254505	CHMP4A	-1.54321	-0.625931	0.625931	0.679921	7.1283	0.00758767	0.0301846	1.76798	1.63644	1.92258	0.352792	1.13269	1.61916
ENSG00000230612	AC004237.1	1.54249	0.625265	0.625265	-0.0317261	6.06453	0.0137924	0.0477018	0.762061	1.24369	0.64086	1.0231	1.58577	1.00748
ENSG00000147955	SIGMAR1	1.54246	0.625235	0.625235	6.52909	18.4437	1.74997e-05	0.000260338	89.0697	86.6658	74.8524	120.196	107.25	116.076
ENSG00000069431	ABCC9	1.5424	0.625174	0.625174	3.15932	15.0911	0.000102446	0.00107519	5.48684	8.24765	8.68365	7.16168	13.2363	10.6145
ENSG00000184500	PROS1	-1.54229	-0.625069	0.625069	4.67007	17.4706	2.91783e-05	0.00039807	40.3587	37.1471	36.9135	21.2734	21.424	23.4959
ENSG00000220785	MTMR9LP	1.54221	0.624996	0.624996	3.72154	15.47	8.3823e-05	0.000916359	8.10833	8.90222	8.68365	8.67869	10.7767	16.1916
ENSG00000163002	NUP35	1.5421	0.624892	0.624892	3.33662	15.4828	8.32588e-05	0.000913527	8.93135	8.80404	8.20301	12.7711	11.4564	11.3341
ENSG00000198478	SH3BGRL2	-1.54164	-0.624468	0.624468	3.83461	16.0526	6.16071e-05	0.000720885	17.8932	16.4626	17.6236	7.58503	11.4564	11.2262
ENSG00000093217	XYLB	1.5412	0.624056	0.624056	3.59256	15.6215	7.7369e-05	0.000864108	9.14473	9.98227	8.55548	11.6774	13.1716	13.2412
ENSG00000116747	TROVE2	-1.54118	-0.624037	0.624037	6.6217	18.4076	1.78344e-05	0.000264529	138.512	143.974	158.837	94.5483	82.1363	77.2521
ENSG00000099308	MAST3	1.54062	0.623511	0.623511	5.46605	17.6312	2.6815e-05	0.0003709	32.0675	29.1613	26.9161	39.8302	38.1555	43.0698
ENSG00000250539	KRT8P33	1.54054	0.623436	0.623436	1.69894	10.8155	0.00100652	0.0064292	2.43859	2.6183	2.56344	3.13985	4.40132	2.91449
ENSG00000184925	LCN12	1.54032	0.623228	0.623228	0.890985	8.52786	0.0034975	0.0166012	1.79846	1.24369	1.60215	1.55229	2.36247	2.5187
ENSG00000134419	RPS15A	-1.53967	-0.622624	0.622624	6.83006	18.2985	1.8886e-05	0.000277378	134.214	135.203	141.278	82.7297	77.1848	77.2521
ENSG00000162004	CCDC78	1.53943	0.622398	0.622398	2.49397	11.9024	0.000560611	0.00408079	3.475	3.04378	3.33247	4.62158	3.68934	5.25329
ENSG00000259891	CTA-204B4.2	-1.5393	-0.622277	0.622277	1.64551	11.2556	0.00079382	0.0053539	4.45043	4.81113	4.16559	1.65812	3.30099	2.84253
ENSG00000181085	MAPK15	1.53926	0.622233	0.622233	4.72646	16.6242	4.55663e-05	0.000569712	15.7594	16.168	13.394	16.7929	22.0713	23.6758
ENSG00000106526	ACTR3C	1.53925	0.622231	0.622231	1.21178	8.66269	0.00324791	0.0156599	1.37171	1.86554	1.60215	1.51701	2.58901	2.55468
ENSG00000204152	TIMM23B	1.53924	0.622218	0.622218	3.80894	16.2623	5.51518e-05	0.00066191	12.071	14.3025	11.4714	16.2284	17.7347	17.9907
ENSG00000197816	CCDC180	1.53908	0.622067	0.622067	3.13474	14.7643	0.000121821	0.00123188	5.76118	8.37856	7.14559	9.20787	10.2913	9.679
ENSG00000281183	NPTN-IT1	1.53907	0.622057	0.622057	3.26982	14.9115	0.000112676	0.00115738	6.64517	7.82218	7.81849	8.07894	9.70878	12.9893
ENSG00000168675	LDLRAD4	-1.53876	-0.621773	0.621773	2.78516	8.22891	0.00412283	0.0188404	1.92039	2.42193	2.62753	0.564467	1.55341	1.943
ENSG00000262251	RP11-199F11.2	1.53875	0.621754	0.621754	1.18576	9.36264	0.00221453	0.0117527	1.52412	2.55284	1.63419	3.81015	2.03884	1.90701
ENSG00000151090	THRB	-1.53858	-0.621595	0.621595	2.80449	9.55719	0.00199167	0.0108548	3.59693	2.78195	2.94796	2.08147	1.97412	1.33131
ENSG00000254469	RP11-849H4.2	1.53839	0.621419	0.621419	0.835247	7.77122	0.00530853	0.0229087	0.944955	1.66917	1.40989	1.72868	1.97412	1.79907
ENSG00000280152	RP11-331F4.5	-1.53831	-0.621344	0.621344	1.4226	7.3196	0.00682065	0.027799	1.31074	2.19283	2.17892	0.317513	2.23302	0.683647
ENSG00000176092	AIM1L	1.53821	0.621249	0.621249	3.90987	15.0663	0.000103801	0.00108664	7.71205	9.52407	6.76107	13.4061	8.80263	10.4346
ENSG00000116691	MIIP	1.53814	0.621189	0.621189	4.88361	17.1168	3.51502e-05	0.000461454	23.9287	22.3865	17.7198	26.0713	29.1263	32.887
ENSG00000101843	PSMD10	-1.53799	-0.621045	0.621045	4.74985	17.1452	3.46289e-05	0.000457823	34.75	34.9216	35.6639	19.0861	22.136	19.8977
ENSG00000167173	C15orf39	1.53797	0.621025	0.621025	6.25366	17.7806	2.47894e-05	0.000347376	42.462	44.0202	34.6385	54.5769	54.1426	57.1745
ENSG00000269335	IKBKG	1.5379	0.620966	0.620966	3.7315	15.5716	7.94368e-05	0.000881937	10.9737	9.52407	8.10688	8.11422	15.9548	15.6159
ENSG00000151846	PABPC3	-1.53783	-0.620896	0.620896	3.52587	15.1599	9.87793e-05	0.00104772	14.1743	12.7315	12.657	8.11422	7.92884	6.83647
ENSG00000167524	SGK494	1.53775	0.620819	0.620819	4.38015	15.9554	6.48509e-05	0.000752371	9.69341	11.1932	13.1376	15.7698	16.4402	14.3566
ENSG00000230069	LRRC37A15P	1.53774	0.620814	0.620814	0.0575815	6.89146	0.00866083	0.0333809	0.640131	0.916405	1.76236	1.90508	1.13269	1.51122
ENSG00000228672	PROB1	1.53745	0.620542	0.620542	2.27435	12.7942	0.000347704	0.00278126	3.84079	4.02564	4.58215	6.24442	5.69582	5.07338
ENSG00000230454	U73166.2	1.53725	0.620356	0.620356	1.63941	10.5149	0.00118415	0.00730473	2.40811	2.22556	2.65957	2.32843	3.85115	3.88599
ENSG00000226084	RP4-706A16.3	-1.53692	-0.620044	0.620044	4.16941	16.0292	6.23741e-05	0.000727584	19.082	20.2264	17.9441	11.5363	11.3269	10.2547
ENSG00000124143	ARHGAP40	1.53686	0.619983	0.619983	3.32979	11.9525	0.000545731	0.0039958	3.87127	3.20742	3.07613	4.02183	4.36895	5.6131
ENSG00000165568	AKR1E2	1.53678	0.619906	0.619906	1.30336	9.56129	0.00198724	0.0108385	1.67653	2.09464	2.21097	1.8698	2.13593	4.28179
ENSG00000257315	ZBED6	-1.53673	-0.619863	0.619863	5.17413	17.5358	2.81945e-05	0.00038641	49.3511	53.1515	55.7548	33.1977	29.8383	28.3893
ENSG00000116918	TSNAX	-1.53671	-0.619845	0.619845	4.56905	17.061	3.61973e-05	0.00047189	35.4511	33.3179	35.3755	20.215	19.8383	20.3295
ENSG00000101782	RIOK3	-1.53658	-0.619727	0.619727	6.10773	17.7427	2.52891e-05	0.000353057	66.4517	68.0431	68.2516	35.5262	41.6507	40.731
ENSG00000041353	RAB27B	-1.5365	-0.619648	0.619648	4.03639	15.1847	9.74909e-05	0.00103626	11.9796	15.8735	12.8813	6.03274	7.7023	10.0388
ENSG00000134815	DHX34	1.53596	0.61914	0.61914	5.36729	17.371	3.07484e-05	0.000413459	28.2877	31.4523	27.2365	36.7962	40.0973	42.3501
ENSG00000040608	RTN4R	1.53596	0.619139	0.619139	4.65774	17.0886	3.56759e-05	0.000465903	26.3368	24.5138	17.111	22.6845	34.4338	36.737
ENSG00000269190	FBXO17	1.53578	0.618968	0.618968	3.06227	15.1973	9.68437e-05	0.00103011	9.78486	8.24765	7.97871	11.5363	9.67642	14.5005
ENSG00000189171	S100A13	-1.53576	-0.618956	0.618956	3.88226	16.0377	6.20931e-05	0.000724872	20.027	19.3427	19.5142	11.3246	11.6505	11.1902
ENSG00000120658	ENOX1	-1.53571	-0.618903	0.618903	2.83173	13.6658	0.000218399	0.00195371	8.53508	8.31311	8.39527	3.88071	5.85763	4.96544
ENSG00000139445	FOXN4	1.53568	0.61888	0.61888	0.821348	7.7988	0.00522811	0.0226269	1.52412	1.21096	1.31376	0.670305	2.65373	2.26683
ENSG00000179832	MROH1	1.53567	0.618866	0.618866	7.19448	18.087	2.11039e-05	0.000304571	84.5583	97.4335	76.9352	88.6214	137.347	131.188
ENSG00000147174	ACRC	1.53564	0.618839	0.618839	0.657628	7.33881	0.00674817	0.0275636	1.09737	1.04732	1.57011	2.85762	1.2945	0.899535
ENSG00000136867	SLC31A2	-1.53523	-0.618459	0.618459	2.05459	10.618	0.0011199	0.00697478	4.35899	3.63289	3.94129	1.62284	3.4628	1.83505
ENSG00000135272	MDFIC	-1.53495	-0.61819	0.61819	3.33241	15.0457	0.000104942	0.00109269	14.8449	11.3242	13.6824	8.50229	6.6667	7.95189
ENSG00000007541	PIGQ	1.53473	0.617981	0.617981	4.14084	15.9015	6.67254e-05	0.000769347	11.7662	12.6333	10.8305	12.0655	20.3884	16.0477
ENSG00000109066	TMEM104	1.53464	0.617897	0.617897	5.12028	17.4038	3.02227e-05	0.000408225	34.1098	33.3506	28.5503	37.0784	46.408	48.467
ENSG00000163297	ANTXR2	-1.53461	-0.617875	0.617875	3.96601	15.7847	7.09753e-05	0.000807769	17.5274	17.2153	18.8413	8.96092	11.1651	11.1183
ENSG00000229119	CTB-63M22.1	-1.53446	-0.617728	0.617728	5.93294	17.611	2.71021e-05	0.000374179	64.7752	74.7852	58.9912	38.1015	38.3821	38.68
ENSG00000279518	AC083843.4	-1.53395	-0.617249	0.617249	-0.0548087	6.59984	0.0101988	0.0378652	1.70702	1.73462	1.50602	1.51701	0.970878	0.359814
ENSG00000129667	RHBDF2	1.53392	0.617222	0.617222	6.38694	17.8244	2.42261e-05	0.000340759	59.1054	66.5703	54.1206	65.2313	87.9616	94.1634
ENSG00000196415	PRTN3	1.53374	0.617056	0.617056	1.24119	8.85472	0.00292332	0.0145157	2.01184	2.19283	1.02538	2.78706	2.29775	2.05094
ENSG00000176714	CCDC121	-1.53365	-0.616969	0.616969	1.15985	10.0538	0.00152031	0.0088327	4.08465	2.78195	3.94129	3.28097	1.26214	1.72711
ENSG00000160932	LY6E	1.53345	0.616784	0.616784	7.04488	17.9799	2.2325e-05	0.000319117	94.6479	93.4406	80.9406	101.11	129.806	138.888
ENSG00000260822	GS1-358P8.4	-1.53343	-0.616761	0.616761	4.4208	16.5324	4.78259e-05	0.000592489	26.0015	25.9212	29.5116	14.6762	16.2784	16.4795
ENSG00000214485	RPL7P1	-1.53324	-0.616582	0.616582	4.71727	16.7737	4.2114e-05	0.000536864	29.3546	33.5797	33.1645	18.5569	19.6441	17.5949
ENSG00000271643	RP11-10C24.3	-1.533	-0.61636	0.61636	0.944067	9.00111	0.00269816	0.0136645	3.50548	2.65103	2.37118	1.79924	1.61813	1.5472
ENSG00000014164	ZC3H3	1.53271	0.616086	0.616086	5.65205	17.3836	3.05449e-05	0.000411463	34.0794	37.7035	33.1965	40.9592	53.4954	49.5104
ENSG00000158106	RHPN1	1.53267	0.616043	0.616043	6.18342	17.5171	2.84741e-05	0.000389172	41.6085	46.4421	35.6639	42.2292	62.4275	65.6661
ENSG00000274808	TBC1D3B	1.53264	0.616022	0.616022	2.75448	12.2674	0.000460947	0.00348587	3.32258	4.05837	4.06946	5.11549	4.85439	5.68506
ENSG00000237276	ANO7L1	1.53253	0.615919	0.615919	1.11893	8.12452	0.00436705	0.0196978	1.76798	1.57098	1.1215	1.34061	1.84467	2.98646
ENSG00000110274	CEP164	1.53207	0.615484	0.615484	5.12729	17.1861	3.38915e-05	0.000451666	28.562	31.1905	28.7746	34.8911	41.0034	45.4805
ENSG00000034713	GABARAPL2	-1.53206	-0.61547	0.61547	5.18348	17.1274	3.49546e-05	0.000460097	45.3579	44.1184	42.7133	15.4876	32.2008	30.2244
ENSG00000069869	NEDD4	1.53191	0.615328	0.615328	5.03269	17.3188	3.16045e-05	0.000423829	32.6772	31.5833	38.5798	49.4967	45.0164	45.5885
ENSG00000100614	PPM1A	-1.53174	-0.61517	0.61517	5.54825	17.3846	3.05284e-05	0.000411463	55.539	62.7738	59.7922	30.199	37.8319	35.9454
ENSG00000204624	DISP3	1.53152	0.614967	0.614967	2.7255	13.8267	0.000200466	0.00182937	6.73662	5.36752	5.35118	4.90381	9.28807	9.93087
ENSG00000138326	RPS24	-1.53137	-0.614825	0.614825	8.31629	18.1001	2.09585e-05	0.000303133	392.004	396.28	383.971	239.616	231.198	209.232
ENSG00000137309	HMGA1	1.53105	0.614524	0.614524	10.6484	18.1902	1.99907e-05	0.000291032	1170.77	1102.21	975.517	1345.69	1584.44	1513.34
ENSG00000101333	PLCB4	-1.53102	-0.614492	0.614492	3.89147	15.5242	8.14536e-05	0.000897009	16.552	18.0663	17.111	11.3599	10.8738	7.70002
ENSG00000141994	DUS3L	1.53098	0.614454	0.614454	4.15715	16.1705	5.78898e-05	0.000687381	15.607	16.3317	12.4647	18.2041	22.4597	20.0416
ENSG00000235408	SNORA71B	1.53095	0.614429	0.614429	0.783258	6.78693	0.00918279	0.0349516	1.31074	0.949134	1.05742	1.48173	1.42395	1.65515
ENSG00000198133	TMEM229B	-1.53085	-0.614335	0.614335	2.36157	7.67117	0.00561102	0.0239107	2.46908	2.19283	1.69828	0	1.45632	2.30281
ENSG00000128590	DNAJB9	-1.53066	-0.614151	0.614151	3.6273	15.1714	9.81773e-05	0.00104207	15.3936	13.2224	16.5021	9.31371	5.98708	11.0103
ENSG00000139826	ABHD13	-1.53063	-0.614126	0.614126	3.63306	15.4734	8.3675e-05	0.000916079	17.4664	16.4298	16.5983	7.05584	11.3593	11.2262
ENSG00000125386	FAM193A	1.53051	0.614013	0.614013	5.00747	17.096	3.55377e-05	0.000465188	31.214	26.7394	29.8	36.514	39.7736	43.8254
ENSG00000124155	PIGT	1.53034	0.613852	0.613852	6.66702	17.8063	2.44576e-05	0.00034337	96.3854	86.8949	83.0875	109.577	125.179	129.677
ENSG00000186765	FSCN2	1.53034	0.61385	0.61385	3.0278	13.5865	0.000227813	0.00201266	5.94407	6.18574	4.45398	5.433	8.15538	9.21124
ENSG00000124172	ATP5E	-1.5302	-0.613722	0.613722	4.78331	16.6923	4.39599e-05	0.000554406	33.9879	35.3143	32.3634	25.2599	21.1328	12.1257
ENSG00000174460	ZCCHC12	-1.53002	-0.613547	0.613547	1.93893	13.3153	0.000263252	0.00224748	8.44363	8.31311	7.78645	5.15076	4.72494	4.38973
ENSG00000148834	GSTO1	-1.53002	-0.613547	0.613547	5.10226	17.128	3.49431e-05	0.000460097	51.0276	49.6495	47.5518	27.3414	30.9063	28.1734
ENSG00000172062	SMN1	1.52997	0.613505	0.613505	5.82393	17.4378	2.9686e-05	0.000403524	44.5958	45.1657	46.2701	65.3371	59.9679	59.6572
ENSG00000055211	GINM1	-1.52997	-0.613501	0.613501	4.64974	16.5837	4.65495e-05	0.00058055	31.275	32.0087	31.2099	18.698	17.9289	18.3505
ENSG00000204348	DXO	1.52982	0.613364	0.613364	3.30212	14.2233	0.000162344	0.0015515	7.22434	6.31665	6.76107	8.50229	11.1651	8.05984
ENSG00000172667	ZMAT3	-1.52979	-0.613337	0.613337	5.30416	16.9405	3.85697e-05	0.00049548	42.9193	39.2091	43.4823	24.8013	24.8221	23.4959
ENSG00000239559	RPL37P2	1.5297	0.613246	0.613246	0.722082	8.1285	0.00435748	0.0196783	1.67653	1.04732	1.85849	3.7396	1.35923	1.11542
ENSG00000099365	STX1B	1.52968	0.613233	0.613233	1.2947	10.0566	0.00151805	0.00882829	2.19473	2.88013	1.89054	1.94036	4.17478	3.41823
ENSG00000233381	AK4P3	-1.52934	-0.612908	0.612908	0.922003	7.43202	0.00640734	0.0265042	2.01184	1.83281	2.24301	0.670305	1.65049	1.22337
ENSG00000174672	BRSK2	1.52918	0.612756	0.612756	4.59228	16.4896	4.8917e-05	0.000602657	20.5147	19.5391	16.9507	23.9899	26.7639	27.094
ENSG00000172613	RAD9A	1.52889	0.612489	0.612489	4.7042	16.1891	5.73229e-05	0.000681567	16.0033	16.8553	14.6757	15.2406	21.9742	28.2094
ENSG00000111203	ITFG2	1.52803	0.611675	0.611675	4.4547	16.2957	5.41861e-05	0.000653991	15.5765	19.4082	17.2071	19.5094	25.5341	26.3744
ENSG00000066735	KIF26A	1.52803	0.611673	0.611673	4.74331	16.4635	4.95947e-05	0.000608847	21.0634	20.5537	16.6303	22.7904	26.7639	30.1164
ENSG00000156304	SCAF4	1.52803	0.611673	0.611673	5.90511	17.4663	2.9244e-05	0.000398603	53.8929	57.9626	55.6907	69.0414	75.4049	84.3404
ENSG00000261934	PCDHGA9	1.52784	0.611491	0.611491	-0.692441	7.13259	0.00756955	0.0301453	1.28026	1.27642	1.1215	2.25787	1.65049	1.07944
ENSG00000205571	SMN2	1.52778	0.611432	0.611432	5.66271	17.2547	3.26886e-05	0.000436755	39.5967	40.5182	44.0591	58.881	53.9161	55.9151
ENSG00000277258	PCGF2	1.52776	0.611418	0.611418	5.878	17.4044	3.02129e-05	0.000408225	54.0758	52.5297	47.7761	63.1145	71.1977	76.5325
ENSG00000121851	POLR3GL	-1.52765	-0.611318	0.611318	2.77953	13.8197	0.00020122	0.0018329	10.2421	10.1132	9.00408	6.59721	5.66346	4.78553
ENSG00000213707	HMGB1P10	-1.52739	-0.611072	0.611072	3.03072	15.0435	0.000105063	0.00109269	14.8754	13.517	17.0148	9.63122	7.41104	9.42713
ENSG00000091317	CMTM6	-1.52736	-0.611044	0.611044	6.82715	17.7588	2.50758e-05	0.000350733	199.934	206.715	213.022	126.405	108.026	126.259
ENSG00000162572	SCNN1D	1.5273	0.610981	0.610981	3.18903	13.9625	0.000186489	0.00173462	6.5842	7.49489	5.35118	7.93782	8.99681	9.57106
ENSG00000215835	RP11-9L18.2	1.52728	0.610968	0.610968	0.732219	8.15644	0.00429086	0.0194361	1.52412	1.931	1.18559	1.72868	2.945	1.61916
ENSG00000105364	MRPL4	1.52646	0.610186	0.610186	5.54201	17.0458	3.64884e-05	0.000473879	38.103	35.7071	30.1525	39.0541	52.1038	51.0576
ENSG00000260597	AC012531.25	1.52619	0.609932	0.609932	2.55061	14.0726	0.000175885	0.00165657	7.40723	6.84031	6.28043	10.9366	8.15538	8.7075
ENSG00000182175	RGMA	1.52604	0.609789	0.609789	3.63039	15.6126	7.77362e-05	0.000866915	12.7112	13.9097	11.151	15.9462	17.9612	17.5229
ENSG00000133111	RFXAP	-1.52599	-0.609749	0.609749	1.50151	10.038	0.0015334	0.00889833	4.11513	3.17469	3.90925	2.04619	2.62137	1.87103
ENSG00000135363	LMO2	-1.52567	-0.609446	0.609446	2.46363	11.3637	0.000748921	0.0051007	4.60285	5.89118	5.03075	4.44518	2.6861	1.83505
ENSG00000151553	FAM160B1	-1.52564	-0.609417	0.609417	5.49316	17.092	3.56121e-05	0.000465477	60.5686	60.2864	63.3811	33.7622	39.6766	34.3263
ENSG00000265688	MAFG-AS1	1.52561	0.609384	0.609384	2.49942	11.891	0.000564071	0.0041	3.71886	4.71294	2.69161	4.51574	5.40456	5.21731
ENSG00000168096	ANKS3	1.52552	0.6093	0.6093	3.99465	15.3402	8.97868e-05	0.000967422	10.8517	11.226	11.5996	15.0995	13.9159	16.8033
ENSG00000114520	SNX4	-1.52544	-0.609227	0.609227	4.0602	15.4518	8.46345e-05	0.000921863	17.4664	17.379	21.1163	9.13732	12.2007	11.5141
ENSG00000262903	RP11-235E17.6	1.52528	0.609072	0.609072	1.30031	6.99163	0.00818915	0.0319497	0.640131	1.50552	1.47398	1.27005	1.97412	1.65515
ENSG00000217716	RPS10P3	-1.5249	-0.608714	0.608714	2.86359	13.4795	0.000241189	0.00210352	8.65701	8.67312	9.80516	4.51574	6.86087	4.49768
ENSG00000104946	TBC1D17	1.5248	0.608624	0.608624	6.11401	17.3619	3.08954e-05	0.000415063	63.6473	68.2067	58.4464	71.4757	89.159	99.3807
ENSG00000116883	RP11-268J15.5	1.5247	0.608523	0.608523	3.55491	14.5706	0.000135005	0.00133541	6.88903	10.1786	7.94666	11.748	12.136	9.96685
ENSG00000167797	CDK2AP2	1.52468	0.608508	0.608508	5.16888	16.8572	4.03006e-05	0.000516828	36.1217	30.5359	27.0763	39.0541	45.9549	42.674
ENSG00000061273	HDAC7	1.52432	0.608164	0.608164	6.4646	17.2727	3.23801e-05	0.000433065	54.0758	62.6101	52.198	65.3371	84.8871	80.0946
ENSG00000185340	GAS2L1	1.52426	0.608112	0.608112	5.06941	16.6507	4.49347e-05	0.000563699	27.1598	28.5722	22.6544	28.929	39.3853	38.752
ENSG00000158164	TMSB15A	-1.52422	-0.608071	0.608071	1.57891	11.2873	0.000780407	0.00527057	4.32851	5.30206	5.63957	2.92817	3.59225	2.37477
ENSG00000213250	RBMS2P1	1.52404	0.607904	0.607904	1.12804	8.43876	0.00367306	0.0172053	2.01184	1.37461	1.66624	2.92817	2.13593	1.79907
ENSG00000250903	GMDS-AS1	1.52399	0.607858	0.607858	1.50611	10.2343	0.00137856	0.00818384	2.01184	3.01105	2.62753	4.12767	2.97736	3.23833
ENSG00000143569	UBAP2L	1.5239	0.607765	0.607765	7.86677	17.6686	2.62927e-05	0.000364686	211.121	214.603	208.76	276.765	287.995	297.422
ENSG00000243147	MRPL33	-1.52386	-0.607733	0.607733	3.4085	14.7696	0.00012148	0.00122926	14.2353	14.0406	14.9641	8.92564	8.60845	7.70002
ENSG00000197530	MIB2	1.52381	0.607685	0.607685	6.07962	17.1132	3.52168e-05	0.000461923	49.7473	48.8313	37.3621	46.1099	63.8838	76.2086
ENSG00000171155	C1GALT1C1	-1.52374	-0.60762	0.60762	3.81827	15.1989	9.67574e-05	0.00102992	17.6188	16.888	17.0789	7.09112	10.4208	12.9533
ENSG00000148926	ADM	-1.5228	-0.606726	0.606726	6.40544	16.6298	4.54316e-05	0.000568787	42.8278	49.7477	37.1058	15.8051	32.7186	28.2094
ENSG00000116251	RPL22	-1.52274	-0.606672	0.606672	7.82253	17.5754	2.76141e-05	0.000379847	269.526	282.22	291.527	159.427	170.422	163.859
ENSG00000101412	E2F1	1.52256	0.606496	0.606496	4.01245	15.8077	7.01173e-05	0.000799219	17.0092	15.4152	13.3299	17.6396	22.7186	22.0206
ENSG00000271156	RP11-642C5.1	-1.52115	-0.605165	0.605165	0.394081	6.59358	0.0102347	0.0379799	1.34123	2.19283	1.69828	0.776143	1.19742	1.07944
ENSG00000155304	HSPA13	-1.52112	-0.60513	0.60513	5.1952	16.7558	4.25116e-05	0.000541471	51.7287	53.9697	58.1901	31.1163	30.259	34.7221
ENSG00000089327	FXYD5	1.52072	0.604758	0.604758	7.36134	17.2919	3.20542e-05	0.000429475	98.7631	90.0041	83.44	127.887	124.046	116.112
ENSG00000100258	LMF2	1.52065	0.604692	0.604692	5.61106	16.651	4.49271e-05	0.000563699	34.689	34.8234	24.4809	32.4922	49.0294	46.7758
ENSG00000213563	C8orf82	1.52063	0.604665	0.604665	4.19005	15.9023	6.66986e-05	0.000769347	18.3199	17.7063	15.4447	20.3208	23.5276	26.1945
ENSG00000140839	CLEC18B	1.52013	0.604191	0.604191	1.24477	9.68572	0.00185706	0.0103089	2.59101	2.58557	1.66624	2.04619	4.2395	3.02244
ENSG00000180667	YOD1	-1.52007	-0.604134	0.604134	5.0786	16.3042	5.39429e-05	0.000652108	33.1039	38.6527	39.8615	22.367	20.8415	22.1286
ENSG00000134184	GSTM1	1.52003	0.604101	0.604101	0.630207	6.22425	0.0126013	0.0446368	1.0364	1.24369	0.801075	1.44645	1.19742	1.5472
ENSG00000196937	FAM3C	-1.51957	-0.603662	0.603662	8.15391	17.4593	2.93519e-05	0.000399347	392.126	403.186	424.538	238.558	232.752	243.63
ENSG00000135736	CCDC102A	1.51925	0.603362	0.603362	2.88752	13.9499	0.000187745	0.00174389	6.67565	7.10214	8.07484	9.94874	8.51137	11.1542
ENSG00000184545	DUSP8	1.51872	0.602859	0.602859	4.44743	14.9983	0.000107605	0.00111525	12.1625	11.0951	9.93333	12.2066	17.6376	15.3281
ENSG00000260645	RP11-250B2.5	-1.51859	-0.602736	0.602736	1.72964	8.32503	0.00391024	0.0180899	2.7739	2.22556	2.91591	1.30533	2.10357	1.22337
ENSG00000160117	ANKLE1	1.51837	0.602526	0.602526	3.36334	13.4772	0.000241477	0.0021048	6.55372	6.67667	5.5114	5.96219	10.0648	9.53507
ENSG00000111788	RP11-22B23.1	1.51835	0.602506	0.602506	4.13663	15.1293	0.000100392	0.00106086	10.1506	12.4042	13.1056	11.9597	19.1587	17.487
ENSG00000166171	DPCD	-1.51831	-0.602468	0.602468	4.03719	15.0596	0.000104166	0.00108942	18.5333	18.3936	17.3673	7.62031	11.7476	12.7734
ENSG00000167685	ZNF444	1.51808	0.602248	0.602248	4.80873	16.298	5.41224e-05	0.00065375	24.1116	28.6049	23.872	35.0323	32.1684	36.2333
ENSG00000198918	RPL39	-1.51782	-0.602005	0.602005	7.02148	17.1569	3.4416e-05	0.00045643	141.591	157.491	159.286	91.0909	98.1558	79.375
ENSG00000227533	SLC2A1-AS1	-1.51773	-0.60192	0.60192	1.01097	6.72423	0.00951117	0.035855	1.64605	2.32374	1.47398	0.0352792	1.68286	1.47524
ENSG00000229932	YWHAZP3	-1.51759	-0.601781	0.601781	3.43586	14.3295	0.000153444	0.00148387	13.5037	12.4697	14.3232	5.99747	8.77027	9.06732
ENSG00000028277	POU2F2	1.51735	0.601556	0.601556	1.77052	9.25638	0.00234676	0.012276	1.58509	2.55284	2.27505	3.13985	2.45956	3.05842
ENSG00000233045	AC097523.1	-1.5173	-0.601505	0.601505	3.83811	15.2564	9.38581e-05	0.00100263	22.0083	19.0809	20.9241	13.9706	10.2266	12.0898
ENSG00000116649	SRM	1.51729	0.601495	0.601495	5.11738	16.3691	5.21291e-05	0.000634796	26.3673	30.7323	27.4608	32.0688	42.6216	40.1553
ENSG00000173638	SLC19A1	1.5172	0.601408	0.601408	4.7314	15.9317	6.56694e-05	0.000760307	18.7162	23.2047	16.9507	19.6858	31.6506	28.8211
ENSG00000174125	TLR1	-1.51719	-0.601402	0.601402	1.29653	10.2357	0.00137747	0.00818064	4.5114	3.60016	4.35785	1.94036	2.6861	2.73459
ENSG00000196227	FAM217B	-1.51704	-0.601255	0.601255	4.08284	15.6024	7.81564e-05	0.000869657	24.3859	24.8084	26.1791	14.535	16.0195	13.7089
ENSG00000090674	MCOLN1	1.51697	0.601194	0.601194	3.30337	14.309	0.00015512	0.00149487	7.83398	8.64039	9.29247	8.92564	12.136	14.0328
ENSG00000105738	SIPA1L3	1.5169	0.601124	0.601124	7.13596	17.0537	3.63367e-05	0.000473294	84.6802	85.193	78.4733	92.7138	123.302	121.617
ENSG00000143630	HCN3	1.51687	0.601098	0.601098	3.98884	14.7874	0.000120339	0.00122101	9.75438	11.3896	10.3499	10.4779	14.5308	17.9187
ENSG00000175220	ARHGAP1	1.51654	0.60078	0.60078	6.55104	16.9645	3.80856e-05	0.000490524	74.6515	72.4288	62.58	81.7772	100.518	102.259
ENSG00000183250	LINC01547	1.51643	0.600682	0.600682	2.07993	11.8796	0.000567516	0.00412103	3.9932	4.38565	3.71699	4.09239	6.44016	5.90095
ENSG00000166455	C16orf46	1.51636	0.600613	0.600613	2.57887	13.1731	0.000283989	0.00238349	5.82214	5.40025	6.37656	8.57285	8.28483	6.87245
ENSG00000149532	CPSF7	1.51634	0.600598	0.600598	6.93701	17.1354	3.48067e-05	0.000458958	112.572	119.46	119.969	150.431	170.454	155.26
ENSG00000109534	GAR1	-1.51628	-0.600539	0.600539	3.8053	15.0452	0.000104969	0.00109269	20.85	17.5753	18.5849	12.7005	9.96768	10.7225
ENSG00000165905	LARGE2	1.51611	0.600376	0.600376	6.2316	16.8294	4.08948e-05	0.000523104	57.6728	59.2391	49.9871	58.6693	82.913	85.5638
ENSG00000134049	IER3IP1	-1.51586	-0.600139	0.600139	3.75073	14.8301	0.000117642	0.0011993	16.0033	18.0336	18.1684	13.2297	8.99681	8.16778
ENSG00000171174	RBKS	-1.51573	-0.600011	0.600011	1.32819	7.66765	0.00562196	0.0239369	2.46908	1.89827	2.59548	2.11675	1.10033	0.863554
ENSG00000078140	UBE2K	-1.51562	-0.599905	0.599905	6.68748	16.9972	3.74343e-05	0.000483801	133.544	133.795	139.515	77.9671	79.9033	81.4259
ENSG00000230699	RP11-54O7.1	1.51557	0.599857	0.599857	2.79598	13.6254	0.000223142	0.00198546	5.60877	9.06587	6.05613	8.71396	7.86411	11.4421
ENSG00000172830	SSH3	1.51539	0.599686	0.599686	6.07288	16.6634	4.46341e-05	0.000561654	49.9302	45.1984	40.3101	53.5891	63.4954	66.5656
ENSG00000109475	RPL34	-1.51516	-0.59947	0.59947	6.62675	16.9021	3.93589e-05	0.000505185	109.188	120.867	112.727	80.2602	64.1751	55.4114
ENSG00000171100	MTM1	-1.515	-0.599314	0.599314	3.41567	13.7398	0.000209961	0.00189473	11.8577	10.8005	11.0869	5.36244	8.09065	6.47665
ENSG00000242574	HLA-DMB	-1.51491	-0.59923	0.59923	1.77699	11.4798	0.000703583	0.00489077	5.57828	5.72753	6.05613	3.63376	3.94824	2.59066
ENSG00000138071	ACTR2	-1.51473	-0.599056	0.599056	7.65354	17.1358	3.48003e-05	0.000458958	270.745	262.877	289.573	164.189	156.991	162.636
ENSG00000259781	RP11-673C5.1	-1.51468	-0.599017	0.599017	4.54029	16.159	5.82414e-05	0.000689044	43.2241	36.8526	44.4116	25.8949	23.7218	23.4959
ENSG00000142621	FHAD1	1.51466	0.598998	0.598998	3.57537	13.9978	0.000183023	0.00170874	7.19385	8.93495	7.94666	14.0764	9.09389	8.99535
ENSG00000117500	TMED5	-1.51451	-0.598851	0.598851	5.39411	16.3894	5.15726e-05	0.000629043	52.2164	50.3368	56.2034	30.3754	33.4306	29.6487
ENSG00000214160	ALG3	1.51411	0.59847	0.59847	5.08312	15.9241	6.59339e-05	0.00076233	21.612	22.6156	21.9815	30.2343	30.1296	28.8571
ENSG00000170270	GON7	-1.51387	-0.598238	0.598238	2.08544	11.3632	0.000749121	0.0051007	5.39539	5.85845	5.76774	3.7396	3.88351	2.33879
ENSG00000206140	TMEM191C	1.51372	0.5981	0.5981	1.01128	8.55793	0.0034402	0.0164125	1.95088	1.99645	1.60215	2.29315	2.58901	2.62664
ENSG00000162636	FAM102B	-1.51364	-0.598023	0.598023	5.2585	16.4575	4.97531e-05	0.000608847	57.2155	62.6101	62.612	33.3741	36.4079	37.8165
ENSG00000164867	NOS3	1.51359	0.59797	0.59797	4.12547	15.4242	8.58814e-05	0.00093273	16.7653	16.0371	14.6116	17.3927	24.3367	22.5963
ENSG00000170873	MTSS1	1.51342	0.597815	0.597815	2.62498	11.1829	0.00082555	0.00552063	2.89583	3.56744	3.97333	3.03401	4.01296	7.19628
ENSG00000237330	RNF223	1.51334	0.597733	0.597733	2.25898	11.046	0.000888782	0.00585366	3.44451	3.17469	3.39656	2.8929	5.79291	4.92945
ENSG00000112773	FAM46A	-1.51315	-0.597556	0.597556	5.9618	16.228	5.61565e-05	0.000671277	48.589	45.133	50.2114	28.2586	26.3432	30.1884
ENSG00000170638	TRABD	1.51315	0.597555	0.597555	6.26611	16.6462	4.50401e-05	0.000564548	53.71	60.8428	44.7961	54.083	80.0004	82.4334
ENSG00000013441	CLK1	-1.51306	-0.597465	0.597465	5.50631	16.367	5.21851e-05	0.000634961	53.8625	56.8826	59.0552	34.8911	30.5503	34.3623
ENSG00000263731	RP11-498C9.15	1.51303	0.597441	0.597441	2.72165	13.1723	0.000284121	0.00238349	6.70613	5.20387	6.4086	7.37335	9.19098	8.23974
ENSG00000266777	SH3GL1P1	1.51294	0.597353	0.597353	1.47428	10.7826	0.00102458	0.00651399	3.8103	3.01105	2.62753	3.81015	4.04533	4.96544
ENSG00000172375	C2CD2L	1.51288	0.597294	0.597294	4.25993	15.4126	8.64117e-05	0.000937129	15.7899	17.2481	15.1563	18.5569	24.4985	22.1646
ENSG00000269374	CTB-50E14.5	-1.51283	-0.597248	0.597248	2.0139	9.9766	0.00158542	0.00914702	5.30394	3.63289	3.14021	2.01091	2.6861	2.44674
ENSG00000171823	FBXL14	1.51281	0.597229	0.597229	3.57477	14.3154	0.000154594	0.00149268	9.32762	9.85136	8.7157	11.9244	15.3399	10.3267
ENSG00000197558	SSPO	1.5126	0.597027	0.597027	4.22937	15.4295	8.56425e-05	0.00093081	15.546	18.4918	15.0282	14.8173	23.56	28.4613
ENSG00000147036	LANCL3	-1.51256	-0.596991	0.596991	3.07775	13.4608	0.000243594	0.00211955	9.90679	10.8005	11.3432	7.02056	6.18126	5.6131
ENSG00000149212	SESN3	-1.51238	-0.596818	0.596818	4.13037	14.8268	0.000117848	0.00119981	16.491	18.459	20.9561	11.3599	10.7444	10.7944
ENSG00000108064	TFAM	-1.51234	-0.596779	0.596779	5.00004	16.1696	5.79171e-05	0.000687381	46.5162	48.1767	46.7187	29.952	29.5794	23.4599
ENSG00000152117	AC093838.4	1.51224	0.596686	0.596686	5.4948	16.3405	5.29203e-05	0.000642862	37.6763	38.2272	33.4529	44.099	52.4922	51.2016
ENSG00000163535	SGO2	-1.51218	-0.596628	0.596628	3.88701	15.2691	9.32304e-05	0.000997346	21.3682	21.7319	28.1658	13.6883	12.2007	16.1916
ENSG00000237190	CDKN2AIPNL	-1.51213	-0.596579	0.596579	3.93449	15.2856	9.24174e-05	0.000990063	25.0566	24.8411	21.629	11.3246	15.6635	15.4
ENSG00000072274	TFRC	-1.51196	-0.596423	0.596423	8.43242	17.0519	3.63729e-05	0.000473353	414.866	424.918	431.619	224.834	266.28	260.613
ENSG00000021355	SERPINB1	-1.51187	-0.596333	0.596333	5.99475	16.6289	4.54543e-05	0.000568787	88.46	93.5388	94.2064	52.813	57.5084	52.4969
ENSG00000100139	MICALL1	1.51186	0.596324	0.596324	5.58484	16.242	5.57456e-05	0.000667966	33.5612	35.478	30.1204	29.952	50.0326	55.1235
ENSG00000171262	FAM98B	-1.51172	-0.596191	0.596191	5.26256	16.3901	5.15537e-05	0.000629043	65.5677	61.7919	63.4451	39.3363	37.4435	35.4417
ENSG00000133704	IPO8	-1.51172	-0.596191	0.596191	5.87388	16.4587	4.97217e-05	0.000608847	72.853	66.6685	70.2703	37.9604	41.1976	44.8688
ENSG00000239827	SUGT1P3	1.5114	0.595889	0.595889	0.467115	7.13675	0.00755197	0.0300913	1.12785	1.60371	1.31376	1.8698	1.87703	1.69113
ENSG00000204316	MRPL38	1.51135	0.595834	0.595834	2.17363	11.004	0.000909165	0.00595213	3.04824	3.79654	3.36451	4.37462	3.52752	5.90095
ENSG00000099917	MED15	1.51131	0.595803	0.595803	6.7287	16.6732	4.44048e-05	0.000559396	67.7929	73.9016	62.5159	81.2833	94.0134	100.604
ENSG00000100312	ACR	1.51131	0.595802	0.595802	0.202863	6.77232	0.00925825	0.0351761	1.43267	1.44007	0.801075	1.0231	1.87703	2.08692
ENSG00000197045	GMFB	-1.51089	-0.595402	0.595402	5.96386	16.5528	4.73145e-05	0.000586669	80.9918	86.4039	98.8206	65.4429	45.34	44.6889
ENSG00000185189	NRBP2	1.51087	0.595375	0.595375	5.85986	16.3105	5.37661e-05	0.000650934	35.7559	42.0565	37.5224	41.1356	53.6248	61.5642
ENSG00000232233	RP11-573D15.2	1.51079	0.595302	0.595302	2.04376	10.6645	0.00109211	0.0068473	2.9568	3.86199	2.56344	3.95127	4.95148	3.70609
ENSG00000115255	REEP6	1.51065	0.59517	0.59517	5.97978	16.421	5.07191e-05	0.000620148	47.7965	49.2895	39.9256	54.6122	66.0845	64.2988
ENSG00000213261	EEF1B2P6	-1.51044	-0.594969	0.594969	2.14718	10.8431	0.000991633	0.00635823	4.41995	5.4657	5.57548	4.16295	2.62137	2.26683
ENSG00000131759	RARA	1.51019	0.594726	0.594726	5.89048	15.8875	6.72202e-05	0.00077386	27.0989	24.7429	23.5196	22.7198	40.9387	38.9319
ENSG00000156273	BACH1	-1.5101	-0.594648	0.594648	5.16431	16.0834	6.06146e-05	0.000712614	45.4493	48.6677	51.6533	28.6114	26.2461	31.1599
ENSG00000197136	PCNX3	1.51001	0.594558	0.594558	7.03165	16.7333	4.30202e-05	0.000546554	102.269	99.5282	82.8312	92.5374	145.891	148.279
ENSG00000224165	DNAJC27-AS1	1.50969	0.594253	0.594253	1.05809	7.52999	0.00606803	0.0254096	1.58509	1.66917	1.24968	3.21041	1.58577	1.22337
ENSG00000198840	MT-ND3	1.50959	0.594156	0.594156	10.0197	17.009	3.7204e-05	0.000481387	1062.13	937.974	930.657	1708.4	1264.21	919.613
ENSG00000185101	ANO9	1.50922	0.5938	0.5938	6.68148	16.4575	4.97541e-05	0.000608847	53.2833	61.3337	50.5639	61.4917	82.913	78.8353
ENSG00000117600	PLPPR4	-1.50914	-0.593722	0.593722	0.217005	7.17051	0.00741116	0.0297042	2.31666	2.06191	2.01871	1.51701	0.776703	1.51122
ENSG00000031823	RANBP3	1.50896	0.593557	0.593557	5.60312	16.2857	5.44742e-05	0.000656623	44.291	42.842	40.5023	46.2158	59.0294	67.5731
ENSG00000204186	ZDBF2	-1.50878	-0.593385	0.593385	5.08312	15.8433	6.88083e-05	0.000788503	39.109	41.0746	42.1045	22.6845	23.6894	25.9786
ENSG00000127054	CPSF3L	1.50856	0.59317	0.59317	6.39162	16.4686	4.94622e-05	0.000607759	66.0859	64.4102	49.8589	73.028	88.2205	81.7858
ENSG00000070444	MNT	1.50841	0.593024	0.593024	5.89515	16.3557	5.2497e-05	0.000638237	50.8447	55.3443	43.0978	62.3384	70.6799	67.8609
ENSG00000198917	SPOUT1	1.5084	0.59302	0.59302	5.2046	15.9443	6.52325e-05	0.000756212	29.9337	30.1105	27.557	34.6442	37.6377	45.9483
ENSG00000103642	LACTB	-1.50814	-0.592766	0.592766	2.8581	12.5277	0.000400956	0.0031261	7.83398	8.47675	8.97204	7.09112	3.81879	3.88599
ENSG00000269386	RAB11B-AS1	1.50788	0.592524	0.592524	1.14214	9.40488	0.00216409	0.0115588	2.31666	2.78195	1.95462	1.97564	3.23626	4.35375
ENSG00000269906	RP11-248J18.2	-1.50771	-0.592359	0.592359	1.29358	6.75856	0.00932989	0.0353682	1.79846	1.99645	1.98667	0.776143	1.68286	0.935517
ENSG00000171448	ZBTB26	-1.50757	-0.592225	0.592225	3.69426	14.6969	0.000126256	0.00126986	18.0456	21.1755	19.5783	12.7358	10.0648	11.8379
ENSG00000251493	FOXD1	-1.50748	-0.592139	0.592139	3.04487	12.834	0.00034037	0.00273763	11.0956	8.50948	7.94666	4.05711	6.47252	5.86497
ENSG00000213465	ARL2	1.50748	0.592139	0.592139	3.82821	14.4797	0.000141677	0.00138857	11.6748	12.2733	9.54881	10.7249	14.9515	19.7538
ENSG00000112379	ARFGEF3	-1.5071	-0.591778	0.591778	6.35753	16.2394	5.58208e-05	0.000668331	66.6651	78.0581	72.0647	39.548	44.4339	44.4011
ENSG00000105464	GRIN2D	1.50695	0.591632	0.591632	6.39037	16.3751	5.19643e-05	0.000633304	64.4703	61.9228	50.7882	66.5719	84.2075	88.4063
ENSG00000104442	ARMC1	-1.50694	-0.591621	0.591621	4.83165	15.6804	7.49992e-05	0.000842671	39.6576	36.8199	37.5864	17.5338	23.8189	26.6262
ENSG00000163354	DCST2	1.5068	0.591485	0.591485	2.2702	9.82216	0.00172422	0.00977078	2.74342	2.42193	2.72365	3.49264	2.945	4.20983
ENSG00000205593	DENND6B	1.50662	0.591315	0.591315	4.44055	14.7252	0.000124374	0.00125345	12.6197	14.6625	11.4073	13.7942	20.3884	18.0267
ENSG00000279692	RP11-1055B8.1	1.50654	0.591237	0.591237	0.644482	11.7015	0.000624512	0.00443801	4.20658	4.45111	4.16559	5.32716	6.47252	5.43319
ENSG00000002745	WNT16	-1.50646	-0.591159	0.591159	5.93739	16.0817	6.06681e-05	0.000712683	58.7701	63.8538	58.9912	35.6673	35.696	35.9814
ENSG00000135974	C2orf49	-1.50639	-0.591092	0.591092	4.6166	15.3517	8.9239e-05	0.000962213	29.568	29.4886	30.8895	16.2637	18.4791	18.6024
ENSG00000185519	FAM131C	1.50622	0.590936	0.590936	3.47946	13.5047	0.00023797	0.00208029	8.56556	7.06941	7.0815	7.3028	11.7476	11.7299
ENSG00000116678	LEPR	-1.50622	-0.59093	0.59093	3.37601	13.8403	0.000199017	0.00181867	11.6138	14.8261	14.4193	9.56067	8.77027	5.64908
ENSG00000082153	BZW1	-1.50581	-0.590535	0.590535	8.09955	16.6969	4.38534e-05	0.000553848	342.836	352.391	372.34	206.348	211.749	213.802
ENSG00000108106	UBE2S	1.50579	0.590524	0.590524	6.37708	16.4962	4.87471e-05	0.000601441	98.1839	88.1713	88.7271	100.122	130.324	141.263
ENSG00000260735	RP11-72I8.1	1.50568	0.590418	0.590418	0.310722	6.52758	0.0106214	0.0390566	0.609649	1.44007	1.57011	2.08147	1.74758	0.971498
ENSG00000143224	PPOX	1.5054	0.590148	0.590148	3.80868	14.5848	0.000133989	0.00132893	13.5037	13.3533	10.3178	16.7929	17.5405	15.472
ENSG00000176170	SPHK1	1.5053	0.590052	0.590052	1.94119	8.4665	0.00361746	0.0170409	1.28026	2.71649	1.79441	2.18731	2.55665	3.02244
ENSG00000114923	SLC4A3	1.50528	0.59003	0.59003	5.78276	16.197	5.70853e-05	0.000680206	48.589	54.6243	47.0712	53.8714	75.9227	73.0423
ENSG00000130702	LAMA5	1.50508	0.589842	0.589842	9.14082	16.7281	4.31367e-05	0.000547105	439.861	525.755	407.459	480.715	686.864	686.417
ENSG00000273897	CH17-264B6.4	1.50491	0.589672	0.589672	0.498129	6.82949	0.00896651	0.0343732	1.15833	1.44007	1.28172	1.19949	1.97412	2.05094
ENSG00000197150	ABCB8	1.50468	0.589454	0.589454	5.20903	15.6562	7.59634e-05	0.000852225	25.4528	28.8668	25.1217	31.5043	39.6442	35.6576
ENSG00000151611	MMAA	-1.50442	-0.58921	0.58921	1.9218	9.87148	0.00167861	0.00955937	5.27346	3.30561	3.94129	1.55229	2.33011	3.63412
ENSG00000133027	PEMT	1.50441	0.589198	0.589198	3.53621	13.9033	0.000192465	0.00177315	7.68157	11.6514	8.33118	9.80762	13.7541	13.6729
ENSG00000164398	ACSL6	-1.5041	-0.588905	0.588905	0.656569	6.34743	0.0117552	0.0423607	1.7375	1.50552	2.05075	0.635026	1.58577	0.899535
ENSG00000056972	TRAF3IP2	1.50359	0.588408	0.588408	4.67155	15.0255	0.000106068	0.00110085	18.8686	17.0844	14.5475	22.367	23.6247	21.6608
ENSG00000129925	TMEM8A	1.50332	0.588154	0.588154	5.41963	15.7415	7.26148e-05	0.000824407	32.7686	32.1396	27.7813	30.1284	48.8028	46.38
ENSG00000235169	SMIM1	1.50328	0.588113	0.588113	0.758319	7.2551	0.00706998	0.0285971	1.5546	1.63644	1.15355	1.34061	1.97412	2.55468
ENSG00000165805	C12orf50	1.50319	0.588029	0.588029	2.87349	12.9295	0.00032344	0.00264514	6.09649	5.95664	7.46602	8.39645	9.22334	8.56358
ENSG00000108518	PFN1	1.5031	0.58794	0.58794	9.00025	16.6201	4.56649e-05	0.000570469	479.672	471	404.703	558.399	650.877	609.597
ENSG00000162772	ATF3	1.503	0.587841	0.587841	4.54664	14.595	0.000133269	0.00132602	14.1134	13.4515	11.9841	13.265	19.7412	20.4015
ENSG00000271109	CTC-523E23.11	1.50279	0.587639	0.587639	0.419549	7.01356	0.00808945	0.0316763	1.49364	1.40734	1.21763	1.83452	1.45632	2.26683
ENSG00000125691	RPL23	-1.50266	-0.587515	0.587515	8.02557	16.5178	4.81945e-05	0.000596098	323.388	332.066	342.636	215.485	191.295	182.534
ENSG00000259529	RP11-468E2.4	1.50258	0.587447	0.587447	1.91024	8.22537	0.00413087	0.0188509	1.28026	2.19283	2.08279	2.04619	2.49192	2.91449
ENSG00000150782	IL18	-1.50254	-0.587407	0.587407	6.5873	16.1601	5.82061e-05	0.000689044	97.2694	91.9351	99.2372	56.7642	53.2689	61.0605
ENSG00000155016	CYP2U1	-1.50253	-0.587394	0.587394	3.75691	14.3502	0.000151766	0.00147107	17.0397	19.6045	18.6811	11.4657	10.5178	10.7584
ENSG00000170385	SLC30A1	-1.50236	-0.587232	0.587232	5.18468	15.7788	7.11954e-05	0.000809044	52.5822	50.8605	57.7094	29.2112	29.6442	37.0609
ENSG00000115568	ZNF142	1.50226	0.587131	0.587131	5.48763	15.7404	7.26575e-05	0.000824407	34.8414	32.9906	31.0817	35.6673	41.9419	55.7712
ENSG00000162545	CAMK2N1	1.50215	0.587028	0.587028	5.49753	15.6456	7.63881e-05	0.000856348	31.6712	29.4886	28.5183	39.9008	41.1329	38.9679
ENSG00000130479	MAP1S	1.50207	0.586956	0.586956	5.9411	15.9936	6.35586e-05	0.000739097	51.3629	50.2714	39.8294	48.2972	68.0586	74.5175
ENSG00000105722	ERF	1.502	0.586885	0.586885	6.61085	16.2817	5.45893e-05	0.000657268	98.5497	88.2695	78.249	103.58	123.819	128.885
ENSG00000245556	SCAMP1-AS1	-1.50166	-0.586553	0.586553	1.68097	9.20859	0.00240882	0.0125218	4.14561	3.04378	3.71699	1.97564	1.81231	2.73459
ENSG00000001630	CYP51A1	1.50137	0.586279	0.586279	2.94005	11.8677	0.000571164	0.00413949	5.0296	6.28392	2.91591	4.5863	7.66994	6.87245
ENSG00000089820	ARHGAP4	1.50127	0.586183	0.586183	5.94055	15.9595	6.47133e-05	0.000751357	48.2842	52.0715	43.2901	54.6828	68.8029	69.5161
ENSG00000198520	C1orf228	1.50108	0.586001	0.586001	3.32789	12.3223	0.000447578	0.00339851	5.36491	5.95664	5.15892	6.4561	6.76379	8.92339
ENSG00000260809	VPS35P1	-1.50083	-0.585761	0.585761	0.908635	8.21788	0.00414796	0.0189043	2.98728	2.68376	2.91591	1.6934	2.36247	1.00748
ENSG00000141012	GALNS	1.50082	0.585751	0.585751	5.56644	15.6363	7.6765e-05	0.000859516	33.9879	34.1034	27.5249	38.3485	43.3012	46.5959
ENSG00000196110	ZNF699	-1.50078	-0.585716	0.585716	2.90081	12.7536	0.000355324	0.00283162	10.8822	8.70585	9.86924	5.71523	7.08741	4.67758
ENSG00000135900	MRPL44	-1.50072	-0.585657	0.585657	4.64979	15.0762	0.000103254	0.00108215	30.2691	30.1759	29.2232	15.0995	20.9062	17.451
ENSG00000160781	PAQR6	1.50059	0.585533	0.585533	4.25175	14.6624	0.000128584	0.00128894	12.6197	17.5426	13.8426	13.5825	22.5244	23.244
ENSG00000187775	DNAH17	1.50046	0.585402	0.585402	1.93806	10.135	0.0014548	0.00853503	2.59101	2.81467	3.58882	4.16295	4.59549	3.23833
ENSG00000118523	CTGF	1.50032	0.585275	0.585275	2.49029	8.66742	0.00323949	0.0156293	2.07281	2.3892	1.85849	4.44518	1.71522	2.23085
ENSG00000224051	CPTP	1.5002	0.585156	0.585156	4.11154	14.37	0.000150174	0.00145847	13.3208	13.4843	11.0869	17.4985	16.3755	16.6954
ENSG00000215440	NPEPL1	1.50019	0.585144	0.585144	2.92635	12.4929	0.000408506	0.00317101	5.60877	6.38211	5.54344	5.78579	9.48224	8.31171
ENSG00000213024	NUP62	1.5	0.584964	0.584964	6.46375	16.1195	5.94692e-05	0.000701352	78.3703	78.4181	70.6548	88.4097	106.926	109.923
ENSG00000133740	E2F5	-1.49966	-0.58464	0.58464	3.23703	12.9965	0.000312071	0.00257609	10.6384	11.2587	10.7024	4.26878	6.73142	8.56358
ENSG00000253326	RP11-261C10.7	1.4994	0.584381	0.584381	1.42868	7.51854	0.00610671	0.0255573	1.58509	2.29101	0.897204	1.97564	2.10357	2.30281
ENSG00000165417	GTF2A1	-1.49938	-0.584367	0.584367	5.45148	15.7149	7.36402e-05	0.000830519	55.8133	63.1665	60.9137	28.1175	35.8901	43.6814
ENSG00000167967	E4F1	1.4993	0.584291	0.584291	5.28917	15.5067	8.22113e-05	0.000902696	30.4824	33.6124	25.8907	30.8693	46.1167	44.0772
ENSG00000131174	COX7B	-1.499	-0.584002	0.584002	4.31244	14.7898	0.000120184	0.00122027	26.032	26.0521	25.9548	15.6287	17.7671	12.9173
ENSG00000001561	ENPP4	-1.499	-0.584002	0.584002	5.09496	15.4474	8.48323e-05	0.000923346	46.0894	40.1582	48.1927	25.8949	24.9839	29.1809
ENSG00000150637	CD226	1.49894	0.583941	0.583941	1.79662	8.48156	0.00358764	0.0169377	1.52412	1.99645	2.5314	1.97564	2.36247	3.81403
ENSG00000255455	RP11-890B15.3	1.49882	0.583824	0.583824	2.92758	13.5835	0.000228176	0.00201468	8.47412	8.11673	10.414	13.018	10.5178	12.4856
ENSG00000086300	SNX10	-1.49881	-0.583814	0.583814	4.25293	14.9358	0.00011123	0.00114804	28.8059	29.5868	29.063	19.3683	16.2784	16.1197
ENSG00000086065	CHMP5	-1.49846	-0.583477	0.583477	5.39363	15.4715	8.37593e-05	0.000916331	45.3883	46.0166	50.7241	26.4947	26.3108	31.9155
ENSG00000197858	GPAA1	1.49826	0.583288	0.583288	5.92542	15.7233	7.33167e-05	0.000828119	45.5103	44.8057	35.9202	37.8193	64.8547	67.789
ENSG00000153214	TMEM87B	-1.49817	-0.583197	0.583197	5.64252	15.5667	7.96432e-05	0.000883574	51.2714	52.4315	57.7094	32.1746	33.7866	29.9725
ENSG00000278867	RP11-640N20.4	-1.49784	-0.582884	0.582884	1.54919	9.93336	0.0016231	0.0093106	3.9932	4.81113	4.61419	1.76396	3.39807	2.84253
ENSG00000167600	CYP2S1	1.4978	0.582841	0.582841	5.80454	15.6259	7.71896e-05	0.000863392	41.0598	37.409	36.1125	52.4602	52.2656	47.9632
ENSG00000138767	CNOT6L	-1.49761	-0.582658	0.582658	5.16197	15.0981	0.000102065	0.00107419	33.7441	32.7942	36.5931	18.1688	21.9095	21.5169
ENSG00000186687	LYRM7	-1.49743	-0.582486	0.582486	3.72505	14.0641	0.000176688	0.00166204	17.3445	17.8699	18.649	12.4888	11.2622	8.09582
ENSG00000233966	UBE2SP1	1.49743	0.582484	0.582484	2.63342	12.8413	0.000339057	0.00273151	6.55372	7.65853	6.47269	7.62031	8.02593	12.1257
ENSG00000175087	PDIK1L	-1.49724	-0.582303	0.582303	3.54673	14.0527	0.000177763	0.00167006	16.8263	17.8044	18.7131	8.9962	12.8156	10.0388
ENSG00000280018	CH507-154B10.2	-1.49717	-0.582241	0.582241	1.9245	10.2787	0.00134574	0.00803266	4.32851	6.12028	4.29376	1.90508	4.30423	2.55468
ENSG00000180921	FAM83H	1.49697	0.582041	0.582041	7.55919	16.1603	5.82013e-05	0.000689044	161.252	167.015	134.837	168.105	218.189	235.175
ENSG00000221963	APOL6	-1.49694	-0.582017	0.582017	5.78159	12.4123	0.00042651	0.00327341	9.05328	10.1132	8.74774	6.24442	4.85439	5.46917
ENSG00000197562	RAB40C	1.49694	0.582012	0.582012	4.50805	14.5306	0.000137899	0.00136135	15.4241	16.9208	13.0095	18.5216	20.7121	21.373
ENSG00000196323	ZBTB44	-1.49666	-0.581749	0.581749	5.92508	15.7812	7.11058e-05	0.000808639	80.8394	81.0364	87.7978	46.9213	49.353	52.6408
ENSG00000274226	TBC1D3H	1.49614	0.581241	0.581241	2.65062	10.757	0.00103885	0.00658792	3.35307	3.66562	4.03742	4.90381	4.4984	5.36123
ENSG00000186466	AQP7P1	1.49598	0.581091	0.581091	1.4529	6.17032	0.0129911	0.0456405	0.975438	1.30915	1.18559	1.6934	1.48868	1.43926
ENSG00000271207	MTCO1P22	1.49598	0.581087	0.581087	1.7171	9.27064	0.00232856	0.0121956	2.65197	2.25828	2.62753	4.44518	2.52428	3.05842
ENSG00000103227	LMF1	1.49589	0.581002	0.581002	4.02815	14.0996	0.00017338	0.00164124	12.5283	12.7642	11.1189	13.1944	18.1231	17.487
ENSG00000179348	GATA2	1.49582	0.58094	0.58094	4.18607	14.8701	0.000115176	0.00117983	21.5511	21.241	16.6303	25.0482	26.1166	28.1375
ENSG00000118961	LDAH	-1.49581	-0.580929	0.580929	4.15775	14.5228	0.000138476	0.00136614	24.1421	24.0229	23.84	12.0302	18.3496	12.6655
ENSG00000178429	RPS3AP5	-1.49565	-0.580774	0.580774	3.60002	13.3583	0.000257275	0.00220906	13.2903	12.9606	13.7785	6.06802	9.6117	8.31171
ENSG00000186185	KIF18B	1.49559	0.58071	0.58071	5.32264	15.3939	8.72687e-05	0.000945053	32.8905	33.9725	31.4342	32.6333	44.7251	54.8357
ENSG00000115339	GALNT3	-1.49552	-0.580648	0.580648	4.78079	13.546	0.000232783	0.00204641	14.784	14.957	14.2591	10.3368	8.34955	7.37619
ENSG00000169951	ZNF764	1.49514	0.580276	0.580276	2.55564	12.3419	0.000442895	0.00336876	6.40131	6.57848	4.93462	6.06802	8.15538	9.82293
ENSG00000225032	RP11-228B15.4	1.49482	0.579972	0.579972	3.12969	11.9201	0.0005553	0.00405594	5.60877	4.87659	5.15892	5.39772	7.99356	7.59208
ENSG00000249931	GOLGA8K	1.49472	0.579876	0.579876	1.8706	9.32315	0.00226277	0.0119452	2.01184	3.30561	2.37118	2.92817	4.40132	2.87851
ENSG00000164978	NUDT2	-1.49449	-0.579649	0.579649	3.67864	13.6853	0.000216144	0.00193702	16.5215	15.6116	15.3806	9.34899	11.0357	7.91591
ENSG00000141985	SH3GL1	1.49441	0.579579	0.579579	6.21686	15.7087	7.38832e-05	0.000832632	63.373	63.2647	48.0645	74.545	81.845	76.2806
ENSG00000188042	ARL4C	-1.49422	-0.579388	0.579388	6.51528	15.8213	6.96144e-05	0.000794699	119.583	118.707	121.155	64.6668	76.4728	73.8698
ENSG00000131061	ZNF341	1.49419	0.57936	0.57936	3.38346	12.7039	0.000364886	0.00289395	6.52324	7.75672	6.31247	5.82107	10.2913	11.586
ENSG00000158545	ZC3H18	1.49411	0.579291	0.579291	5.96097	15.6818	7.4942e-05	0.000842661	58.6787	56.4244	55.5626	67.595	77.1848	83.297
ENSG00000144306	SCRN3	-1.49404	-0.579219	0.579219	2.76402	12.1069	0.000502358	0.00374591	9.08376	8.64039	8.26709	4.72741	5.76054	5.0374
ENSG00000185269	NOTUM	1.49376	0.578947	0.578947	4.23477	15.0417	0.00010516	0.00109293	27.4037	25.6921	21.8213	28.682	31.4565	40.0833
ENSG00000144821	MYH15	-1.49357	-0.578768	0.578768	5.31613	15.2677	9.32977e-05	0.000997352	44.2605	49.2568	55.2421	28.2939	32.4273	28.1015
ENSG00000268996	MAN1B1-AS1	1.49356	0.578759	0.578759	0.868682	7.58468	0.00588663	0.0248167	1.76798	1.80008	1.44193	1.41117	2.26538	3.05842
ENSG00000189423	USP32P3	-1.49342	-0.578619	0.578619	1.05865	7.37519	0.00661299	0.0271448	2.65197	2.45466	2.17892	0.670305	1.35923	2.37477
ENSG00000124313	IQSEC2	1.49339	0.578587	0.578587	5.49534	15.5619	7.98478e-05	0.00088406	54.2892	51.0241	41.015	51.4018	70.8741	73.8339
ENSG00000196072	BLOC1S2	-1.49331	-0.578512	0.578512	4.2725	14.4545	0.000143586	0.00140451	24.7213	21.961	28.1658	15.5581	16.4726	12.5575
ENSG00000109118	PHF12	1.49277	0.577997	0.577997	6.31992	15.7366	7.28012e-05	0.000825411	76.4195	74.2616	75.5894	92.0082	97.6056	112.262
ENSG00000148346	LCN2	1.49273	0.577952	0.577952	4.80914	8.64526	0.00327913	0.0157697	2.56052	2.02918	1.98667	3.66904	3.2039	1.83505
ENSG00000278599	TBC1D3E	1.49263	0.577861	0.577861	2.47512	9.93228	0.00162406	0.0093125	2.83487	3.37106	2.94796	3.45736	3.91588	4.85749
ENSG00000128923	FAM63B	-1.49245	-0.577681	0.577681	6.28853	15.5109	8.2032e-05	0.000901388	71.0241	78.0908	78.5374	46.1099	45.1782	44.437
ENSG00000197165	SULT1A2	1.49241	0.577642	0.577642	1.90653	10.2777	0.00134649	0.00803266	4.14561	3.66562	2.21097	4.26878	4.59549	4.49768
ENSG00000172638	EFEMP2	1.4924	0.577636	0.577636	2.28104	9.64178	0.00190201	0.0104845	2.68245	3.30561	2.56344	4.55102	2.97736	3.81403
ENSG00000065989	PDE4A	1.49235	0.57759	0.57759	6.31155	15.5736	7.93556e-05	0.000881689	54.4111	57.8645	52.9671	62.797	76.2139	81.7498
ENSG00000164535	DAGLB	1.4923	0.577533	0.577533	4.2867	14.2408	0.000160841	0.00154189	14.4487	15.7425	13.2978	15.8404	19.9677	22.3445
ENSG00000113328	CCNG1	-1.49219	-0.577431	0.577431	6.72131	15.8258	6.94508e-05	0.000794055	171.311	160.895	176.525	107.108	98.6412	97.2937
ENSG00000103249	CLCN7	1.49211	0.577357	0.577357	5.84936	15.4334	8.54641e-05	0.000929546	44.9311	47.9149	39.3488	46.3216	63.3984	67.2493
ENSG00000162433	AK4	-1.49206	-0.577308	0.577308	6.81792	15.6981	7.4298e-05	0.000836048	118.241	120.475	110.741	63.8201	75.9874	69.3362
ENSG00000106025	TSPAN12	-1.49195	-0.577201	0.577201	2.37312	11.2409	0.000800145	0.00538685	7.62061	5.59662	7.17763	4.65686	4.01296	3.4902
ENSG00000214021	TTLL3	1.49188	0.577135	0.577135	6.17681	15.5829	7.89659e-05	0.000878011	56.6059	60.1882	60.1447	73.4866	81.4567	80.6703
ENSG00000274712	RP11-147L13.15	1.49184	0.577095	0.577095	2.03323	10.2959	0.00133328	0.00799753	3.93223	3.37106	2.85183	5.11549	4.33659	4.02992
ENSG00000164366	CCDC127	-1.49181	-0.577065	0.577065	3.86698	13.6003	0.000226153	0.00200154	16.8568	15.0552	16.3099	8.36117	10.4855	10.0748
ENSG00000283674	RP11-419I17.1	1.49176	0.577014	0.577014	3.93977	13.5971	0.000226536	0.00200375	8.38267	10.8987	12.0482	13.1944	15.081	13.3851
ENSG00000100918	REC8	1.49151	0.576778	0.576778	4.15648	13.2514	0.000272374	0.00231216	7.65109	10.8332	8.42731	9.59595	12.2007	14.1407
ENSG00000178127	NDUFV2	1.49151	0.576777	0.576777	1.99197	10.7071	0.00106723	0.0067308	3.65789	3.86199	3.90925	5.53884	5.04857	4.56964
[truncated: 2,403 more rows]

## Sheet: MUT-0-60
ID	Symbol	FC	logFC	ABS(logFC)	logCPM	LR	PValue	FDR	kmut.0.1	kmut.0.2	kmut.0.3	kmut.60.1	kmut.60.2	kmut.60.3
ENSG00000125740	FOSB	12.0053	3.58559	3.58559	3.93906	431.465	7.79761e-96	5.85991e-92	3.2921	3.60016	3.78107	33.1217	47.7217	42.8197
ENSG00000179388	EGR3	11.0657	3.46802	3.46802	3.66589	432.341	5.02788e-96	5.85991e-92	5.12105	7.00396	6.15226	66.2435	67.4994	62.4231
ENSG00000122877	EGR2	9.16555	3.19622	3.19622	3.16779	359.369	3.86421e-80	1.45198e-76	4.90767	4.02564	4.19763	34.929	43.0643	38.6715
ENSG00000210144	MT-TY	-8.95735	-3.16307	3.16307	-1.2339	113.174	1.9766e-26	1.74755e-23	2.07281	1.83281	1.66624	0.110652	0.127598	0.28435
ENSG00000120738	EGR1	8.09677	3.01735	3.01735	8.12909	375.229	1.36025e-83	6.81483e-80	166.129	142.206	141.406	1084.31	1448.78	973.647
ENSG00000274012	RN7SL2	6.7859	2.76254	2.76254	8.11696	317.07	6.29791e-71	1.89315e-67	36.1217	37.7035	59.9845	687.147	108.554	118.875
ENSG00000123358	NR4A1	5.96853	2.57738	2.57738	6.17668	276.493	4.36394e-62	1.09317e-58	27.678	30.9941	22.1417	152.662	164.793	149.668
ENSG00000119508	NR4A3	5.71942	2.51587	2.51587	2.21793	157.602	3.7801e-36	3.78766e-33	1.5546	1.14551	0.64086	6.89729	5.04012	6.84112
ENSG00000263740	RN7SL4P	5.67756	2.50527	2.50527	5.90825	248.802	4.73809e-56	8.90169e-53	9.38859	6.80758	13.7785	135.364	17.8956	19.5198
ENSG00000158050	DUSP2	5.57126	2.478	2.478	2.46339	205.372	1.40464e-46	2.11118e-43	2.62149	3.82927	2.43527	16.524	16.3007	15.2545
ENSG00000177606	JUN	5.55506	2.4738	2.4738	5.82815	249.975	2.62933e-56	5.64556e-53	15.668	14.597	14.0669	83.0994	77.7072	78.9154
ENSG00000265735	RN7SL5P	5.28752	2.40259	2.40259	6.55555	239.041	6.36485e-54	1.06293e-50	17.0397	14.0734	22.9748	221.525	32.7608	34.7743
ENSG00000210151	MT-TS1	-4.99592	-2.32075	2.32075	0.497855	160.542	8.61416e-37	9.24792e-34	8.5046	7.59307	9.54881	1.10652	1.14838	2.44206
ENSG00000278771	Metazoa_SRP	4.89306	2.29074	2.29074	3.68707	166.058	5.37176e-38	6.21058e-35	2.07281	1.80008	3.39656	26.5195	4.65733	5.26883
ENSG00000230484	OR51A10P	4.74581	2.24665	2.24665	1.45242	92.1572	8.00593e-22	5.72996e-19	0.365789	0.752762	0.801075	5.86454	1.56308	1.97372
ENSG00000202538	RNU4-2	4.34248	2.11852	2.11852	0.779728	85.6692	2.12699e-20	1.31983e-17	0.396272	0.621847	1.02538	0.922097	2.29676	4.83394
ENSG00000127528	KLF2	4.2735	2.09542	2.09542	5.21406	186.729	1.64571e-42	2.24864e-39	24.4164	20.2264	18.8733	84.3535	90.1799	89.0182
ENSG00000142871	CYR61	4.24126	2.08449	2.08449	5.25548	175.215	5.37258e-40	6.72915e-37	9.57148	9.68771	9.3886	37.5478	40.0339	40.3776
ENSG00000279107	RP11-823P9.4	3.4827	1.80021	1.80021	1.07664	61.0503	5.5635e-15	2.38913e-12	0.548684	1.01459	0.704946	4.83179	1.46738	1.82318
ENSG00000235111	RP1-29C18.8	3.46606	1.7933	1.7933	0.592097	45.8026	1.30792e-11	2.69288e-09	0.304824	0.687304	0.448602	2.61876	1.40358	1.12067
ENSG00000179954	SSC5D	3.32871	1.73497	1.73497	1.6982	66.6212	3.29027e-16	1.59525e-13	0.762061	1.47279	0.865161	2.69252	4.43403	2.87695
ENSG00000256146	RP11-319E16.2	3.31776	1.73021	1.73021	0.492146	42.7388	6.25595e-11	1.05648e-08	0.304824	0.360016	0.801075	2.54499	1.40358	1.08722
ENSG00000258429	PDF	3.27269	1.71048	1.71048	0.645315	52.7524	3.78363e-13	1.07298e-10	0.670613	0.883677	0.544731	2.72941	1.53118	2.45879
ENSG00000231064	MIR92B	3.26014	1.70493	1.70493	0.103397	39.0121	4.21187e-10	5.31969e-08	0.0304824	0.850948	0.480645	2.21303	1.14838	1.12067
ENSG00000279555	RP11-426D19.1	3.22642	1.68994	1.68994	0.510511	40.4983	1.96787e-10	2.73862e-08	0.335307	0.360016	0.769032	2.69252	1.11648	1.10395
ENSG00000213279	RP1-29C18.9	3.22187	1.6879	1.6879	0.927667	50.4204	1.24096e-12	3.27221e-10	0.701096	0.621847	0.769032	3.98346	1.69067	1.35484
ENSG00000170345	FOS	3.21649	1.68549	1.68549	4.6626	121.352	3.19928e-28	3.00532e-25	17.4664	18.0336	13.3299	49.2769	55.9198	46.8173
ENSG00000243449	C4orf48	3.18001	1.66903	1.66903	2.45741	91.3022	1.23324e-21	8.4253e-19	2.62149	2.81467	3.14021	9.44228	7.71968	9.45044
ENSG00000272512	RP11-54O7.17	3.1039	1.63408	1.63408	2.14052	80.5733	2.80121e-19	1.61931e-16	2.49956	2.48739	1.60215	7.45055	5.90141	6.67385
ENSG00000203883	SOX18	3.04801	1.60787	1.60787	0.539854	47.9129	4.4559e-12	1.03034e-09	0.762061	0.949134	0.576774	2.65564	2.29676	1.97372
ENSG00000267838	AC008746.12	3.01872	1.59394	1.59394	0.248467	39.6483	3.04064e-10	3.93972e-08	0.640131	0.490931	0.608817	2.13927	2.10537	1.1374
ENSG00000174871	CNIH2	2.9368	1.55424	1.55424	0.193013	38.3044	6.05268e-10	7.39608e-08	0.701096	0.458203	0.608817	1.91796	1.46738	1.73955
ENSG00000184545	DUSP8	2.92594	1.5489	1.5489	4.44715	99.7529	1.72651e-23	1.29748e-20	12.1625	11.0951	9.93333	31.9415	32.7289	29.6894
ENSG00000263126	CTC-479C5.10	2.92343	1.54766	1.54766	0.200075	35.8675	2.11198e-09	2.21979e-07	0.548684	0.490931	0.608817	1.99173	1.72257	1.18758
ENSG00000279432	RP11-135N5.3	2.86737	1.51973	1.51973	1.57349	51.1757	8.44592e-13	2.35078e-10	1.2193	1.40734	0.672903	6.82352	1.05268	2.00717
ENSG00000143878	RHOB	2.86393	1.518	1.518	6.40284	104.353	1.69293e-24	1.41359e-21	62.3366	61.5628	55.4985	177.485	146.259	177.802
ENSG00000175592	FOSL1	2.81581	1.49355	1.49355	6.43629	100.556	1.1512e-23	9.10656e-21	49.7778	50.0096	41.1432	118.803	153.341	110.378
ENSG00000203804	ADAMTSL4-AS1	2.76871	1.46921	1.46921	1.06915	56.6208	5.28496e-14	1.98582e-11	1.43267	1.40734	1.92258	7.22924	2.55196	3.52928
ENSG00000273568	RP11-417L19.6	2.76435	1.46694	1.46694	0.345386	30.8844	2.73861e-08	1.81327e-06	0.518201	0.425474	0.64086	1.73354	1.72257	1.02031
ENSG00000258674	CTC-260F20.3	2.75296	1.46099	1.46099	0.41378	32.3001	1.32105e-08	1.01303e-06	0.426754	0.654575	0.64086	1.51224	1.94587	1.25448
ENSG00000089692	LAG3	2.73827	1.45326	1.45326	1.76522	64.0053	1.24086e-15	5.48532e-13	2.22522	2.48739	2.27505	6.93417	6.6989	5.13502
ENSG00000260001	TGFBR3L	2.72825	1.44798	1.44798	2.06353	53.0977	3.17359e-13	9.17289e-11	0.975438	2.09464	1.34581	3.68839	4.40213	3.59619
ENSG00000248424	OR51K1P	2.72443	1.44595	1.44595	1.10673	44.0815	3.14978e-11	5.44151e-09	0.518201	1.24369	1.31376	4.5736	2.13727	1.82318
ENSG00000198723	C19orf45	2.70201	1.43403	1.43403	0.0746068	29.7737	4.85536e-08	2.88443e-06	0.335307	0.556389	0.736989	1.32782	1.97777	1.08722
ENSG00000006062	MAP3K14	2.66186	1.41243	1.41243	4.59803	85.6067	2.19533e-20	1.31983e-17	15.3936	16.5935	14.0348	44.5926	37.7052	37.116
ENSG00000069696	DRD4	2.65122	1.40665	1.40665	0.867494	36.7139	1.36803e-09	1.55769e-07	0.792543	0.78549	0.833118	2.47122	1.94587	1.92354
ENSG00000167359	OR51I1	2.59576	1.37616	1.37616	1.70928	50.8024	1.02146e-12	2.79138e-10	0.762061	1.57098	2.88387	5.90142	4.65733	2.92713
ENSG00000161265	U2AF1L4	2.59093	1.37347	1.37347	1.43541	48.4971	3.30774e-12	8.0186e-10	1.43267	1.57098	1.63419	2.95071	5.35912	3.34529
ENSG00000160888	IER2	2.59037	1.37316	1.37316	6.98805	86.4995	1.39776e-20	9.13404e-18	90.1061	91.9351	73.2503	212.709	213.567	215.821
ENSG00000197191	CYSRT1	2.58859	1.37216	1.37216	1.14495	32.6456	1.1059e-08	8.61226e-07	0.762061	1.01459	0.384516	1.69666	1.81827	1.90682
ENSG00000235893	RP11-460E7.8	2.55883	1.35549	1.35549	0.956579	40.3843	2.08607e-10	2.87647e-08	0.762061	1.57098	1.05742	2.24992	4.11504	2.10753
ENSG00000128298	BAIAP2L2	2.52506	1.33632	1.33632	0.593836	24.8554	6.17942e-07	2.50923e-05	0.365789	0.850948	0.352473	1.51224	1.14838	1.23776
ENSG00000228544	CCDC183-AS1	2.5035	1.32394	1.32394	0.989791	35.7298	2.26667e-09	2.34204e-07	0.792543	1.30915	0.833118	2.65564	2.45626	2.12426
ENSG00000230715	RP11-274B21.4	2.48831	1.31517	1.31517	3.91626	68.5897	1.21234e-16	6.28327e-14	7.22434	8.70585	6.31247	15.3068	22.9995	14.9869
ENSG00000226450	CYP2D8P	2.47777	1.30904	1.30904	0.751971	28.0791	1.16457e-07	5.95354e-06	0.487719	0.981863	0.576774	2.76629	1.08458	1.32139
ENSG00000219133	RP11-203F10.6	-2.46099	-1.29924	1.29924	2.36016	58.3044	2.24546e-14	8.88137e-12	8.59605	8.21492	8.52344	3.4302	2.20107	4.26524
ENSG00000237758	BANF1P3	-2.45231	-1.29414	1.29414	0.827287	41.4815	1.18989e-10	1.82491e-08	3.26162	3.66562	2.98	1.58601	0.510392	1.72282
ENSG00000128016	ZFP36	2.44881	1.29208	1.29208	6.52268	76.0032	2.83209e-18	1.57653e-15	55.3561	50.1077	42.489	117.328	132.798	100.292
ENSG00000246334	PRR7-AS1	2.43731	1.28529	1.28529	0.980692	40.0682	2.45251e-10	3.29118e-08	1.40219	1.34188	1.40989	4.05723	3.03045	2.94385
ENSG00000269352	PTOV1-AS2	2.42906	1.2804	1.2804	2.68841	55.0425	1.17954e-13	3.85401e-11	3.59693	2.97832	3.4286	7.96692	8.77237	6.97493
ENSG00000171223	JUNB	2.40176	1.26409	1.26409	7.14247	73.7637	8.80497e-18	4.72638e-15	102.39	100.575	78.6656	223.443	214.843	219.066
ENSG00000100918	REC8	2.39771	1.26165	1.26165	4.15609	64.8605	8.03929e-16	3.77595e-13	7.65109	10.8332	8.42731	25.1179	18.0232	19.9547
ENSG00000279608	RP11-182N22.9	2.39721	1.26136	1.26136	0.938455	33.5758	6.85387e-09	5.78728e-07	1.28026	1.11278	0.801075	4.24165	1.85017	1.773
ENSG00000257704	INAFM1	2.3956	1.26039	1.26039	2.73537	56.0606	7.02715e-14	2.51472e-11	4.78574	4.02564	3.23634	9.848	8.74047	9.58425
ENSG00000165917	RAPSN	2.39011	1.25708	1.25708	0.393992	28.8297	7.90304e-08	4.27276e-06	0.823026	1.17824	0.448602	2.0655	1.94587	1.75628
ENSG00000262766	RP11-196G11.4	2.38926	1.25657	1.25657	0.984081	31.7231	1.77799e-08	1.25802e-06	1.00592	1.04732	0.865161	2.95071	2.32866	1.73955
ENSG00000271204	RP11-138A9.1	2.38646	1.25487	1.25487	1.4991	34.1183	5.18619e-09	4.72415e-07	1.5546	0.949134	0.897204	5.2744	2.04157	1.25448
ENSG00000263603	CTD-2349P21.5	2.37352	1.24703	1.24703	0.450623	24.3593	7.9939e-07	3.06501e-05	0.487719	0.720033	0.704946	1.84419	1.11648	1.50538
ENSG00000144655	CSRNP1	2.36659	1.24281	1.24281	4.72947	67.7925	1.81639e-16	9.10013e-14	20.3318	21.0773	17.8159	49.0187	38.9174	48.9416
ENSG00000273142	RP11-458F8.4	2.36101	1.2394	1.2394	4.22835	64.2904	1.07369e-15	4.89015e-13	10.9737	11.2914	11.6637	24.3434	31.7719	21.276
ENSG00000278963	RP11-294J22.7	2.35724	1.2371	1.2371	1.11951	32.1724	1.41081e-08	1.07094e-06	0.853508	1.37461	0.96129	3.68839	1.78637	2.07408
ENSG00000279283	RP11-417L19.5	2.34393	1.22893	1.22893	0.64371	26.0375	3.34849e-07	1.50232e-05	0.640131	1.17824	0.448602	2.72941	1.21218	1.43847
ENSG00000147166	ITGB1BP2	2.30432	1.20434	1.20434	0.606659	26.7134	2.35976e-07	1.11182e-05	1.0364	0.78549	0.736989	3.54085	1.49928	1.15412
ENSG00000204584	RP11-304F15.3	2.30333	1.20372	1.20372	2.00625	42.5243	6.98105e-11	1.16583e-08	2.2557	2.45466	2.05075	6.97106	4.75303	3.78018
ENSG00000105146	AURKC	2.29969	1.20144	1.20144	0.412536	21.189	4.16143e-06	0.000118459	0.579166	0.752762	0.416559	1.1434	1.37168	1.37157
ENSG00000167604	NFKBID	2.29934	1.20122	1.20122	3.08997	53.6694	2.37225e-13	6.99117e-11	4.78574	5.85845	4.99871	12.9831	12.696	9.40026
ENSG00000214108	TPT1P5	-2.29279	-1.1971	1.1971	-0.123547	20.2396	6.83226e-06	0.000177662	1.24978	1.17824	1.24968	0.553258	0.574191	0.468341
ENSG00000164438	TLX3	2.28257	1.19066	1.19066	0.940223	28.999	7.24155e-08	3.97228e-06	0.914473	0.916405	1.21763	2.43434	2.39246	2.04063
ENSG00000230882	AC005077.14	2.26092	1.17691	1.17691	0.0998856	20.3194	6.55327e-06	0.000172497	0.792543	0.654575	0.32043	1.3647	1.56308	1.08722
ENSG00000273058	RP11-385F5.5	2.26028	1.1765	1.1765	0.105566	22.8488	1.75262e-06	5.82785e-05	0.640131	0.752762	0.736989	1.69666	1.69067	1.3883
ENSG00000230615	RP5-1198O20.4	-2.25803	-1.17507	1.17507	-0.639499	25.7621	3.86193e-07	1.69027e-05	1.95088	1.86554	1.79441	1.03275	0.542292	0.853049
ENSG00000243926	TIPARP-AS1	-2.25789	-1.17497	1.17497	-0.314821	23.4982	1.25029e-06	4.40092e-05	1.40219	1.57098	1.89054	0.774562	0.701789	0.652331
ENSG00000222009	BTBD19	2.25287	1.17176	1.17176	4.06851	55.9646	7.37863e-14	2.57909e-11	7.71205	10.9641	8.36322	21.8353	19.7139	17.73
ENSG00000115844	DLX2	2.24499	1.16671	1.16671	1.68788	45.5859	1.46087e-11	2.96715e-09	3.74934	3.76381	2.59548	6.74975	8.48527	6.79094
ENSG00000103269	RHBDL1	2.23663	1.16133	1.16133	3.02901	47.4023	5.78151e-12	1.27788e-09	3.96272	4.15655	3.81312	9.95865	5.67811	10.4708
ENSG00000261200	RP11-989E6.10	2.22989	1.15697	1.15697	2.06546	39.7648	2.8646e-10	3.74812e-08	2.10329	2.6183	2.3071	4.79491	6.15661	4.31542
ENSG00000006327	TNFRSF12A	2.2292	1.15653	1.15653	5.64034	59.7501	1.07698e-14	4.49639e-12	27.2513	28.2777	22.1738	58.8667	49.9227	60.0981
ENSG00000257298	RP3-405J10.3	2.22897	1.15638	1.15638	0.848272	33.1217	8.65694e-09	6.99536e-07	1.92039	1.34188	1.18559	3.94658	2.67956	3.17803
ENSG00000281207	SLFNL1-AS1	2.22795	1.15571	1.15571	2.62936	44.6768	2.3239e-11	4.20822e-09	2.65197	3.66562	3.84516	10.8439	5.16772	6.45641
ENSG00000183458	RP11-958N24.1	2.21909	1.14997	1.14997	4.49756	55.6812	8.52298e-14	2.84667e-11	12.4978	13.6152	9.22838	29.3965	22.6806	24.521
ENSG00000227615	RP11-864N7.2	-2.21887	-1.14982	1.14982	2.02519	30.0167	4.28334e-08	2.64933e-06	2.89583	1.99645	3.30043	0.590142	2.32866	0.769417
ENSG00000105672	ETV2	2.21756	1.14897	1.14897	-0.166733	20.7377	5.26693e-06	0.00014367	0.609649	0.752762	0.64086	1.18028	2.20107	1.05377
ENSG00000213398	LCAT	2.21481	1.14718	1.14718	2.74709	40.9798	1.5381e-10	2.23847e-08	2.07281	3.24015	2.72365	6.93417	5.00822	5.503
ENSG00000212123	PRR22	2.21229	1.14554	1.14554	1.49759	32.1116	1.45567e-08	1.09943e-06	1.95088	1.14551	1.21763	3.50397	2.52006	3.34529
ENSG00000228007	AC011933.2	-2.20254	-1.13917	1.13917	2.96992	48.2126	3.82428e-12	9.06421e-10	9.93727	11.7824	11.7598	3.76216	6.6032	4.31542
ENSG00000183444	OR7E38P	2.20006	1.13754	1.13754	1.81299	33.9203	5.74156e-09	5.07622e-07	1.0364	1.73462	2.40322	4.09411	4.01934	3.07767
ENSG00000113369	ARRDC3	-2.19815	-1.13629	1.13629	6.52737	58.7431	1.79662e-14	7.29815e-12	80.687	88.6622	86.4841	34.5233	40.7357	37.4003
ENSG00000262246	CORO7	2.19547	1.13453	1.13453	1.96839	36.4047	1.60315e-09	1.74604e-07	1.88991	2.45466	1.79441	5.31128	3.47705	4.43251
ENSG00000089505	CMTM1	2.19486	1.13413	1.13413	0.962584	23.9938	9.6648e-07	3.5519e-05	1.06689	0.883677	0.704946	2.10238	2.48816	1.30466
ENSG00000148200	NR6A1	2.18668	1.12874	1.12874	5.01579	56.2493	6.3842e-14	2.34035e-11	20.9414	20.2918	21.5649	47.8384	43.8618	42.0168
ENSG00000188981	MSANTD1	2.18629	1.12848	1.12848	0.786388	22.8596	1.74275e-06	5.80787e-05	0.487719	0.883677	1.08946	2.24992	1.11648	1.89009
ENSG00000157551	KCNJ15	2.18584	1.12819	1.12819	2.76088	41.2258	1.3562e-10	2.05726e-08	2.40811	3.04378	3.8772	8.26199	7.97488	3.91399
ENSG00000271959	CTD-3064M3.7	2.18464	1.12739	1.12739	-0.531975	20.0827	7.41629e-06	0.000189892	0.975438	0.458203	0.544731	1.47536	1.30788	1.47193
ENSG00000279549	AP000437.3	2.18422	1.12712	1.12712	0.000451101	20.2851	6.6717e-06	0.000175307	0.701096	1.01459	0.32043	1.99173	0.893186	1.50538
ENSG00000130513	GDF15	2.18169	1.12545	1.12545	6.33247	57.2953	3.75052e-14	1.44539e-11	36.1217	36.0344	29.1271	67.35	76.7502	69.8496
ENSG00000250575	RP4-669L17.8	2.17542	1.1213	1.1213	4.55276	53.7043	2.33055e-13	6.99117e-11	12.4978	15.8735	12.689	29.1014	32.2185	25.1733
ENSG00000279712	CTA-280A3.2	2.17515	1.12112	1.12112	2.12	33.3011	7.89398e-09	6.48342e-07	1.18881	2.48739	1.73032	6.01207	3.41325	2.42533
ENSG00000243696	RP5-966M1.6	2.17436	1.12059	1.12059	0.812793	25.7506	3.88515e-07	1.6917e-05	0.823026	1.21096	1.1215	1.69666	3.28565	1.73955
ENSG00000275888	RP13-516M14.10	2.17295	1.11966	1.11966	-0.264575	19.4015	1.05924e-05	0.000251387	0.487719	0.883677	0.608817	1.32782	1.91397	1.05377
ENSG00000272438	RP11-54O7.16	2.17096	1.11833	1.11833	-0.119328	20.224	6.88826e-06	0.000178809	0.426754	1.21096	0.480645	1.47536	1.75447	1.28794
ENSG00000207005	RNU1-2	2.16455	1.11407	1.11407	1.76073	33.4548	7.29381e-09	6.10949e-07	1.88991	1.30915	2.14688	1.06963	4.81683	4.9343
ENSG00000259803	SLC22A31	2.16133	1.11192	1.11192	4.93279	53.8911	2.11921e-13	6.52075e-11	19.5697	18.7209	13.2658	37.474	34.0049	36.9989
ENSG00000197182	MIRLET7BHG	2.15974	1.11086	1.11086	3.125	45.3542	1.64435e-11	3.29527e-09	4.02368	5.72753	5.28709	13.3889	10.4311	8.06215
ENSG00000130653	PNPLA7	2.15924	1.11052	1.11052	3.28165	46.06	1.14688e-11	2.39412e-09	4.90767	5.66208	5.44731	14.0896	9.41036	10.4708
ENSG00000279007	AL136097.1	2.15717	1.10914	1.10914	2.36223	39.7764	2.84761e-10	3.74812e-08	2.86535	2.81467	3.39656	9.66358	3.76414	6.0717
ENSG00000237781	RP11-54A4.2	2.15617	1.10847	1.10847	0.649338	30.9436	2.65639e-08	1.76662e-06	1.24978	2.02918	1.44193	4.72114	2.16917	3.19475
ENSG00000233695	GAS6-AS1	2.15567	1.10814	1.10814	6.35843	55.8266	7.91553e-14	2.70387e-11	34.8109	43.8565	37.1378	77.825	99.048	63.5772
ENSG00000161509	GRIN2C	2.15481	1.10756	1.10756	2.94216	40.5491	1.91733e-10	2.69323e-08	3.23114	3.10923	3.36451	8.37264	5.07202	7.10874
ENSG00000183248	PRR36	2.15126	1.10518	1.10518	5.42794	54.7919	1.33993e-13	4.28493e-11	31.3664	27.3612	25.1217	51.8219	77.9943	43.4553
ENSG00000099625	CBARP	2.15029	1.10453	1.10453	3.92085	49.5453	1.93845e-12	4.93813e-10	9.66293	9.0986	7.33785	19.6591	17.1938	17.8806
ENSG00000213648	SULT1A4	2.14727	1.10251	1.10251	1.10301	25.9303	3.53965e-07	1.57399e-05	1.34123	0.78549	1.28172	2.58187	3.22185	1.57229
ENSG00000224420	ADM5	2.14696	1.1023	1.1023	2.48116	42.151	8.44889e-11	1.3367e-08	3.71886	4.71294	3.23634	8.7046	8.07058	7.64399
ENSG00000124216	SNAI1	2.1419	1.09889	1.09889	3.65815	49.0333	2.51652e-12	6.20054e-10	10.3335	8.54221	7.36989	18.1838	20.7347	15.656
ENSG00000270083	RP1-257I20.14	2.14008	1.09766	1.09766	-0.772418	18.2382	1.9493e-05	0.000410662	0.518201	0.556389	0.833118	1.06963	1.81827	1.1374
ENSG00000206585	RNVU1-7	2.13998	1.09759	1.09759	1.75767	33.4064	7.47757e-09	6.17515e-07	1.52412	1.89827	2.37118	1.06963	5.35912	5.13502
ENSG00000087085	ACHE	2.1355	1.09457	1.09457	1.5689	27.3667	1.68309e-07	8.32133e-06	1.09737	1.57098	1.21763	2.02861	3.76414	2.2748
ENSG00000227080	CTD-2021A8.3	2.13408	1.09362	1.09362	0.620274	22.5055	2.09548e-06	6.77555e-05	0.609649	1.34188	0.769032	1.51224	2.39246	1.72282
ENSG00000179611	DGKZP1	2.13259	1.0926	1.0926	1.3199	29.3994	5.88953e-08	3.36577e-06	1.64605	1.24369	1.63419	3.17201	3.79604	2.55915
ENSG00000166987	MBD6	2.12783	1.08938	1.08938	5.78481	53.8849	2.12586e-13	6.52075e-11	33.7745	41.0419	34.7667	77.0136	82.4602	66.2869
ENSG00000224066	RP4-622L5.7	2.12107	1.08479	1.08479	0.824342	24.7641	6.4793e-07	2.56949e-05	0.487719	1.63644	1.21763	2.72941	2.13727	2.09081
ENSG00000178531	CTXN1	2.11885	1.08328	1.08328	4.58228	50.6557	1.10078e-12	2.95441e-10	18.259	16.0044	11.6637	30.6505	37.2905	26.1602
ENSG00000104899	AMH	2.11641	1.08162	1.08162	4.40543	49.7271	1.76687e-12	4.57864e-10	14.3267	13.6152	10.5101	30.6874	22.6806	26.2438
ENSG00000228897	CTD-2021A8.2	2.11401	1.07998	1.07998	0.491788	20.1718	7.07899e-06	0.000183128	0.670613	0.818219	0.865161	1.10652	2.16917	1.53883
ENSG00000100288	CHKB	2.11382	1.07985	1.07985	1.85378	30.7366	2.95537e-08	1.9397e-06	2.04232	1.76735	1.40989	4.16788	3.06235	3.61291
ENSG00000279619	CTD-2527I21.5	2.11216	1.07872	1.07872	0.769154	19.8982	8.16776e-06	0.000203247	1.06689	0.687304	0.544731	1.69666	1.72257	1.42175
ENSG00000277938	RP5-965G21.3	2.10982	1.07712	1.07712	0.0544772	17.9261	2.29647e-05	0.000468331	0.518201	0.818219	0.64086	1.77043	1.08458	1.28794
ENSG00000261971	MMP25-AS1	2.10695	1.07516	1.07516	4.6854	49.1047	2.42664e-12	6.07873e-10	13.5342	12.7969	12.4006	24.9335	33.2712	20.5903
ENSG00000277998	RP11-452N17.1	-2.10643	-1.0748	1.0748	0.486018	19.5937	9.5783e-06	0.000232572	1.92039	1.24369	1.47398	0.737678	0.797488	0.652331
ENSG00000244723	ASLP1	2.10615	1.0746	1.0746	0.554279	19.1762	1.19192e-05	0.000275608	0.670613	1.01459	0.544731	2.0655	1.43548	1.23776
ENSG00000142233	NTN5	2.10536	1.07407	1.07407	2.93884	44.0902	3.1359e-11	5.44151e-09	5.33443	6.18574	6.53677	11.8766	13.1745	11.8423
ENSG00000234667	ACTBP13	2.10307	1.07249	1.07249	0.430342	23.0392	1.58731e-06	5.39758e-05	0.975438	1.24369	0.833118	2.61876	2.07347	1.72282
ENSG00000269981	RP11-34P13.16	2.09797	1.06899	1.06899	2.53395	38.2521	6.21717e-10	7.53581e-08	2.68245	4.64748	3.07613	6.34403	8.83616	5.93789
ENSG00000183401	CCDC159	2.09753	1.06869	1.06869	2.05834	32.0167	1.5285e-08	1.13169e-06	1.79846	2.22556	2.11484	3.79904	4.94442	3.78018
ENSG00000068976	PYGM	2.09643	1.06793	1.06793	1.40108	28.6246	8.78575e-08	4.66607e-06	1.37171	2.02918	1.31376	3.61462	2.77526	3.26166
ENSG00000260809	VPS35P1	-2.0954	-1.06722	1.06722	0.908769	27.2181	1.81746e-07	8.81174e-06	2.98728	2.68376	2.91591	1.1434	1.53118	1.30466
ENSG00000182179	UBA7	2.09474	1.06677	1.06677	5.49376	28.4764	9.48461e-08	4.96703e-06	1.12785	2.06191	1.53806	2.91383	3.79604	2.9104
ENSG00000131471	AOC3	2.09454	1.06663	1.06663	3.23128	40.9661	1.54891e-10	2.23847e-08	4.48092	5.07296	4.06946	9.55293	9.37846	8.84829
ENSG00000242349	NPPA-AS1	2.09055	1.06388	1.06388	1.73333	33.5815	6.83385e-09	5.78728e-07	2.49956	2.45466	2.14688	5.79077	4.30643	4.51614
ENSG00000117245	KIF17	2.09025	1.06368	1.06368	1.48304	24.0384	9.44346e-07	3.50457e-05	0.762061	1.27642	1.34581	2.54499	2.07347	2.29152
ENSG00000262903	RP11-235E17.6	2.08838	1.06238	1.06238	1.30026	24.6866	6.74529e-07	2.65397e-05	0.640131	1.50552	1.47398	3.54085	1.91397	2.09081
ENSG00000075891	PAX2	2.08627	1.06092	1.06092	4.11213	48.1945	3.85968e-12	9.06421e-10	13.7781	14.4661	13.5221	29.876	29.7303	25.0729
ENSG00000198576	ARC	2.08412	1.05944	1.05944	3.6084	46.7058	8.24849e-12	1.77107e-09	12.4673	9.45861	9.58086	20.8025	21.8512	21.1924
ENSG00000256591	RP11-286N22.8	2.084	1.05936	1.05936	1.22705	24.8295	6.26319e-07	2.50923e-05	1.52412	1.21096	0.96129	4.68425	1.53118	1.75628
ENSG00000279738	RP5-1014D13.2	2.07911	1.05597	1.05597	2.63658	38.7661	4.77765e-10	5.88591e-08	3.56644	4.45111	3.97333	12.7618	5.64621	6.43968
ENSG00000181773	GPR3	2.07159	1.05074	1.05074	1.73403	36.8912	1.24907e-09	1.44412e-07	3.26162	3.76381	3.2043	6.56533	7.11359	6.8913
ENSG00000280130	AC073333.1	2.06508	1.04619	1.04619	1.88803	30.768	2.90791e-08	1.91693e-06	1.70702	2.19283	2.37118	6.97106	2.74336	3.32856
ENSG00000153443	UBALD1	2.06409	1.0455	1.0455	4.70104	47.4494	5.64412e-12	1.26614e-09	17.4969	18.2954	12.7531	34.4127	31.8995	31.1446
ENSG00000274272	RP11-44M6.7	2.06296	1.04471	1.04471	1.31528	26.529	2.59608e-07	1.20283e-05	1.76798	1.01459	1.63419	3.24578	3.03045	2.72641
ENSG00000023445	BIRC3	-2.06257	-1.04444	1.04444	3.34586	39.7626	2.86782e-10	3.74812e-08	10.6384	8.57494	8.81182	4.49983	3.31755	5.33574
ENSG00000104983	CCDC61	2.06209	1.04411	1.04411	1.10673	19.8475	8.38733e-06	0.000208366	0.975438	0.949134	0.672903	2.80318	1.18028	1.47193
ENSG00000183971	NPW	2.06116	1.04346	1.04346	5.15523	47.2151	6.36087e-12	1.38556e-09	19.4173	16.888	11.4714	32.1628	32.4737	31.0276
ENSG00000149781	FERMT3	2.06021	1.04279	1.04279	0.636139	20.8331	5.01099e-06	0.000138702	0.731578	1.24369	0.833118	2.2868	1.24408	2.09081
ENSG00000254995	STX16-NPEPL1	2.05719	1.04067	1.04067	1.70282	31.2016	2.32575e-08	1.60348e-06	1.70702	2.71649	2.17892	5.16374	3.66844	4.44924
ENSG00000163874	ZC3H12A	2.05462	1.03887	1.03887	3.69646	44.4948	2.55033e-11	4.50959e-09	11.4309	9.62226	8.33118	21.1345	19.6501	18.0646
ENSG00000136327	NKX2-8	2.05356	1.03813	1.03813	1.73773	29.976	4.3742e-08	2.69107e-06	2.7739	1.80008	1.44193	3.57774	4.84873	3.64637
ENSG00000111664	GNB3	2.05291	1.03767	1.03767	3.43567	39.2351	3.75731e-10	4.78579e-08	5.18201	5.0075	4.19763	10.9176	8.77237	9.21627
ENSG00000273768	U1	2.05103	1.03635	1.03635	1.75347	29.4156	5.84063e-08	3.3634e-06	1.95088	1.57098	2.17892	0.885213	5.42292	4.63323
ENSG00000234965	SHISA8	2.04959	1.03534	1.03534	1.73413	29.9115	4.52214e-08	2.72963e-06	2.07281	2.3892	1.63419	5.08998	3.38135	3.84708
ENSG00000196302	RP11-497H16.5	2.0456	1.03253	1.03253	1.47261	26.0141	3.3893e-07	1.51611e-05	1.61557	1.66917	1.21763	3.65151	2.87096	2.60933
ENSG00000260585	RP13-192B19.2	-2.04541	-1.03239	1.03239	-0.0632408	19.4109	1.05403e-05	0.000251064	1.12785	2.48739	1.50602	0.922097	0.542292	0.919955
ENSG00000189166	TNRC18P3	2.04514	1.0322	1.0322	2.29858	35.9298	2.04558e-09	2.16515e-07	4.32851	3.56744	2.7557	8.40953	6.7946	6.22224
ENSG00000162772	ATF3	2.04293	1.03064	1.03064	4.54633	45.311	1.68101e-11	3.32443e-09	14.1134	13.4515	11.9841	29.8022	21.4046	27.883
ENSG00000105538	RASIP1	2.0421	1.03005	1.03005	2.03207	24.4982	7.43793e-07	2.88868e-05	1.40219	1.53825	1.05742	2.9876	2.45626	2.57587
ENSG00000113389	NPR3	-2.04075	-1.0291	1.0291	1.53085	27.146	1.8866e-07	9.11755e-06	3.2921	2.65103	3.62086	2.10238	0.382794	2.00717
ENSG00000183775	KCTD16	-2.04053	-1.02895	1.02895	0.540546	19.9185	8.08158e-06	0.000202444	1.49364	1.99645	1.85849	0.84833	0.574191	1.03704
ENSG00000184058	TBX1	2.03916	1.02797	1.02797	1.81223	31.0248	2.54751e-08	1.70934e-06	2.28618	2.02918	2.65957	6.04896	3.85984	4.18161
ENSG00000250412	KLHL2P1	-2.03879	-1.02771	1.02771	0.612019	18.3985	1.79203e-05	0.000385324	1.12785	1.60371	2.01871	1.18028	0.287096	0.819596
ENSG00000133246	PRAM1	2.03815	1.02726	1.02726	2.07217	32.0465	1.50524e-08	1.12517e-06	1.98136	3.46925	2.27505	4.97933	5.93331	4.39906
ENSG00000167992	VWCE	2.0379	1.02708	1.02708	2.76282	36.6521	1.41205e-09	1.58074e-07	4.23706	4.45111	3.14021	8.99967	6.6989	7.89488
ENSG00000276570	CTD-2587H24.14	2.03632	1.02596	1.02596	0.769676	18.4005	1.79011e-05	0.000385324	0.701096	0.949134	0.801075	2.13927	1.49928	1.37157
ENSG00000176714	CCDC121	-2.03388	-1.02423	1.02423	1.15993	28.0372	1.19003e-07	6.04404e-06	4.08465	2.78195	3.94129	2.10238	1.49928	1.65592
ENSG00000204839	MROH6	2.03275	1.02343	1.02343	6.37657	47.7191	4.91874e-12	1.12013e-09	38.1335	42.2201	33.5811	79.411	77.5158	67.8592
ENSG00000233175	CTD-2020K17.3	2.02997	1.02146	1.02146	1.70499	29.1274	6.77715e-08	3.76071e-06	1.58509	1.73462	2.85183	4.24165	4.62543	3.42892
ENSG00000197483	ZNF628	2.02987	1.02138	1.02138	3.61696	42.3361	7.68625e-11	1.2557e-08	9.87631	9.3277	6.82516	16.192	17.9275	17.1279
ENSG00000213199	ASIC3	2.02805	1.02009	1.02009	3.00544	36.3206	1.67389e-09	1.80997e-07	3.9932	4.25474	3.97333	8.77837	8.93186	6.52331
ENSG00000172780	RAB43	2.0269	1.01927	1.01927	0.586317	19.6437	9.3311e-06	0.000227304	0.975438	1.24369	0.544731	2.17615	1.40358	1.90682
ENSG00000244486	SCARF2	2.02615	1.01874	1.01874	2.19039	34.0769	5.29766e-09	4.7679e-07	2.7739	3.10923	3.94129	7.11859	7.04979	5.33574
ENSG00000248405	PRR5-ARHGAP8	2.02581	1.0185	1.0185	1.10377	19.4284	1.04444e-05	0.00024957	1.00592	0.52366	1.21763	2.17615	2.04157	1.40502
ENSG00000222014	RAB6C	-2.02393	-1.01716	1.01716	0.254812	19.3097	1.11143e-05	0.0002602	1.76798	2.09464	1.37785	0.66391	0.701789	1.03704
ENSG00000255182	CTD-2517M22.14	2.02089	1.01499	1.01499	2.39228	33.4487	7.31676e-09	6.10949e-07	3.13969	3.46925	2.7557	5.97519	6.348	6.0717
ENSG00000197558	SSPO	2.02066	1.01483	1.01483	4.22905	44.7574	2.23024e-11	4.13833e-09	15.546	18.4918	15.0282	33.2693	32.0271	31.0443
ENSG00000280279	RP11-1228E12.1	2.01966	1.01411	1.01411	4.90917	44.9581	2.01292e-11	3.88777e-09	15.9423	18.8845	18.3606	33.343	40.0339	30.4923
ENSG00000280006	AC009060.1	2.01911	1.01372	1.01372	2.00624	31.0118	2.56469e-08	1.71321e-06	2.31666	2.74922	2.5314	7.00794	4.01934	4.21506
ENSG00000259358	RP11-456J20.1	-2.01769	-1.01271	1.01271	-0.205883	16.4657	4.95382e-05	0.000843216	1.49364	1.17824	1.47398	0.922097	0.446593	0.669058
ENSG00000004777	ARHGAP33	2.01715	1.01232	1.01232	3.98221	42.8137	6.02084e-11	1.02833e-08	12.4368	10.735	9.64494	22.241	22.553	19.5867
ENSG00000277918	U1	2.01321	1.0095	1.0095	1.1907	23.7676	1.08695e-06	3.90834e-05	1.70702	1.04732	1.24968	0.516374	3.66844	3.31184
ENSG00000214460	TPT1P6	-2.01264	-1.00909	1.00909	0.285397	17.4399	2.96539e-05	0.000569219	1.2193	2.12737	1.31376	0.922097	0.765588	0.635605
ENSG00000203896	LIME1	2.00981	1.00706	1.00706	1.3073	24.8095	6.32836e-07	2.51628e-05	1.70702	1.34188	1.47398	3.39332	2.74336	2.82677
ENSG00000213145	CRIP1	2.00852	1.00613	1.00613	0.0552357	16.913	3.91335e-05	0.00070272	0.548684	0.687304	1.02538	1.40159	1.37168	1.60574
ENSG00000127415	IDUA	2.00629	1.00453	1.00453	5.3757	44.9202	2.05227e-11	3.90451e-09	22.6484	23.9247	22.3019	52.4858	38.5027	44.1745
ENSG00000225170	RP5-828K20.1	-2.00503	-1.00363	1.00363	0.698567	23.4206	1.30178e-06	4.55017e-05	2.10329	3.37106	2.27505	1.1434	0.765588	1.67264
ENSG00000180089	TMEM86B	2.00253	1.00182	1.00182	1.52138	24.218	8.60248e-07	3.25681e-05	1.37171	1.76735	1.31376	3.57774	2.80716	2.45879
ENSG00000131188	PRR7	2.00201	1.00145	1.00145	3.71129	41.8492	9.85911e-11	1.54357e-08	11.1261	10.9969	10.3819	20.9501	22.6806	19.5365
ENSG00000270118	RP11-57A19.5	1.99898	0.999267	0.999267	0.913933	18.4485	1.74554e-05	0.000378033	0.975438	0.720033	0.993333	1.80731	2.00967	1.52211
ENSG00000268903	RP11-34P13.15	1.99837	0.998825	0.998825	3.78246	40.2577	2.22582e-10	3.04128e-08	8.3217	9.26224	7.62623	15.897	17.5766	15.3883
ENSG00000272341	RP1-151F17.2	-1.99676	-0.997664	0.997664	1.29474	26.9804	2.05526e-07	9.83893e-06	3.56644	3.17469	4.26172	1.84419	1.65877	1.85664
ENSG00000180251	SLC9A4	1.99569	0.996889	0.996889	0.704644	17.4055	3.01943e-05	0.00057738	0.609649	1.11278	0.769032	2.02861	1.62688	1.32139
ENSG00000126603	GLIS2	1.99526	0.996573	0.996573	5.54552	44.5084	2.53274e-11	4.50959e-09	27.7085	29.5213	20.5396	49.24	55.9836	44.8603
ENSG00000100429	HDAC10	1.99504	0.996417	0.996417	2.09066	28.0368	1.19031e-07	6.04404e-06	1.67653	2.35647	2.3071	5.01621	3.31755	4.08125
ENSG00000279605	RP11-661A12.8	1.9946	0.996098	0.996098	1.47412	24.6716	6.79778e-07	2.66764e-05	1.49364	1.7019	1.53806	3.24578	3.28565	2.74314
ENSG00000279700	RP13-554M15.2	1.99445	0.995989	0.995989	1.17887	24.2627	8.40513e-07	3.1982e-05	1.18881	1.86554	1.53806	3.83592	2.64766	2.5926
ENSG00000233845	AC093732.1	1.99216	0.994333	0.994333	-0.263272	16.1077	5.98415e-05	0.000971368	0.975438	0.621847	0.576774	1.51224	1.40358	1.37157
ENSG00000185864	NPIPB4	1.99146	0.993823	0.993823	8.12565	46.3272	1.00064e-11	2.11825e-09	134.184	163.938	156.081	273.678	353.223	244.39
ENSG00000188747	NOXA1	1.98892	0.991985	0.991985	4.38994	41.0754	1.46466e-10	2.16033e-08	10.9127	12.2078	9.19634	24.4171	16.1412	22.3967
ENSG00000173991	TCAP	1.98792	0.991262	0.991262	0.870308	20.0315	7.6176e-06	0.0001934	1.15833	1.24369	0.736989	2.0655	1.40358	2.50897
ENSG00000278576	RP11-507K2.6	1.98716	0.990712	0.990712	1.1911	23.1701	1.48287e-06	5.12356e-05	1.00592	1.7019	1.57011	4.38918	1.75447	2.39188
ENSG00000272301	RP11-111M22.4	-1.98601	-0.98987	0.98987	-0.578697	15.1582	9.88677e-05	0.00142733	1.28026	1.04732	1.57011	0.700794	0.63799	0.602152
ENSG00000256453	DND1	1.98593	0.989814	0.989814	0.477771	17.8548	2.38417e-05	0.000479707	0.701096	1.14551	0.801075	2.21303	1.43548	1.57229
ENSG00000275437	RP5-908M14.10	1.98483	0.989017	0.989017	1.51455	29.0002	7.23712e-08	3.97228e-06	2.59101	2.55284	2.01871	4.94244	4.11504	4.81722
ENSG00000228327	RP11-206L10.2	1.97794	0.983996	0.983996	6.72385	44.8287	2.1505e-11	4.04025e-09	52.8565	75.178	62.1955	121.791	132.287	109.943
ENSG00000260105	AOC4P	1.97754	0.983704	0.983704	0.273205	15.4896	8.29584e-05	0.00125313	0.792543	0.654575	0.704946	1.69666	1.53118	1.08722
ENSG00000115257	PCSK4	1.97733	0.983555	0.983555	3.48339	37.9458	7.27382e-10	8.74604e-08	6.7671	7.95309	6.34451	15.8601	11.5476	13.3477
ENSG00000158792	SPATA2L	1.97623	0.98275	0.98275	4.82221	42.4107	7.39838e-11	1.22195e-08	20.4232	19.4736	15.5088	37.1052	32.2823	37.3334
ENSG00000179094	PER1	1.96924	0.977638	0.977638	7.12674	44.705	2.29068e-11	4.19864e-09	117.449	119.067	97.603	227.02	206.581	206.388
ENSG00000279849	AL023875.1	1.96881	0.977322	0.977322	1.67485	26.462	2.68775e-07	1.23917e-05	2.07281	1.99645	2.01871	6.15961	2.32866	3.52928
ENSG00000188897	CTD-3088G3.8	1.96816	0.976845	0.976845	4.36424	32.0376	1.5122e-08	1.12517e-06	3.2921	4.3202	3.01204	8.0038	6.12471	6.35605
ENSG00000117425	PTCH2	1.96766	0.976479	0.976479	2.17838	28.8224	7.93288e-08	4.27352e-06	2.46908	2.55284	2.69161	5.86454	5.16772	3.94744
ENSG00000280287	RP13-554M15.7	1.96579	0.975112	0.975112	2.05542	28.2317	1.07625e-07	5.58828e-06	2.46908	3.10923	1.76236	6.89729	3.60464	3.88054
ENSG00000251562	MALAT1	1.9648	0.974383	0.974383	11.959	44.9536	2.01761e-11	3.88777e-09	1133.61	1383.87	1523.26	2253.9	2483.12	2978.7
ENSG00000185532	PRKG1	-1.96027	-0.971051	0.971051	1.09334	16.4794	4.91827e-05	0.000839064	1.98136	1.04732	1.60215	0.811446	0.63799	0.836322
ENSG00000268568	AC007228.9	-1.95821	-0.969535	0.969535	0.938952	21.2782	3.97223e-06	0.000114607	1.85943	2.74922	2.78774	1.25405	1.08458	1.30466
ENSG00000213707	HMGB1P10	-1.95526	-0.967361	0.967361	3.03083	37.6682	8.38625e-10	9.92483e-08	14.8754	13.517	17.0148	6.4178	6.2204	9.76825
ENSG00000179168	GGN	1.95438	0.96671	0.96671	-0.155163	15.3273	9.0401e-05	0.00133601	0.823026	0.949134	0.480645	1.25405	2.00967	1.12067
ENSG00000111325	OGFOD2	1.95422	0.966595	0.966595	0.688742	17.876	2.35781e-05	0.000476315	1.24978	0.916405	0.704946	1.91796	2.00967	1.63919
ENSG00000254681	PKD1P5	1.94835	0.962253	0.962253	5.86393	42.1523	8.44351e-11	1.3367e-08	35.4206	40.1255	31.1458	74.1366	61.598	66.8723
ENSG00000161996	WDR90	1.94787	0.961896	0.961896	5.50802	41.2078	1.36877e-10	2.05726e-08	20.6976	28.2777	19.7385	46.5844	40.8314	42.7863
ENSG00000105963	ADAP1	1.94424	0.959209	0.959209	3.57612	34.7548	3.73963e-09	3.57205e-07	6.85855	5.66208	4.64623	9.47916	12.058	10.7886
ENSG00000178538	CA8	-1.94415	-0.959143	0.959143	0.541721	15.7359	7.2827e-05	0.00113429	1.98136	1.01459	1.40989	0.774562	0.414694	0.936681
ENSG00000236438	FAM157A	1.94353	0.958678	0.958678	6.23979	42.2773	7.92078e-11	1.2801e-08	46.0894	55.2789	42.7774	93.0949	93.4018	85.2213
ENSG00000102057	KCND1	1.94288	0.958199	0.958199	4.56463	38.8947	4.47284e-10	5.55594e-08	10.5774	13.6479	13.2338	24.2327	26.03	20.3226
ENSG00000120129	DUSP1	1.94232	0.957779	0.957779	3.25812	35.4438	2.62522e-09	2.64813e-07	7.52916	6.90577	4.93462	12.2455	12.5046	11.8423
ENSG00000243302	RP11-274B21.2	1.94027	0.956259	0.956259	4.99994	40.1786	2.31768e-10	3.13826e-08	18.5028	19.0809	19.1297	35.1135	43.6704	27.515
ENSG00000250995	RP13-128O4.3	1.93947	0.95566	0.95566	0.232783	17.3688	3.07832e-05	0.00058492	0.609649	1.27642	1.02538	1.99173	2.26487	1.37157
ENSG00000111052	LIN7A	-1.93405	-0.951625	0.951625	1.84892	28.2282	1.07824e-07	5.58828e-06	5.36491	5.4657	4.74236	2.84006	2.13727	2.8435
ENSG00000186594	MIR22HG	1.93162	0.949814	0.949814	2.60683	33.8229	6.0363e-09	5.21895e-07	6.066	5.98936	4.48602	13.1307	7.30499	10.9893
ENSG00000188566	NDOR1	1.92874	0.94766	0.94766	2.35591	29.8695	4.62119e-08	2.77826e-06	3.8103	3.50198	3.07613	6.15961	7.97488	5.38592
ENSG00000162004	CCDC78	1.92759	0.946796	0.946796	2.49384	29.3575	6.01843e-08	3.41347e-06	3.475	3.04378	3.33247	6.93417	6.4437	5.26883
ENSG00000235558	RP11-1198D22.1	1.92758	0.946792	0.946792	1.47779	21.3839	3.75916e-06	0.000110137	1.40219	1.37461	1.63419	3.79904	2.42436	2.29152
ENSG00000235316	DUSP8P5	1.92712	0.946445	0.946445	1.3212	23.1834	1.4726e-06	5.09981e-05	1.5546	1.76735	1.89054	3.61462	3.03045	3.19475
ENSG00000009950	MLXIPL	1.9256	0.945308	0.945308	7.00987	41.597	1.12168e-10	1.73803e-08	75.5659	84.0147	72.4813	154.765	143.899	135.635
ENSG00000108821	COL1A1	1.92414	0.94421	0.94421	6.34208	41.0735	1.46609e-10	2.16033e-08	46.9125	54.9189	47.8402	100.693	90.5627	88.9011
ENSG00000254859	RP11-661A12.5	-1.92245	-0.942945	0.942945	1.17053	19.327	1.10135e-05	0.000259456	2.22522	2.48739	1.98667	1.32782	0.66989	1.33812
ENSG00000105137	SYDE1	1.92208	0.942665	0.942665	3.13229	31.2912	2.22086e-08	1.53823e-06	4.23706	4.35293	4.16559	8.26199	8.42147	7.22583
ENSG00000206737	RNVU1-18	1.92138	0.942146	0.942146	1.74981	25.0116	5.69864e-07	2.35304e-05	2.31666	1.99645	1.92258	0.84833	5.35912	4.96776
ENSG00000182310	SPACA6	1.9211	0.94193	0.94193	2.16837	29.0454	7.07022e-08	3.90682e-06	3.23114	3.86199	2.7557	8.29888	4.88063	5.51973
ENSG00000132510	KDM6B	1.91821	0.939763	0.939763	6.40799	40.8356	1.65585e-10	2.37023e-08	59.5017	59.2063	51.4611	101.984	115.859	98.0672
ENSG00000001630	CYP51A1	1.91388	0.936499	0.936499	2.93993	31.8412	1.6731e-08	1.20898e-06	5.0296	6.28392	2.91591	11.2127	5.04012	10.4708
ENSG00000223473	GS1-124K5.3	1.91365	0.936331	0.936331	1.71215	24.7276	6.60333e-07	2.61179e-05	1.76798	3.04378	1.66624	4.42607	4.17884	3.52928
ENSG00000092295	TGM1	1.91356	0.936262	0.936262	1.57755	20.714	5.33236e-06	0.000144406	1.49364	1.17824	1.53806	3.09825	1.37168	3.32856
ENSG00000280138	RP11-463O12.5	1.91287	0.93574	0.93574	5.14747	38.9938	4.25144e-10	5.32493e-08	20.85	24.2193	22.9428	49.6088	35.568	42.1172
ENSG00000091137	SLC26A4	1.91248	0.935442	0.935442	0.155822	13.1206	0.000292061	0.00330548	0.670613	0.78549	0.512688	1.40159	1.24408	1.10395
ENSG00000126583	PRKCG	1.91181	0.934938	0.934938	3.98884	36.7495	1.34326e-09	1.54116e-07	12.3454	12.4042	9.93333	21.1714	22.9357	20.2223
ENSG00000153902	LGI4	1.91167	0.93483	0.93483	1.44533	17.8011	2.45243e-05	0.000490159	0.609649	1.66917	0.993333	2.54499	1.65877	1.94027
ENSG00000234287	RP11-761N21.2	-1.90925	-0.933007	0.933007	3.13187	33.9681	5.60242e-09	4.98251e-07	12.955	13.6152	10.8946	7.00794	4.68923	7.40982
ENSG00000279865	RP11-69M1.6	-1.9077	-0.931838	0.931838	2.71777	29.6778	5.10149e-08	3.00688e-06	7.49868	6.34938	8.33118	1.25405	8.13438	1.85664
ENSG00000167615	LENG8	1.90394	0.928985	0.928985	8.10672	40.6288	1.84071e-10	2.60998e-08	171.006	199.22	161.689	345.123	337.465	299.838
ENSG00000152078	TMEM56	-1.90345	-0.928618	0.928618	4.33652	37.1653	1.0853e-09	1.27438e-07	26.3673	26.1176	28.1658	16.5609	9.69745	15.3382
ENSG00000203943	SAMD13	-1.90287	-0.928174	0.928174	1.16982	23.0202	1.60311e-06	5.42674e-05	3.38355	3.56744	3.30043	2.32369	0.893186	2.0239
ENSG00000213638	ADAT3	1.90241	0.927827	0.927827	2.4822	29.7865	4.8233e-08	2.87675e-06	4.84671	3.82927	3.07613	6.49157	7.08169	8.0956
ENSG00000205746	RP11-1212A22.1	1.89986	0.925896	0.925896	6.08234	39.2459	3.73658e-10	4.78579e-08	38.8651	48.864	33.3568	83.7633	67.1804	73.2786
ENSG00000188290	HES4	1.89954	0.925647	0.925647	3.74664	34.0797	5.28992e-09	4.7679e-07	7.40723	7.88763	7.56215	16.4871	10.463	15.6058
ENSG00000175264	CHST1	1.89944	0.925574	0.925574	0.732282	19.1084	1.23499e-05	0.000283821	1.40219	1.60371	0.833118	2.39745	2.36056	2.35843
ENSG00000267519	MIR24-2	1.89913	0.925339	0.925339	3.41458	35.0953	3.1396e-09	3.0842e-07	8.35219	11.7824	7.75441	17.5198	13.5254	20.5234
ENSG00000281881	SPRY4-IT1	1.89805	0.924515	0.924515	1.71107	30.3652	3.57891e-08	2.27928e-06	5.09057	4.02564	3.90925	9.47916	5.71001	9.06573
ENSG00000230067	HSPD1P6	-1.89729	-0.923937	0.923937	0.851137	19.9124	8.10715e-06	0.000202746	2.68245	2.52012	2.5314	0.995865	1.65877	1.28794
ENSG00000220842	RP11-572P18.1	-1.89644	-0.923297	0.923297	3.86353	35.6243	2.3928e-09	2.44651e-07	19.2649	20.4228	20.4114	10.7332	8.96376	11.1733
ENSG00000241956	CTC-340A15.2	1.89592	0.922898	0.922898	0.643296	15.829	6.93305e-05	0.00109573	0.518201	1.37461	0.929247	2.13927	1.78637	1.40502
ENSG00000185633	NDUFA4L2	1.89554	0.922607	0.922607	-0.280619	13.0782	0.00029875	0.0033535	0.823026	0.556389	0.672903	1.3647	1.56308	1.00359
ENSG00000196659	TTC30B	-1.89439	-0.921737	0.921737	0.677986	19.8252	8.4857e-06	0.000210462	2.62149	1.86554	3.14021	1.43847	0.956985	1.48865
ENSG00000160781	PAQR6	1.89386	0.921332	0.921332	4.2519	36.56	1.48042e-09	1.62665e-07	12.6197	17.5426	13.8426	29.9497	25.7429	25.4577
ENSG00000231177	LINC00852	1.89218	0.92005	0.92005	1.42791	21.236	4.06071e-06	0.000116031	1.18881	2.09464	1.69828	3.72527	3.18995	2.42533
ENSG00000197872	FAM49A	-1.89214	-0.920022	0.920022	0.901223	14.0464	0.000178359	0.00226413	1.28026	1.57098	1.37785	0.922097	0.510392	0.75269
ENSG00000218891	ZNF579	1.88996	0.918359	0.918359	4.53535	36.6895	1.38522e-09	1.5654e-07	18.4724	18.2299	12.4327	28.6219	33.2393	28.0168
ENSG00000183666	GUSBP1	1.88965	0.918119	0.918119	1.77175	24.2943	8.26838e-07	3.15415e-05	2.16425	2.68376	2.05075	5.12686	4.43403	3.32856
ENSG00000227308	AC009502.4	1.88864	0.917347	0.917347	1.73125	25.1457	5.31577e-07	2.20707e-05	1.92039	2.6183	3.07613	8.52018	2.36056	3.67982
ENSG00000228451	SDAD1P1	-1.88782	-0.916721	0.916721	1.67461	24.82	6.29394e-07	2.50923e-05	3.65789	5.07296	4.22968	3.06136	0.66989	2.89368
ENSG00000253326	RP11-261C10.7	1.88731	0.916334	0.916334	1.42867	20.741	5.2579e-06	0.00014367	1.58509	2.29101	0.897204	2.02861	4.01934	2.64278
ENSG00000251893	SNORA70	-1.88715	-0.916208	0.916208	0.653793	14.3999	0.000147811	0.00197125	1.64605	1.30915	1.40989	0.885213	0.287096	0.98686
ENSG00000261659	LA16c-313D11.12	1.88707	0.916145	0.916145	1.52177	19.0277	1.28837e-05	0.000292953	1.09737	1.44007	1.50602	3.98346	1.85017	1.90682
ENSG00000278233	RNA5-8S5	1.88386	0.913695	0.913695	4.45116	34.5192	4.22076e-09	3.92895e-07	11.3699	7.75672	10.1897	9.66358	19.363	24.0192
ENSG00000238035	AC138035.2	1.88349	0.913411	0.913411	4.7839	36.5569	1.48271e-09	1.62665e-07	14.9364	19.3754	19.9948	32.3103	39.5873	26.9296
ENSG00000279196	RP11-1072A3.3	1.88204	0.912295	0.912295	-0.115954	14.2866	0.000156979	0.0020624	0.792543	1.01459	0.608817	1.51224	1.14838	1.7061
ENSG00000179406	LINC00174	1.88116	0.911626	0.911626	4.43006	35.7226	2.27504e-09	2.34204e-07	14.1743	15.8735	12.9774	25.4868	28.7096	24.2032
ENSG00000258938	RP11-317N8.5	1.88016	0.910855	0.910855	1.28109	21.0907	4.38043e-06	0.000124223	1.58509	1.80008	1.66624	3.68839	2.58386	3.06094
ENSG00000249857	CTD-2227C6.3	1.87997	0.910706	0.910706	0.284173	12.4881	0.000409549	0.00422769	0.274342	1.04732	0.704946	1.77043	1.02078	1.03704
ENSG00000166803	KIAA0101	-1.87957	-0.9104	0.9104	2.47408	30.0296	4.25506e-08	2.64271e-06	8.07784	8.50948	9.67699	4.90556	4.24263	4.49941
ENSG00000272141	RP11-465B22.8	1.87688	0.908339	0.908339	2.61501	30.1886	3.91998e-08	2.45489e-06	3.9932	6.97123	4.1015	10.6963	7.97488	8.93192
ENSG00000077454	LRCH4	1.87626	0.907858	0.907858	4.1856	35.1459	3.05906e-09	3.04488e-07	14.4487	13.7788	11.3753	27.5892	22.6806	22.2796
ENSG00000239218	RPS20P22	1.87607	0.907712	0.907712	0.597288	13.0782	0.000298759	0.0033535	0.609649	0.752762	0.801075	1.40159	1.33978	1.25448
ENSG00000230724	LINC01001	1.87538	0.907183	0.907183	6.06934	37.7827	7.90806e-10	9.43319e-08	38.1945	49.0931	43.4503	78.0463	89.6695	69.2642
ENSG00000223612	RP11-289I10.2	1.8749	0.90681	0.90681	0.630206	13.7078	0.000213568	0.00260546	0.762061	0.720033	0.833118	1.29094	1.40358	1.50538
ENSG00000177595	PIDD1	1.87309	0.905423	0.905423	5.23682	36.1936	1.78659e-09	1.91804e-07	22.1607	21.2082	15.8613	38.5437	34.292	35.2092
ENSG00000054967	RELT	1.87277	0.90517	0.90517	4.21052	35.1289	3.08595e-09	3.05143e-07	13.4428	16.6589	11.6316	29.212	21.9469	25.1733
ENSG00000260470	RP11-834C11.11	1.87011	0.903124	0.903124	0.0278951	13.6487	0.000220391	0.00267351	0.792543	0.818219	0.769032	1.62289	1.85017	1.03704
ENSG00000280434	RP4-671O14.6	1.86976	0.902855	0.902855	1.00398	17.8911	2.33908e-05	0.000474988	1.49364	1.24369	1.02538	2.61876	2.36056	2.00717
ENSG00000267265	CTC-550B14.7	1.86736	0.900998	0.900998	1.63786	24.0211	9.5286e-07	3.52746e-05	2.62149	2.42193	2.3071	6.34403	3.28565	4.03107
ENSG00000132330	SCLY	1.86725	0.900912	0.900912	2.61972	27.293	1.74842e-07	8.58781e-06	3.23114	3.76381	3.8772	7.15548	6.6989	5.98807
ENSG00000238103	RPL9P7	-1.86675	-0.900525	0.900525	1.97882	26.1383	3.17809e-07	1.44748e-05	5.97456	5.92391	4.74236	2.76629	2.23297	3.54601
ENSG00000231560	AC091814.3	1.86654	0.900364	0.900364	0.799863	17.1815	3.39734e-05	0.000629438	0.975438	1.931	0.672903	3.39332	1.62688	1.72282
ENSG00000258645	HSPE1P2	-1.86603	-0.89997	0.89997	0.814802	18.2354	1.95212e-05	0.000410662	2.16425	2.91286	2.01871	1.29094	0.988885	1.37157
ENSG00000204899	MZT1	-1.86541	-0.899491	0.899491	3.0852	32.0624	1.49302e-08	1.122e-06	12.5588	14.2043	13.9387	7.85627	5.77381	7.66071
ENSG00000167371	PRRT2	1.86514	0.89928	0.89928	2.96147	29.6687	5.12545e-08	3.0092e-06	4.08465	6.08755	5.25505	9.36851	11.0691	7.51018
ENSG00000131591	C1orf159	1.86499	0.899166	0.899166	4.16681	33.8689	5.89542e-09	5.15163e-07	12.2235	11.1605	10.3819	22.4992	20.7666	18.1147
ENSG00000254815	RP11-496I9.1	1.86365	0.898134	0.898134	3.12031	29.9703	4.38709e-08	2.69107e-06	5.57828	5.98936	4.48602	10.9545	8.45337	9.83515
ENSG00000179698	WDR97	1.86295	0.897585	0.897585	1.7643	22.8657	1.73729e-06	5.80254e-05	1.95088	1.99645	2.65957	4.53672	3.95554	3.61291
ENSG00000054277	OPN3	-1.86276	-0.897439	0.897439	2.02097	23.8808	1.02487e-06	3.72497e-05	4.57236	3.40379	4.96666	2.61876	1.14838	2.9104
ENSG00000142544	CTU1	1.85994	0.895255	0.895255	1.64786	20.577	5.72814e-06	0.00015292	1.88991	1.76735	1.53806	3.87281	2.77526	2.9104
ENSG00000227827	RP11-958N24.2	1.85926	0.894732	0.894732	5.56726	36.1624	1.8154e-09	1.93514e-07	29.507	34.1361	23.1671	58.9773	46.0629	52.4374
ENSG00000026036	RTEL1-TNFRSF6B	1.85864	0.894248	0.894248	2.36951	25.4687	4.49618e-07	1.9036e-05	2.80438	3.33833	2.91591	6.08584	4.88063	5.48627
ENSG00000204314	PRRT1	1.85834	0.894013	0.894013	4.03709	33.81	6.07662e-09	5.21895e-07	11.1566	13.3533	12.6249	21.4664	27.4974	17.7133
ENSG00000273730	RNA5-8S5	1.8581	0.893826	0.893826	4.31904	32.6491	1.10388e-08	8.61226e-07	9.81534	7.33124	9.74107	7.85627	17.9913	21.9953
ENSG00000255234	RP11-727A23.10	1.85784	0.893625	0.893625	2.04651	24.9656	5.83629e-07	2.40327e-05	2.86535	3.20742	2.65957	2.2868	9.53795	3.69655
ENSG00000275405	U1	1.85735	0.893242	0.893242	1.76058	22.1803	2.48205e-06	7.75451e-05	2.28618	1.47279	2.33914	0.66391	5.23152	4.66668
ENSG00000274080	CTA-315H11.2	1.85713	0.893073	0.893073	2.41529	23.6379	1.16272e-06	4.151e-05	2.68245	2.12737	2.59548	7.37678	2.55196	3.91399
ENSG00000273449	RP11-218F10.3	-1.8566	-0.892662	0.892662	-0.0558141	14.3317	0.000153259	0.00202594	1.06689	1.89827	1.76236	1.03275	0.350895	1.02031
ENSG00000234353	AP000347.4	1.85565	0.891925	0.891925	0.546899	14.9757	0.000108902	0.00153835	0.944955	1.01459	0.897204	1.80731	1.72257	1.67264
ENSG00000183336	BOLA2	-1.85408	-0.890705	0.890705	-0.119374	11.6907	0.000628128	0.00588577	1.61557	1.14551	0.769032	1.32782	0.318995	0.418161
ENSG00000178631	ACTG1P1	1.85408	0.890701	0.890701	-0.050753	13.0357	0.000305615	0.00341516	0.853508	0.916405	0.512688	1.32782	1.43548	1.37157
ENSG00000236359	OR51B8P	1.85396	0.890612	0.890612	1.89729	22.3624	2.25746e-06	7.17329e-05	2.37763	2.09464	2.05075	4.75802	3.92364	3.29511
ENSG00000244257	PKD1P1	1.85342	0.890188	0.890188	3.02861	28.499	9.37476e-08	4.92666e-06	4.29802	5.43298	4.26172	9.36851	7.68778	8.26287
ENSG00000244398	RP11-466H18.1	-1.85324	-0.89005	0.89005	4.78612	34.7455	3.75745e-09	3.57205e-07	31.5188	33.2852	34.6385	14.2741	22.2978	15.104
ENSG00000196421	LINC00176	1.85207	0.889138	0.889138	1.76256	23.869	1.03119e-06	3.73464e-05	2.98728	3.0765	1.73032	6.15961	3.89174	4.23179
ENSG00000188157	AGRN	1.85018	0.887665	0.887665	7.85931	36.9217	1.22972e-09	1.43276e-07	102.177	122.7	85.5868	206.624	169.642	183.339
ENSG00000272760	RP11-5C23.1	-1.84788	-0.88587	0.88587	0.589014	15.3344	9.00638e-05	0.00133234	1.92039	1.83281	1.69828	0.958981	0.893186	1.00359
ENSG00000282416	LLNLF-173C4.2	1.84758	0.885636	0.885636	3.6117	31.0254	2.54679e-08	1.70934e-06	6.61469	8.93495	6.8572	14.7904	12.0261	13.5484
ENSG00000139880	CDH24	1.84716	0.885312	0.885312	4.83382	34.4933	4.27731e-09	3.92895e-07	18.8077	21.1428	16.6944	35.3348	33.4945	32.8842
ENSG00000119737	GPR75	1.84698	0.885169	0.885169	2.17606	25.7588	3.86862e-07	1.69027e-05	3.01776	3.99291	3.17226	7.89315	5.64621	5.01793
ENSG00000225285	RP4-758J18.10	1.84565	0.884131	0.884131	1.02063	17.3663	3.08245e-05	0.000584951	1.46316	1.76735	0.64086	2.10238	2.71146	2.15771
ENSG00000187244	BCAM	1.84526	0.883822	0.883822	7.58368	36.6414	1.41983e-09	1.58074e-07	113.791	121.62	97.8593	195.558	217.172	182.285
ENSG00000197774	EME2	1.84508	0.883685	0.883685	5.78194	35.5555	2.47891e-09	2.51744e-07	34.8109	35.7398	32.075	68.4934	55.1543	61.1686
ENSG00000251158	RP11-98J23.1	1.84495	0.883584	0.883584	1.04941	18.3986	1.7919e-05	0.000385324	1.28026	1.57098	1.47398	2.5081	2.52006	2.70968
ENSG00000104497	SNX16	-1.84482	-0.883479	0.883479	2.66431	27.7772	1.36122e-07	6.84253e-06	7.37675	7.52762	8.52344	4.61049	2.58386	5.11829
ENSG00000117152	RGS4	1.84481	0.883469	0.883469	-1.54862	11.9712	0.000540289	0.00525601	1.15833	0.425474	0.480645	1.06963	1.94587	0.869775
ENSG00000158106	RHPN1	1.8446	0.883309	0.883309	6.18312	35.7837	2.2049e-09	2.30136e-07	41.6085	46.4421	35.6639	77.6406	70.7212	73.6131
ENSG00000274917	RNA5-8S5	1.84227	0.881483	0.881483	4.28923	31.665	1.83194e-08	1.28664e-06	9.7239	6.97123	9.67699	7.74562	17.3533	21.4433
ENSG00000229605	RP11-492M23.2	-1.84207	-0.881329	0.881329	-0.00378319	12.8191	0.000343105	0.00371513	1.28026	1.53825	1.28172	0.590142	0.63799	0.853049
ENSG00000177943	MAMDC4	1.84082	0.880346	0.880346	4.35498	32.267	1.34376e-08	1.02521e-06	9.48004	13.4515	9.19634	21.0238	18.4379	18.098
ENSG00000166126	AMN	1.83927	0.879132	0.879132	0.671231	11.1612	0.000835237	0.00716389	0.457236	1.04732	0.416559	1.47536	1.21218	0.886502
ENSG00000151967	SCHIP1	-1.83901	-0.878927	0.878927	1.42606	17.1113	3.52522e-05	0.000644575	2.37763	2.48739	1.95462	1.32782	0.956985	1.30466
ENSG00000063169	GLTSCR1	1.838	0.878133	0.878133	4.77349	33.8959	5.81416e-09	5.11034e-07	19.8441	19.9645	15.9895	35.9987	32.8565	30.9607
ENSG00000008128	CDK11A	1.83797	0.878115	0.878115	1.97289	23.3767	1.33179e-06	4.63351e-05	2.74342	2.45466	2.69161	5.86454	4.08314	4.3656
ENSG00000129968	ABHD17A	1.83742	0.877682	0.877682	5.53482	34.9569	3.37083e-09	3.28985e-07	34.8719	34.9543	24.8333	60.1207	51.7729	57.5557
ENSG00000243679	RP11-274B21.3	1.83693	0.877295	0.877295	4.08355	31.8076	1.70227e-08	1.22417e-06	8.87039	11.5205	9.58086	18.2944	15.7584	19.5365
ENSG00000272148	RP11-195B17.1	1.83649	0.876952	0.876952	0.264446	13.3017	0.000265161	0.00305158	0.88399	0.916405	0.736989	1.88108	1.88207	1.00359
ENSG00000119574	ZBTB45	1.83528	0.876004	0.876004	3.84139	31.8696	1.64881e-08	1.19718e-06	10.6993	11.4551	9.35656	19.8435	19.5225	16.877
ENSG00000260404	RP11-384K6.6	1.8347	0.875548	0.875548	5.60587	34.8232	3.61044e-09	3.47852e-07	28.684	35.118	34.3501	56.9118	67.6589	49.4267
ENSG00000182796	TMEM198B	1.83407	0.875046	0.875046	5.02807	34.5457	4.1635e-09	3.91108e-07	26.7941	29.325	28.326	50.1252	52.7618	47.3526
ENSG00000169026	MFSD7	1.83317	0.874338	0.874338	2.21982	23.1093	1.53049e-06	5.23991e-05	1.88991	3.89472	2.05075	4.53672	4.52973	4.81722
ENSG00000254539	RP4-791M13.3	1.83224	0.873609	0.873609	0.301583	14.4044	0.000147458	0.00196829	1.15833	0.589118	1.15355	1.21717	2.71146	1.33812
ENSG00000159588	CCDC17	1.83121	0.872798	0.872798	2.15773	23.8008	1.06839e-06	3.86007e-05	3.01776	2.94559	2.65957	6.6391	4.21074	4.75031
ENSG00000182600	C2orf82	1.83066	0.872362	0.872362	2.18882	24.0517	9.37841e-07	3.5029e-05	2.43859	3.63289	2.85183	6.49157	4.27453	5.2521
ENSG00000275757	RNA5-8S5	1.83004	0.871871	0.871871	4.30163	31.1148	2.43214e-08	1.65407e-06	9.14473	7.92036	10.1897	6.78664	18.6293	22.196
ENSG00000261373	VPS9D1-AS1	1.82898	0.871036	0.871036	5.04216	33.4264	7.40142e-09	6.14604e-07	20.3318	20.2591	17.143	38.8019	34.2601	29.7898
ENSG00000272333	KMT2B	1.82732	0.869731	0.869731	6.12774	34.8282	3.6011e-09	3.47852e-07	45.1445	51.9733	41.3996	90.4393	80.8334	74.8676
ENSG00000167470	MIDN	1.82665	0.869199	0.869199	7.03528	35.4123	2.66803e-09	2.67337e-07	110.346	103.652	91.3866	187.333	181.317	173.37
ENSG00000213416	KRTAP4-12	1.82617	0.86882	0.86882	0.641568	12.3046	0.00045185	0.00457019	0.853508	0.850948	0.576774	1.1434	1.75447	1.2043
ENSG00000126453	BCL2L12	1.82526	0.868099	0.868099	4.06595	31.6092	1.88531e-08	1.31796e-06	12.132	11.6514	10.0295	22.9049	16.492	21.0084
ENSG00000168283	BMI1	-1.82414	-0.867213	0.867213	4.22062	32.7666	1.03913e-08	8.17706e-07	28.7754	28.7359	29.1271	14.9749	13.1745	18.0646
ENSG00000187583	PLEKHN1	1.82397	0.867079	0.867079	3.7694	29.3419	6.06683e-08	3.42799e-06	7.07192	7.46216	6.28043	15.0117	10.463	11.7587
ENSG00000133250	ZNF414	1.82345	0.866671	0.866671	3.54507	30.227	3.8433e-08	2.41694e-06	9.44955	9.19678	6.53677	14.606	17.0662	12.8626
ENSG00000180902	D2HGDH	1.82279	0.866152	0.866152	5.55043	34.0249	5.44125e-09	4.86798e-07	31.5188	34.267	27.8774	62.592	51.5496	52.3036
ENSG00000181085	MAPK15	1.82212	0.865619	0.865619	4.72728	32.3851	1.26449e-08	9.74633e-07	15.7594	16.168	13.394	29.1383	24.8178	26.5616
ENSG00000130590	SAMD10	1.82093	0.864679	0.864679	1.8819	20.9103	4.81301e-06	0.000133962	2.13377	2.42193	1.92258	4.38918	4.27453	2.99403
ENSG00000242866	STRC	1.82058	0.864402	0.864402	3.30079	28.1159	1.14264e-07	5.87399e-06	4.93815	6.02209	6.4086	12.2086	9.95265	8.81484
ENSG00000165238	WNK2	1.82024	0.864132	0.864132	4.6608	32.8478	9.96658e-09	7.95691e-07	18.6248	20.7173	16.8226	33.8225	33.3988	32.0813
ENSG00000112787	FBRSL1	1.8198	0.863781	0.863781	6.7065	34.7345	3.77882e-09	3.57205e-07	68.4331	80.48	59.4398	125.516	127.821	114.175
ENSG00000206652	RNU1-1	1.81957	0.8636	0.8636	1.72936	20.7819	5.14674e-06	0.000141364	2.19473	1.7019	2.3071	1.06963	4.97632	4.53287
ENSG00000113966	ARL6	-1.81902	-0.863158	0.863158	1.45111	21.9217	2.84011e-06	8.69387e-05	4.17609	3.66562	4.67828	2.47122	1.24408	2.87695
ENSG00000197847	SLC22A20	1.81752	0.86197	0.86197	2.77511	25.1864	5.20491e-07	2.16703e-05	3.56644	4.12382	3.58882	7.5612	6.4756	6.03825
ENSG00000234354	RPS26P47	1.81608	0.860827	0.860827	3.43748	29.1743	6.61509e-08	3.69609e-06	7.40723	7.06941	7.97871	11.1758	20.3519	7.76107
ENSG00000169246	NPIPB3	1.8159	0.860681	0.860681	6.91103	34.4888	4.28708e-09	3.92895e-07	59.5932	78.549	71.5841	118.176	143.516	105.795
ENSG00000105472	CLEC11A	1.81566	0.860497	0.860497	1.64822	20.6306	5.56974e-06	0.000149948	2.43859	2.1601	1.73032	3.83592	3.82794	3.57946
ENSG00000127419	TMEM175	1.81528	0.860191	0.860191	3.67563	29.2049	6.51134e-08	3.66537e-06	7.89495	7.06941	7.24172	15.1962	11.8347	12.4445
ENSG00000231686	RP1-203P18.1	1.81411	0.859261	0.859261	1.03895	17.6906	2.59914e-05	0.000514015	1.46316	1.37461	1.66624	3.02448	2.29676	2.69296
ENSG00000243678	NME2	1.81313	0.858483	0.858483	2.06739	24.8283	6.26698e-07	2.50923e-05	2.53004	3.99291	4.45398	6.52845	6.09281	6.70731
ENSG00000103253	HAGHL	1.81282	0.858234	0.858234	3.71054	29.7361	4.9505e-08	2.92937e-06	8.99232	9.85136	6.6329	16.4133	13.2064	15.4385
ENSG00000179023	KLHDC7A	-1.81271	-0.858147	0.858147	1.34724	14.0397	0.00017899	0.00226851	1.28026	1.7019	2.17892	0.958981	0.701789	1.05377
ENSG00000138669	PRKG2	-1.81264	-0.858096	0.858096	1.99444	22.8293	1.77046e-06	5.86124e-05	4.17609	5.79299	4.77441	2.84006	2.10537	2.92713
ENSG00000166763	STRCP1	1.81233	0.857849	0.857849	2.14808	21.9535	2.79337e-06	8.56824e-05	2.07281	2.71649	2.81978	5.34816	4.01934	4.18161
ENSG00000277196	AC007325.2	1.81183	0.857445	0.857445	1.43909	17.2824	3.2215e-05	0.000605239	1.49364	1.37461	1.50602	2.9876	2.64766	2.22462
ENSG00000170122	FOXD4	1.80969	0.855744	0.855744	1.11938	15.6006	7.82289e-05	0.00119369	1.2193	1.24369	1.18559	1.80731	3.15805	1.57229
ENSG00000198695	MT-ND6	-1.80901	-0.855204	0.855204	7.48233	34.4973	4.2684e-09	3.92895e-07	264.313	291.908	278.902	170.846	62.523	224.737
ENSG00000272918	CTB-152G17.6	1.8083	0.854633	0.854633	-0.213948	11.5394	0.000681359	0.0062406	1.00592	0.621847	0.512688	1.25405	1.05268	1.43847
ENSG00000224769	MUC20P1	1.80765	0.854112	0.854112	3.57844	25.8864	3.62119e-07	1.6055e-05	4.38947	4.94204	4.19763	9.55293	8.29387	6.17206
ENSG00000235174	RPL39P3	-1.80519	-0.852153	0.852153	1.97293	24.8367	6.23988e-07	2.50923e-05	7.4682	5.66208	6.6329	4.5736	1.56308	4.53287
ENSG00000168209	DDIT4	-1.80448	-0.851584	0.851584	7.82189	33.8199	6.04559e-09	5.21895e-07	130.038	144.596	113.657	70.19	64.118	75.1185
ENSG00000240972	MIF	1.80419	0.851354	0.851354	4.90246	31.7385	1.76394e-08	1.25802e-06	29.8728	14.6298	8.04279	35.4823	28.7415	28.5186
ENSG00000267030	CTB-50L17.7	1.80379	0.851028	0.851028	0.264363	12.4713	0.000413261	0.00426016	0.548684	1.27642	0.704946	1.84419	1.40358	1.28794
ENSG00000236017	ASMTL-AS1	1.80374	0.850995	0.850995	0.944775	13.136	0.000289675	0.0032859	0.731578	0.687304	1.28172	2.36057	0.733689	1.72282
ENSG00000279821	RP11-1334A24.5	1.80303	0.850426	0.850426	1.69301	19.3363	1.09602e-05	0.000258607	1.76798	1.86554	2.21097	4.31542	3.57275	2.60933
ENSG00000250251	PKD1P6	1.80291	0.850325	0.850325	4.35069	30.6794	3.04382e-08	1.9777e-06	11.7662	13.6152	12.3686	25.1548	19.8415	21.4768
ENSG00000187961	KLHL17	1.80223	0.849783	0.849783	5.70375	32.7824	1.03074e-08	8.15371e-07	32.8905	34.7252	27.2045	62.7395	50.2098	53.7755
ENSG00000205517	RGL3	1.80201	0.849611	0.849611	6.65927	33.5791	6.84231e-09	5.78728e-07	68.6464	70.0396	60.2088	125.774	121.76	100.309
ENSG00000214837	LINC01347	1.80163	0.849305	0.849305	3.96684	29.96	4.41046e-08	2.69107e-06	9.96775	11.0623	10.6703	19.2165	20.2562	16.0072
ENSG00000186907	RTN4RL2	1.80043	0.848338	0.848338	4.78888	31.8968	1.62587e-08	1.19204e-06	23.3191	21.9937	16.9507	33.4906	41.0547	33.8376
ENSG00000080603	SRCAP	1.80037	0.848291	0.848291	4.14774	30.6654	3.06589e-08	1.9777e-06	13.7171	13.6152	12.3045	27.6998	22.553	19.4696
ENSG00000134970	TMED7	-1.80035	-0.848277	0.848277	5.81932	33.179	8.40514e-09	6.86572e-07	79.4677	81.0364	86.5802	47.9859	37.7371	48.4063
ENSG00000206596	RNU1-27P	1.80014	0.848111	0.848111	1.78142	20.5876	5.69651e-06	0.000152346	2.10329	1.57098	3.01204	0.995865	5.64621	4.64995
ENSG00000282572	RP11-482G13.1	1.79969	0.847749	0.847749	0.788465	15.8985	6.68327e-05	0.00106748	1.18881	1.63644	1.05742	2.69252	2.00967	2.17444
ENSG00000215375	MYL5	1.79922	0.847376	0.847376	2.78444	26.8056	2.24989e-07	1.06339e-05	5.5478	5.62935	5.41527	11.1021	8.54907	9.56753
ENSG00000267432	DNAH17-AS1	1.79769	0.846144	0.846144	1.83602	20.0743	7.44918e-06	0.00019038	1.58509	2.19283	2.69161	3.90969	3.63654	3.78018
ENSG00000162650	ATXN7L2	1.79682	0.845445	0.845445	3.44568	28.8757	7.71769e-08	4.18761e-06	6.40131	10.8987	8.68365	15.6757	16.0455	13.5819
ENSG00000280252	AC009060.2	1.79677	0.845404	0.845404	0.993255	15.951	6.50038e-05	0.0010427	1.06689	1.44007	1.47398	3.98346	1.27598	1.99045
ENSG00000232995	RGS5	-1.79602	-0.844807	0.844807	0.0160405	10.9228	0.000949905	0.00788353	1.37171	1.04732	1.18559	0.958981	0.287096	0.719237
ENSG00000145779	TNFAIP8	-1.79593	-0.844732	0.844732	3.96658	28.8768	7.71327e-08	4.18761e-06	16.43	13.877	14.932	8.63083	7.33689	8.59739
ENSG00000167595	PROSER3	1.79322	0.842552	0.842552	4.97492	31.7201	1.7807e-08	1.25802e-06	23.4715	23.7938	23.4875	42.4165	43.9256	36.7982
ENSG00000275393	RP11-568J23.8	1.79237	0.841866	0.841866	0.106591	11.344	0.000756914	0.00672763	0.243859	0.850948	1.15355	1.18028	1.40358	1.30466
ENSG00000125434	SLC25A35	1.79097	0.840744	0.840744	2.65046	25.5287	4.35847e-07	1.86102e-05	5.0296	4.90931	4.48602	9.58981	8.10248	7.61053
ENSG00000142627	EPHA2	1.79051	0.840368	0.840368	7.20159	33.1649	8.46653e-09	6.87848e-07	114.401	114.583	98.372	194.599	176.468	199.731
ENSG00000254206	NPIPB11	1.78974	0.83975	0.83975	5.14203	31.1345	2.40757e-08	1.64481e-06	16.43	20.4228	22.366	32.5316	39.045	30.9439
ENSG00000244021	RP11-50D9.1	-1.78904	-0.839183	0.839183	3.73917	29.4044	5.8745e-08	3.36577e-06	18.9906	17.8699	19.386	10.7701	8.19817	11.6918
ENSG00000250138	RP11-848G14.5	1.78814	0.838461	0.838461	2.9289	26.0426	3.33959e-07	1.50232e-05	4.84671	6.05482	5.19097	9.03655	9.88885	8.99883
ENSG00000187609	EXD3	1.78777	0.838159	0.838159	4.28626	29.9161	4.51141e-08	2.72963e-06	14.6925	14.2043	10.2858	25.1548	22.5849	20.5066
ENSG00000075702	WDR62	1.78673	0.83732	0.83732	4.12285	29.9548	4.42244e-08	2.69107e-06	15.3022	12.5678	12.3045	24.3065	22.84	22.7814
ENSG00000187678	SPRY4	1.78666	0.837264	0.837264	7.33103	33.1051	8.73097e-09	7.01746e-07	184.906	176.572	181.556	320.226	308.564	314.842
ENSG00000277639	RP11-467J12.4	-1.78645	-0.837098	0.837098	0.674185	15.0272	0.000105971	0.00150686	2.53004	1.73462	1.98667	0.995865	0.988885	1.33812
ENSG00000242802	AP5Z1	1.78513	0.836033	0.836033	4.91858	31.0347	2.53456e-08	1.70934e-06	21.5206	25.1357	17.2391	40.4247	35.3766	35.2092
ENSG00000257702	LBX2-AS1	1.78466	0.835647	0.835647	1.67301	17.867	2.36895e-05	0.000477284	2.28618	1.53825	1.40989	3.28267	3.25375	2.69296
ENSG00000273729	RP11-7F17.8	1.78282	0.834165	0.834165	0.615442	12.3471	0.000441676	0.00448844	0.88399	0.818219	0.96129	1.69666	1.91397	1.17085
ENSG00000158691	ZSCAN12	-1.78261	-0.833994	0.833994	0.447669	12.7404	0.000357844	0.00381989	1.2193	1.89827	1.69828	1.10652	0.606091	0.919955
ENSG00000268670	CTD-2622I13.3	1.78255	0.833946	0.833946	-0.0769479	11.3077	0.000771848	0.00681203	0.88399	0.949134	0.448602	1.40159	1.24408	1.33812
ENSG00000111676	ATN1	1.78172	0.833268	0.833268	8.2961	32.8401	1.00057e-08	7.95691e-07	230.295	216.861	212.766	358.327	462.447	312.182
ENSG00000248663	LINC00992	-1.78164	-0.833207	0.833207	-0.400808	12.3234	0.000447311	0.00453956	1.64605	1.63644	1.15355	0.516374	0.478493	1.2043
ENSG00000178814	OPLAH	1.78144	0.833042	0.833042	5.049	31.1452	2.39428e-08	1.6432e-06	26.3978	27.6558	21.4368	48.1704	39.3959	43.6059
ENSG00000260526	RP11-73K9.2	-1.78125	-0.832891	0.832891	-0.643374	11.5493	0.00067776	0.00621521	1.0364	1.53825	1.50602	0.405723	0.765588	0.919955
ENSG00000067836	ROGDI	1.78098	0.83267	0.83267	3.94634	28.6013	8.89239e-08	4.70608e-06	11.0346	11.0296	8.01075	19.4378	17.7361	15.0371
ENSG00000099904	ZDHHC8	1.7807	0.832445	0.832445	6.24503	31.9195	1.60696e-08	1.18395e-06	48.3451	48.7986	39.0604	81.1814	79.1108	75.2857
ENSG00000146221	TCTE1	1.78022	0.832058	0.832058	0.513039	14.6231	0.000131299	0.00179724	1.28026	1.57098	0.769032	2.32369	2.58386	1.53883
ENSG00000008710	PKD1	1.77942	0.831405	0.831405	7.41347	32.43	1.23564e-08	9.57304e-07	100.074	112.882	89.7524	190.432	160.774	173.57
ENSG00000173846	PLK3	1.77938	0.831373	0.831373	5.01125	30.7141	2.98992e-08	1.95385e-06	22.3131	22.8774	19.354	40.978	35.5042	35.4266
ENSG00000151651	ADAM8	1.77873	0.830851	0.830851	1.72525	19.1649	1.19895e-05	0.000276809	2.04232	1.96373	2.33914	4.79491	2.93476	3.44565
ENSG00000185133	INPP5J	1.77868	0.830805	0.830805	4.10584	29.3737	5.96825e-08	3.39783e-06	14.2048	12.4042	11.952	21.5402	22.234	22.8818
ENSG00000205578	POM121B	1.77731	0.829694	0.829694	5.01657	30.6687	3.0606e-08	1.9777e-06	23.38	22.7465	21.8213	34.1176	52.0919	29.8567
ENSG00000231160	KLF3-AS1	1.7772	0.829606	0.829606	0.607905	13.4038	0.000251119	0.00293192	1.09737	1.21096	0.833118	1.95485	2.45626	1.22103
ENSG00000273149	RP11-290D2.6	-1.77685	-0.829326	0.829326	0.469043	12.6095	0.000383798	0.00403036	0.792543	2.55284	1.28172	0.221303	0.318995	1.55556
ENSG00000198064	RP11-347C12.1	1.77668	0.829188	0.829188	6.3504	31.7178	1.78283e-08	1.25802e-06	40.9684	50.2059	52.5185	78.2307	97.4849	70.686
ENSG00000196843	ARID5A	1.77646	0.829009	0.829009	3.68913	27.4493	1.61267e-07	8.02596e-06	9.51052	8.41129	6.08817	13.5733	15.2161	12.6285
ENSG00000100197	CYP2D6	1.77601	0.828639	0.828639	1.92138	20.7775	5.15858e-06	0.000141364	2.22522	3.27288	2.46731	6.08584	3.44515	4.41578
ENSG00000131094	C1QL1	1.77599	0.828627	0.828627	1.9581	21.4943	3.54885e-06	0.000104792	2.92631	3.92745	1.92258	4.68425	5.64621	4.78376
ENSG00000101194	SLC17A9	1.77482	0.827673	0.827673	5.31127	30.2872	3.72584e-08	2.35292e-06	19.6612	24.4484	15.8933	38.5806	31.8676	33.3024
ENSG00000125629	INSIG2	-1.77388	-0.826909	0.826909	4.83332	29.4304	5.79622e-08	3.35066e-06	22.496	24.5138	28.0376	16.2658	11.2286	13.9666
ENSG00000232303	DFFBP1	1.77342	0.826537	0.826537	0.312932	14.5974	0.000133098	0.00181037	0.914473	1.89827	0.897204	2.24992	2.52006	1.72282
ENSG00000197380	DACT3	1.77339	0.826511	0.826511	1.98293	23.7822	1.07874e-06	3.88813e-05	4.45043	4.12382	4.03742	7.70873	8.48527	5.68699
ENSG00000130522	JUND	1.77321	0.826362	0.826362	6.87963	31.8779	1.64174e-08	1.19718e-06	78.2789	83.8838	62.6761	137.688	115.54	135.434
ENSG00000135253	KCP	1.77302	0.826207	0.826207	1.93358	17.472	2.91569e-05	0.000563275	1.7375	2.02918	1.53806	3.57774	3.18995	2.54242
ENSG00000182912	TSPEAR-AS2	1.77261	0.825873	0.825873	1.60688	17.7157	2.56502e-05	0.00050995	1.64605	2.02918	1.76236	3.39332	3.03045	3.01076
ENSG00000220749	RPL21P28	-1.77206	-0.82543	0.82543	0.959583	15.9126	6.63358e-05	0.00106067	2.56052	2.91286	1.92258	1.58601	0.925086	1.52211
ENSG00000148824	MTG1	1.77203	0.825404	0.825404	2.84305	24.1286	9.01104e-07	3.39439e-05	3.90175	4.87659	4.58215	9.40539	6.5394	7.29273
ENSG00000214784	AC010468.1	-1.77025	-0.82395	0.82395	2.4241	23.9169	1.00583e-06	3.67825e-05	8.38267	6.97123	6.53677	3.90969	3.06235	4.95103
ENSG00000197599	CCDC154	1.77016	0.823882	0.823882	0.802745	12.5214	0.000402314	0.00417342	0.762061	0.883677	1.18559	1.77043	1.69067	1.48865
ENSG00000120784	ZFP30	-1.76974	-0.823538	0.823538	2.40301	24.854	6.18404e-07	2.50923e-05	8.19977	7.49489	9.8372	4.53672	3.18995	6.17206
ENSG00000128271	ADORA2A	1.76963	0.823447	0.823447	0.305756	11.7872	0.000596397	0.00566973	0.487719	1.27642	0.801075	1.54912	1.27598	1.55556
ENSG00000169203	RP11-231C14.4	1.7696	0.823425	0.823425	6.67128	31.4876	2.00721e-08	1.39668e-06	52.4603	64.4757	63.9258	94.2383	125.174	88.9513
ENSG00000272556	GTF2IP13	1.76882	0.822788	0.822788	4.60772	29.5066	5.57258e-08	3.24635e-06	15.8813	16.9862	17.3993	28.2531	32.9203	24.9224
ENSG00000196796	CTB-134H23.2	1.76823	0.822303	0.822303	1.41171	16.5062	4.84908e-05	0.000831983	1.61557	1.34188	1.76236	2.72941	2.61576	2.79332
ENSG00000235919	ASH1L-AS1	1.76486	0.819555	0.819555	0.359054	11.2864	0.000780774	0.00687869	0.975438	0.687304	0.736989	1.65978	1.05268	1.4552
ENSG00000274173	RP4-568C11.4	-1.76438	-0.819164	0.819164	2.01725	15.7862	7.0917e-05	0.00111728	2.65197	2.3892	2.56344	1.58601	1.43548	1.25448
ENSG00000228300	C19orf24	1.76404	0.818881	0.818881	3.68636	27.0943	1.93767e-07	9.33434e-06	9.51052	9.16405	6.92129	13.4995	14.3548	15.9403
ENSG00000124116	WFDC3	-1.76388	-0.818754	0.818754	-0.0330904	11.2539	0.000794542	0.0069551	1.82895	1.27642	0.993333	1.03275	0.350895	0.869775
ENSG00000204410	MSH5	1.76331	0.818288	0.818288	3.92485	26.9388	2.09997e-07	1.00199e-05	7.4682	8.70585	9.10021	18.4419	12.1218	13.2139
ENSG00000176945	MUC20	1.76327	0.818251	0.818251	4.53681	26.0701	3.29245e-07	1.48605e-05	6.7671	7.98582	6.1843	12.7618	13.4297	9.73479
ENSG00000275215	RNA5-8S5	1.7622	0.81738	0.81738	4.46616	27.7805	1.35889e-07	6.84253e-06	11.3395	9.00041	10.5101	8.74148	19.6182	23.7181
ENSG00000158748	HTR6	1.76095	0.816351	0.816351	0.405454	10.4147	0.00125017	0.0097307	1.06689	0.490931	0.576774	1.32782	1.08458	1.28794
ENSG00000278189	RNA5-8S5	1.76061	0.816074	0.816074	4.29433	27.2842	1.75638e-07	8.59881e-06	9.90679	7.1676	10.4781	7.22924	17.7361	21.4433
ENSG00000213178	RP11-641D5.1	-1.75928	-0.814989	0.814989	4.96034	29.8577	4.64948e-08	2.78413e-06	43.9252	44.4129	43.194	23.495	22.553	26.662
ENSG00000135929	CYP27A1	1.75896	0.814723	0.814723	0.810748	12.2799	0.000457857	0.00461622	0.670613	1.44007	0.769032	1.32782	2.23297	1.3883
ENSG00000163794	UCN	1.75584	0.812159	0.812159	1.20045	13.7057	0.000213807	0.00260626	1.09737	1.50552	0.865161	2.10238	1.72257	2.09081
ENSG00000229093	OR51AB1P	1.75549	0.811876	0.811876	0.312702	11.8834	0.00056637	0.00543932	0.670613	1.17824	0.897204	2.24992	1.14838	1.42175
ENSG00000007541	PIGQ	1.7551	0.81155	0.81155	4.14058	27.7231	1.3998e-07	7.01302e-06	11.7662	12.6333	10.8305	20.9132	20.0329	19.202
ENSG00000279777	AC004813.1	1.75458	0.811129	0.811129	2.2496	21.0497	4.47514e-06	0.00012622	3.20066	3.20742	3.04408	7.85627	3.98744	4.66668
ENSG00000256542	RP13-895J2.3	1.75374	0.810436	0.810436	1.97846	21.4446	3.64201e-06	0.000107122	3.93223	3.30561	2.81978	5.86454	6.4756	4.91758
ENSG00000174669	SLC29A2	1.75333	0.810094	0.810094	6.32951	30.3454	3.6157e-08	2.293e-06	51.5763	55.7371	44.7961	99.0701	80.4506	80.4709
ENSG00000005001	PRSS22	1.75304	0.80986	0.80986	5.37002	28.6548	8.64975e-08	4.61013e-06	17.1921	19.9318	14.131	30.6874	27.9121	28.8029
ENSG00000103168	TAF1C	1.75274	0.809615	0.809615	6.44955	30.4683	3.39359e-08	2.17045e-06	62.6109	65.6539	55.0819	108.697	101.536	102.249
ENSG00000176428	VPS37D	1.75265	0.809539	0.809539	2.63932	22.9646	1.65011e-06	5.5608e-05	4.81622	4.15655	3.8772	7.85627	7.52828	6.6404
ENSG00000270149	RP11-544M22.13	1.75256	0.809467	0.809467	0.345998	10.6724	0.00108743	0.00874951	0.670613	1.01459	0.64086	1.51224	1.27598	1.23776
ENSG00000136167	LCP1	-1.75153	-0.808619	0.808619	0.466467	11.3603	0.000750298	0.00668598	1.18881	1.57098	1.57011	0.627026	0.701789	0.970134
ENSG00000259529	RP11-468E2.4	1.75137	0.808486	0.808486	1.91016	17.1134	3.5213e-05	0.000644575	1.28026	2.19283	2.08279	5.20063	1.21218	3.27838
ENSG00000254363	CTB-131B5.5	1.75083	0.808043	0.808043	1.06087	17.6501	2.65502e-05	0.000520952	1.70702	2.48739	1.76236	3.76216	2.77526	3.61291
ENSG00000179588	ZFPM1	1.74957	0.807001	0.807001	4.11095	28.171	1.11058e-07	5.73608e-06	17.375	16.3644	12.1763	26.6671	27.6888	23.6345
ENSG00000198758	EPS8L3	1.74907	0.806589	0.806589	-0.160196	10.7026	0.00106986	0.00864983	1.06689	0.654575	0.608817	1.3647	1.30788	1.33812
ENSG00000174886	NDUFA11	1.74871	0.806289	0.806289	3.13168	25.0795	5.50148e-07	2.27789e-05	5.97456	7.65853	6.12021	10.9545	11.7709	10.7886
ENSG00000261757	AC005592.3	-1.74814	-0.805821	0.805821	-0.75052	11.3682	0.000747121	0.00667458	1.00592	1.66917	1.73032	1.21717	0.287096	0.936681
ENSG00000279921	AC017081.1	1.74806	0.805752	0.805752	1.35912	16.6832	4.41698e-05	0.000779193	1.58509	1.73462	2.05075	5.08998	1.72257	2.65951
ENSG00000225760	LINC00431	1.7469	0.804798	0.804798	1.94967	13.4623	0.000243404	0.00287834	1.40219	1.11278	0.993333	2.21303	2.26487	1.63919
ENSG00000243716	NPIPB5	1.74528	0.803458	0.803458	8.06166	30.4722	3.38694e-08	2.17045e-06	135.159	170.19	165.919	253.872	311.148	228.517
ENSG00000160741	CRTC2	1.74469	0.802969	0.802969	5.85258	29.541	5.47453e-08	3.20164e-06	42.1572	40.1582	33.8694	62.9977	75.8889	56.9703
ENSG00000105722	ERF	1.74372	0.802166	0.802166	6.61067	30.1475	4.00407e-08	2.49714e-06	98.5497	88.2695	78.249	152.626	151.491	144.851
ENSG00000251400	ALDH7A1P1	-1.74337	-0.801876	0.801876	-0.231172	9.9263	0.00162933	0.0118763	1.2193	1.01459	1.37785	0.737678	0.574191	0.702511
ENSG00000185189	NRBP2	1.7432	0.801742	0.801742	5.86005	29.4479	5.7439e-08	3.33323e-06	35.7559	42.0565	37.5224	70.8908	62.3635	62.4733
ENSG00000102174	PHEX	1.74315	0.801694	0.801694	0.811273	13.5095	0.000237357	0.00282014	1.43267	1.11278	1.02538	2.95071	1.53118	1.78973
ENSG00000230590	FTX	1.74309	0.801651	0.801651	3.10787	23.5364	1.22575e-06	4.33482e-05	4.96864	5.10569	5.60752	15.897	5.26342	6.33932
ENSG00000260400	RP11-119F7.5	-1.74298	-0.801552	0.801552	1.93819	22.7434	1.85135e-06	6.11557e-05	6.43179	8.44402	7.69032	4.83179	3.31755	4.48269
ENSG00000110719	TCIRG1	1.74228	0.800975	0.800975	5.89611	29.1773	6.60475e-08	3.69609e-06	29.7204	38.4236	28.8707	60.2683	50.784	53.5581
ENSG00000148384	INPP5E	1.74128	0.800146	0.800146	5.19072	28.991	7.27159e-08	3.97425e-06	29.2936	33.3506	26.1471	52.3014	50.9116	46.9177
ENSG00000207389	RNU1-4	1.7407	0.799669	0.799669	1.73955	18.2717	1.91536e-05	0.000406608	2.13377	1.96373	2.62753	0.958981	5.26342	4.71686
ENSG00000185499	MUC1	1.73962	0.798768	0.798768	3.19253	25.4766	4.47786e-07	1.90119e-05	7.2853	8.73858	8.13892	13.8315	14.5781	12.4278
ENSG00000204624	DISP3	1.73938	0.798571	0.798571	2.72525	24.0422	9.42477e-07	3.50457e-05	6.73662	5.36752	5.35118	10.1431	9.37846	10.086
ENSG00000279255	LA16c-380A1.2	1.73936	0.79856	0.79856	0.247579	9.73864	0.00180434	0.0127861	0.640131	0.883677	0.576774	1.29094	1.05268	1.22103
ENSG00000126768	TIMM17B	1.73934	0.798536	0.798536	2.96147	22.3129	2.31648e-06	7.3292e-05	4.66381	4.64748	3.52473	7.41366	7.84728	6.50659
ENSG00000259781	RP11-673C5.1	-1.73902	-0.798272	0.798272	4.54047	28.5856	8.96472e-08	4.72771e-06	43.2241	36.8526	44.4116	24.3065	19.4587	26.1769
ENSG00000279072	RP13-580B18.4	1.73901	0.798267	0.798267	2.58133	21.5653	3.41977e-06	0.00010178	3.62741	3.99291	3.74903	6.6391	6.7946	5.85426
ENSG00000186862	PDZD7	1.73824	0.797626	0.797626	4.09077	26.9802	2.0555e-07	9.83893e-06	13.961	12.8297	10.9587	23.7163	21.0218	19.2521
ENSG00000174564	IL20RB	1.73577	0.795575	0.795575	0.602557	12.0502	0.000517871	0.00506745	0.914473	1.04732	1.05742	1.91796	1.81827	1.47193
ENSG00000257900	RP11-454K7.1	1.73539	0.795258	0.795258	1.4889	17.1264	3.49726e-05	0.000643376	1.7375	2.45466	1.85849	3.98346	3.09425	3.2282
ENSG00000249353	NPM1P27	-1.73513	-0.795041	0.795041	0.392914	11.8375	0.000580502	0.00554317	1.76798	1.83281	1.31376	0.958981	0.861287	0.936681
ENSG00000244274	DBNDD2	1.73433	0.794375	0.794375	0.533946	12.6557	0.00037443	0.00395827	1.49364	0.78549	1.02538	2.54499	1.91397	1.3883
ENSG00000261221	ZNF865	1.73422	0.794284	0.794284	4.56829	27.5028	1.56865e-07	7.83282e-06	18.2895	18.2299	13.4901	30.0604	27.8483	26.478
ENSG00000100299	ARSA	1.73398	0.79409	0.79409	4.21472	26.6601	2.42579e-07	1.12878e-05	12.955	12.306	11.3432	22.7942	19.363	19.7874
ENSG00000237624	OXCT2P1	1.73309	0.793344	0.793344	0.792623	14.2934	0.00015641	0.00205674	1.2193	1.66917	1.21763	2.65564	1.65877	2.5926
ENSG00000198590	C3orf35	1.73181	0.792282	0.792282	1.77936	16.5471	4.7457e-05	0.000819861	1.37171	2.3892	1.98667	4.94244	2.32866	2.69296
ENSG00000170049	KCNAB3	1.73156	0.792071	0.792071	2.29652	19.1212	1.22675e-05	0.000282792	2.74342	2.71649	2.72365	5.34816	4.24263	4.33215
ENSG00000126705	AHDC1	1.73084	0.791469	0.791469	6.16316	28.7047	8.4299e-08	4.50895e-06	41.9133	39.0781	33.9656	67.1656	62.7463	63.6776
ENSG00000214273	AGGF1P1	-1.73079	-0.791432	0.791432	0.0695275	12.3811	0.000433704	0.00441937	1.95088	1.83281	1.53806	1.06963	0.66989	1.18758
ENSG00000267383	CTC-260E6.6	1.72968	0.790506	0.790506	1.10631	13.7841	0.000205068	0.00252844	1.2193	1.21096	1.50602	2.5081	2.29676	1.94027
ENSG00000125534	PPDPF	1.72932	0.790207	0.790207	6.65692	29.1264	6.78079e-08	3.76071e-06	80.5346	77.2072	51.6213	103.164	138.252	107.417
ENSG00000261428	RP11-16P6.1	1.7277	0.788851	0.788851	0.985274	14.2355	0.000161298	0.00210261	1.31074	1.37461	1.57011	2.5081	2.93476	1.85664
ENSG00000197114	ZGPAT	1.72478	0.786409	0.786409	2.33387	19.7155	8.98696e-06	0.000220709	2.86535	3.66562	2.78774	5.64324	4.68923	5.33574
ENSG00000106853	PTGR1	-1.72449	-0.786166	0.786166	3.03858	22.9484	1.66405e-06	5.59522e-05	7.62061	8.90222	10.5742	6.12273	3.25375	5.97134
ENSG00000178826	TMEM139	-1.72448	-0.786159	0.786159	2.11201	15.7154	7.36218e-05	0.0011443	2.89583	3.0765	2.78774	1.91796	1.33978	1.7061
ENSG00000243199	RP11-408P14.1	-1.7243	-0.786011	0.786011	2.12144	20.4264	6.19706e-06	0.000163694	5.39539	5.92391	5.83183	3.46709	2.00967	4.09798
ENSG00000169682	SPNS1	1.72305	0.784963	0.784963	0.342729	10.8321	0.000997575	0.00818896	0.701096	0.850948	1.05742	1.29094	1.30788	1.68937
ENSG00000198753	PLXNB3	1.72301	0.784929	0.784929	2.98889	22.5914	2.00379e-06	6.54717e-05	4.02368	6.74213	4.77441	9.25786	8.07058	8.71448
[truncated: 3,188 more rows]
[truncated: 4 more columns]

## Sheet: MUT-0-90
ID	Symbol	FC	logFC	ABS(logFC)	logCPM	LR	PValue	FDR	kmut.0.1	kmut.0.2	kmut.0.3	kmut.90.1	kmut.90.2	kmut.90.3
[truncated: 3,573 more rows]

[truncated: 16 more sheets: MUT-0-120, WT-0-15, WT-0-30, WT-0-60, WT-0-90, WT-0-120, HCT-0-15, HCT-0-30, HCT-0-60, HCT-0-90, HCT-0-120, HKE-0-15, HKE-0-30, HKE-0-60, HKE-0-90, HKE-0-120]
