# Supplementary material for: Transcriptional and metabolic rewiring of colorectal cancer cells expressing the oncogenic KRASG13D mutation
Source: Br J Cancer. 2019 May 28;121(1):37–50. doi: 10.1038/s41416-019-0477-7 (PMC6738113; doi:10.1038/s41416-019-0477-7)
Supplement: Supplementary file 11 — Supplementary Table 9 [file 41416_2019_477_MOESM11_ESM.xlsx]

## Sheet: mtKRAS
Upregulated Pathways in Hke3 mtKRAS cells*	Pathway Database	15mins	30mins	60mins	90mins	120mins
MAPK signaling pathway	KEGG	ns	1.76	0.97	1.35	3.21
AP-1 transcription factor network	PID NCI	ns	2.39	2.02	0.57	0.49
LKB1 signaling events	PID NCI	ns	2.19	1.35	0.34	0.41
XBP1(S) activates chaperone genes	REACTOME	ns	0.46	0.89	1.43	0.4
Acute myeloid leukemia	KEGG	ns	1.39	0.29	0.39	0.44
Base Excision Repair	REACTOME	ns	1.38	0.13	0.13	ns
Resolution of Abasic Sites (AP sites)	REACTOME	ns	1.38	0.13	0.13	ns
Transmembrane transport of small molecules	REACTOME	0.25	0.45	0.23	1.37	0.39
Recruitment of NuMA to mitotic centrosomes	REACTOME	ns	0.95	0.08	1.34	0.18
IRE1alpha activates chaperones	REACTOME	ns	0.46	0.87	1.3	0.46
Signaling events mediated by HDAC Class III	PID NCI	ns	0.44	0.18	1.28	0.17
*-log10(P value is shown for each pathway)
ns = not significant

## Sheet: wtKRAS
UP HKe-3 wtKRAS	Pathway Database	15mins	30mins	60mins	90mins	120mins
Steroids metabolism	INOH	ns	ns	ns	7.6	4.52
Terpenoid backbone biosynthesis	KEGG	ns	ns	ns	3.84	4.15
Steroid biosynthesis	KEGG	ns	ns	0.45	4.08	1.91
Circadian rhythm	KEGG	ns	0.36	0.61	1.55	3.53
Osteoclast differentiation	KEGG	1.82	0.58	0.51	1.56	2.25
MAPK signaling pathway	KEGG	1.5	0.55	1.16	1.64	0.79
Axon guidance	KEGG	ns	1.16	1.63	0.22	0.04
Arrhythmogenic right ventricular cardiomyopathy (ARVC)	KEGG	0.73	0.42	1.4	0.42	0.43
Oncostatin_M	NETPATH	1.6	0.71	0.33	0.46	0.67
RANKL	NETPATH	ns	0.45	0.36	1.37	ns
Regulation of map kinase pathways through dual specificity phosphatases	PID BIOCARTA	3.28	0.77	2.06	1.47	ns
Srebp control of lipid synthesis	PID BIOCARTA	ns	0.86	0.61	1.55	1.65
Bone remodeling	PID BIOCARTA	1.48	0.84	0.84	ns	ns
Oxidative stress induced gene expression via nrf2	PID BIOCARTA	ns	0.22	0.69	1.47	ns
Calcineurin-regulated NFAT-dependent transcription in lymphocytes	PID NCI	4.96	1.15	1.04	2.05	1.92
AP-1 transcription factor network	PID NCI	4.95	2.1	2	2.97	1.46
Validated transcriptional targets of AP1 family members Fra1 and Fra2	PID NCI	1.08	1.03	1.93	3.47	2.27
ATF-2 transcription factor network	PID NCI	3.35	0.47	0.61	1.62	0.96
Downstream signaling in naÔve CD8+ T cells	PID NCI	2.65	0.78	0.51	0.7	0.68
Calcium signaling in the CD4+ TCR pathway	PID NCI	2.29	0.86	0.8	0.76	0.95
LKB1 signaling events	PID NCI	ns	1.98	0.68	0.35	ns
Signaling events mediated by HDAC Class III	PID NCI	ns	0.28	0.34	1.76	0.94
ErbB1 downstream signaling	PID NCI	1.72	0.56	0.59	0.7	0.41
Beta5 beta6 beta7 and beta8 integrin cell surface interactions	PID NCI	1.48	0.23	0.33	0.54	ns
Regulation of p38-alpha and p38-beta	PID NCI	1.46	0.45	0.2	0.55	ns
Signaling events mediated by PRL	PID NCI	ns	0.19	0.8	1.4	ns
Cholesterol biosynthesis	REACTOME	ns	ns	0.28	10.64	6.84
Activation of gene expression by SREBF (SREBP)	REACTOME	ns	0.45	0.61	6.25	4.18
Regulation of cholesterol biosynthesis by SREBP (SREBF)	REACTOME	ns	0.42	0.55	5.93	4.48
BMAL1:CLOCK,NPAS2 activates circadian gene expression	REACTOME	ns	1.16	1.07	1.77	3.13
Microtubule-dependent trafficking of connexons from Golgi to the plasma membrane	REACTOME	ns	0.48	1.39	2.75	ns
Transport of connexons to the plasma membrane	REACTOME	ns	0.45	1.34	2.63	ns
Metabolism of lipids and lipoproteins	REACTOME	ns	1.07	0.38	2.49	2.58
Circadian Clock	REACTOME	ns	1.27	1.38	2.19	2.4
Post-chaperonin tubulin folding pathway	REACTOME	ns	0.64	1.37	2.19	ns
Formation of tubulin folding intermediates by CCT/TriC	REACTOME	ns	0.33	0.8	2.06	ns
Gap junction assembly	REACTOME	ns	0.34	0.71	2.02	ns
Semaphorin interactions	REACTOME	ns	0.26	1.95	0.16	ns
Recruitment of NuMA to mitotic centrosomes	REACTOME	ns	0.46	1.06	1.8	ns
Notch-HLH transcription pathway	REACTOME	ns	1.71	1.01	ns	ns
Axon guidance	REACTOME	ns	1.16	1.63	0.22	0.04
Prefoldin mediated transfer of substrate to CCT/TriC	REACTOME	ns	0.25	0.66	1.62	ns
Cooperation of Prefoldin and TriC/CCT in actin and tubulin folding	REACTOME	ns	0.24	0.84	1.6	ns
Gap junction trafficking	REACTOME	ns	0.34	1.39	1.56	ns
Gap junction trafficking and regulation	REACTOME	ns	0.33	1.42	1.54	ns
Role of LAT2/NTAL/LAB on calcium mobilization	REACTOME	ns	0.23	0.19	1.42	0.35
PI-3K cascade	REACTOME	ns	0.23	0.21	1.4	0.41
PI3K events in ERBB2 signaling	REACTOME	ns	0.23	0.21	1.4	0.41
PI3K events in ERBB4 signaling	REACTOME	ns	0.23	0.21	1.4	0.41
PI3K/AKT Signaling in Cancer	REACTOME	ns	0.23	0.21	1.4	0.41
PIP3 activates AKT signaling	REACTOME	ns	0.23	0.21	1.4	0.41
Other semaphorin interactions	REACTOME	ns	0.24	1.39	ns	ns
Termination of O-glycan biosynthesis	REACTOME	1.33	1.15	1.27	0.79	ns
GAB1 signalosome	REACTOME	ns	0.28	0.19	1.33	0.4
PI3K/AKT activation	REACTOME	ns	0.23	0.19	1.33	0.4
Developmental Biology	REACTOME	0.07	0.83	1.32	0.18	0.03
Pre-NOTCH Transcription and Translation	REACTOME	ns	1.29	0.79	ns	ns

## Sheet: HCT116
Upregulated Pathways in HCT116 cells	Pathway Database	15mins	30mins	60mins	90mins	120mins
Degradation of the extracellular matrix	REACTOME	1.68536	ns	ns	ns	ns
Glutathione conjugation	REACTOME	1.65105	ns	ns	ns	ns
Stimuli-sensing channels	REACTOME	1.63499	ns	ns	ns	ns
Collagen degradation	REACTOME	1.52463	ns	ns	ns	ns
O-linked glycosylation	REACTOME	1.52218	ns	1.60585	ns	ns
Collagen biosynthesis and modifying enzymes	REACTOME	1.51932	ns	1.82397	ns	ns
Drug metabolism	KEGG	1.51338	ns	ns	ns	ns
Beta1 integrin cell surface interactions	PID NCI	1.50066	ns	1.75915	ns	ns
Voltage gated Potassium channels	REACTOME	1.49897	ns	ns	ns	ns
O-linked glycosylation of mucins	REACTOME	1.48765	ns	ns	ns	ns
Ion channel transport	REACTOME	1.48431	ns	ns	ns	ns
Glutathione metabolism	KEGG	1.47469	ns	ns	ns	ns
Metabolism of xenobiotics by cytochrome P450	KEGG	1.47225	ns	ns	ns	ns
RIG-I/MDA5 mediated induction of IFN-alpha/beta pathways	REACTOME	1.47196	ns	ns	ns	ns
Transmembrane transport of small molecules	REACTOME	1.46638	ns	ns	ns	ns
Assembly of collagen fibrils and other multimeric structures	REACTOME	1.45074	ns	1.60403	ns	ns
Protein digestion and absorption	KEGG	1.43447	ns	ns	ns	ns
Collagen formation	REACTOME	1.42626	ns	1.4305	ns	ns
Phase II conjugation	REACTOME	1.42141	ns	ns	ns	ns
Extracellular matrix organization	REACTOME	1.36645	ns	ns	ns	ns
Post-translational protein modification	REACTOME	1.36414	ns	ns	ns	ns
Potassium Channels	REACTOME	1.3611	ns	ns	ns	ns
Termination of O-glycan biosynthesis	REACTOME	1.35931	ns	ns	ns	ns
Neuronal System	REACTOME	1.35181	ns	ns	ns	ns
Oxidative phosphorylation	KEGG	ns	2.77224	ns	ns	ns
Respiratory electron transport, ATP synthesis by chemiosmotic coupling, and heat production by uncoupling proteins.	REACTOME	ns	2.60664	ns	ns	ns
TSLP	NETPATH	ns	1.82076	ns	ns	ns
The citric acid (TCA) cycle and respiratory electron transport	REACTOME	ns	1.6155	ns	ns	ns
AP-1 transcription factor network	PID NCI	ns	1.51936	ns	ns	ns
Glucocorticoid receptor regulatory network	PID NCI	ns	1.5073	ns	1.3909	ns
Respiratory electron transport	REACTOME	ns	1.47293	ns	ns	ns
ECM-receptor interaction	KEGG	ns	ns	2.12238	ns	ns
AP-1 transcription factor network	PID NCI	ns	ns	2.00837	ns	ns
Calcineurin-regulated NFAT-dependent transcription in lymphocytes	PID NCI	ns	ns	1.98107	1.40036	ns
Respiratory electron transport, ATP synthesis by chemiosmotic coupling, and heat production by uncoupling proteins.	REACTOME	ns	ns	1.85664	ns	ns
Integrin cell surface interactions	REACTOME	ns	ns	1.81806	ns	ns
Downstream signaling in naÔve CD8+ T cells	PID NCI	ns	ns	1.8123	ns	ns
Oxidative phosphorylation	KEGG	ns	ns	1.78077	ns	ns
Extracellular matrix organization	REACTOME	ns	ns	1.66485	ns	ns
Termination of O-glycan biosynthesis	REACTOME	ns	ns	1.63975	ns	ns
Parkinson's disease	KEGG	ns	ns	1.61555	ns	ns
TSLP	NETPATH	ns	ns	1.45228	ns	ns
Colorectal cancer	KEGG	ns	ns	1.43524	ns	ns
Respiratory electron transport	REACTOME	ns	ns	1.42237	ns	ns
Oxidative Stress Induced Senescence	REACTOME	ns	ns	ns	1.46264	ns
Il-2 receptor beta chain in t cell activation	PID BIOCARTA	ns	ns	ns	1.43275	ns
Interferon alpha/beta signaling	REACTOME	ns	ns	ns	1.42473	ns
E2F transcription factor network	PID NCI	ns	ns	ns	1.41625	2.2553
Oncogene Induced Senescence	REACTOME	ns	ns	ns	1.41228	1.3085
Cyclins and cell cycle regulation	PID BIOCARTA	ns	ns	ns	1.40506	2.18526
Interferon gamma signaling	REACTOME	ns	ns	ns	1.38399	ns
CDC6 association with the ORC:origin complex	REACTOME	ns	ns	ns	1.37602	2.07059
IL4	NETPATH	ns	ns	ns	1.35738	ns
Cyclin D associated events in G1	REACTOME	ns	ns	ns	1.35579	ns
G1 Phase	REACTOME	ns	ns	ns	1.35579	ns
Regulation of IFNG signaling	REACTOME	ns	ns	ns	1.34458	ns
Growth hormone signaling	INOH	ns	ns	ns	1.34224	ns
IL2-mediated signaling events	PID NCI	ns	ns	ns	1.33758	ns
IL6	NETPATH	ns	ns	ns	1.3367	ns
Osteoclast differentiation	KEGG	ns	ns	ns	1.32666	ns
Small cell lung cancer	KEGG	ns	ns	ns	1.3257	ns
Pathways in cancer	KEGG	ns	ns	ns	1.32385	ns
Interferon Signaling	REACTOME	ns	ns	ns	1.3213	ns
Type II diabetes mellitus	KEGG	ns	ns	ns	1.31979	ns
MyD88:Mal cascade initiated on plasma membrane	REACTOME	ns	ns	ns	1.31429	ns
Toll Like Receptor TLR6:TLR2 Cascade	REACTOME	ns	ns	ns	1.31429	ns
Beta-catenin phosphorylation cascade	REACTOME	ns	ns	ns	1.31033	ns
Cadmium induces dna synthesis and proliferation in macrophages	PID BIOCARTA	ns	ns	ns	1.31033	ns
Anchoring fibril formation	REACTOME	ns	ns	ns	1.31023	ns
Association of licensing factors with the pre-replicative complex	REACTOME	ns	ns	ns	1.31023	1.81982
Bone remodeling	PID BIOCARTA	ns	ns	ns	1.31023	ns
Cellular Senescence	REACTOME	ns	ns	ns	1.30611	ns
Keratinocyte differentiation	PID BIOCARTA	ns	ns	ns	1.30167	ns
G0 and Early G1	REACTOME	ns	ns	ns	ns	2.70542
G1/S-Specific Transcription	REACTOME	ns	ns	ns	ns	2.43319
Mitotic G1-G1/S phases	REACTOME	ns	ns	ns	ns	2.24319
P53 signaling pathway	PID BIOCARTA	ns	ns	ns	ns	1.90549
E2F mediated regulation of DNA replication	REACTOME	ns	ns	ns	ns	1.85755
Cleavage of the damaged pyrimidine	REACTOME	ns	ns	ns	ns	1.59599
Depyrimidination	REACTOME	ns	ns	ns	ns	1.59599
Recognition and association of DNA glycosylase with site containing an affected pyrimidine	REACTOME	ns	ns	ns	ns	1.59599
Cell cycle	KEGG	ns	ns	ns	ns	1.34053
BH3-only proteins associate with and inactivate anti-apoptotic BCL-2 members	REACTOME	ns	ns	ns	ns	1.33413
Base-Excision Repair, AP Site Formation	REACTOME	ns	ns	ns	ns	1.33413
Synthesis of epoxy (EET) and dihydroxyeicosatrienoic acids (DHET)	REACTOME	ns	ns	ns	ns	1.33413
Cell Cycle	REACTOME	ns	ns	ns	ns	1.32733
Activation of BH3-only proteins	REACTOME	ns	ns	ns	ns	1.30985
