# Supplementary material for: Transcriptional and metabolic rewiring of colorectal cancer cells expressing the oncogenic KRASG13D mutation
Source: Br J Cancer. 2019 May 28;121(1):37–50. doi: 10.1038/s41416-019-0477-7 (PMC6738113; doi:10.1038/s41416-019-0477-7)
Supplement: Supplementary file 12 — Supplementary Table 10 [file 41416_2019_477_MOESM12_ESM.xlsx]

## Sheet: WGNA_modules
Gene_Ensembl	Gene_name	Module_id	Module_colour
ENSG00000235174	RPL39P3	M1	black
ENSG00000217716	RPS10P3	M1	black
ENSG00000237758	BANF1P3	M1	black
ENSG00000210107	MT-TQ	M1	black
ENSG00000258123	RP11-314D7.2	M1	black
ENSG00000170231	FABP6	M1	black
ENSG00000157551	KCNJ15	M1	black
ENSG00000169020	ATP5I	M1	black
ENSG00000188856	RPSAP47	M1	black
ENSG00000119013	NDUFB3	M1	black
ENSG00000122026	RPL21	M1	black
ENSG00000225972	MTND1P23	M1	black
ENSG00000259380	RP11-346D14.1	M1	black
ENSG00000248527	MTATP6P1	M1	black
ENSG00000198888	MT-ND1	M1	black
ENSG00000256338	RPL41P2	M1	black
ENSG00000198763	MT-ND2	M1	black
ENSG00000261582	RP4-614O4.11	M1	black
ENSG00000249614	RP11-703G6.1	M1	black
ENSG00000238103	RPL9P7	M1	black
ENSG00000198786	MT-ND5	M1	black
ENSG00000198886	MT-ND4	M1	black
ENSG00000261949	GFY	M1	black
ENSG00000224722	RP11-255B23.1	M1	black
ENSG00000198899	MT-ATP6	M1	black
ENSG00000189350	FAM179A	M1	black
ENSG00000223478	RP11-545E17.3	M1	black
ENSG00000250412	KLHL2P1	M1	black
ENSG00000225630	MTND2P28	M1	black
ENSG00000228929	RPS13P2	M1	black
ENSG00000279912	RP11-624A21.1	M1	black
ENSG00000205542	TMSB4X	M1	black
ENSG00000242071	RPL7AP6	M1	black
ENSG00000243970	PPIEL	M1	black
ENSG00000213442	RPL18AP3	M1	black
ENSG00000152284	TCF7L1	M1	black
ENSG00000216285	RP11-490H24.5	M1	black
ENSG00000112306	RPS12	M1	black
ENSG00000198938	MT-CO3	M1	black
ENSG00000071082	RPL31	M1	black
ENSG00000198804	MT-CO1	M1	black
ENSG00000279417	RP11-382B18.1	M1	black
ENSG00000175061	LRRC75A-AS1	M1	black
ENSG00000188243	COMMD6	M1	black
ENSG00000244716	RP11-20O24.4	M1	black
ENSG00000106355	LSM5	M1	black
ENSG00000120685	PROSER1	M1	black
ENSG00000181016	LSMEM1	M1	black
ENSG00000245910	SNHG6	M1	black
ENSG00000143742	SRP9	M1	black
ENSG00000230202	RP11-632C17__A.1	M1	black
ENSG00000188375	H3F3C	M1	black
ENSG00000175886	RPL7AP66	M1	black
ENSG00000120068	HOXB8	M1	black
ENSG00000226084	RP4-706A16.3	M1	black
ENSG00000229119	CTB-63M22.1	M1	black
ENSG00000214485	RPL7P1	M1	black
ENSG00000034713	GABARAPL2	M1	black
ENSG00000138326	RPS24	M1	black
ENSG00000124172	ATP5E	M1	black
ENSG00000172062	SMN1	M1	black
ENSG00000205571	SMN2	M1	black
ENSG00000243147	MRPL33	M1	black
ENSG00000116251	RPL22	M1	black
ENSG00000198918	RPL39	M1	black
ENSG00000109475	RPL34	M1	black
ENSG00000125691	RPL23	M1	black
ENSG00000131174	COX7B	M1	black
ENSG00000182774	RPS17	M1	black
ENSG00000012211	PRICKLE3	M1	black
ENSG00000196151	WDSUB1	M1	black
ENSG00000170632	ARMC10	M1	black
ENSG00000156411	C14ORF2	M1	black
ENSG00000214975	PPIAP29	M1	black
ENSG00000000003	TSPAN6	M1	black
ENSG00000135211	TMEM60	M1	black
ENSG00000197956	S100A6	M1	black
ENSG00000138495	COX17	M1	black
ENSG00000124802	EEF1E1	M1	black
ENSG00000133226	SRRM1	M1	black
ENSG00000122406	RPL5	M1	black
ENSG00000230989	HSBP1	M1	black
ENSG00000114942	EEF1B2	M1	black
ENSG00000177954	RPS27	M1	black
ENSG00000173660	UQCRH	M1	black
ENSG00000231500	RPS18	M1	black
ENSG00000100632	ERH	M1	black
ENSG00000100528	CNIH1	M1	black
ENSG00000125356	NDUFA1	M1	black
ENSG00000142937	RPS8	M1	black
ENSG00000136518	ACTL6A	M1	black
ENSG00000118242	MREG	M1	black
ENSG00000123349	PFDN5	M1	black
ENSG00000088356	PDRG1	M1	black
ENSG00000080802	CNOT4	M1	black
ENSG00000125743	SNRPD2	M1	black
ENSG00000134056	MRPS36	M1	black
ENSG00000164751	PEX2	M1	black
ENSG00000165502	RPL36AL	M1	black
ENSG00000164405	UQCRQ	M1	black
ENSG00000235238	SUMO2P1	M1	black
ENSG00000131871	SELENOS	M1	black
ENSG00000162444	RBP7	M1	black
ENSG00000121578	B4GALT4	M1	black
ENSG00000136522	MRPL47	M1	black
ENSG00000134375	TIMM17A	M1	black
ENSG00000165264	NDUFB6	M1	black
ENSG00000182004	SNRPE	M1	black
ENSG00000170881	RNF139	M1	black
ENSG00000170142	UBE2E1	M1	black
ENSG00000198618	PPIAP22	M1	black
ENSG00000148337	CIZ1	M1	black
ENSG00000164258	NDUFS4	M1	black
ENSG00000273611	ZNHIT3	M1	black
ENSG00000101166	PRELID3B	M1	black
ENSG00000111786	SRSF9	M1	black
ENSG00000203875	SNHG5	M1	black
ENSG00000212664	RP11-592N21.1	M1	black
ENSG00000143947	RPS27A	M1	black
ENSG00000273270	RP11-212P7.2	M1	black
ENSG00000180817	PPA1	M1	black
ENSG00000142168	SOD1	M1	black
ENSG00000164111	ANXA5	M1	black
ENSG00000134248	LAMTOR5	M1	black
ENSG00000224032	EPB41L4A-AS1	M1	black
ENSG00000183172	SMDT1	M1	black
ENSG00000155636	RBM45	M1	black
ENSG00000172586	CHCHD1	M1	black
ENSG00000173915	USMG5	M1	black
ENSG00000163584	RPL22L1	M1	black
ENSG00000156467	UQCRB	M1	black
ENSG00000168288	MMADHC	M1	black
ENSG00000198034	RPS4X	M1	black
ENSG00000170144	HNRNPA3	M1	black
ENSG00000102471	NDFIP2	M1	black
ENSG00000198744	MTCO3P12	M1	black
ENSG00000169740	ZNF32	M1	black
ENSG00000118640	VAMP8	M1	black
ENSG00000101654	RNMT	M1	black
ENSG00000143977	SNRPG	M1	black
ENSG00000115128	SF3B6	M1	black
ENSG00000126756	UXT	M1	black
ENSG00000136810	TXN	M1	black
ENSG00000101608	MYL12A	M1	black
ENSG00000132963	POMP	M1	black
ENSG00000082515	MRPL22	M1	black
ENSG00000154719	MRPL39	M1	black
ENSG00000140612	SEC11A	M1	black
ENSG00000075188	NUP37	M1	black
ENSG00000132463	GRSF1	M1	black
ENSG00000218426	RP11-475C16.1	M1	black
ENSG00000188342	GTF2F2	M1	black
ENSG00000123179	EBPL	M1	black
ENSG00000138801	PAPSS1	M1	black
ENSG00000156482	RPL30	M1	black
ENSG00000111802	TDP2	M1	black
ENSG00000145592	RPL37	M1	black
ENSG00000108039	XPNPEP1	M1	black
ENSG00000213741	RPS29	M1	black
ENSG00000149273	RPS3	M1	black
ENSG00000135940	COX5B	M1	black
ENSG00000088832	FKBP1A	M1	black
ENSG00000147604	RPL7	M1	black
ENSG00000122692	SMU1	M1	black
ENSG00000008018	PSMB1	M1	black
ENSG00000237506	RPSAP15	M1	black
ENSG00000170027	YWHAG	M1	black
ENSG00000212802	RPL15P3	M1	black
ENSG00000141030	COPS3	M1	black
ENSG00000165629	ATP5C1	M1	black
ENSG00000182899	RPL35A	M1	black
ENSG00000134086	VHL	M1	black
ENSG00000135404	CD63	M1	black
ENSG00000137154	RPS6	M1	black
ENSG00000136942	RPL35	M1	black
ENSG00000110700	RPS13	M1	black
ENSG00000258645	HSPE1P2	M1	black
ENSG00000273149	RP11-290D2.6	M1	black
ENSG00000188010	MORN2	M1	black
ENSG00000139343	SNRPF	M1	black
ENSG00000102309	PIN4	M1	black
ENSG00000259045	MTCO1P2	M1	black
ENSG00000168653	NDUFS5	M1	black
ENSG00000152240	HAUS1	M1	black
ENSG00000154582	TCEB1	M1	black
ENSG00000165474	GJB2	M1	black
ENSG00000213621	RPSAP54	M1	black
ENSG00000164919	COX6C	M1	black
ENSG00000008988	RPS20	M1	black
ENSG00000183648	NDUFB1	M1	black
ENSG00000170310	STX8	M1	black
ENSG00000166441	RPL27A	M1	black
ENSG00000182512	GLRX5	M1	black
ENSG00000117450	PRDX1	M1	black
ENSG00000250317	SMIM20	M1	black
ENSG00000150753	CCT5	M1	black
ENSG00000047315	POLR2B	M1	black
ENSG00000022277	RTFDC1	M1	black
ENSG00000142676	RPL11	M1	black
ENSG00000188352	FOCAD	M1	black
ENSG00000232388	LINC00493	M1	black
ENSG00000269893	SNHG8	M1	black
ENSG00000187630	DHRS4L2	M1	black
ENSG00000196683	TOMM7	M1	black
ENSG00000184752	NDUFA12	M1	black
ENSG00000241506	PSMC1P1	M1	black
ENSG00000129518	EAPP	M1	black
ENSG00000234851	RPL23AP42	M1	black
ENSG00000110696	C11ORF58	M1	black
ENSG00000276345	AC004556.1	M1	black
ENSG00000172172	MRPL13	M1	black
ENSG00000004779	NDUFAB1	M1	black
ENSG00000198225	FKBP1C	M1	black
ENSG00000232119	MCTS1	M1	black
ENSG00000110871	COQ5	M1	black
ENSG00000136897	MRPL50	M1	black
ENSG00000198242	RPL23A	M1	black
ENSG00000112357	PEX7	M1	black
ENSG00000130255	RPL36	M1	black
ENSG00000149806	FAU	M1	black
ENSG00000174456	C12ORF76	M1	black
ENSG00000164587	RPS14	M1	black
ENSG00000172809	RPL38	M1	black
ENSG00000018610	CXORF56	M1	black
ENSG00000172590	MRPL52	M1	black
ENSG00000123975	CKS2	M1	black
ENSG00000134330	IAH1	M1	black
ENSG00000143436	MRPL9	M1	black
ENSG00000266472	MRPS21	M1	black
ENSG00000162244	RPL29	M1	black
ENSG00000173113	TRMT112	M1	black
ENSG00000168259	DNAJC7	M1	black
ENSG00000162521	RBBP4	M1	black
ENSG00000188612	SUMO2	M1	black
ENSG00000198830	HMGN2	M1	black
ENSG00000229117	RPL41	M1	black
ENSG00000260260	SNHG19	M1	black
ENSG00000103121	CMC2	M1	black
ENSG00000100836	PABPN1	M1	black
ENSG00000166595	FAM96B	M1	black
ENSG00000124733	MEA1	M1	black
ENSG00000069696	DRD4	M2	blue
ENSG00000227308	AC009502.4	M2	blue
ENSG00000272610	MAGI1-IT1	M2	blue
ENSG00000272196	HIST2H2AA4	M2	blue
ENSG00000174137	FAM53A	M2	blue
ENSG00000185065	AC000068.5	M2	blue
ENSG00000231305	RP11-723O4.2	M2	blue
ENSG00000234667	ACTBP13	M2	blue
ENSG00000008226	DLEC1	M2	blue
ENSG00000251595	ABCA11P	M2	blue
ENSG00000167077	MEI1	M2	blue
ENSG00000235893	RP11-460E7.8	M2	blue
ENSG00000257557	RP11-84G21.1	M2	blue
ENSG00000187134	AKR1C1	M2	blue
ENSG00000125148	MT2A	M2	blue
ENSG00000006638	TBXA2R	M2	blue
ENSG00000247400	DNAJC3-AS1	M2	blue
ENSG00000212694	LINC01089	M2	blue
ENSG00000263069	CTD-2047H16.4	M2	blue
ENSG00000146674	IGFBP3	M2	blue
ENSG00000215158	RP11-1023L17.1	M2	blue
ENSG00000149212	SESN3	M2	blue
ENSG00000235609	AF127936.9	M2	blue
ENSG00000179388	EGR3	M2	blue
ENSG00000179168	GGN	M2	blue
ENSG00000105672	ETV2	M2	blue
ENSG00000127528	KLF2	M2	blue
ENSG00000272918	CTB-152G17.6	M2	blue
ENSG00000233834	AC005083.1	M2	blue
ENSG00000166153	DEPDC4	M2	blue
ENSG00000143878	RHOB	M2	blue
ENSG00000258479	LINC00640	M2	blue
ENSG00000256433	RP1-102E24.8	M2	blue
ENSG00000265992	ESRG	M2	blue
ENSG00000267147	CTC-548K16.1	M2	blue
ENSG00000078487	ZCWPW1	M2	blue
ENSG00000113389	NPR3	M2	blue
ENSG00000188641	DPYD	M2	blue
ENSG00000177508	IRX3	M2	blue
ENSG00000175592	FOSL1	M2	blue
ENSG00000242349	NPPA-AS1	M2	blue
ENSG00000168016	TRANK1	M2	blue
ENSG00000183397	C19ORF71	M2	blue
ENSG00000124216	SNAI1	M2	blue
ENSG00000259240	RP11-108K3.1	M2	blue
ENSG00000271971	CTD-2006H14.2	M2	blue
ENSG00000138271	GPR87	M2	blue
ENSG00000224081	LINC01057	M2	blue
ENSG00000238113	LINC01410	M2	blue
ENSG00000278952	RP11-399J13.2	M2	blue
ENSG00000254838	GVINP1	M2	blue
ENSG00000246334	PRR7-AS1	M2	blue
ENSG00000185499	MUC1	M2	blue
ENSG00000243477	NAT6	M2	blue
ENSG00000235381	RP11-477D19.2	M2	blue
ENSG00000237512	UNC5B-AS1	M2	blue
ENSG00000115507	OTX1	M2	blue
ENSG00000147509	RGS20	M2	blue
ENSG00000231991	ANXA2P2	M2	blue
ENSG00000123870	ZNF137P	M2	blue
ENSG00000131188	PRR7	M2	blue
ENSG00000198718	FAM179B	M2	blue
ENSG00000139515	PDX1	M2	blue
ENSG00000111052	LIN7A	M2	blue
ENSG00000255234	RP11-727A23.10	M2	blue
ENSG00000204314	PRRT1	M2	blue
ENSG00000104833	TUBB4A	M2	blue
ENSG00000125931	CITED1	M2	blue
ENSG00000198729	PPP1R14C	M2	blue
ENSG00000182759	MAFA	M2	blue
ENSG00000157335	CLEC18C	M2	blue
ENSG00000179148	ALOXE3	M2	blue
ENSG00000115221	ITGB6	M2	blue
ENSG00000126368	NR1D1	M2	blue
ENSG00000153814	JAZF1	M2	blue
ENSG00000161048	NAPEPLD	M2	blue
ENSG00000178821	TMEM52	M2	blue
ENSG00000128283	CDC42EP1	M2	blue
ENSG00000117226	GBP3	M2	blue
ENSG00000179456	ZBTB18	M2	blue
ENSG00000187193	MT1X	M2	blue
ENSG00000273382	RP5-1065J22.8	M2	blue
ENSG00000197405	C5AR1	M2	blue
ENSG00000236824	BCYRN1	M2	blue
ENSG00000267073	AC005256.1	M2	blue
ENSG00000162520	SYNC	M2	blue
ENSG00000275216	RP11-54H7.4	M2	blue
ENSG00000124557	BTN1A1	M2	blue
ENSG00000196126	HLA-DRB1	M2	blue
ENSG00000257261	RP11-96H19.1	M2	blue
ENSG00000105245	NUMBL	M2	blue
ENSG00000023445	BIRC3	M2	blue
ENSG00000204060	FOXO6	M2	blue
ENSG00000280832	ST3GAL4-AS1	M2	blue
ENSG00000181773	GPR3	M2	blue
ENSG00000179820	MYADM	M2	blue
ENSG00000106733	NMRK1	M2	blue
ENSG00000176387	HSD11B2	M2	blue
ENSG00000165046	LETM2	M2	blue
ENSG00000182796	TMEM198B	M2	blue
ENSG00000117020	AKT3	M2	blue
ENSG00000174943	KCTD13	M2	blue
ENSG00000167646	DNAAF3	M2	blue
ENSG00000261068	RP11-7K24.3	M2	blue
ENSG00000247844	CCAT1	M2	blue
ENSG00000163683	SMIM14	M2	blue
ENSG00000129910	CDH15	M2	blue
ENSG00000197385	ZNF860	M2	blue
ENSG00000189045	ANKDD1B	M2	blue
ENSG00000139567	ACVRL1	M2	blue
ENSG00000148737	TCF7L2	M2	blue
ENSG00000260103	RP11-10O17.1	M2	blue
ENSG00000138685	FGF2	M2	blue
ENSG00000161682	FAM171A2	M2	blue
ENSG00000134258	VTCN1	M2	blue
ENSG00000223773	CD99P1	M2	blue
ENSG00000261211	RP1-80N2.3	M2	blue
ENSG00000133106	EPSTI1	M2	blue
ENSG00000242861	RP11-285F7.2	M2	blue
ENSG00000180573	HIST1H2AC	M2	blue
ENSG00000197872	FAM49A	M2	blue
ENSG00000089127	OAS1	M2	blue
ENSG00000133519	ZDHHC8P1	M2	blue
ENSG00000183775	KCTD16	M2	blue
ENSG00000180096	2001-09-01	M2	blue
ENSG00000143369	ECM1	M2	blue
ENSG00000105997	HOXA3	M2	blue
ENSG00000008056	SYN1	M2	blue
ENSG00000172264	MACROD2	M2	blue
ENSG00000255423	EBLN2	M2	blue
ENSG00000280007	AC008079.10	M2	blue
ENSG00000106330	MOSPD3	M2	blue
ENSG00000100473	COCH	M2	blue
ENSG00000149403	GRIK4	M2	blue
ENSG00000105829	BET1	M2	blue
ENSG00000226752	PSMD5-AS1	M2	blue
ENSG00000176641	RNF152	M2	blue
ENSG00000283199	ABC13-47488600E17.1	M2	blue
ENSG00000115844	DLX2	M2	blue
ENSG00000178826	TMEM139	M2	blue
ENSG00000067191	CACNB1	M2	blue
ENSG00000271780	RP11-1017G21.5	M2	blue
ENSG00000277476	RP11-147L13.13	M2	blue
ENSG00000198576	ARC	M2	blue
ENSG00000248275	TRIM52-AS1	M2	blue
ENSG00000274173	RP4-568C11.4	M2	blue
ENSG00000160767	FAM189B	M2	blue
ENSG00000151881	TMEM267	M2	blue
ENSG00000084628	NKAIN1	M2	blue
ENSG00000283633	AC005301.9	M2	blue
ENSG00000188760	TMEM198	M2	blue
ENSG00000111859	NEDD9	M2	blue
ENSG00000124786	SLC35B3	M2	blue
ENSG00000123427	METTL21B	M2	blue
ENSG00000278023	RDM1	M2	blue
ENSG00000137343	ATAT1	M2	blue
ENSG00000152495	CAMK4	M2	blue
ENSG00000184828	ZBTB7C	M2	blue
ENSG00000269293	ZSCAN16-AS1	M2	blue
ENSG00000262877	RP11-1055B8.4	M2	blue
ENSG00000184083	FAM120C	M2	blue
ENSG00000198754	OXCT2	M2	blue
ENSG00000269994	RP11-276H19.2	M2	blue
ENSG00000167244	IGF2	M2	blue
ENSG00000243279	PRAF2	M2	blue
ENSG00000261143	ADAMTS7P3	M2	blue
ENSG00000012124	CD22	M2	blue
ENSG00000137337	MDC1	M2	blue
ENSG00000198892	SHISA4	M2	blue
ENSG00000248334	WHAMMP2	M2	blue
ENSG00000136490	LIMD2	M2	blue
ENSG00000137404	NRM	M2	blue
ENSG00000164125	FAM198B	M2	blue
ENSG00000124370	MCEE	M2	blue
ENSG00000115415	STAT1	M2	blue
ENSG00000165434	PGM2L1	M2	blue
ENSG00000179477	ALOX12B	M2	blue
ENSG00000159200	RCAN1	M2	blue
ENSG00000196872	KIAA1211L	M2	blue
ENSG00000078114	NEBL	M2	blue
ENSG00000144843	ADPRH	M2	blue
ENSG00000198937	CCDC167	M2	blue
ENSG00000165949	IFI27	M2	blue
ENSG00000102312	PORCN	M2	blue
ENSG00000151623	NR3C2	M2	blue
ENSG00000172350	ABCG4	M2	blue
ENSG00000159335	PTMS	M2	blue
ENSG00000160471	COX6B2	M2	blue
ENSG00000258056	RP11-644F5.11	M2	blue
ENSG00000106526	ACTR3C	M2	blue
ENSG00000281183	NPTN-IT1	M2	blue
ENSG00000168675	LDLRAD4	M2	blue
ENSG00000151090	THRB	M2	blue
ENSG00000041353	RAB27B	M2	blue
ENSG00000040608	RTN4R	M2	blue
ENSG00000269190	FBXO17	M2	blue
ENSG00000196415	PRTN3	M2	blue
ENSG00000137309	HMGA1	M2	blue
ENSG00000101333	PLCB4	M2	blue
ENSG00000198133	TMEM229B	M2	blue
ENSG00000174672	BRSK2	M2	blue
ENSG00000156304	SCAF4	M2	blue
ENSG00000277258	PCGF2	M2	blue
ENSG00000182175	RGMA	M2	blue
ENSG00000135363	LMO2	M2	blue
ENSG00000104946	TBC1D17	M2	blue
ENSG00000116883	RP11-268J15.5	M2	blue
ENSG00000250903	GMDS-AS1	M2	blue
ENSG00000171155	C1GALT1C1	M2	blue
ENSG00000260645	RP11-250B2.5	M2	blue
ENSG00000028277	POU2F2	M2	blue
ENSG00000171174	RBKS	M2	blue
ENSG00000230699	RP11-54O7.1	M2	blue
ENSG00000142621	FHAD1	M2	blue
ENSG00000164867	NOS3	M2	blue
ENSG00000237330	RNF223	M2	blue
ENSG00000112773	FAM46A	M2	blue
ENSG00000112379	ARFGEF3	M2	blue
ENSG00000185519	FAM131C	M2	blue
ENSG00000108106	UBE2S	M2	blue
ENSG00000114923	SLC4A3	M2	blue
ENSG00000164398	ACSL6	M2	blue
ENSG00000108518	PFN1	M2	blue
ENSG00000155016	CYP2U1	M2	blue
ENSG00000105722	ERF	M2	blue
ENSG00000245556	SCAMP1-AS1	M2	blue
ENSG00000150637	CD226	M2	blue
ENSG00000255455	RP11-890B15.3	M2	blue
ENSG00000233966	UBE2SP1	M2	blue
ENSG00000221963	APOL6	M2	blue
ENSG00000197562	RAB40C	M2	blue
ENSG00000115339	GALNT3	M2	blue
ENSG00000169951	ZNF764	M2	blue
ENSG00000188042	ARL4C	M2	blue
ENSG00000185269	NOTUM	M2	blue
ENSG00000189423	USP32P3	M2	blue
ENSG00000172638	EFEMP2	M2	blue
ENSG00000115596	WNT6	M2	blue
ENSG00000074219	TEAD2	M2	blue
ENSG00000235823	OLMALINC	M2	blue
ENSG00000260793	RP5-882C2.2	M2	blue
ENSG00000187554	TLR5	M2	blue
ENSG00000123989	CHPF	M2	blue
ENSG00000115194	SLC30A3	M2	blue
ENSG00000116521	SCAMP3	M2	blue
ENSG00000102048	ASB9	M2	blue
ENSG00000121775	TMEM39B	M2	blue
ENSG00000181191	PJA1	M2	blue
ENSG00000179094	PER1	M2	blue
ENSG00000141522	ARHGDIA	M2	blue
ENSG00000020633	RUNX3	M2	blue
ENSG00000140280	LYSMD2	M2	blue
ENSG00000164850	GPER1	M2	blue
ENSG00000226688	ENTPD1-AS1	M2	blue
ENSG00000011021	CLCN6	M2	blue
ENSG00000137502	RAB30	M2	blue
ENSG00000184979	USP18	M2	blue
ENSG00000132471	WBP2	M2	blue
ENSG00000197093	GAL3ST4	M2	blue
ENSG00000273381	RP11-305L7.7	M2	blue
ENSG00000143434	SEMA6C	M2	blue
ENSG00000174996	KLC2	M2	blue
ENSG00000102007	PLP2	M2	blue
ENSG00000205922	ONECUT3	M2	blue
ENSG00000138378	STAT4	M2	blue
ENSG00000179361	ARID3B	M2	blue
ENSG00000214455	RCN1P2	M2	blue
ENSG00000166387	PPFIBP2	M2	blue
ENSG00000067167	TRAM1	M2	blue
ENSG00000137218	FRS3	M2	blue
ENSG00000136378	ADAMTS7	M2	blue
ENSG00000173065	FAM222B	M2	blue
ENSG00000147257	GPC3	M2	blue
ENSG00000267751	AC009005.2	M2	blue
ENSG00000152620	NADK2	M2	blue
ENSG00000130669	PAK4	M2	blue
ENSG00000105649	RAB3A	M2	blue
ENSG00000131746	TNS4	M2	blue
ENSG00000102287	GABRE	M2	blue
ENSG00000173868	PHOSPHO1	M2	blue
ENSG00000279069	RP11-159D12.6	M2	blue
ENSG00000180628	PCGF5	M2	blue
ENSG00000254858	MPV17L2	M2	blue
ENSG00000224531	SMIM13	M2	blue
ENSG00000138111	MFSD13A	M2	blue
ENSG00000227268	KLLN	M2	blue
ENSG00000154237	LRRK1	M2	blue
ENSG00000107798	LIPA	M2	blue
ENSG00000215190	LINC00680	M2	blue
ENSG00000143457	GOLPH3L	M2	blue
ENSG00000173614	NMNAT1	M2	blue
ENSG00000102081	FMR1	M2	blue
ENSG00000131016	AKAP12	M2	blue
ENSG00000205413	SAMD9	M2	blue
ENSG00000224596	ZMIZ1-AS1	M2	blue
ENSG00000118855	MFSD1	M2	blue
ENSG00000122140	MRPS2	M2	blue
ENSG00000188322	SBK1	M2	blue
ENSG00000105855	ITGB8	M2	blue
ENSG00000169499	PLEKHA2	M2	blue
ENSG00000176428	VPS37D	M2	blue
ENSG00000092068	SLC7A8	M2	blue
ENSG00000139438	FAM222A	M2	blue
ENSG00000196218	RYR1	M2	blue
ENSG00000281706	LINC01012	M2	blue
ENSG00000187837	HIST1H1C	M2	blue
ENSG00000167619	TMEM145	M2	blue
ENSG00000167553	TUBA1C	M2	blue
ENSG00000154917	RAB6B	M2	blue
ENSG00000169710	FASN	M2	blue
ENSG00000127954	STEAP4	M2	blue
ENSG00000121766	ZCCHC17	M2	blue
ENSG00000101928	MOSPD1	M2	blue
ENSG00000196776	CD47	M2	blue
ENSG00000102096	PIM2	M2	blue
ENSG00000157322	CLEC18A	M2	blue
ENSG00000181649	PHLDA2	M2	blue
ENSG00000092841	MYL6	M2	blue
ENSG00000269858	EGLN2	M2	blue
ENSG00000140750	ARHGAP17	M2	blue
ENSG00000196923	PDLIM7	M2	blue
ENSG00000166851	PLK1	M2	blue
ENSG00000162645	GBP2	M2	blue
ENSG00000196476	C20ORF96	M2	blue
ENSG00000105329	TGFB1	M2	blue
ENSG00000142002	DPP9	M2	blue
ENSG00000266074	BAHCC1	M2	blue
ENSG00000105613	MAST1	M2	blue
ENSG00000007062	PROM1	M2	blue
ENSG00000131462	TUBG1	M2	blue
ENSG00000271079	CTAGE15	M2	blue
ENSG00000138622	HCN4	M2	blue
ENSG00000135097	MSI1	M2	blue
ENSG00000146112	PPP1R18	M2	blue
ENSG00000119125	GDA	M2	blue
ENSG00000183049	CAMK1D	M2	blue
ENSG00000142453	CARM1	M2	blue
ENSG00000101188	NTSR1	M2	blue
ENSG00000167034	NKX3-1	M2	blue
ENSG00000117713	ARID1A	M2	blue
ENSG00000257743	MGAM2	M2	blue
ENSG00000178026	LRRC75B	M2	blue
ENSG00000152778	IFIT5	M2	blue
ENSG00000111816	FRK	M2	blue
ENSG00000039523	FAM65A	M2	blue
ENSG00000087903	RFX2	M2	blue
ENSG00000099617	EFNA2	M2	blue
ENSG00000124813	RUNX2	M2	blue
ENSG00000123240	OPTN	M2	blue
ENSG00000137628	DDX60	M2	blue
ENSG00000064763	FAR2	M2	blue
ENSG00000135378	PRRG4	M2	blue
ENSG00000185561	TLCD2	M2	blue
ENSG00000186951	PPARA	M2	blue
ENSG00000168026	TTC21A	M2	blue
ENSG00000149639	SOGA1	M2	blue
ENSG00000185669	SNAI3	M2	blue
ENSG00000255737	AGAP2-AS1	M2	blue
ENSG00000115266	APC2	M2	blue
ENSG00000110104	CCDC86	M2	blue
ENSG00000063127	SLC6A16	M2	blue
ENSG00000127418	FGFRL1	M2	blue
ENSG00000236060	HSPB1P1	M2	blue
ENSG00000107968	MAP3K8	M2	blue
ENSG00000155530	LRGUK	M2	blue
ENSG00000179134	SAMD4B	M2	blue
ENSG00000167157	PRRX2	M2	blue
ENSG00000105771	SMG9	M2	blue
ENSG00000196456	ZNF775	M2	blue
ENSG00000274070	GATSL2	M2	blue
ENSG00000175197	DDIT3	M2	blue
ENSG00000184489	PTP4A3	M2	blue
ENSG00000134072	CAMK1	M2	blue
ENSG00000073803	MAP3K13	M2	blue
ENSG00000170791	CHCHD7	M2	blue
ENSG00000143797	MBOAT2	M2	blue
ENSG00000189433	GJB4	M2	blue
ENSG00000090097	PCBP4	M2	blue
ENSG00000181031	RPH3AL	M2	blue
ENSG00000270069	MIR222HG	M2	blue
ENSG00000242259	C22ORF39	M2	blue
ENSG00000264364	DYNLL2	M2	blue
ENSG00000172086	KRCC1	M2	blue
ENSG00000157152	SYN2	M2	blue
ENSG00000143153	ATP1B1	M2	blue
ENSG00000130475	FCHO1	M2	blue
ENSG00000115963	RND3	M2	blue
ENSG00000124191	TOX2	M2	blue
ENSG00000188766	SPRED3	M2	blue
ENSG00000120318	ARAP3	M2	blue
ENSG00000125744	RTN2	M2	blue
ENSG00000115267	IFIH1	M2	blue
ENSG00000175832	ETV4	M2	blue
ENSG00000136542	GALNT5	M2	blue
ENSG00000251322	SHANK3	M2	blue
ENSG00000156510	HKDC1	M2	blue
ENSG00000169750	RAC3	M2	blue
ENSG00000075218	GTSE1	M2	blue
ENSG00000125611	CHCHD5	M2	blue
ENSG00000105479	CCDC114	M2	blue
ENSG00000085063	CD59	M2	blue
ENSG00000178999	AURKB	M2	blue
ENSG00000140022	STON2	M2	blue
ENSG00000078246	TULP3	M2	blue
ENSG00000174327	SLC16A13	M2	blue
ENSG00000106948	AKNA	M2	blue
ENSG00000135549	PKIB	M2	blue
ENSG00000185745	IFIT1	M2	blue
ENSG00000157216	SSBP3	M2	blue
ENSG00000001461	NIPAL3	M2	blue
ENSG00000125378	BMP4	M2	blue
ENSG00000071967	CYBRD1	M2	blue
ENSG00000186577	C6ORF1	M2	blue
ENSG00000172575	RASGRP1	M2	blue
ENSG00000130363	RSPH3	M2	blue
ENSG00000228474	OST4	M2	blue
ENSG00000104888	SLC17A7	M2	blue
ENSG00000128536	CDHR3	M2	blue
ENSG00000106089	STX1A	M2	blue
ENSG00000143409	FAM63A	M2	blue
ENSG00000148154	UGCG	M2	blue
ENSG00000125457	MIF4GD	M2	blue
ENSG00000124406	ATP8A1	M2	blue
ENSG00000117318	ID3	M2	blue
ENSG00000163840	DTX3L	M2	blue
ENSG00000137767	SQRDL	M2	blue
ENSG00000139117	CPNE8	M2	blue
ENSG00000169851	PCDH7	M2	blue
ENSG00000135365	PHF21A	M2	blue
ENSG00000144026	ZNF514	M2	blue
ENSG00000133639	BTG1	M2	blue
ENSG00000138448	ITGAV	M2	blue
ENSG00000147119	CHST7	M2	blue
ENSG00000119900	OGFRL1	M2	blue
ENSG00000158006	PAFAH2	M2	blue
ENSG00000139190	VAMP1	M2	blue
ENSG00000144893	MED12L	M2	blue
ENSG00000158813	EDA	M2	blue
ENSG00000085552	IGSF9	M2	blue
ENSG00000064652	SNX24	M2	blue
ENSG00000154153	FAM134B	M2	blue
ENSG00000138316	ADAMTS14	M2	blue
ENSG00000081059	TCF7	M2	blue
ENSG00000198728	LDB1	M2	blue
ENSG00000141741	MIEN1	M2	blue
ENSG00000104979	C19ORF53	M2	blue
ENSG00000196116	TDRD7	M2	blue
ENSG00000170017	ALCAM	M2	blue
ENSG00000137331	IER3	M2	blue
ENSG00000100036	SLC35E4	M2	blue
ENSG00000113441	LNPEP	M2	blue
ENSG00000174370	C11ORF45	M2	blue
ENSG00000111907	TPD52L1	M2	blue
ENSG00000089159	PXN	M2	blue
ENSG00000108187	PBLD	M2	blue
ENSG00000129295	LRRC6	M2	blue
ENSG00000158966	CACHD1	M2	blue
ENSG00000138646	HERC5	M2	blue
ENSG00000139625	MAP3K12	M2	blue
ENSG00000085185	BCORL1	M2	blue
ENSG00000132297	HHLA1	M2	blue
ENSG00000114353	GNAI2	M2	blue
ENSG00000104320	NBN	M2	blue
ENSG00000105376	ICAM5	M2	blue
ENSG00000220205	VAMP2	M2	blue
ENSG00000080200	CRYBG3	M2	blue
ENSG00000172954	LCLAT1	M2	blue
ENSG00000092010	PSME1	M2	blue
ENSG00000128607	KLHDC10	M2	blue
ENSG00000125971	DYNLRB1	M2	blue
ENSG00000168175	MAPK1IP1L	M2	blue
ENSG00000165030	NFIL3	M2	blue
ENSG00000168938	PPIC	M2	blue
ENSG00000125656	CLPP	M2	blue
ENSG00000166750	SLFN5	M2	blue
ENSG00000159753	CARMIL2	M2	blue
ENSG00000169635	HIC2	M2	blue
ENSG00000237289	CKMT1B	M2	blue
ENSG00000123104	ITPR2	M2	blue
ENSG00000184702	2005-09-01	M2	blue
ENSG00000147883	CDKN2B	M2	blue
ENSG00000170439	METTL7B	M2	blue
ENSG00000179222	MAGED1	M2	blue
ENSG00000088247	KHSRP	M2	blue
ENSG00000100393	EP300	M2	blue
ENSG00000204248	COL11A2	M2	blue
ENSG00000152782	PANK1	M2	blue
ENSG00000165072	MAMDC2	M2	blue
ENSG00000102172	SMS	M2	blue
ENSG00000117242	PINK1-AS	M2	blue
ENSG00000152558	TMEM123	M2	blue
ENSG00000143669	LYST	M2	blue
ENSG00000166710	B2M	M2	blue
ENSG00000197728	RPS26	M2	blue
ENSG00000197746	PSAP	M2	blue
ENSG00000205213	LGR4	M2	blue
ENSG00000197852	FAM212B	M2	blue
ENSG00000135454	B4GALNT1	M2	blue
ENSG00000103343	ZNF174	M2	blue
ENSG00000184574	LPAR5	M2	blue
ENSG00000162616	DNAJB4	M2	blue
ENSG00000282024	RP3-467D16.3	M2	blue
ENSG00000161681	SHANK1	M2	blue
ENSG00000106397	PLOD3	M2	blue
ENSG00000113758	DBN1	M2	blue
ENSG00000272734	ADIRF-AS1	M2	blue
ENSG00000147676	MAL2	M2	blue
ENSG00000137478	FCHSD2	M2	blue
ENSG00000185829	ARL17A	M2	blue
ENSG00000078142	PIK3C3	M2	blue
ENSG00000168476	REEP4	M2	blue
ENSG00000163430	FSTL1	M2	blue
ENSG00000140682	TGFB1I1	M2	blue
ENSG00000005238	FAM214B	M2	blue
ENSG00000142156	COL6A1	M2	blue
ENSG00000116667	C1ORF21	M2	blue
ENSG00000102996	MMP15	M2	blue
ENSG00000132768	DPH2	M2	blue
ENSG00000169764	UGP2	M2	blue
ENSG00000066117	SMARCD1	M2	blue
ENSG00000164086	DUSP7	M2	blue
ENSG00000167680	SEMA6B	M2	blue
ENSG00000137267	TUBB2A	M2	blue
ENSG00000143862	ARL8A	M2	blue
ENSG00000117475	BLZF1	M2	blue
ENSG00000112759	SLC29A1	M2	blue
ENSG00000107201	DDX58	M2	blue
ENSG00000100350	FOXRED2	M2	blue
ENSG00000160285	LSS	M2	blue
ENSG00000203879	GDI1	M2	blue
ENSG00000184708	EIF4ENIF1	M2	blue
ENSG00000158290	CUL4B	M2	blue
ENSG00000171862	PTEN	M2	blue
ENSG00000107331	ABCA2	M2	blue
ENSG00000108262	GIT1	M2	blue
ENSG00000123416	TUBA1B	M2	blue
ENSG00000156853	ZNF689	M2	blue
ENSG00000165650	PDZD8	M2	blue
ENSG00000197822	OCLN	M2	blue
ENSG00000188559	RALGAPA2	M2	blue
ENSG00000123411	IKZF4	M2	blue
ENSG00000139531	SUOX	M2	blue
ENSG00000146425	DYNLT1	M2	blue
ENSG00000204394	VARS	M2	blue
ENSG00000058453	CROCC	M2	blue
ENSG00000143442	POGZ	M2	blue
ENSG00000070814	TCOF1	M2	blue
ENSG00000112893	MAN2A1	M2	blue
ENSG00000137216	TMEM63B	M2	blue
ENSG00000100596	SPTLC2	M2	blue
ENSG00000126767	ELK1	M2	blue
ENSG00000102265	TIMP1	M2	blue
ENSG00000176946	THAP4	M2	blue
ENSG00000055332	EIF2AK2	M2	blue
ENSG00000204463	BAG6	M2	blue
ENSG00000141738	GRB7	M2	blue
ENSG00000116871	MAP7D1	M2	blue
ENSG00000138172	CALHM2	M2	blue
ENSG00000204217	BMPR2	M2	blue
ENSG00000095539	SEMA4G	M2	blue
ENSG00000011485	PPP5C	M2	blue
ENSG00000143842	SOX13	M2	blue
ENSG00000130402	ACTN4	M2	blue
ENSG00000204256	BRD2	M2	blue
ENSG00000135373	EHF	M2	blue
ENSG00000114779	ABHD14B	M2	blue
ENSG00000185532	PRKG1	M2	blue
ENSG00000254859	RP11-661A12.5	M2	blue
ENSG00000054277	OPN3	M2	blue
ENSG00000166126	AMN	M2	blue
ENSG00000151967	SCHIP1	M2	blue
ENSG00000179023	KLHDC7A	M2	blue
ENSG00000187678	SPRY4	M2	blue
ENSG00000231160	KLF3-AS1	M2	blue
ENSG00000197380	DACT3	M2	blue
ENSG00000235919	ASH1L-AS1	M2	blue
ENSG00000106853	PTGR1	M2	blue
ENSG00000180592	SKIDA1	M2	blue
ENSG00000234028	AC062029.1	M2	blue
ENSG00000113448	PDE4D	M2	blue
ENSG00000157470	FAM81A	M2	blue
ENSG00000175879	HOXD8	M2	blue
ENSG00000184995	IFNE	M2	blue
ENSG00000180425	C11ORF71	M2	blue
ENSG00000198355	PIM3	M2	blue
ENSG00000181652	ATG9B	M2	blue
ENSG00000216819	TUBB2BP1	M2	blue
ENSG00000168918	INPP5D	M2	blue
ENSG00000148841	ITPRIP	M2	blue
ENSG00000282851	BISPR	M2	blue
ENSG00000241839	PLEKHO2	M2	blue
ENSG00000253671	RP11-806O11.1	M2	blue
ENSG00000184898	RBM43	M2	blue
ENSG00000166924	NYAP1	M2	blue
ENSG00000120837	NFYB	M2	blue
ENSG00000276710	CSPG4P10	M2	blue
ENSG00000261572	RP11-384L8.1	M2	blue
ENSG00000125848	FLRT3	M2	blue
ENSG00000127561	SYNGR3	M2	blue
ENSG00000177133	LINC00982	M2	blue
ENSG00000130164	LDLR	M2	blue
ENSG00000128165	ADM2	M2	blue
ENSG00000139318	DUSP6	M2	blue
ENSG00000158373	HIST1H2BD	M2	blue
ENSG00000170667	RASA4B	M2	blue
ENSG00000125657	TNFSF9	M2	blue
ENSG00000130829	DUSP9	M2	blue
ENSG00000155090	KLF10	M2	blue
ENSG00000119669	IRF2BPL	M2	blue
ENSG00000138735	PDE5A	M2	blue
ENSG00000159556	ISL2	M2	blue
ENSG00000131969	ABHD12B	M2	blue
ENSG00000072182	ASIC4	M2	blue
ENSG00000245498	RP11-677M14.7	M2	blue
ENSG00000187098	MITF	M2	blue
ENSG00000120694	HSPH1	M2	blue
ENSG00000167216	KATNAL2	M2	blue
ENSG00000167703	SLC43A2	M2	blue
ENSG00000167183	PRR15L	M2	blue
ENSG00000236830	CBR3-AS1	M2	blue
ENSG00000114698	PLSCR4	M2	blue
ENSG00000280316	AL365181.1	M2	blue
ENSG00000167565	SERTAD3	M2	blue
ENSG00000152582	SPEF2	M2	blue
ENSG00000185112	FAM43A	M2	blue
ENSG00000139734	DIAPH3	M2	blue
ENSG00000251095	RP11-115D19.1	M2	blue
ENSG00000112249	ASCC3	M2	blue
ENSG00000185880	TRIM69	M2	blue
ENSG00000254285	KRT8P3	M2	blue
ENSG00000162600	OMA1	M2	blue
ENSG00000006283	CACNA1G	M2	blue
ENSG00000172382	PRSS27	M2	blue
ENSG00000258701	LINC00638	M2	blue
ENSG00000239440	RP11-260O18.1	M2	blue
ENSG00000117322	CR2	M2	blue
ENSG00000128342	LIF	M2	blue
ENSG00000260834	RP11-256I9.2	M2	blue
ENSG00000243701	DUBR	M2	blue
ENSG00000243896	OR2A7	M2	blue
ENSG00000164294	GPX8	M2	blue
ENSG00000164379	FOXQ1	M2	blue
ENSG00000170917	NUDT6	M2	blue
ENSG00000186792	HYAL3	M2	blue
ENSG00000170677	SOCS6	M2	blue
ENSG00000153234	NR4A2	M2	blue
ENSG00000185515	BRCC3	M2	blue
ENSG00000102678	FGF9	M2	blue
ENSG00000138738	PRDM5	M2	blue
ENSG00000089123	TASP1	M2	blue
ENSG00000188659	SAXO2	M2	blue
ENSG00000139597	N4BP2L1	M2	blue
ENSG00000105717	PBX4	M2	blue
ENSG00000165025	SYK	M2	blue
ENSG00000116117	PARD3B	M2	blue
ENSG00000155085	AK9	M2	blue
ENSG00000139174	PRICKLE1	M2	blue
ENSG00000163644	PPM1K	M2	blue
ENSG00000070269	TMEM260	M2	blue
ENSG00000111276	CDKN1B	M2	blue
ENSG00000182809	CRIP2	M2	blue
ENSG00000228716	DHFR	M2	blue
ENSG00000136802	LRRC8A	M2	blue
ENSG00000176973	FAM89B	M2	blue
ENSG00000156253	RWDD2B	M2	blue
ENSG00000130304	SLC27A1	M2	blue
ENSG00000130584	ZBTB46	M2	blue
ENSG00000023909	GCLM	M2	blue
ENSG00000135338	LCA5	M2	blue
ENSG00000159733	ZFYVE28	M2	blue
ENSG00000101911	PRPS2	M2	blue
ENSG00000162729	IGSF8	M2	blue
ENSG00000113580	NR3C1	M2	blue
ENSG00000130766	SESN2	M2	blue
ENSG00000172159	FRMD3	M2	blue
ENSG00000175575	PAAF1	M2	blue
ENSG00000231890	DARS-AS1	M2	blue
ENSG00000107338	SHB	M2	blue
ENSG00000236287	ZBED5	M2	blue
ENSG00000149089	APIP	M2	blue
ENSG00000074370	ATP2A3	M2	blue
ENSG00000081692	JMJD4	M2	blue
ENSG00000175155	YPEL2	M2	blue
ENSG00000158850	B4GALT3	M2	blue
ENSG00000074527	NTN4	M2	blue
ENSG00000183742	MACC1	M2	blue
ENSG00000109854	HTATIP2	M2	blue
ENSG00000170571	EMB	M2	blue
ENSG00000169220	RGS14	M2	blue
ENSG00000128641	MYO1B	M2	blue
ENSG00000135778	NTPCR	M2	blue
ENSG00000135519	KCNH3	M2	blue
ENSG00000105419	MEIS3	M2	blue
ENSG00000153064	BANK1	M2	blue
ENSG00000182628	SKA2	M2	blue
ENSG00000110315	RNF141	M2	blue
ENSG00000119471	HSDL2	M2	blue
ENSG00000091536	MYO15A	M2	blue
ENSG00000111012	CYP27B1	M2	blue
ENSG00000167004	PDIA3	M2	blue
ENSG00000196814	MVB12B	M2	blue
ENSG00000139364	TMEM132B	M2	blue
ENSG00000160271	RALGDS	M2	blue
ENSG00000135968	GCC2	M2	blue
ENSG00000076928	ARHGEF1	M2	blue
ENSG00000069702	TGFBR3	M2	blue
ENSG00000188343	FAM92A	M2	blue
ENSG00000015171	ZMYND11	M2	blue
ENSG00000165716	FAM69B	M2	blue
ENSG00000156239	N6AMT1	M2	blue
ENSG00000133835	HSD17B4	M2	blue
ENSG00000113430	IRX4	M2	blue
ENSG00000158555	GDPD5	M2	blue
ENSG00000131171	SH3BGRL	M2	blue
ENSG00000137992	DBT	M2	blue
ENSG00000180530	NRIP1	M2	blue
ENSG00000109971	HSPA8	M2	blue
ENSG00000072415	MPP5	M2	blue
ENSG00000147654	EBAG9	M2	blue
ENSG00000153094	BCL2L11	M2	blue
ENSG00000135047	CTSL	M2	blue
ENSG00000160360	GPSM1	M2	blue
ENSG00000103479	RBL2	M2	blue
ENSG00000155629	PIK3AP1	M2	blue
ENSG00000126003	PLAGL2	M2	blue
ENSG00000095015	MAP3K1	M2	blue
ENSG00000130638	ATXN10	M2	blue
ENSG00000138772	ANXA3	M2	blue
ENSG00000184163	FAM132A	M2	blue
ENSG00000250942	ENPP7P11	M2	blue
ENSG00000165507	C10ORF10	M2	blue
ENSG00000267296	CEBPA-AS1	M2	blue
ENSG00000158423	RIBC1	M2	blue
ENSG00000273311	DGCR11	M2	blue
ENSG00000198125	MB	M2	blue
ENSG00000213866	YBX1P10	M2	blue
ENSG00000280173	RP11-447D11.3	M2	blue
ENSG00000132825	PPP1R3D	M2	blue
ENSG00000162496	DHRS3	M2	blue
ENSG00000171811	CFAP46	M2	blue
ENSG00000085563	ABCB1	M2	blue
ENSG00000178878	APOLD1	M2	blue
ENSG00000275180	RP11-631N16.4	M2	blue
ENSG00000137193	PIM1	M2	blue
ENSG00000237523	LINC00857	M2	blue
ENSG00000270882	HIST2H4A	M2	blue
ENSG00000149798	CDC42EP2	M2	blue
ENSG00000125775	SDCBP2	M2	blue
ENSG00000133401	PDZD2	M2	blue
ENSG00000234678	RP11-465N4.4	M2	blue
ENSG00000110427	KIAA1549L	M2	blue
ENSG00000280734	LINC01232	M2	blue
ENSG00000107282	APBA1	M2	blue
ENSG00000132823	OSER1	M2	blue
ENSG00000162946	DISC1	M2	blue
ENSG00000240240	RP11-146D12.2	M2	blue
ENSG00000261761	RP11-103J17.2	M2	blue
ENSG00000030419	IKZF2	M2	blue
ENSG00000114378	HYAL1	M2	blue
ENSG00000103742	IGDCC4	M2	blue
ENSG00000247796	CTD-2366F13.1	M2	blue
ENSG00000270503	YTHDF2P1	M2	blue
ENSG00000160219	GAB3	M2	blue
ENSG00000275793	RIMBP3	M2	blue
ENSG00000188732	FAM221A	M2	blue
ENSG00000184292	TACSTD2	M2	blue
ENSG00000247271	ZBED5-AS1	M2	blue
ENSG00000261437	RP11-22C11.2	M2	blue
ENSG00000278041	RP5-984P4.6	M2	blue
ENSG00000007944	MYLIP	M2	blue
ENSG00000180066	C10ORF91	M2	blue
ENSG00000155962	CLIC2	M2	blue
ENSG00000129474	AJUBA	M2	blue
ENSG00000118194	TNNT2	M2	blue
ENSG00000276791	CTD-2270P14.5	M2	blue
ENSG00000162344	FGF19	M2	blue
ENSG00000185950	IRS2	M2	blue
ENSG00000159247	TUBBP5	M2	blue
ENSG00000231185	AC005592.2	M2	blue
ENSG00000111247	RAD51AP1	M2	blue
ENSG00000178075	GRAMD1C	M2	blue
ENSG00000245060	LINC00847	M2	blue
ENSG00000253649	PRSS51	M2	blue
ENSG00000085276	MECOM	M2	blue
ENSG00000145246	ATP10D	M2	blue
ENSG00000126091	ST3GAL3	M2	blue
ENSG00000271122	RP11-379H18.1	M2	blue
ENSG00000174099	MSRB3	M2	blue
ENSG00000168264	IRF2BP2	M2	blue
ENSG00000165115	KIF27	M2	blue
ENSG00000266947	RP11-799D4.4	M2	blue
ENSG00000170745	KCNS3	M2	blue
ENSG00000149294	NCAM1	M2	blue
ENSG00000115289	PCGF1	M2	blue
ENSG00000163435	ELF3	M2	blue
ENSG00000114541	FRMD4B	M2	blue
ENSG00000279400	CTD-2353F22.2	M2	blue
ENSG00000155367	PPM1J	M2	blue
ENSG00000186470	BTN3A2	M2	blue
ENSG00000173227	SYT12	M2	blue
ENSG00000198824	CHAMP1	M2	blue
ENSG00000246090	RP11-696N14.1	M2	blue
ENSG00000086289	EPDR1	M2	blue
ENSG00000010704	HFE	M2	blue
ENSG00000155621	C9ORF85	M2	blue
ENSG00000188404	SELL	M2	blue
ENSG00000019186	CYP24A1	M2	blue
ENSG00000245571	AP001258.4	M2	blue
ENSG00000110002	VWA5A	M2	blue
ENSG00000177425	PAWR	M2	blue
ENSG00000133794	ARNTL	M2	blue
ENSG00000223960	AC009948.5	M2	blue
ENSG00000183773	AIFM3	M2	blue
ENSG00000186166	CCDC84	M2	blue
ENSG00000095203	EPB41L4B	M2	blue
ENSG00000087842	PIR	M2	blue
ENSG00000173085	COQ2	M2	blue
ENSG00000137285	TUBB2B	M2	blue
ENSG00000164342	TLR3	M2	blue
ENSG00000074410	CA12	M2	blue
ENSG00000145990	GFOD1	M2	blue
ENSG00000196993	NPIPB9	M2	blue
ENSG00000119711	ALDH6A1	M2	blue
ENSG00000133121	STARD13	M2	blue
ENSG00000089041	P2RX7	M2	blue
ENSG00000103942	HOMER2	M2	blue
ENSG00000150995	ITPR1	M2	blue
ENSG00000109771	LRP2BP	M2	blue
ENSG00000123201	GUCY1B2	M2	blue
ENSG00000145284	SCD5	M2	blue
ENSG00000175147	TMEM51-AS1	M2	blue
ENSG00000198796	ALPK2	M2	blue
ENSG00000081803	CADPS2	M2	blue
ENSG00000104728	ARHGEF10	M2	blue
ENSG00000204682	CASC10	M2	blue
ENSG00000101311	FERMT1	M2	blue
ENSG00000114805	PLCH1	M2	blue
ENSG00000054179	ENTPD2	M2	blue
ENSG00000174607	UGT8	M2	blue
ENSG00000223361	FTH1P10	M2	blue
ENSG00000198369	SPRED2	M2	blue
ENSG00000105976	MET	M2	blue
ENSG00000224914	LINC00863	M2	blue
ENSG00000064042	LIMCH1	M2	blue
ENSG00000132294	EFR3A	M2	blue
ENSG00000119509	INVS	M2	blue
ENSG00000003436	TFPI	M2	blue
ENSG00000124762	CDKN1A	M2	blue
ENSG00000078018	MAP2	M2	blue
ENSG00000131374	TBC1D5	M2	blue
ENSG00000066629	EML1	M2	blue
ENSG00000119922	IFIT2	M2	blue
ENSG00000171940	ZNF217	M2	blue
ENSG00000109323	MANBA	M2	blue
ENSG00000145901	TNIP1	M2	blue
ENSG00000149177	PTPRJ	M2	blue
ENSG00000150938	CRIM1	M2	blue
ENSG00000060642	PIGV	M2	blue
ENSG00000108244	KRT23	M2	blue
ENSG00000141682	PMAIP1	M2	blue
ENSG00000147601	TERF1	M2	blue
ENSG00000103494	RPGRIP1L	M2	blue
ENSG00000120690	ELF1	M2	blue
ENSG00000196975	ANXA4	M2	blue
ENSG00000180357	ZNF609	M2	blue
ENSG00000005893	LAMP2	M2	blue
ENSG00000276600	RAB7B	M2	blue
ENSG00000144481	TRPM8	M2	blue
ENSG00000185262	UBALD2	M2	blue
ENSG00000280407	RP13-516M14.8	M2	blue
ENSG00000179981	TSHZ1	M2	blue
ENSG00000270959	LPP-AS2	M2	blue
ENSG00000183091	NEB	M2	blue
ENSG00000153714	LURAP1L	M2	blue
ENSG00000137393	RNF144B	M2	blue
ENSG00000143507	DUSP10	M2	blue
ENSG00000111254	AKAP3	M2	blue
ENSG00000183760	ACP7	M2	blue
ENSG00000168994	PXDC1	M2	blue
ENSG00000100342	APOL1	M2	blue
ENSG00000107984	DKK1	M2	blue
ENSG00000263327	TAPT1-AS1	M2	blue
ENSG00000172771	EFCAB12	M2	blue
ENSG00000180998	GPR137C	M2	blue
ENSG00000184349	EFNA5	M2	blue
ENSG00000181804	SLC9A9	M2	blue
ENSG00000143217	NECTIN4	M2	blue
ENSG00000170011	MYRIP	M2	blue
ENSG00000117069	ST6GALNAC5	M2	blue
ENSG00000246985	SOCS2-AS1	M2	blue
ENSG00000163472	TMEM79	M2	blue
ENSG00000240875	LINC00886	M2	blue
ENSG00000105668	UPK1A	M2	blue
ENSG00000166432	ZMAT1	M2	blue
ENSG00000127084	FGD3	M2	blue
ENSG00000112796	ENPP5	M2	blue
ENSG00000233593	RP4-665J23.1	M2	blue
ENSG00000145703	IQGAP2	M2	blue
ENSG00000171604	CXXC5	M2	blue
ENSG00000243710	CFAP57	M2	blue
ENSG00000274180	NATD1	M2	blue
ENSG00000072952	MRVI1	M2	blue
ENSG00000165125	TRPV6	M2	blue
ENSG00000163545	NUAK2	M2	blue
ENSG00000148516	ZEB1	M2	blue
ENSG00000172986	GXYLT2	M2	blue
ENSG00000213865	C8ORF44	M2	blue
ENSG00000169991	IFFO2	M2	blue
ENSG00000203780	FANK1	M2	blue
ENSG00000005187	ACSM3	M2	blue
ENSG00000226200	SGMS1-AS1	M2	blue
ENSG00000182568	SATB1	M2	blue
ENSG00000132669	RIN2	M2	blue
ENSG00000135709	KIAA0513	M2	blue
ENSG00000125510	OPRL1	M2	blue
ENSG00000166963	MAP1A	M2	blue
ENSG00000141404	GNAL	M2	blue
ENSG00000143365	RORC	M2	blue
ENSG00000177570	SAMD12	M2	blue
ENSG00000186212	SOWAHB	M2	blue
ENSG00000109458	GAB1	M2	blue
ENSG00000196781	TLE1	M2	blue
ENSG00000196693	ZNF33B	M2	blue
ENSG00000115423	DNAH6	M2	blue
ENSG00000197989	SNHG12	M2	blue
ENSG00000184923	NUTM2A	M2	blue
ENSG00000152818	UTRN	M2	blue
ENSG00000231806	PCAT7	M2	blue
ENSG00000119699	TGFB3	M2	blue
ENSG00000157350	ST3GAL2	M2	blue
ENSG00000135636	DYSF	M2	blue
ENSG00000033327	GAB2	M2	blue
ENSG00000084764	MAPRE3	M2	blue
ENSG00000185630	PBX1	M2	blue
ENSG00000167562	ZNF701	M2	blue
ENSG00000081052	COL4A4	M2	blue
ENSG00000169129	AFAP1L2	M2	blue
ENSG00000206337	HCP5	M2	blue
ENSG00000214106	PAXIP1-AS2	M2	blue
ENSG00000214456	PLIN5	M2	blue
ENSG00000162849	KIF26B	M2	blue
ENSG00000136104	RNASEH2B	M2	blue
ENSG00000189343	RPS2P46	M2	blue
ENSG00000110013	SIAE	M2	blue
ENSG00000224861	YBX1P1	M2	blue
ENSG00000175643	RMI2	M2	blue
ENSG00000150991	UBC	M2	blue
ENSG00000109452	INPP4B	M2	blue
ENSG00000180098	TRNAU1AP	M2	blue
ENSG00000184384	MAML2	M2	blue
ENSG00000171914	TLN2	M2	blue
ENSG00000164684	ZNF704	M2	blue
ENSG00000124549	BTN2A3P	M2	blue
ENSG00000153904	DDAH1	M2	blue
ENSG00000122861	PLAU	M2	blue
ENSG00000176920	FUT2	M2	blue
ENSG00000119917	IFIT3	M2	blue
ENSG00000021300	PLEKHB1	M2	blue
ENSG00000166801	FAM111A	M2	blue
ENSG00000108439	PNPO	M2	blue
ENSG00000133466	C1QTNF6	M2	blue
ENSG00000131019	ULBP3	M2	blue
ENSG00000162407	PLPP3	M2	blue
ENSG00000132256	TRIM5	M2	blue
ENSG00000241484	ARHGAP8	M2	blue
ENSG00000112297	AIM1	M2	blue
ENSG00000168795	ZBTB5	M2	blue
ENSG00000080503	SMARCA2	M2	blue
ENSG00000106078	COBL	M2	blue
ENSG00000144040	SFXN5	M2	blue
ENSG00000187720	THSD4	M2	blue
ENSG00000196922	ZNF252P	M2	blue
ENSG00000111801	BTN3A3	M2	blue
ENSG00000196935	SRGAP1	M2	blue
ENSG00000196141	SPATS2L	M2	blue
ENSG00000272398	CD24	M2	blue
ENSG00000108465	CDK5RAP3	M2	blue
ENSG00000066455	GOLGA5	M2	blue
ENSG00000147862	NFIB	M2	blue
ENSG00000129422	MTUS1	M2	blue
ENSG00000204388	HSPA1B	M2	blue
ENSG00000181722	ZBTB20	M2	blue
ENSG00000111799	COL12A1	M2	blue
ENSG00000210144	MT-TY	M3	brown
ENSG00000224934	RP11-441O15.3	M3	brown
ENSG00000245694	CRNDE	M3	brown
ENSG00000247828	TMEM161B-AS1	M3	brown
ENSG00000102057	KCND1	M3	brown
ENSG00000243335	KCTD7	M3	brown
ENSG00000196656	AC004057.1	M3	brown
ENSG00000212994	RPS26P6	M3	brown
ENSG00000210112	MT-TM	M3	brown
ENSG00000170345	FOS	M3	brown
ENSG00000120738	EGR1	M3	brown
ENSG00000122877	EGR2	M3	brown
ENSG00000250321	RP11-478C6.4	M3	brown
ENSG00000158050	DUSP2	M3	brown
ENSG00000213648	SULT1A4	M3	brown
ENSG00000158859	ADAMTS4	M3	brown
ENSG00000128016	ZFP36	M3	brown
ENSG00000240972	MIF	M3	brown
ENSG00000225071	GS1-184P14.2	M3	brown
ENSG00000234354	RPS26P47	M3	brown
ENSG00000235459	RPS26P31	M3	brown
ENSG00000163376	KBTBD8	M3	brown
ENSG00000179611	DGKZP1	M3	brown
ENSG00000223416	RPS26P15	M3	brown
ENSG00000270225	MTCO2P22	M3	brown
ENSG00000225170	RP5-828K20.1	M3	brown
ENSG00000253899	RP11-613H2.2	M3	brown
ENSG00000183248	PRR36	M3	brown
ENSG00000221886	ZBED8	M3	brown
ENSG00000160888	IER2	M3	brown
ENSG00000153443	UBALD1	M3	brown
ENSG00000111676	ATN1	M3	brown
ENSG00000251158	RP11-98J23.1	M3	brown
ENSG00000213015	ZNF580	M3	brown
ENSG00000273373	RP5-1074L1.4	M3	brown
ENSG00000125534	PPDPF	M3	brown
ENSG00000272993	RP11-196G18.24	M3	brown
ENSG00000205578	POM121B	M3	brown
ENSG00000105427	CNFN	M3	brown
ENSG00000250138	RP11-848G14.5	M3	brown
ENSG00000140450	ARRDC4	M3	brown
ENSG00000198298	ZNF485	M3	brown
ENSG00000151176	PLBD2	M3	brown
ENSG00000143368	SF3B4	M3	brown
ENSG00000214654	RP11-27I1.4	M3	brown
ENSG00000269911	RP1-172N19.5	M3	brown
ENSG00000063169	GLTSCR1	M3	brown
ENSG00000166275	BORCS7	M3	brown
ENSG00000196083	IL1RAP	M3	brown
ENSG00000204435	CSNK2B	M3	brown
ENSG00000171223	JUNB	M3	brown
ENSG00000152078	TMEM56	M3	brown
ENSG00000182700	IGIP	M3	brown
ENSG00000104140	RHOV	M3	brown
ENSG00000228638	FCF1P2	M3	brown
ENSG00000260912	RP11-363E7.4	M3	brown
ENSG00000272341	RP1-151F17.2	M3	brown
ENSG00000167182	SP2	M3	brown
ENSG00000160741	CRTC2	M3	brown
ENSG00000197483	ZNF628	M3	brown
ENSG00000273448	RP11-166O4.6	M3	brown
ENSG00000235043	TECRP1	M3	brown
ENSG00000164118	CEP44	M3	brown
ENSG00000197782	ZNF780A	M3	brown
ENSG00000266490	CTD-2349P21.9	M3	brown
ENSG00000213639	PPP1CB	M3	brown
ENSG00000247287	RP11-902B17.1	M3	brown
ENSG00000160973	FOXH1	M3	brown
ENSG00000261116	RP3-523K23.2	M3	brown
ENSG00000165389	SPTSSA	M3	brown
ENSG00000263535	AK4P1	M3	brown
ENSG00000111711	GOLT1B	M3	brown
ENSG00000079263	SP140	M3	brown
ENSG00000203950	FAM127B	M3	brown
ENSG00000233673	ANAPC1P1	M3	brown
ENSG00000181222	POLR2A	M3	brown
ENSG00000268568	AC007228.9	M3	brown
ENSG00000153130	SCOC	M3	brown
ENSG00000130347	RTN4IP1	M3	brown
ENSG00000132510	KDM6B	M3	brown
ENSG00000144362	PHOSPHO2	M3	brown
ENSG00000018236	CNTN1	M3	brown
ENSG00000183513	COA5	M3	brown
ENSG00000168488	ATXN2L	M3	brown
ENSG00000105723	GSK3A	M3	brown
ENSG00000125868	DSTN	M3	brown
ENSG00000168216	LMBRD1	M3	brown
ENSG00000137166	FOXP4	M3	brown
ENSG00000116574	RHOU	M3	brown
ENSG00000229152	ANKRD10-IT1	M3	brown
ENSG00000076053	RBM7	M3	brown
ENSG00000237984	PTENP1	M3	brown
ENSG00000088038	CNOT3	M3	brown
ENSG00000279348	RP11-566E18.1	M3	brown
ENSG00000156858	PRR14	M3	brown
ENSG00000164040	PGRMC2	M3	brown
ENSG00000140006	WDR89	M3	brown
ENSG00000038210	PI4K2B	M3	brown
ENSG00000277534	RP11-9E17.1	M3	brown
ENSG00000135451	TROAP	M3	brown
ENSG00000113811	SELENOK	M3	brown
ENSG00000214827	MTCP1	M3	brown
ENSG00000139946	PELI2	M3	brown
ENSG00000239697	TNFSF12	M3	brown
ENSG00000064989	CALCRL	M3	brown
ENSG00000136603	SKIL	M3	brown
ENSG00000164414	SLC35A1	M3	brown
ENSG00000154511	FAM69A	M3	brown
ENSG00000112697	TMEM30A	M3	brown
ENSG00000090924	PLEKHG2	M3	brown
ENSG00000254685	FPGT	M3	brown
ENSG00000229358	DPY19L1P1	M3	brown
ENSG00000157224	CLDN12	M3	brown
ENSG00000254893	AC113404.1	M3	brown
ENSG00000172534	HCFC1	M3	brown
ENSG00000169783	LINGO1	M3	brown
ENSG00000272047	GTF2H5	M3	brown
ENSG00000184381	PLA2G6	M3	brown
ENSG00000150625	GPM6A	M3	brown
ENSG00000261326	LINC01355	M3	brown
ENSG00000164073	MFSD8	M3	brown
ENSG00000161642	ZNF385A	M3	brown
ENSG00000230844	ZNF674-AS1	M3	brown
ENSG00000099381	SETD1A	M3	brown
ENSG00000188811	NHLRC3	M3	brown
ENSG00000271851	RP11-565F19.2	M3	brown
ENSG00000126243	LRFN3	M3	brown
ENSG00000134590	FAM127A	M3	brown
ENSG00000223768	LINC00205	M3	brown
ENSG00000227097	RPS28P7	M3	brown
ENSG00000283236	AC074141.3	M3	brown
ENSG00000188428	BLOC1S5	M3	brown
ENSG00000175334	BANF1	M3	brown
ENSG00000198727	MT-CYB	M3	brown
ENSG00000254402	LRRC24	M3	brown
ENSG00000129521	EGLN3	M3	brown
ENSG00000115268	RPS15	M3	brown
ENSG00000273015	RP11-352M15.2	M3	brown
ENSG00000121104	FAM117A	M3	brown
ENSG00000146267	FAXC	M3	brown
ENSG00000279528	RP11-1148L6.8	M3	brown
ENSG00000025039	RRAGD	M3	brown
ENSG00000179899	PHC1P1	M3	brown
ENSG00000124145	SDC4	M3	brown
ENSG00000261087	KB-1460A1.5	M3	brown
ENSG00000101888	NXT2	M3	brown
ENSG00000100243	CYB5R3	M3	brown
ENSG00000169019	COMMD8	M3	brown
ENSG00000223891	OSER1-AS1	M3	brown
ENSG00000129480	DTD2	M3	brown
ENSG00000011451	WIZ	M3	brown
ENSG00000114573	ATP6V1A	M3	brown
ENSG00000183615	FAM167B	M3	brown
ENSG00000198898	CAPZA2	M3	brown
ENSG00000136367	ZFHX2	M3	brown
ENSG00000158411	MITD1	M3	brown
ENSG00000204673	AKT1S1	M3	brown
ENSG00000185305	ARL15	M3	brown
ENSG00000255529	POLR2M	M3	brown
ENSG00000142669	SH3BGRL3	M3	brown
ENSG00000229944	EIF4EP2	M3	brown
ENSG00000116473	RAP1A	M3	brown
ENSG00000184903	IMMP2L	M3	brown
ENSG00000188004	C1ORF204	M3	brown
ENSG00000134970	TMED7	M3	brown
ENSG00000205133	TRIQK	M3	brown
ENSG00000105792	CFAP69	M3	brown
ENSG00000230916	MTCO1P53	M3	brown
ENSG00000259494	MRPL46	M3	brown
ENSG00000008282	SYPL1	M3	brown
ENSG00000168300	PCMTD1	M3	brown
ENSG00000269930	RP11-932O9.9	M3	brown
ENSG00000171806	METTL18	M3	brown
ENSG00000164209	SLC25A46	M3	brown
ENSG00000083817	ZNF416	M3	brown
ENSG00000158856	DMTN	M3	brown
ENSG00000272391	POM121C	M3	brown
ENSG00000159399	HK2	M3	brown
ENSG00000119801	YPEL5	M3	brown
ENSG00000176396	EID2	M3	brown
ENSG00000112290	WASF1	M3	brown
ENSG00000198961	PJA2	M3	brown
ENSG00000087074	PPP1R15A	M3	brown
ENSG00000282393	CTD-3113P16.11	M3	brown
ENSG00000197563	PIGN	M3	brown
ENSG00000111911	HINT3	M3	brown
ENSG00000077147	TM9SF3	M3	brown
ENSG00000141867	BRD4	M3	brown
ENSG00000163412	EIF4E3	M3	brown
ENSG00000115271	GCA	M3	brown
ENSG00000125703	ATG4C	M3	brown
ENSG00000120832	MTERF2	M3	brown
ENSG00000171450	CDK5R2	M3	brown
ENSG00000106392	C1GALT1	M3	brown
ENSG00000138468	SENP7	M3	brown
ENSG00000176289	IDSP1	M3	brown
ENSG00000235423	RP11-282O18.3	M3	brown
ENSG00000171431	KRT20	M3	brown
ENSG00000135535	CD164	M3	brown
ENSG00000147955	SIGMAR1	M3	brown
ENSG00000259891	CTA-204B4.2	M3	brown
ENSG00000101843	PSMD10	M3	brown
ENSG00000135272	MDFIC	M3	brown
ENSG00000055211	GINM1	M3	brown
ENSG00000172667	ZMAT3	M3	brown
ENSG00000133111	RFXAP	M3	brown
ENSG00000151553	FAM160B1	M3	brown
ENSG00000114520	SNX4	M3	brown
ENSG00000271156	RP11-642C5.1	M3	brown
ENSG00000167685	ZNF444	M3	brown
ENSG00000134049	IER3IP1	M3	brown
ENSG00000171100	MTM1	M3	brown
ENSG00000117500	TMED5	M3	brown
ENSG00000170270	GON7	M3	brown
ENSG00000269374	CTB-50E14.5	M3	brown
ENSG00000133704	IPO8	M3	brown
ENSG00000204186	ZDBF2	M3	brown
ENSG00000151611	MMAA	M3	brown
ENSG00000170385	SLC30A1	M3	brown
ENSG00000133740	E2F5	M3	brown
ENSG00000086065	CHMP5	M3	brown
ENSG00000153214	TMEM87B	M3	brown
ENSG00000167600	CYP2S1	M3	brown
ENSG00000138767	CNOT6L	M3	brown
ENSG00000280018	CH507-154B10.2	M3	brown
ENSG00000196323	ZBTB44	M3	brown
ENSG00000144306	SCRN3	M3	brown
ENSG00000124313	IQSEC2	M3	brown
ENSG00000196072	BLOC1S2	M3	brown
ENSG00000162433	AK4	M3	brown
ENSG00000164366	CCDC127	M3	brown
ENSG00000134108	ARL8B	M3	brown
ENSG00000183340	JRKL	M3	brown
ENSG00000269939	PCF11-AS1	M3	brown
ENSG00000229953	RP11-284F21.7	M3	brown
ENSG00000215845	TSTD1	M3	brown
ENSG00000198856	OSTC	M3	brown
ENSG00000109445	ZNF330	M3	brown
ENSG00000162430	SELENON	M3	brown
ENSG00000164983	TMEM65	M3	brown
ENSG00000183161	FANCF	M3	brown
ENSG00000146411	SLC2A12	M3	brown
ENSG00000197713	RPE	M3	brown
ENSG00000260032	NORAD	M3	brown
ENSG00000135766	EGLN1	M3	brown
ENSG00000150756	FAM173B	M3	brown
ENSG00000187164	SHTN1	M3	brown
ENSG00000170684	ZNF296	M3	brown
ENSG00000159873	CCDC117	M3	brown
ENSG00000196313	POM121	M3	brown
ENSG00000258289	CHURC1	M3	brown
ENSG00000198721	ECI2	M3	brown
ENSG00000100554	ATP6V1D	M3	brown
ENSG00000116604	MEF2D	M3	brown
ENSG00000271976	RP11-884K10.7	M3	brown
ENSG00000125249	RAP2A	M3	brown
ENSG00000154639	CXADR	M3	brown
ENSG00000081087	OSTM1	M3	brown
ENSG00000250746	RP11-39C10.1	M3	brown
ENSG00000111726	CMAS	M3	brown
ENSG00000160131	VMA21	M3	brown
ENSG00000106031	HOXA13	M3	brown
ENSG00000100592	DAAM1	M3	brown
ENSG00000275764	RP11-582E3.6	M3	brown
ENSG00000198060	2005-03-01	M3	brown
ENSG00000117971	CHRNB4	M3	brown
ENSG00000279267	RP11-395L14.18	M3	brown
ENSG00000156017	CARNMT1	M3	brown
ENSG00000102401	ARMCX3	M3	brown
ENSG00000095794	CREM	M3	brown
ENSG00000180233	ZNRF2	M3	brown
ENSG00000102024	PLS3	M3	brown
ENSG00000163607	GTPBP8	M3	brown
ENSG00000187735	TCEA1	M3	brown
ENSG00000154079	SDHAF4	M3	brown
ENSG00000164023	SGMS2	M3	brown
ENSG00000140395	WDR61	M3	brown
ENSG00000006451	RALA	M3	brown
ENSG00000204469	PRRC2A	M3	brown
ENSG00000111206	FOXM1	M3	brown
ENSG00000143933	CALM2	M3	brown
ENSG00000187676	B3GLCT	M3	brown
ENSG00000145743	FBXL17	M3	brown
ENSG00000183963	SMTN	M3	brown
ENSG00000163743	RCHY1	M3	brown
ENSG00000213047	DENND1B	M3	brown
ENSG00000147853	AK3	M3	brown
ENSG00000171928	TVP23B	M3	brown
ENSG00000137760	ALKBH8	M3	brown
ENSG00000180867	PDIA3P1	M3	brown
ENSG00000125648	SLC25A23	M3	brown
ENSG00000164181	ELOVL7	M3	brown
ENSG00000152413	HOMER1	M3	brown
ENSG00000168491	CCDC110	M3	brown
ENSG00000119729	RHOQ	M3	brown
ENSG00000175895	PLEKHF2	M3	brown
ENSG00000080845	DLGAP4	M3	brown
ENSG00000121579	NAA50	M3	brown
ENSG00000122068	FYTTD1	M3	brown
ENSG00000090263	MRPS33	M3	brown
ENSG00000162704	ARPC5	M3	brown
ENSG00000118260	CREB1	M3	brown
ENSG00000198948	MFAP3L	M3	brown
ENSG00000136783	NIPSNAP3A	M3	brown
ENSG00000075336	TIMM21	M3	brown
ENSG00000170846	AC093323.3	M3	brown
ENSG00000072062	PRKACA	M3	brown
ENSG00000122435	TRMT13	M3	brown
ENSG00000142599	RERE	M3	brown
ENSG00000113790	EHHADH	M3	brown
ENSG00000178665	ZNF713	M3	brown
ENSG00000138777	PPA2	M3	brown
ENSG00000185088	RPS27L	M3	brown
ENSG00000175115	PACS1	M3	brown
ENSG00000106460	TMEM106B	M3	brown
ENSG00000163728	TTC14	M3	brown
ENSG00000205981	DNAJC19	M3	brown
ENSG00000172340	SUCLG2	M3	brown
ENSG00000132356	PRKAA1	M3	brown
ENSG00000179262	RAD23A	M3	brown
ENSG00000149573	MPZL2	M3	brown
ENSG00000166821	PEX11A	M3	brown
ENSG00000036054	TBC1D23	M3	brown
ENSG00000186272	ZNF17	M3	brown
ENSG00000163964	PIGX	M3	brown
ENSG00000109083	IFT20	M3	brown
ENSG00000127334	DYRK2	M3	brown
ENSG00000179029	TMEM107	M3	brown
ENSG00000198689	SLC9A6	M3	brown
ENSG00000124098	FAM210B	M3	brown
ENSG00000081870	HSPB11	M3	brown
ENSG00000151116	UEVLD	M3	brown
ENSG00000117280	RAB29	M3	brown
ENSG00000183808	RBM12B	M3	brown
ENSG00000112335	SNX3	M3	brown
ENSG00000105849	TWISTNB	M3	brown
ENSG00000121864	ZNF639	M3	brown
ENSG00000166266	CUL5	M3	brown
ENSG00000113851	CRBN	M3	brown
ENSG00000048392	RRM2B	M3	brown
ENSG00000188725	SMIM15	M3	brown
ENSG00000113163	COL4A3BP	M3	brown
ENSG00000164631	ZNF12	M3	brown
ENSG00000112874	NUDT12	M3	brown
ENSG00000106537	TSPAN13	M3	brown
ENSG00000185480	PARPBP	M3	brown
ENSG00000038274	MAT2B	M3	brown
ENSG00000153037	SRP19	M3	brown
ENSG00000100938	GMPR2	M3	brown
ENSG00000198646	NCOA6	M3	brown
ENSG00000164494	PDSS2	M3	brown
ENSG00000116679	IVNS1ABP	M3	brown
ENSG00000162695	SLC30A7	M3	brown
ENSG00000204310	AGPAT1	M3	brown
ENSG00000172795	DCP2	M3	brown
ENSG00000148225	WDR31	M3	brown
ENSG00000165983	PTER	M3	brown
ENSG00000071994	PDCD2	M3	brown
ENSG00000106993	CDC37L1	M3	brown
ENSG00000151779	NBAS	M3	brown
ENSG00000234585	CCT6P3	M3	brown
ENSG00000166797	FAM96A	M3	brown
ENSG00000166295	ANAPC16	M3	brown
ENSG00000134864	GGACT	M3	brown
ENSG00000105323	HNRNPUL1	M3	brown
ENSG00000102580	DNAJC3	M3	brown
ENSG00000113396	SLC27A6	M3	brown
ENSG00000163293	NIPAL1	M3	brown
ENSG00000005882	PDK2	M3	brown
ENSG00000117528	ABCD3	M3	brown
ENSG00000243667	WDR92	M3	brown
ENSG00000164039	BDH2	M3	brown
ENSG00000137073	UBAP2	M3	brown
ENSG00000212719	C17ORF51	M3	brown
ENSG00000099797	TECR	M3	brown
ENSG00000184731	FAM110C	M3	brown
ENSG00000189050	RNFT1	M3	brown
ENSG00000263874	LINC00672	M3	brown
ENSG00000152944	MED21	M3	brown
ENSG00000116266	STXBP3	M3	brown
ENSG00000162378	ZYG11B	M3	brown
ENSG00000117616	RSRP1	M3	brown
ENSG00000270055	CTD-3092A11.2	M3	brown
ENSG00000055147	FAM114A2	M3	brown
ENSG00000175893	ZDHHC21	M3	brown
ENSG00000013619	MAMLD1	M3	brown
ENSG00000169255	B3GALNT1	M3	brown
ENSG00000117691	NENF	M3	brown
ENSG00000187210	GCNT1	M3	brown
ENSG00000184743	ATL3	M3	brown
ENSG00000139324	TMTC3	M3	brown
ENSG00000071073	MGAT4A	M3	brown
ENSG00000146373	RNF217	M3	brown
ENSG00000137563	GGH	M3	brown
ENSG00000154124	OTULIN	M3	brown
ENSG00000232653	GOLGA8N	M3	brown
ENSG00000151247	EIF4E	M3	brown
ENSG00000010278	CD9	M3	brown
ENSG00000198818	SFT2D1	M3	brown
ENSG00000140367	UBE2Q2	M3	brown
ENSG00000162757	C1ORF74	M3	brown
ENSG00000198908	BHLHB9	M3	brown
ENSG00000153767	GTF2E1	M3	brown
ENSG00000136710	CCDC115	M3	brown
ENSG00000197498	RPF2	M3	brown
ENSG00000128609	NDUFA5	M3	brown
ENSG00000185825	BCAP31	M3	brown
ENSG00000119596	YLPM1	M3	brown
ENSG00000153561	RMND5A	M3	brown
ENSG00000120063	GNA13	M3	brown
ENSG00000185875	THNSL1	M3	brown
ENSG00000215717	TMEM167B	M3	brown
ENSG00000135452	TSPAN31	M3	brown
ENSG00000141582	CBX4	M3	brown
ENSG00000168461	RAB31	M3	brown
ENSG00000074695	LMAN1	M3	brown
ENSG00000168612	ZSWIM1	M3	brown
ENSG00000083799	CYLD	M3	brown
ENSG00000125818	PSMF1	M3	brown
ENSG00000279207	RP11-159D12.8	M3	brown
ENSG00000151151	IPMK	M3	brown
ENSG00000138760	SCARB2	M3	brown
ENSG00000174485	DENND4A	M3	brown
ENSG00000133895	MEN1	M3	brown
ENSG00000108423	TUBD1	M3	brown
ENSG00000177189	RPS6KA3	M3	brown
ENSG00000221930	FAM45BP	M3	brown
ENSG00000178053	MLF1	M3	brown
ENSG00000164944	KIAA1429	M3	brown
ENSG00000198168	SVIP	M3	brown
ENSG00000166225	FRS2	M3	brown
ENSG00000005059	MCUB	M3	brown
ENSG00000137364	TPMT	M3	brown
ENSG00000082512	TRAF5	M3	brown
ENSG00000164219	PGGT1B	M3	brown
ENSG00000062725	APPBP2	M3	brown
ENSG00000129515	SNX6	M3	brown
ENSG00000066654	THUMPD1	M3	brown
ENSG00000164576	SAP30L	M3	brown
ENSG00000132423	COQ3	M3	brown
ENSG00000240857	RDH14	M3	brown
ENSG00000168522	FNTA	M3	brown
ENSG00000114850	SSR3	M3	brown
ENSG00000186591	UBE2H	M3	brown
ENSG00000143870	PDIA6	M3	brown
ENSG00000166037	CEP57	M3	brown
ENSG00000134153	EMC7	M3	brown
ENSG00000122042	UBL3	M3	brown
ENSG00000123552	USP45	M3	brown
ENSG00000196498	NCOR2	M3	brown
ENSG00000173801	JUP	M3	brown
ENSG00000116209	TMEM59	M3	brown
ENSG00000112320	SOBP	M3	brown
ENSG00000017260	ATP2C1	M3	brown
ENSG00000070214	SLC44A1	M3	brown
ENSG00000129625	REEP5	M3	brown
ENSG00000204789	ZNF204P	M3	brown
ENSG00000146776	ATXN7L1	M3	brown
ENSG00000141367	CLTC	M3	brown
ENSG00000154059	IMPACT	M3	brown
ENSG00000124333	VAMP7	M3	brown
ENSG00000075790	BCAP29	M3	brown
ENSG00000120756	PLS1	M3	brown
ENSG00000116171	SCP2	M3	brown
ENSG00000013392	RWDD2A	M3	brown
ENSG00000182220	ATP6AP2	M3	brown
ENSG00000198218	QRICH1	M3	brown
ENSG00000108588	CCDC47	M3	brown
ENSG00000089335	ZNF302	M3	brown
ENSG00000104388	RAB2A	M3	brown
ENSG00000177842	ZNF620	M3	brown
ENSG00000174928	C3ORF33	M3	brown
ENSG00000067533	RRP15	M3	brown
ENSG00000155906	RMND1	M3	brown
ENSG00000143155	TIPRL	M3	brown
ENSG00000175274	TP53I11	M3	brown
ENSG00000177485	ZBTB33	M3	brown
ENSG00000115942	ORC2	M3	brown
ENSG00000172869	DMXL1	M3	brown
ENSG00000138095	LRPPRC	M3	brown
ENSG00000162980	ARL5A	M3	brown
ENSG00000085365	SCAMP1	M3	brown
ENSG00000059769	DNAJC25	M3	brown
ENSG00000185787	MORF4L1	M3	brown
ENSG00000065809	FAM107B	M3	brown
ENSG00000113558	SKP1	M3	brown
ENSG00000076554	TPD52	M3	brown
ENSG00000166415	WDR72	M3	brown
ENSG00000069275	NUCKS1	M3	brown
ENSG00000135070	ISCA1	M3	brown
ENSG00000170775	GPR37	M3	brown
ENSG00000162851	TFB2M	M3	brown
ENSG00000180694	TMEM64	M3	brown
ENSG00000102158	MAGT1	M3	brown
ENSG00000087087	SRRT	M3	brown
ENSG00000206562	METTL6	M3	brown
ENSG00000133818	RRAS2	M3	brown
ENSG00000090054	SPTLC1	M3	brown
ENSG00000151135	TMEM263	M3	brown
ENSG00000000419	DPM1	M3	brown
ENSG00000099246	RAB18	M3	brown
ENSG00000264885	RP11-815I9.4	M3	brown
ENSG00000143353	LYPLAL1	M3	brown
ENSG00000139921	TMX1	M3	brown
ENSG00000087338	GMCL1	M3	brown
ENSG00000116857	TMEM9	M3	brown
ENSG00000118985	ELL2	M3	brown
ENSG00000154328	NEIL2	M3	brown
ENSG00000074047	GLI2	M3	brown
ENSG00000134001	EIF2S1	M3	brown
ENSG00000073921	PICALM	M3	brown
ENSG00000189362	NEMP2	M3	brown
ENSG00000136146	MED4	M3	brown
ENSG00000132541	RIDA	M3	brown
ENSG00000133606	MKRN1	M3	brown
ENSG00000164124	TMEM144	M3	brown
ENSG00000179455	MKRN3	M3	brown
ENSG00000197312	DDI2	M3	brown
ENSG00000104695	PPP2CB	M3	brown
ENSG00000135828	RNASEL	M3	brown
ENSG00000281649	EBLN3P	M3	brown
ENSG00000138594	TMOD3	M3	brown
ENSG00000138050	THUMPD2	M3	brown
ENSG00000112367	FIG4	M3	brown
ENSG00000108946	PRKAR1A	M3	brown
ENSG00000259439	RP11-89K21.1	M3	brown
ENSG00000147364	FBXO25	M3	brown
ENSG00000108651	UTP6	M3	brown
ENSG00000117620	SLC35A3	M3	brown
ENSG00000113597	TRAPPC13	M3	brown
ENSG00000253710	ALG11	M3	brown
ENSG00000198331	HYLS1	M3	brown
ENSG00000125814	NAPB	M3	brown
ENSG00000116729	WLS	M3	brown
ENSG00000124209	RAB22A	M3	brown
ENSG00000146701	MDH2	M3	brown
ENSG00000138069	RAB1A	M3	brown
ENSG00000077254	USP33	M3	brown
ENSG00000169964	TMEM42	M3	brown
ENSG00000072849	DERL2	M3	brown
ENSG00000120686	UFM1	M3	brown
ENSG00000157426	AASDH	M3	brown
ENSG00000162368	CMPK1	M3	brown
ENSG00000141429	GALNT1	M3	brown
ENSG00000163512	AZI2	M3	brown
ENSG00000112237	CCNC	M3	brown
ENSG00000198380	GFPT1	M3	brown
ENSG00000115145	STAM2	M3	brown
ENSG00000145388	METTL14	M3	brown
ENSG00000172057	ORMDL3	M3	brown
ENSG00000128915	ICE2	M3	brown
ENSG00000115392	FANCL	M3	brown
ENSG00000006652	IFRD1	M3	brown
ENSG00000075303	SLC25A40	M3	brown
ENSG00000227403	AC009299.3	M3	brown
ENSG00000196586	MYO6	M3	brown
ENSG00000152683	SLC30A6	M3	brown
ENSG00000134709	HOOK1	M3	brown
ENSG00000104412	EMC2	M3	brown
ENSG00000144746	ARL6IP5	M3	brown
ENSG00000111229	ARPC3	M3	brown
ENSG00000138175	ARL3	M3	brown
ENSG00000089693	MLF2	M3	brown
ENSG00000142166	IFNAR1	M3	brown
ENSG00000158985	CDC42SE2	M3	brown
ENSG00000198890	PRMT6	M3	brown
ENSG00000145817	YIPF5	M3	brown
ENSG00000197780	TAF13	M3	brown
ENSG00000079332	SAR1A	M3	brown
ENSG00000174891	RSRC1	M3	brown
ENSG00000164144	ARFIP1	M3	brown
ENSG00000136816	TOR1B	M3	brown
ENSG00000173418	NAA20	M3	brown
ENSG00000135677	GNS	M3	brown
ENSG00000128585	MKLN1	M3	brown
ENSG00000074266	EED	M3	brown
ENSG00000151665	PIGF	M3	brown
ENSG00000196678	ERI2	M3	brown
ENSG00000100852	ARHGAP5	M3	brown
ENSG00000014641	MDH1	M3	brown
ENSG00000159110	IFNAR2	M3	brown
ENSG00000099810	MTAP	M3	brown
ENSG00000110330	BIRC2	M3	brown
ENSG00000006715	VPS41	M3	brown
ENSG00000115446	UNC50	M3	brown
ENSG00000143149	ALDH9A1	M3	brown
ENSG00000013375	PGM3	M3	brown
ENSG00000205269	TMEM170B	M3	brown
ENSG00000125484	GTF3C4	M3	brown
ENSG00000175348	TMEM9B	M3	brown
ENSG00000106524	ANKMY2	M3	brown
ENSG00000018699	TTC27	M3	brown
ENSG00000103769	RAB11A	M3	brown
ENSG00000176853	FAM91A1	M3	brown
ENSG00000106080	FKBP14	M3	brown
ENSG00000180398	MCFD2	M3	brown
ENSG00000183291	SELENOF	M3	brown
ENSG00000156976	EIF4A2	M3	brown
ENSG00000111885	MAN1A1	M3	brown
ENSG00000145293	ENOPH1	M3	brown
ENSG00000256537	SMIM10L1	M3	brown
ENSG00000115839	RAB3GAP1	M3	brown
ENSG00000181704	YIPF6	M3	brown
ENSG00000139154	AEBP2	M3	brown
ENSG00000118564	FBXL5	M3	brown
ENSG00000068885	IFT80	M3	brown
ENSG00000166598	HSP90B1	M3	brown
ENSG00000106591	MRPL32	M3	brown
ENSG00000134987	WDR36	M3	brown
ENSG00000106052	TAX1BP1	M3	brown
ENSG00000127125	PPCS	M3	brown
ENSG00000101966	XIAP	M3	brown
ENSG00000109180	OCIAD1	M3	brown
ENSG00000136758	YME1L1	M3	brown
ENSG00000055917	PUM2	M3	brown
ENSG00000119541	VPS4B	M3	brown
ENSG00000144455	SUMF1	M3	brown
ENSG00000185658	BRWD1	M3	brown
ENSG00000114120	SLC25A36	M3	brown
ENSG00000122741	DCAF10	M3	brown
ENSG00000053770	AP5M1	M3	brown
ENSG00000186814	ZSCAN30	M3	brown
ENSG00000179562	GCC1	M3	brown
ENSG00000157077	ZFYVE9	M3	brown
ENSG00000119616	FCF1	M3	brown
ENSG00000091527	CDV3	M3	brown
ENSG00000140157	NIPA2	M3	brown
ENSG00000113583	C5ORF15	M3	brown
ENSG00000129083	COPB1	M3	brown
ENSG00000164930	FZD6	M3	brown
ENSG00000196715	VKORC1L1	M3	brown
ENSG00000179295	PTPN11	M3	brown
ENSG00000151893	CACUL1	M3	brown
ENSG00000170540	ARL6IP1	M3	brown
ENSG00000150459	SAP18	M3	brown
ENSG00000161533	ACOX1	M3	brown
ENSG00000186834	HEXIM1	M3	brown
ENSG00000138413	IDH1	M3	brown
ENSG00000198723	C19ORF45	M3	brown
ENSG00000166803	KIAA0101	M3	brown
ENSG00000158691	ZSCAN12	M3	brown
ENSG00000272807	RP11-260M2.1	M3	brown
ENSG00000270605	RP5-1092A3.4	M3	brown
ENSG00000140043	PTGR2	M3	brown
ENSG00000236778	INTS6-AS1	M3	brown
ENSG00000279265	AC000123.3	M3	brown
ENSG00000034533	ASTE1	M3	brown
ENSG00000100209	HSCB	M3	brown
ENSG00000183617	MRPL54	M3	brown
ENSG00000205670	SMIM11A	M3	brown
ENSG00000062370	ZNF112	M3	brown
ENSG00000186871	ERCC6L	M3	brown
ENSG00000149231	CCDC82	M3	brown
ENSG00000172031	EPHX4	M3	brown
ENSG00000150456	EEF1AKMT1	M3	brown
ENSG00000106399	RPA3	M3	brown
ENSG00000120159	CAAP1	M3	brown
ENSG00000146281	PM20D2	M3	brown
ENSG00000158301	GPRASP2	M3	brown
ENSG00000180011	ZADH2	M3	brown
ENSG00000136521	NDUFB5	M3	brown
ENSG00000186496	ZNF396	M3	brown
ENSG00000178966	RMI1	M3	brown
ENSG00000138399	FASTKD1	M3	brown
ENSG00000197927	C2ORF27A	M3	brown
ENSG00000159882	ZNF230	M3	brown
ENSG00000170860	LSM3	M3	brown
ENSG00000120925	RNF170	M3	brown
ENSG00000275052	PPP4R3B	M3	brown
ENSG00000145569	FAM105A	M3	brown
ENSG00000145781	COMMD10	M3	brown
ENSG00000010219	DYRK4	M3	brown
ENSG00000104626	ERI1	M3	brown
ENSG00000279108	CTC-490E21.11	M3	brown
ENSG00000109270	LAMTOR3	M3	brown
ENSG00000260075	NSFP1	M3	brown
ENSG00000151093	OXSM	M3	brown
ENSG00000171241	SHCBP1	M3	brown
ENSG00000121211	MND1	M3	brown
ENSG00000167220	HDHD2	M3	brown
ENSG00000006625	GGCT	M3	brown
ENSG00000134255	CEPT1	M3	brown
ENSG00000114742	WDR48	M3	brown
ENSG00000151304	SRFBP1	M3	brown
ENSG00000205758	CRYZL1	M3	brown
ENSG00000124795	DEK	M3	brown
ENSG00000126945	HNRNPH2	M3	brown
ENSG00000197223	C1D	M3	brown
ENSG00000162627	SNX7	M3	brown
ENSG00000093144	ECHDC1	M3	brown
ENSG00000167005	NUDT21	M3	brown
ENSG00000172380	GNG12	M3	brown
ENSG00000136169	SETDB2	M3	brown
ENSG00000070087	PFN2	M3	brown
ENSG00000071537	SEL1L	M3	brown
ENSG00000156052	GNAQ	M3	brown
ENSG00000257267	ZNF271P	M3	brown
ENSG00000198682	PAPSS2	M3	brown
ENSG00000173145	NOC3L	M3	brown
ENSG00000084073	ZMPSTE24	M3	brown
ENSG00000151718	WWC2	M3	brown
ENSG00000180884	ZNF792	M3	brown
ENSG00000121067	SPOP	M3	brown
ENSG00000014824	SLC30A9	M3	brown
ENSG00000237765	FAM200B	M3	brown
ENSG00000117174	ZNHIT6	M3	brown
ENSG00000167384	ZNF180	M3	brown
ENSG00000047932	GOPC	M3	brown
ENSG00000110172	CHORDC1	M3	brown
ENSG00000184992	BRI3BP	M3	brown
ENSG00000119820	YIPF4	M3	brown
ENSG00000264247	LINC00909	M3	brown
ENSG00000035687	ADSS	M3	brown
ENSG00000147533	GOLGA7	M3	brown
ENSG00000254087	LYN	M3	brown
ENSG00000171004	HS6ST2	M3	brown
ENSG00000116791	CRYZ	M3	brown
ENSG00000068912	ERLEC1	M3	brown
ENSG00000152642	GPD1L	M3	brown
ENSG00000119906	SLF2	M3	brown
ENSG00000204220	PFDN6	M3	brown
ENSG00000169288	MRPL1	M3	brown
ENSG00000086061	DNAJA1	M3	brown
ENSG00000164904	ALDH7A1	M3	brown
ENSG00000086200	IPO11	M3	brown
ENSG00000115827	DCAF17	M3	brown
ENSG00000198056	PRIM1	M3	brown
ENSG00000039123	SKIV2L2	M3	brown
ENSG00000111237	VPS29	M3	brown
ENSG00000129317	PUS7L	M3	brown
ENSG00000170606	HSPA4	M3	brown
ENSG00000089248	ERP29	M3	brown
ENSG00000181610	MRPS23	M3	brown
ENSG00000132842	AP3B1	M3	brown
ENSG00000088205	DDX18	M3	brown
ENSG00000162852	CNST	M3	brown
ENSG00000211460	TSN	M3	brown
ENSG00000147475	ERLIN2	M3	brown
ENSG00000265808	SEC22B	M3	brown
ENSG00000113643	RARS	M3	brown
ENSG00000163946	FAM208A	M3	brown
ENSG00000163754	GYG1	M3	brown
ENSG00000118007	STAG1	M3	brown
ENSG00000151092	NGLY1	M3	brown
ENSG00000166181	API5	M3	brown
ENSG00000111731	C2CD5	M3	brown
ENSG00000095002	MSH2	M3	brown
ENSG00000166681	BEX3	M3	brown
ENSG00000123562	MORF4L2	M3	brown
ENSG00000196670	ZFP62	M3	brown
ENSG00000105176	URI1	M3	brown
ENSG00000184432	COPB2	M3	brown
ENSG00000041357	PSMA4	M3	brown
ENSG00000146247	PHIP	M3	brown
ENSG00000119888	EPCAM	M3	brown
ENSG00000166794	PPIB	M3	brown
ENSG00000272758	RP11-299J3.8	M3	brown
ENSG00000278879	AP000560.3	M3	brown
ENSG00000235944	ZNF815P	M3	brown
ENSG00000267904	CTC-429P9.5	M3	brown
ENSG00000271335	RP11-324I22.4	M3	brown
ENSG00000239213	NCK1-AS1	M3	brown
ENSG00000223396	RP11-134G8.5	M3	brown
ENSG00000166262	FAM227B	M3	brown
ENSG00000261739	GOLGA8S	M3	brown
ENSG00000257913	RP11-386G11.5	M3	brown
ENSG00000165591	FAAH2	M3	brown
ENSG00000174606	ANGEL2	M3	brown
ENSG00000163626	COX18	M3	brown
ENSG00000170855	TRIAP1	M3	brown
ENSG00000169857	AVEN	M3	brown
ENSG00000255112	CHMP1B	M3	brown
ENSG00000259865	RP11-488L18.10	M3	brown
ENSG00000261188	CTA-445C9.14	M3	brown
ENSG00000018510	AGPS	M3	brown
[truncated: 3,180 more rows]

## Sheet: Modules_DE_vs0
Differentially expressed modules at 15-120 minutes relative to 0 in mtKRAS and wtKRAS				Differentially expressed in mtKRAS										Differentially expressed in wtKRAS
				Upregulated					Downregulated					Upregulated					Downregulated
Module_id	Module_size	KEGG_pathway	GO	MT_T15	MT_T30	MT_T60	MT_T90	MT_T120	MT_T15	MT_T30	MT_T60	MT_T90	MT_T120	WT_T15	WT_T30	WT_T60	WT_T90	WT_T120	WT_T15	WT_T30	WT_T60	WT_T90	WT_T120
M1	241	Ribosome	KEGG_RIBOSOME	3	31	16	20	5	8	142	100	130	35	1	27	17	4	0	0	130	31	5	3
M2	983	MAPK signalling		17	341	249	220	96	5	217	189	242	244	15	176	168	79	20	3	38	97	74	46
M3	843	Endoplasmic reticulum	GO_ESTABLISHMENT_OF_PROTEIN_LOCALIZATION	1	117	80	62	24	7	521	374	313	81	20	107	92	34	3	13	191	316	72	14
M4	3			0	3	3	3	3	0	0	0	0	0	0	3	3	2	1	0	0	0	0	0
M5	371	Lysosome		31	214	284	230	205	0	1	1	1	6	10	84	153	34	14	1	1	1	1	0
M6	6			0	3	6	4	3	0	0	0	0	0	0	0	5	0	0	0	0	0	0	0
M7	7			0	0	0	7	0	1	3	3	0	3	7	2	1	6	1	0	0	0	0	0
M8	41	RNA transport		6	0	21	41	12	13	9	0	0	7	28	31	27	21	26	0	0	0	0	0
M9	30	NGF signalling		0	1	2	10	23	0	1	0	0	3	0	0	1	0	1	0	0	2	0	0
M10	150	Glycosaminoglycan degradation		11	125	134	109	90	1	0	2	0	2	3	56	98	6	4	0	0	0	1	0
M11	8	Metabolism		0	0	0	1	8	0	1	0	0	0	0	0	0	0	0	0	3	1	0	0
M12	73	Glycerophospholipid metabolism		1	21	48	48	59	1	1	1	0	1	1	2	8	4	3	0	0	2	1	0
M13	71	Circadian rhythm	KEGG_CIRCADIAN_RHYTHM_MAMMAL	1	24	52	56	45	0	0	0	1	4	0	9	26	25	15	0	0	0	0	1
M14	332	Steriod biosynthesis	HYPOXIA and Glycolysis	2	86	49	39	9	3	137	101	111	100	5	56	50	15	6	1	16	49	12	8
M15	15		SREBF and miR33 in cholesterol and lipid homeostasis_Homo sapiens_WP2011	0	14	13	12	4	0	0	0	0	0	1	12	11	1	0	0	0	0	0	0
M16	99	Protein processing in ER		6	79	79	68	27	1	1	9	9	15	2	67	66	7	0	0	2	2	0	0
M17	1191	Glycine, serine, threonine metabolism	UNFOLDED_PROTEIN_BINDING	7	167	117	101	41	8	680	548	471	203	18	144	124	39	6	17	266	427	86	15
M18	715	Axon guidance		21	295	216	179	109	6	79	55	88	151	5	98	149	55	19	1	13	19	30	17

## Sheet: Modules_DE_MTvsWT
Differentially expressed modules between mtKRAS and wtKRAS at 0-120 timepoints
				Up-regulated genes in mtKRAS (vs wtKRAS)						Down-regulated genes in mtKRAS (vs wtKRAS)
Module_id	Size	KEGG_pathway	GO	T0	T15	T30	T60	T90	T120	T0	T15	T30	T60	T90	T120
M1	241	Ribosome	KEGG_RIBOSOME	77	27	108	25	12	44	0	0	0	0	0	0
M2	983	MAPK signalling		250	362	373	410	472	470	96	0	5	5	1	1
M3	843	Endoplasmic reticulum	GO_ESTABLISHMENT_OF_PROTEIN_LOCALIZATION	20	37	137	62	173	93	28	0	0	0	0	0
M4	3			0	0	0	0	0	0	1	0	0	0	0	0
M5	371	Lysosome		5	186	98	152	100	106	135	0	0	0	0	0
M6	6			0	0	0	0	0	0	1	0	0	0	0	0
M7	7			4	0	0	1	1	0	0	0	0	0	0	0
M8	41	RNA transport		19	2	1	1	39	7	0	0	0	0	0	0
M9	30	NGF signalling		11	11	10	23	26	24	1	0	0	0	0	0
M10	150	Glycosaminoglycan degradation		1	23	15	20	2	2	38	0	0	0	0	0
M11	8	Metabolism		0	0	0	3	2	3	0	0	0	0	0	0
M12	73	Glycerophospholipid metabolism		1	15	12	9	9	2	23	0	0	0	0	0
M13	71	Circadian rhythm	KEGG_CIRCADIAN_RHYTHM_MAMMAL	28	28	40	49	53	52	0	0	0	0	0	0
M14	332	Steriod biosynthesis	HYPOXIA and Glycolysis	239	270	242	258	260	267	24	1	0	0	1	1
M15	15		SREBF and miR33 in cholesterol and lipid homeostasis_Homo sapiens_WP2011	0	0	1	3	7	7	0	0	0	0	0	0
M16	99	Protein processing in ER		15	39	29	37	10	13	31	0	0	0	0	0
M17	1191	Glycine, serine, threonine metabolism	UNFOLDED_PROTEIN_BINDING	513	527	302	419	214	308	25	4	0	2	2	1
M18	715	Axon guidance		268	342	289	308	329	342	53	8	6	11	4	11

## Sheet: Module_module_interaction netwo
Weight matrix of module-module interaction network
	M1	M2	M3	M4	M5	M6	M7	M8	M9	M10	M11	M12	M13	M14	M15	M16	M17	M18
M1	0.25	0.25	0.35	0	0.2	0.1	0	0.05	0.2	0.1	0	0.3	0.5	0.45	0.1	0.25	0.2	0.4
M2	0.4	0.35	0.35	0	0.5	0.1	0	0.1	0.3	0.15	0	0.1	0.45	0.35	0.4	0.45	0.15	0.15
M3	0.35	0.3	0.45	0	0.1	0.25	0	0.35	0.4	0.45	0	0.3	0.3	0.05	0.35	0.15	0.35	0.1
M4	0	0	0	0	0	0	0	0	0	0	0	0	0	0	0	0	0	0
M5	0.25	0.2	0.45	0	0.45	0.35	0	0.35	0.05	0.45	0	0.45	0.35	0.25	0.45	0.05	0.15	0.3
M6	0.35	0.25	0.35	0	0.5	0.4	0	0.2	0.2	0.45	0	0.15	0.05	0.25	0.3	0.25	0.3	0.35
M7	0	0	0	0	0	0	0	0	0	0	0	0	0	0	0	0	0	0
M8	0.35	0.3	0.5	0	0.3	0.35	0	0.25	0.4	0.15	0	0.3	0.5	0.1	0.2	0.1	0.35	0.3
M9	0.05	0.1	0.15	0	0.5	0.45	0	0.5	0.4	0.15	0	0.1	0.45	0.2	0.15	0.1	0.1	0.15
M10	0.25	0.25	0.3	0	0.35	0.35	0	0.35	0.2	0.3	0	0.5	0.05	0.1	0.2	0.1	0.35	0.45
M11	0	0	0	0	0	0	0	0	0	0	0	0	0	0	0	0	0	0
M12	0.45	0.15	0.1	0	0.25	0.35	0	0.3	0.45	0.5	0	0.2	0.05	0.3	0.1	0.2	0.2	0.15
M13	0.1	0.05	0.35	0	0.4	0.05	0	0.3	0.15	0.05	0	0.45	0.45	0.2	0.4	0.3	0.25	0.5
M14	0.5	0.35	0.3	0	0.3	0.5	0	0.5	0.4	0.1	0	0.15	0.05	0.25	0.45	0.2	0.3	0.45
M15	0.4	0.15	0.15	0	0.5	0.5	0	0.35	0.45	0.4	0	0.4	0.4	0.15	0.15	0.25	0.4	0.1
M16	0.25	0.5	0.2	0	0.1	0.4	0	0.1	0.45	0.25	0	0.4	0.1	0.35	0.35	0.15	0.1	0.1
M17	0.15	0.2	0.4	0	0.45	0.25	0	0.45	0.4	0.25	0	0.1	0.1	0.35	0.25	0.35	0.4	0.1
M18	0.2	0.25	0.5	0	0.4	0.3	0	0.35	0.5	0.45	0	0.5	0.25	0.45	0.5	0.35	0.15	0.45
