# Supplementary material for: Transcriptional and metabolic rewiring of colorectal cancer cells expressing the oncogenic KRASG13D mutation
Source: Br J Cancer. 2019 May 28;121(1):37–50. doi: 10.1038/s41416-019-0477-7 (PMC6738113; doi:10.1038/s41416-019-0477-7)
Supplement: Supplementary file 13 — Supplementary Table 11 [file 41416_2019_477_MOESM13_ESM.xlsx]

## Sheet: mtKRAS
Downregulated Pathways in Hke3 mtKRAS cells*	Pathway Database	15mins	30mins	60mins	90mins	120mins
Aminosugars metabolism	INOH	ns	1.33	0.55	0.21	0.28		* -log10(P value shown for each pathway)
Ribosome	KEGG	ns	6.74	6.46	20.95	0.29		ns = not significant
Protein processing in endoplasmic reticulum	KEGG	ns	0.9	2.51	0.08	0.01
Protein export	KEGG	ns	0.6	1.49	0.13	ns
Antigen processing and presentation	KEGG	ns	0.23	1.32	0.12	0.27
Oxidative phosphorylation	KEGG	3.36	0.69	0.75	1.13	1.44
Alzheimer's disease	KEGG	1.32	0.34	0.55	0.73	0.77
Parkinson's disease	KEGG	2.38	0.35	0.47	0.57	1.34
Amino sugar and nucleotide sugar metabolism	KEGG	ns	1.7	0.41	0.33	0.22
GnRH signaling pathway	KEGG	1.67	0.17	0.06	0.09	0.33
Natural killer cell mediated cytotoxicity	KEGG	1.43	0.15	0.03	0.07	0.22
Validated targets of C-MYC transcriptional activation	PID NCI	ns	0.62	1.39	0.75	0.39
HIF-1-alpha transcription factor network	PID NCI	ns	1.47	0.61	2.47	0.54
Direct p53 effectors	PID NCI	ns	0.26	0.23	1.75	0.32
BH3-only proteins associate with and inactivate anti-apoptotic BCL-2 members	REACTOME	ns	ns	ns	1.37	0.85
SRP-dependent cotranslational protein targeting to membrane	REACTOME	ns	7.73	8.18	18.35	0.59
Translation	REACTOME	ns	7.67	8.02	18.52	1.04
Viral mRNA Translation	REACTOME	ns	7.57	6.86	21.06	0.7
Influenza Life Cycle	REACTOME	ns	5.64	6.44	15.57	0.38
L13a-mediated translational silencing of Ceruloplasmin expression	REACTOME	ns	7.79	6.4	20.55	1.03
GTP hydrolysis and joining of the 60S ribosomal subunit	REACTOME	ns	7.75	6.37	20.88	1.02
Influenza Infection	REACTOME	ns	5.73	6.22	14.99	0.36
Formation of a pool of free 40S subunits	REACTOME	ns	7.13	6.21	20.51	0.77
Influenza Viral RNA Transcription and Replication	REACTOME	ns	5.74	6.21	15.84	0.33
Eukaryotic Translation Elongation	REACTOME	ns	7.11	6.18	19.98	0.83
Cap-dependent Translation Initiation	REACTOME	ns	7.17	6.07	20.11	1.15
Eukaryotic Translation Initiation	REACTOME	ns	7.17	6.07	20.11	1.15
Metabolism of proteins	REACTOME	0.51	7.72	6.04	9.52	0.23
Peptide chain elongation	REACTOME	ns	7.18	6.01	20.56	0.7
Eukaryotic Translation Termination	REACTOME	ns	7.18	6.01	19.87	0.7
Nonsense Mediated Decay (NMD) independent of the Exon Junction Complex (EJC)	REACTOME	ns	7.18	5.61	18.81	0.82
Nonsense Mediated Decay (NMD) enhanced by the Exon Junction Complex (EJC)	REACTOME	ns	6.8	4.26	15.95	0.59
Nonsense-Mediated Decay (NMD)	REACTOME	ns	6.8	4.26	15.95	0.59
Gene Expression	REACTOME	0.27	2.68	3.93	1.68	0.19
Formation of the ternary complex, and subsequently, the 43S complex	REACTOME	ns	4.95	3.68	8.3	0.22
Ribosomal scanning and start codon recognition	REACTOME	ns	5.43	3.67	9.81	0.33
Translation initiation complex formation	REACTOME	ns	5.43	3.67	8.89	0.33
Activation of the mRNA upon binding of the cap-binding complex and eIFs, and subsequent binding to 43S	REACTOME	ns	5.31	3.58	8.74	0.32
Disease	REACTOME	0.51	6.36	3.31	4.06	0.34
Membrane Trafficking	REACTOME	ns	3.6	2.22	0.43	0.07
The citric acid (TCA) cycle and respiratory electron transport	REACTOME	3.39	0.89	1.86	2.97	2.63
Respiratory electron transport, ATP synthesis by chemiosmotic coupling, and heat production by uncoupling proteins.	REACTOME	3.46	0.81	1.64	3.3	2.57
Respiratory electron transport	REACTOME	1.67	0.62	1.39	2.53	2.29
Detoxification of Reactive Oxygen Species	REACTOME	ns	0.54	1.31	0.11	ns
Golgi Associated Vesicle Biogenesis	REACTOME	ns	1.33	0.98	0.09	0.09
Metabolism	REACTOME	2.6	3.1	0.74	1.13	0.27
Clathrin derived vesicle budding	REACTOME	ns	1.33	0.74	0.13	0.09
trans-Golgi Network Vesicle Budding	REACTOME	ns	1.33	0.74	0.13	0.09
Mitochondrial translation initiation	REACTOME	ns	0.44	0.5	1.37	ns
Post-translational protein modification	REACTOME	ns	2.97	0.48	0.18	0.06
Asparagine N-linked glycosylation	REACTOME	ns	2.2	0.45	0.1	0.12
IGF1R signaling cascade	REACTOME	ns	1.33	0.44	0.08	0.26
Insulin receptor signaling cascade	REACTOME	ns	1.33	0.44	0.08	0.22
Signaling by Type 1 Insulin-like Growth Factor 1 Receptor (IGF1R)	REACTOME	ns	1.33	0.44	0.08	0.26
IRS-mediated signaling	REACTOME	ns	1.6	0.43	0.09	0.24
IRS-related events	REACTOME	ns	1.45	0.39	0.09	0.23
PI3K Cascade	REACTOME	ns	1.33	0.39	0.04	0.22
IRS-related events triggered by IGF1R	REACTOME	ns	1.4	0.38	0.08	0.29
Formation of ATP by chemiosmotic coupling	REACTOME	2.73	0.53	0.31	0.38	0.41
DAP12 signaling	REACTOME	1.37	0.68	0.22	0.23	0.48
Bile acid and bile salt metabolism	REACTOME	2.32	ns	0.21	0.09	0.27
Transport to the Golgi and subsequent modification	REACTOME	ns	1.57	0.21	0.09	0.26
DAP12 interactions	REACTOME	1.37	0.59	0.17	0.19	0.42
Post-translational modification: synthesis of GPI-anchored proteins	REACTOME	ns	0.57	0.12	1.51	ns

## Sheet: wtKRAS
Downregulated Pathways in Hke3 wtKRAS cells*	Pathway Database	15mins	30mins	60mins	90mins	120mins
Prion diseases	KEGG	ns	ns	ns	0.41	1.41
Ribosome	KEGG	ns	24.7	0.36	ns	ns		* -log10(P value shown for each pathway)
Oxidative phosphorylation	KEGG	ns	14.36	0.16	0.13	1.09		ns = not significant
Parkinson's disease	KEGG	ns	10	0.18	0.24	1.33
Alzheimer's disease	KEGG	ns	8.53	0.3	0.19	0.39
Huntington's disease	KEGG	ns	7.75	0.18	0.14	0.35
Protein export	KEGG	ns	2.52	0.44	ns	ns
Proteasome	KEGG	ns	2.23	0.12	ns	ns
Apoptosis	KEGG	ns	1.61	1.3	0.25	0.44
Cardiac muscle contraction	KEGG	ns	1.57	ns	ns	ns
Spliceosome	KEGG	ns	1.39	0.01	0.14	0.5
Jak-STAT signaling pathway	KEGG	2.71	0	0.15	0.1	ns
AP-1 transcription factor network	PID NCI	ns	ns	0.12	ns	1.56
Endothelins	PID NCI	ns	ns	ns	0.49	1.55
CD40/CD40L signaling	PID NCI	ns	ns	0.41	ns	1.53
Fanconi anemia pathway	PID NCI	3.75	1.08	0.61	ns	ns
Viral RNP Complexes in the Host Cell Nucleus	REACTOME	ns	ns	ns	1.57	2.23
Export of Viral Ribonucleoproteins from Nucleus	REACTOME	ns	ns	ns	0.93	1.76
Transport and synthesis of PAPS	REACTOME	ns	ns	ns	1.43	ns
Formation of the active cofactor, UDP-glucuronate	REACTOME	ns	ns	1.38	ns	ns
Apoptotic factor-mediated response	REACTOME	ns	ns	1.34	ns	ns
SRP-dependent cotranslational protein targeting to membrane	REACTOME	ns	26.83	0.31	ns	ns
Viral mRNA Translation	REACTOME	ns	25.59	0.12	ns	ns
Eukaryotic Translation Elongation	REACTOME	ns	24.9	0.05	ns	ns
Eukaryotic Translation Termination	REACTOME	ns	24.78	0.07	ns	ns
Peptide chain elongation	REACTOME	ns	24.78	0.07	ns	ns
Nonsense Mediated Decay (NMD) independent of the Exon Junction Complex (EJC)	REACTOME	ns	23.86	0.06	ns	ns
Translation	REACTOME	ns	23.81	0.37	ns	ns
Formation of a pool of free 40S subunits	REACTOME	ns	22.95	0.09	ns	ns
L13a-mediated translational silencing of Ceruloplasmin expression	REACTOME	ns	22.41	0.16	ns	ns
GTP hydrolysis and joining of the 60S ribosomal subunit	REACTOME	ns	22.29	0.16	ns	ns
Nonsense Mediated Decay (NMD) enhanced by the Exon Junction Complex (EJC)	REACTOME	ns	21.28	0.06	ns	ns
Nonsense-Mediated Decay (NMD)	REACTOME	ns	21.28	0.06	ns	ns
Cap-dependent Translation Initiation	REACTOME	ns	21.25	0.14	ns	ns
Eukaryotic Translation Initiation	REACTOME	ns	21.25	0.14	ns	ns
Influenza Viral RNA Transcription and Replication	REACTOME	ns	20.82	0.07	ns	ns
Influenza Life Cycle	REACTOME	ns	20.82	0.09	0.14	0.5
Influenza Infection	REACTOME	ns	20.2	0.08	0.14	0.5
Respiratory electron transport, ATP synthesis by chemiosmotic coupling, and heat production by uncoupling proteins.	REACTOME	ns	17.68	0.35	0.19	1.18
Gene Expression	REACTOME	ns	16.63	3.35	3.06	0.66
Respiratory electron transport	REACTOME	ns	13.27	0.23	ns	1.03
The citric acid (TCA) cycle and respiratory electron transport	REACTOME	ns	13.27	0.37	0.24	1.33
Metabolism of proteins	REACTOME	ns	13.02	0.52	0.01	0.26
Ribosomal scanning and start codon recognition	REACTOME	ns	9.37	0.25	ns	ns
Translation initiation complex formation	REACTOME	ns	9.37	0.25	ns	ns
Formation of the ternary complex, and subsequently, the 43S complex	REACTOME	ns	9.35	0.18	ns	ns
Activation of the mRNA upon binding of the cap-binding complex and eIFs, and subsequent binding to 43S	REACTOME	ns	9.26	0.24	ns	ns
Mitochondrial translation elongation	REACTOME	ns	4.89	0.56	ns	ns
Organelle biogenesis and maintenance	REACTOME	ns	4.84	1.6	0.25	ns
Mitochondrial translation	REACTOME	ns	4.44	0.56	ns	ns
Formation of ATP by chemiosmotic coupling	REACTOME	ns	4.21	0.36	ns	ns
Mitochondrial translation initiation	REACTOME	ns	4.19	0.56	ns	ns
Mitochondrial translation termination	REACTOME	ns	4.14	0.6	ns	ns
Disease	REACTOME	ns	3.96	0.4	0.51	0.13
Vif-mediated degradation of APOBEC3G	REACTOME	ns	3.28	0.11	ns	ns
ER-Phagosome pathway	REACTOME	ns	3.28	0.02	ns	ns
Antigen processing-Cross presentation	REACTOME	ns	2.96	0.03	ns	ns
Autodegradation of Cdh1 by Cdh1:APC/C	REACTOME	ns	2.76	0.02	ns	ns
Regulation of mRNA stability by proteins that bind AU-rich elements	REACTOME	ns	2.72	0.43	0.36	0.68
Ubiquitin Mediated Degradation of Phosphorylated Cdc25A	REACTOME	ns	2.65	0.05	ns	ns
p53-Independent DNA Damage Response	REACTOME	ns	2.65	0.05	ns	ns
p53-Independent G1/S DNA damage checkpoint	REACTOME	ns	2.65	0.05	ns	ns
APC/C:Cdc20 mediated degradation of Securin	REACTOME	ns	2.56	0.02	ns	ns
APC/C:Cdc20 mediated degradation of mitotic proteins	REACTOME	ns	2.32	0.05	ns	ns
APC/C:Cdh1 mediated degradation of Cdc20 and other APC/C:Cdh1 targeted proteins in late mitosis/early G1	REACTOME	ns	2.32	0.11	ns	ns
Activation of APC/C and APC/C:Cdc20 mediated degradation of mitotic proteins	REACTOME	ns	2.27	0.05	ns	ns
SLBP independent Processing of Histone Pre-mRNAs	REACTOME	ns	2.25	ns	ns	ns
G1/S DNA Damage Checkpoints	REACTOME	ns	2.22	0.07	ns	ns
Separation of Sister Chromatids	REACTOME	ns	2.22	0.05	ns	ns
Regulation of activated PAK-2p34 by proteasome mediated degradation	REACTOME	ns	2.13	0.05	ns	ns
SLBP Dependent Processing of Replication-Dependent Histone Pre-mRNAs	REACTOME	ns	2.11	ns	ns	ns
CDK-mediated phosphorylation and removal of Cdc6	REACTOME	ns	2.1	0.05	ns	ns
Ubiquitin-dependent degradation of Cyclin D	REACTOME	ns	2.1	0.05	ns	ns
Ubiquitin-dependent degradation of Cyclin D1	REACTOME	ns	2.1	0.05	ns	ns
Mitotic Anaphase	REACTOME	ns	2.06	0.11	ns	ns
Autodegradation of the E3 ubiquitin ligase COP1	REACTOME	ns	2.05	0.05	ns	ns
Vpu mediated degradation of CD4	REACTOME	ns	2.05	0.05	ns	ns
Mitotic Metaphase and Anaphase	REACTOME	ns	2.04	0.11	ns	ns
Regulation of APC/C activators between G1/S and early anaphase	REACTOME	ns	2.04	0.04	ns	ns
Stabilization of p53	REACTOME	ns	2.02	0.04	ns	ns
Cyclin E associated events during G1/S transition	REACTOME	ns	2.01	0.12	ns	ns
Host Interactions of HIV factors	REACTOME	ns	2.01	0.07	ns	ns
Cyclin A:Cdk2-associated events at S phase entry	REACTOME	ns	1.97	0.11	ns	ns
AUF1 (hnRNP D0) destabilizes mRNA	REACTOME	ns	1.95	0.04	0.33	0.89
SCF-beta-TrCP mediated degradation of Emi1	REACTOME	ns	1.95	0.04	ns	ns
degradation of AXIN	REACTOME	ns	1.95	0.09	ns	ns
APC/C-mediated degradation of cell cycle proteins	REACTOME	ns	1.88	0.12	ns	ns
Regulation of mitotic cell cycle	REACTOME	ns	1.88	0.12	ns	ns
SCF(Skp2)-mediated degradation of p27/p21	REACTOME	ns	1.87	0.16	ns	ns
degradation of DVL	REACTOME	ns	1.87	0.08	ns	ns
p53-Dependent G1 DNA Damage Response	REACTOME	ns	1.83	0.08	ns	ns
p53-Dependent G1/S DNA damage checkpoint	REACTOME	ns	1.83	0.08	ns	ns
mRNA decay by 5' to 3' exoribonuclease	REACTOME	ns	1.82	0.42	ns	ns
Metabolism of non-coding RNA	REACTOME	ns	1.82	0.16	ns	ns
snRNP Assembly	REACTOME	ns	1.82	0.16	ns	ns
CDT1 association with the CDC6:ORC:origin complex	REACTOME	ns	1.8	0.15	ns	ns
Hh ligand biogenesis disease	REACTOME	ns	1.8	0.03	ns	ns
Metabolism	REACTOME	ns	1.8	0.42	0.08	0.5
Degradation of GLI1 by the proteasome	REACTOME	ns	1.78	0.02	ns	ns
Degradation of GLI2 by the proteasome	REACTOME	ns	1.78	0.02	ns	ns
GLI3 is processed to GLI3R by the proteasome	REACTOME	ns	1.78	0.02	ns	ns
Regulation of Apoptosis	REACTOME	ns	1.73	0.07	ns	ns
Deadenylation-dependent mRNA decay	REACTOME	ns	1.7	0.54	0.35	ns
Cross-presentation of soluble exogenous antigens (endosomes)	REACTOME	ns	1.65	0.05	ns	ns
Asymmetric localization of PCP proteins	REACTOME	ns	1.61	0.13	0.27	ns
Regulation of ornithine decarboxylase (ODC)	REACTOME	ns	1.61	0.05	ns	ns
Apoptosis	REACTOME	ns	1.61	1.3	0.25	0.44
Hedgehog ligand biogenesis	REACTOME	ns	1.59	0.02	ns	ns
Processing-defective Hh variants abrogate ligand secretion	REACTOME	ns	1.59	0.02	ns	ns
HIV Infection	REACTOME	ns	1.57	0.27	0.13	ns
M Phase	REACTOME	ns	1.57	0.07	ns	ns
Mitochondrial protein import	REACTOME	ns	1.54	0.16	ns	ns
Activation of NF-kappaB in B cells	REACTOME	ns	1.53	0.02	ns	ns
Assembly of the pre-replicative complex	REACTOME	ns	1.49	0.12	ns	ns
mRNA Splicing - Minor Pathway	REACTOME	ns	1.46	ns	ns	ns
Orc1 removal from chromatin	REACTOME	ns	1.39	0.16	ns	ns
Switching of origins to a post-replicative state	REACTOME	ns	1.39	0.16	ns	ns
Class I MHC mediated antigen processing & presentation	REACTOME	ns	1.38	0.11	0.07	ns
Cell Cycle Checkpoints	REACTOME	ns	1.38	0.13	ns	ns
Removal of licensing factors from origins	REACTOME	ns	1.33	0.15	ns	ns
Fanconi Anemia pathway	REACTOME	3.75	1.08	0.61	ns	ns
DNA Repair	REACTOME	2.88	0.8	0.58	0.43	ns
Cell Cycle	REACTOME	1.78	0.28	0.23	0.02	ns
Generic Transcription Pathway	REACTOME	ns	0.26	2.5	6.56	0.95
Defective B3GAT3 causes JDSSDHD	REACTOME	ns	0.02	0.03	1.47	ns
Defective B4GALT1 causes B4GALT1-CDG (CDG-2d)	REACTOME	ns	0.02	0.03	1.47	ns
Defective B4GALT7 causes EDS, progeroid type	REACTOME	ns	0.02	0.03	1.47	ns
Defective CHST14 causes EDS, musculocontractural type	REACTOME	ns	0.02	0.03	1.47	ns
Defective CHST3 causes SEDCJD	REACTOME	ns	0.02	0.03	1.47	ns
Defective CHST6 causes MCDC1	REACTOME	ns	0.02	0.03	1.47	ns
Defective CHSY1 causes TPBS	REACTOME	ns	0.02	0.03	1.47	ns
Defective EXT1 causes exostoses 1, TRPS2 and CHDS	REACTOME	ns	0.02	0.03	1.47	ns
Defective EXT2 causes exostoses 2	REACTOME	ns	0.02	0.03	1.47	ns
Defective PAPSS2 causes SEMD-PA	REACTOME	ns	0.02	0.03	1.47	ns
Defective SLC26A2 causes chondrodysplasias	REACTOME	ns	0.02	0.03	1.47	ns
Diseases associated with glycosaminoglycan metabolism	REACTOME	ns	0.02	0.03	1.47	ns
Diseases of glycosylation	REACTOME	ns	0.02	0.03	1.47	ns
Glycosaminoglycan metabolism	REACTOME	ns	0.02	0.03	1.47	ns
MPS I - Hurler syndrome	REACTOME	ns	0.02	0.03	1.47	ns
MPS II - Hunter syndrome	REACTOME	ns	0.02	0.03	1.47	ns
MPS IIIA - Sanfilippo syndrome A	REACTOME	ns	0.02	0.03	1.47	ns
MPS IIIB - Sanfilippo syndrome B	REACTOME	ns	0.02	0.03	1.47	ns
MPS IIIC - Sanfilippo syndrome C	REACTOME	ns	0.02	0.03	1.47	ns
MPS IIID - Sanfilippo syndrome D	REACTOME	ns	0.02	0.03	1.47	ns
MPS IV - Morquio syndrome A	REACTOME	ns	0.02	0.03	1.47	ns
MPS IV - Morquio syndrome B	REACTOME	ns	0.02	0.03	1.47	ns
MPS IX - Natowicz syndrome	REACTOME	ns	0.02	0.03	1.47	ns
MPS VI - Maroteaux-Lamy syndrome	REACTOME	ns	0.02	0.03	1.47	ns
MPS VII - Sly syndrome	REACTOME	ns	0.02	0.03	1.47	ns
Mucopolysaccharidoses	REACTOME	ns	0.02	0.03	1.47	ns

## Sheet: HCT116
Downregulated Pathways in HCT116 cells*	Pathway Database	15mins	30mins	60mins	90mins	120mins
Eukaryotic Translation Elongation	REACTOME	50.119	14.7844	ns	ns	ns		* -log10(P value shown for each pathway)
Ribosome	KEGG	50.0864	16.187	ns	ns	ns		ns = not significant
Eukaryotic Translation Termination	REACTOME	49.6872	14.3042	ns	ns	ns
Peptide chain elongation	REACTOME	49.6872	14.3042	ns	ns	ns
Viral mRNA Translation	REACTOME	49.6872	14.3042	ns	ns	ns
Nonsense Mediated Decay (NMD) independent of the Exon Junction Complex (EJC)	REACTOME	48.4518	13.8583	ns	ns	ns
Formation of a pool of free 40S subunits	REACTOME	47.3025	13.5118	ns	ns	ns
SRP-dependent cotranslational protein targeting to membrane	REACTOME	46.3113	13.5342	ns	ns	ns
L13a-mediated translational silencing of Ceruloplasmin expression	REACTOME	45.2218	12.7022	ns	ns	ns
GTP hydrolysis and joining of the 60S ribosomal subunit	REACTOME	45.1431	12.7466	ns	ns	ns
Nonsense Mediated Decay (NMD) enhanced by the Exon Junction Complex (EJC)	REACTOME	45.1431	12.7466	ns	ns	ns
Nonsense-Mediated Decay (NMD)	REACTOME	45.1431	12.7466	ns	ns	ns
Cap-dependent Translation Initiation	REACTOME	43.8518	12.2743	ns	ns	ns
Eukaryotic Translation Initiation	REACTOME	43.8518	12.2743	ns	ns	ns
Influenza Viral RNA Transcription and Replication	REACTOME	43.6035	11.5607	ns	ns	ns
Influenza Life Cycle	REACTOME	42.3198	11.0756	ns	ns	ns
Translation	REACTOME	41.8402	12.2806	ns	ns	ns
Influenza Infection	REACTOME	41.6008	10.7992	ns	ns	ns
Respiratory electron transport, ATP synthesis by chemiosmotic coupling, and heat production by uncoupling proteins.	REACTOME	27.0748	8.40999	ns	ns	ns
Respiratory electron transport	REACTOME	23.9587	6.60748	ns	ns	ns
Oxidative phosphorylation	KEGG	23.8587	7.90906	ns	ns	ns
Parkinson's disease	KEGG	22.7821	6.52928	ns	ns	ns
The citric acid (TCA) cycle and respiratory electron transport	REACTOME	22.7821	6.52928	ns	ns	ns
Formation of the ternary complex, and subsequently, the 43S complex	REACTOME	19.3989	9.63308	ns	ns	ns
Alzheimer's disease	KEGG	18.5471	5.70972	ns	ns	ns
Ribosomal scanning and start codon recognition	REACTOME	18.1934	8.92118	ns	ns	ns
Translation initiation complex formation	REACTOME	18.1934	8.92118	ns	ns	ns
Metabolism of proteins	REACTOME	18.1289	5.61608	ns	ns	ns
Huntington's disease	KEGG	18.0841	4.25569	ns	ns	ns
Activation of the mRNA upon binding of the cap-binding complex and eIFs, and subsequent binding to 43S	REACTOME	18.0762	8.84291	ns	ns	ns
Gene Expression	REACTOME	17.0293	8.39429	ns	3.16781	1.39118
Disease	REACTOME	9.93042	2.03478	ns	ns	1.3618
Cardiac muscle contraction	KEGG	5.52143	1.78855	ns	ns	ns
mRNA Splicing - Minor Pathway	REACTOME	3.47799	1.44148	ns	ns	ns
Mitochondrial translation elongation	REACTOME	3.47452	4.08968	ns	ns	ns
Mitochondrial translation initiation	REACTOME	3.47452	4.08968	ns	ns	ns
Mitochondrial translation termination	REACTOME	3.4601	4.05826	ns	ns	ns
Mitochondrial translation	REACTOME	3.25143	3.82087	ns	ns	ns
Formation of ATP by chemiosmotic coupling	REACTOME	2.88574	1.61152	ns	ns	ns
Cellular responses to stress	REACTOME	2.59995	ns	ns	ns	ns
Organelle biogenesis and maintenance	REACTOME	2.57296	2.27552	ns	ns	ns
Activation of DNA fragmentation factor	REACTOME	2.10009	ns	ns	ns	ns
Apoptosis induced DNA fragmentation	REACTOME	2.10009	ns	ns	ns	ns
Orphan transporters	REACTOME	2.04713	ns	ns	ns	ns
Activated NOTCH1 Transmits Signal to the Nucleus	REACTOME	2.0147	ns	ns	ns	ns
FBXW7 Mutants and NOTCH1 in Cancer	REACTOME	2.0147	ns	ns	ns	ns
Signal Transduction	REACTOME	2.0147	ns	ns	ns	ns
Signaling by NOTCH	REACTOME	2.0147	ns	ns	ns	ns
Signaling by NOTCH1	REACTOME	2.0147	ns	ns	ns	ns
Signaling by NOTCH1 HD Domain Mutants in Cancer	REACTOME	2.0147	ns	ns	ns	ns
Signaling by NOTCH1 HD+PEST Domain Mutants in Cancer	REACTOME	2.0147	ns	ns	ns	ns
Signaling by NOTCH1 PEST Domain Mutants in Cancer	REACTOME	2.0147	ns	ns	ns	ns
Signaling by NOTCH1 in Cancer	REACTOME	2.0147	ns	ns	ns	ns
Signaling by NOTCH1 t(7;9)(NOTCH1:M1580_K2555) Translocation Mutant	REACTOME	2.0147	ns	ns	ns	ns
Metabolism	REACTOME	1.91742	ns	ns	ns	ns
Activation of caspases through apoptosome-mediated cleavage	REACTOME	1.8202	ns	ns	ns	ns
Cytochrome c-mediated apoptotic response	REACTOME	1.8202	ns	ns	ns	ns
Oxygen-dependent proline hydroxylation of Hypoxia-inducible Factor Alpha	REACTOME	1.80594	ns	ns	ns	ns
APC/C:Cdc20 mediated degradation of Securin	REACTOME	1.75041	ns	ns	ns	ns
Cellular Senescence	REACTOME	1.67534	ns	ns	ns	ns
APC/C:Cdc20 mediated degradation of mitotic proteins	REACTOME	1.63576	ns	ns	ns	ns
APC/C:Cdh1 mediated degradation of Cdc20 and other APC/C:Cdh1 targeted proteins in late mitosis/early G1	REACTOME	1.63576	ns	ns	ns	ns
APC/C:Cdc20 mediated degradation of Cyclin B	REACTOME	1.62955	ns	ns	ns	ns
Spliceosome	KEGG	1.629	ns	ns	ns	ns
Activation of APC/C and APC/C:Cdc20 mediated degradation of mitotic proteins	REACTOME	1.6221	ns	ns	ns	ns
Apoptotic factor-mediated response	REACTOME	1.57561	ns	ns	ns	ns
Downregulation of ERBB4 signaling	REACTOME	1.57561	ns	ns	ns	ns
Metabolism of non-coding RNA	REACTOME	1.56737	4.77566	ns	ns	ns
snRNP Assembly	REACTOME	1.56737	4.77566	ns	ns	ns
Cellular response to hypoxia	REACTOME	1.48154	ns	ns	ns	ns
Detoxification of Reactive Oxygen Species	REACTOME	1.48154	ns	ns	ns	ns
Regulation of Hypoxia-inducible Factor (HIF) by oxygen	REACTOME	1.48154	ns	ns	ns	ns
mRNA Splicing	REACTOME	1.46548	ns	ns	ns	ns
mRNA Splicing - Major Pathway	REACTOME	1.46548	ns	ns	ns	ns
APC/C-mediated degradation of cell cycle proteins	REACTOME	1.41439	ns	ns	ns	ns
Regulation of mitotic cell cycle	REACTOME	1.41439	ns	ns	ns	ns
Processing of Capped Intron-Containing Pre-mRNA	REACTOME	1.40915	ns	ns	ns	ns
West nile virus	PID BIOCARTA	1.40404	ns	ns	ns	ns
Vif-mediated degradation of APOBEC3G	REACTOME	1.39923	ns	ns	ns	ns
Senescence-Associated Secretory Phenotype (SASP)	REACTOME	1.37642	ns	ns	ns	ns
Apoptosis	REACTOME	1.37185	ns	ns	ns	ns
IRAK2 mediated activation of TAK1 complex	REACTOME	1.35939	ns	ns	ns	ns
IRAK2 mediated activation of TAK1 complex upon TLR7/8 or 9 stimulation	REACTOME	1.35939	ns	ns	ns	ns
Regulation of the Fanconi anemia pathway	REACTOME	1.35939	ns	ns	ns	ns
SLBP independent Processing of Histone Pre-mRNAs	REACTOME	1.35939	2.34765	ns	ns	ns
degradation of DVL	REACTOME	1.34534	ns	ns	ns	ns
SLBP Dependent Processing of Replication-Dependent Histone Pre-mRNAs	REACTOME	ns	2.23698	ns	ns	ns
Processing of Capped Intronless Pre-mRNA	REACTOME	ns	1.32127	ns	ns	ns
Generic Transcription Pathway	REACTOME	ns	ns	ns	5.74859	1.30512
Cell Cycle	REACTOME	ns	ns	ns	1.47542	ns
HIF-1-alpha transcription factor network	PID NCI	ns	ns	ns	ns	3.34294
AP-1 transcription factor network	PID NCI	ns	ns	ns	ns	2.44442
binding of TCF/LEF:CTNNB1 to target gene promoters	REACTOME	ns	ns	ns	ns	2.10509
Chromatin modifying enzymes	REACTOME	ns	ns	ns	ns	2.0192
Chromatin organization	REACTOME	ns	ns	ns	ns	2.0192
Antigen processing and presentation	KEGG	ns	ns	ns	ns	1.9807
Regulation of nuclear SMAD2/3 signaling	PID NCI	ns	ns	ns	ns	1.96342
Calcineurin-regulated NFAT-dependent transcription in lymphocytes	PID NCI	ns	ns	ns	ns	1.90963
Viral RNP Complexes in the Host Cell Nucleus	REACTOME	ns	ns	ns	ns	1.85358
Thyroid cancer	KEGG	ns	ns	ns	ns	1.79471
SMAD2/SMAD3:SMAD4 heterotrimer regulates transcription	REACTOME	ns	ns	ns	ns	1.77819
Attenuation phase	REACTOME	ns	ns	ns	ns	1.71833
Validated transcriptional targets of AP1 family members Fra1 and Fra2	PID NCI	ns	ns	ns	ns	1.65292
Binding and entry of HIV virion	REACTOME	ns	ns	ns	ns	1.62674
Export of Viral Ribonucleoproteins from Nucleus	REACTOME	ns	ns	ns	ns	1.62674
Hiv-1 defeats host-mediated resistance by cem15	PID BIOCARTA	ns	ns	ns	ns	1.51765
Regulation of HSF1-mediated heat shock response	REACTOME	ns	ns	ns	ns	1.50985
Transcriptional activity of SMAD2/SMAD3:SMAD4 heterotrimer	REACTOME	ns	ns	ns	ns	1.49871
MAPK signaling pathway	KEGG	ns	ns	ns	ns	1.49659
formation of the beta-catenin:TCF transactivating complex	REACTOME	ns	ns	ns	ns	1.49627
Mechanism of gene regulation by peroxisome proliferators via ppara	PID BIOCARTA	ns	ns	ns	ns	1.49448
HDACs deacetylate histones	REACTOME	ns	ns	ns	ns	1.47891
HSF1-dependent transactivation	REACTOME	ns	ns	ns	ns	1.40656
HATs acetylate histones	REACTOME	ns	ns	ns	ns	1.39502
C-MYB transcription factor network	PID NCI	ns	ns	ns	ns	1.38605
Pathways in cancer	KEGG	ns	ns	ns	ns	1.37574
Transcriptional regulation of white adipocyte differentiation	REACTOME	ns	ns	ns	ns	1.37571
ATF-2 transcription factor network	PID NCI	ns	ns	ns	ns	1.32147
ErbB1 downstream signaling	PID NCI	ns	ns	ns	ns	1.31525
Regulation of mRNA stability by proteins that bind AU-rich elements	REACTOME	ns	ns	ns	ns	1.31525
Systemic lupus erythematosus	KEGG	ns	ns	ns	ns	1.31439
Regulation of map kinase pathways through dual specificity phosphatases	PID BIOCARTA	ns	ns	ns	ns	1.31157
HIF-2-alpha transcription factor network	PID NCI	ns	ns	ns	ns	1.31033
Vitamin C (ascorbate) metabolism	REACTOME	ns	ns	ns	ns	1.30317
